# Supplementary material for: Dataset describing two reference models for full-spectral lighting and daylight simulations together with implementations for two software systems
Source: Data Brief. 2026 Jun 1;67:112922. doi: 10.1016/j.dib.2026.112922 (PMC13264115; doi:10.1016/j.dib.2026.112922)
Supplement: Supplementary file 1 [file mmc1.zip]

Archive with 14 entries (11 files):
- weather/
- weather/AUT_Innsbruck.111200_IWEC.aowl
- weather/DEU_Stuttgart.107380_IWEC.aowl
- weather/Download_EnergyPlus_AUT_Innsbruck.epw.url
- weather/Download_EnergyPlus_DEU_Stuttgart.epw.url
- README.md
- aux-data/
- aux-data/CIE1931.png
- aux-data/reinsrc.cal
- eleclight/
- eleclight/2722-001_98W.ies
- eleclight/42188062_(STD_LEO).IES
- eleclight/linear_plot.png
- eleclight/polar_plot.png
