# Supplementary material for: Dataset describing two reference models for full-spectral lighting and daylight simulations together with implementations for two software systems
Source: Data Brief. 2026 Jun 1;67:112922. doi: 10.1016/j.dib.2026.112922 (PMC13264115; doi:10.1016/j.dib.2026.112922)
Supplement: Supplementary file 1 [file mmc1.zip › weather/AUT_Innsbruck.111200_IWEC.aowl]

DOY	HOD	ZenLum	HrzDfRad	DrNrmRad	SunAlt	SunAz	CIE_x	CIE_y	CIE_z	CCT	380	382	384	386	388	390	392	394	396	398	400	402	404	406	408	410	412	414	416	418	420	422	424	426	428	430	432	434	436	438	440	442	444	446	448	450	452	454	456
1	0	0.0	0.0	0.0	-	-	-	-	-	-	-	-	-	-	-	-	-	-	-	-	-	-	-	-	-	-	-	-	-	-	-	-	-	-	-	-	-	-	-	-	-	-	-	-	-	-	-	-	-
1	1	0.0	0.0	0.0	-	-	-	-	-	-	-	-	-	-	-	-	-	-	-	-	-	-	-	-	-	-	-	-	-	-	-	-	-	-	-	-	-	-	-	-	-	-	-	-	-	-	-	-	-
1	2	0.0	0.0	0.0	-	-	-	-	-	-	-	-	-	-	-	-	-	-	-	-	-	-	-	-	-	-	-	-	-	-	-	-	-	-	-	-	-	-	-	-	-	-	-	-	-	-	-	-	-
1	3	0.0	0.0	0.0	-	-	-	-	-	-	-	-	-	-	-	-	-	-	-	-	-	-	-	-	-	-	-	-	-	-	-	-	-	-	-	-	-	-	-	-	-	-	-	-	-	-	-	-	-
1	4	0.0	0.0	0.0	-	-	-	-	-	-	-	-	-	-	-	-	-	-	-	-	-	-	-	-	-	-	-	-	-	-	-	-	-	-	-	-	-	-	-	-	-	-	-	-	-	-	-	-	-
1	5	0.0	0.0	0.0	-	-	-	-	-	-	-	-	-	-	-	-	-	-	-	-	-	-	-	-	-	-	-	-	-	-	-	-	-	-	-	-	-	-	-	-	-	-	-	-	-	-	-	-	-
1	6	0.0	0.0	0.0	-	-	-	-	-	-	-	-	-	-	-	-	-	-	-	-	-	-	-	-	-	-	-	-	-	-	-	-	-	-	-	-	-	-	-	-	-	-	-	-	-	-	-	-	-
1	7	0.0	0.0	0.0	-	-	-	-	-	-	-	-	-	-	-	-	-	-	-	-	-	-	-	-	-	-	-	-	-	-	-	-	-	-	-	-	-	-	-	-	-	-	-	-	-	-	-	-	-
1	8	530.0	15.0	0.0	6.75	135.13	0.25	0.2549	0.4951	19331	0.7553	0.7463	0.7373	0.7284	0.7194	0.7104	0.752	0.7937	0.8353	0.8769	0.9186	0.9349	0.9511	0.9674	0.9837	1.0	0.9948	0.9896	0.9844	0.9792	0.9741	0.9492	0.9243	0.8994	0.8746	0.8497	0.8611	0.8726	0.8841	0.8956	0.907	0.9145	0.922	0.9294	0.9369	0.9444	0.9364	0.9284	0.9205
1	9	1490.0	59.0	35.0	13.11	147.57	0.2802	0.291	0.4288	9788	0.646	0.6437	0.6415	0.6393	0.6371	0.6348	0.6807	0.7265	0.7723	0.8181	0.864	0.8802	0.8964	0.9127	0.9289	0.9451	0.9432	0.9414	0.9395	0.9376	0.9357	0.9155	0.8952	0.875	0.8547	0.8345	0.8544	0.8744	0.8943	0.9143	0.9342	0.9474	0.9605	0.9737	0.9868	1.0	0.9956	0.9911	0.9867
1	10	2070.0	106.0	260.0	17.52	161.13	0.2751	0.2858	0.439	10626	0.6633	0.6605	0.6576	0.6547	0.6518	0.6489	0.6948	0.7408	0.7867	0.8327	0.8787	0.8948	0.911	0.9272	0.9434	0.9596	0.9572	0.9548	0.9525	0.9501	0.9477	0.9267	0.9058	0.8848	0.8638	0.8429	0.8619	0.8809	0.9	0.919	0.938	0.9504	0.9628	0.9752	0.9876	1.0	0.9949	0.9899	0.9848
1	11	2120.0	112.0	500.0	19.58	175.53	0.2827	0.2942	0.4231	9394	0.6287	0.6273	0.6259	0.6246	0.6232	0.6218	0.6679	0.714	0.76	0.8061	0.8522	0.8683	0.8844	0.9005	0.9166	0.9327	0.9312	0.9297	0.9282	0.9267	0.9252	0.9056	0.8861	0.8665	0.8469	0.8274	0.8482	0.869	0.8898	0.9106	0.9314	0.9452	0.9589	0.9726	0.9863	1.0	0.996	0.9919	0.9879
1	12	1880.0	102.0	637.0	19.07	190.15	0.279	0.2896	0.4314	9983	0.6517	0.6492	0.6468	0.6443	0.6418	0.6393	0.6851	0.7309	0.7767	0.8225	0.8683	0.8846	0.9008	0.9171	0.9333	0.9496	0.9476	0.9455	0.9435	0.9415	0.9394	0.919	0.8985	0.878	0.8575	0.8371	0.8567	0.8764	0.896	0.9157	0.9353	0.9483	0.9612	0.9741	0.9871	1.0	0.9954	0.9908	0.9862
1	13	1160.0	58.0	729.0	16.06	204.28	0.2682	0.277	0.4548	12172	0.7078	0.7027	0.6977	0.6926	0.6875	0.6824	0.7276	0.7729	0.8181	0.8634	0.9087	0.9252	0.9418	0.9584	0.975	0.9915	0.9882	0.9848	0.9814	0.9781	0.9747	0.952	0.9293	0.9066	0.8838	0.8611	0.8779	0.8947	0.9115	0.9283	0.9451	0.9561	0.9671	0.978	0.989	1.0	0.9939	0.9878	0.9816
1	14	950.0	50.0	645.0	10.84	217.42	0.2624	0.2706	0.467	13743	0.7248	0.7187	0.7126	0.7065	0.7004	0.6942	0.7389	0.7835	0.8282	0.8729	0.9175	0.934	0.9505	0.967	0.9835	1.0	0.9961	0.9921	0.9882	0.9843	0.9803	0.9569	0.9334	0.9099	0.8865	0.863	0.8784	0.8938	0.9092	0.9246	0.94	0.9499	0.9599	0.9699	0.9799	0.9898	0.9831	0.9763	0.9696
1	15	630.0	35.0	434.0	3.84	229.42	0.2554	0.2618	0.4828	16438	0.7426	0.7348	0.727	0.7192	0.7114	0.7037	0.7466	0.7895	0.8324	0.8753	0.9182	0.9345	0.9509	0.9673	0.9836	1.0	0.9953	0.9907	0.986	0.9813	0.9767	0.9524	0.9281	0.9038	0.8795	0.8552	0.8683	0.8814	0.8945	0.9076	0.9207	0.9292	0.9377	0.9462	0.9548	0.9633	0.9558	0.9483	0.9409
1	16	280.0	9.0	0.0	-	-	-	-	-	-	-	-	-	-	-	-	-	-	-	-	-	-	-	-	-	-	-	-	-	-	-	-	-	-	-	-	-	-	-	-	-	-	-	-	-	-	-	-	-
1	17	0.0	0.0	0.0	-	-	-	-	-	-	-	-	-	-	-	-	-	-	-	-	-	-	-	-	-	-	-	-	-	-	-	-	-	-	-	-	-	-	-	-	-	-	-	-	-	-	-	-	-
1	18	0.0	0.0	0.0	-	-	-	-	-	-	-	-	-	-	-	-	-	-	-	-	-	-	-	-	-	-	-	-	-	-	-	-	-	-	-	-	-	-	-	-	-	-	-	-	-	-	-	-	-
1	19	0.0	0.0	0.0	-	-	-	-	-	-	-	-	-	-	-	-	-	-	-	-	-	-	-	-	-	-	-	-	-	-	-	-	-	-	-	-	-	-	-	-	-	-	-	-	-	-	-	-	-
1	20	0.0	0.0	0.0	-	-	-	-	-	-	-	-	-	-	-	-	-	-	-	-	-	-	-	-	-	-	-	-	-	-	-	-	-	-	-	-	-	-	-	-	-	-	-	-	-	-	-	-	-
1	21	0.0	0.0	0.0	-	-	-	-	-	-	-	-	-	-	-	-	-	-	-	-	-	-	-	-	-	-	-	-	-	-	-	-	-	-	-	-	-	-	-	-	-	-	-	-	-	-	-	-	-
1	22	0.0	0.0	0.0	-	-	-	-	-	-	-	-	-	-	-	-	-	-	-	-	-	-	-	-	-	-	-	-	-	-	-	-	-	-	-	-	-	-	-	-	-	-	-	-	-	-	-	-	-
1	23	0.0	0.0	0.0	-	-	-	-	-	-	-	-	-	-	-	-	-	-	-	-	-	-	-	-	-	-	-	-	-	-	-	-	-	-	-	-	-	-	-	-	-	-	-	-	-	-	-	-	-
2	0	0.0	0.0	0.0	-	-	-	-	-	-	-	-	-	-	-	-	-	-	-	-	-	-	-	-	-	-	-	-	-	-	-	-	-	-	-	-	-	-	-	-	-	-	-	-	-	-	-	-	-
2	1	0.0	0.0	0.0	-	-	-	-	-	-	-	-	-	-	-	-	-	-	-	-	-	-	-	-	-	-	-	-	-	-	-	-	-	-	-	-	-	-	-	-	-	-	-	-	-	-	-	-	-
2	2	0.0	0.0	0.0	-	-	-	-	-	-	-	-	-	-	-	-	-	-	-	-	-	-	-	-	-	-	-	-	-	-	-	-	-	-	-	-	-	-	-	-	-	-	-	-	-	-	-	-	-
2	3	0.0	0.0	0.0	-	-	-	-	-	-	-	-	-	-	-	-	-	-	-	-	-	-	-	-	-	-	-	-	-	-	-	-	-	-	-	-	-	-	-	-	-	-	-	-	-	-	-	-	-
2	4	0.0	0.0	0.0	-	-	-	-	-	-	-	-	-	-	-	-	-	-	-	-	-	-	-	-	-	-	-	-	-	-	-	-	-	-	-	-	-	-	-	-	-	-	-	-	-	-	-	-	-
2	5	0.0	0.0	0.0	-	-	-	-	-	-	-	-	-	-	-	-	-	-	-	-	-	-	-	-	-	-	-	-	-	-	-	-	-	-	-	-	-	-	-	-	-	-	-	-	-	-	-	-	-
2	6	0.0	0.0	0.0	-	-	-	-	-	-	-	-	-	-	-	-	-	-	-	-	-	-	-	-	-	-	-	-	-	-	-	-	-	-	-	-	-	-	-	-	-	-	-	-	-	-	-	-	-
2	7	0.0	0.0	0.0	-	-	-	-	-	-	-	-	-	-	-	-	-	-	-	-	-	-	-	-	-	-	-	-	-	-	-	-	-	-	-	-	-	-	-	-	-	-	-	-	-	-	-	-	-
2	8	710.0	22.0	0.0	6.76	135.0	0.25	0.2549	0.4951	19331	0.7553	0.7463	0.7373	0.7284	0.7194	0.7104	0.752	0.7937	0.8353	0.8769	0.9186	0.9349	0.9511	0.9674	0.9837	1.0	0.9948	0.9896	0.9844	0.9792	0.9741	0.9492	0.9243	0.8994	0.8746	0.8497	0.8611	0.8726	0.8841	0.8956	0.907	0.9145	0.922	0.9294	0.9369	0.9444	0.9364	0.9284	0.9205
2	9	1150.0	62.0	152.0	13.14	147.44	0.2627	0.271	0.4662	13643	0.7234	0.7174	0.7114	0.7055	0.6995	0.6935	0.7383	0.7831	0.8279	0.8727	0.9175	0.934	0.9505	0.967	0.9835	1.0	0.9961	0.9922	0.9883	0.9845	0.9806	0.9572	0.9338	0.9104	0.887	0.8636	0.8791	0.8947	0.9103	0.9258	0.9414	0.9514	0.9615	0.9716	0.9816	0.9917	0.985	0.9783	0.9716
2	10	3090.0	122.0	69.0	17.57	161.01	0.3	0.3121	0.3879	7482	0.5524	0.5541	0.5558	0.5575	0.5592	0.561	0.6069	0.6528	0.6988	0.7447	0.7906	0.8067	0.8228	0.8389	0.855	0.8711	0.8716	0.8722	0.8728	0.8733	0.8739	0.8575	0.841	0.8246	0.8082	0.7918	0.8166	0.8414	0.8662	0.891	0.9157	0.9326	0.9494	0.9663	0.9831	1.0	0.9985	0.9969	0.9954
2	11	3770.0	142.0	54.0	19.65	175.42	0.2963	0.3085	0.3952	7815	0.5667	0.5679	0.5691	0.5703	0.5715	0.5727	0.6188	0.6649	0.711	0.7571	0.8032	0.8192	0.8352	0.8512	0.8673	0.8833	0.8834	0.8836	0.8837	0.8839	0.884	0.867	0.85	0.8329	0.8159	0.7989	0.8229	0.8469	0.871	0.895	0.919	0.9352	0.9514	0.9676	0.9838	1.0	0.9979	0.9959	0.9938
2	12	5210.0	146.0	7.0	19.17	190.05	0.2838	0.2975	0.4187	9157	0.5953	0.5959	0.5964	0.597	0.5975	0.5981	0.6453	0.6925	0.7397	0.7869	0.8341	0.8496	0.8651	0.8806	0.8961	0.9116	0.9107	0.9098	0.9089	0.908	0.9071	0.8888	0.8705	0.8521	0.8338	0.8154	0.8379	0.8603	0.8828	0.9052	0.9277	0.9421	0.9566	0.9711	0.9855	1.0	0.9965	0.993	0.9895
2	13	4480.0	125.0	23.0	16.16	204.2	0.291	0.3046	0.4043	8313	0.5676	0.5693	0.5709	0.5725	0.5741	0.5758	0.6228	0.6698	0.7168	0.7638	0.8109	0.8264	0.842	0.8576	0.8731	0.8887	0.8886	0.8884	0.8883	0.8882	0.8881	0.8709	0.8537	0.8366	0.8194	0.8022	0.8261	0.85	0.8739	0.8978	0.9217	0.9373	0.953	0.9687	0.9843	1.0	0.9974	0.9949	0.9923
2	14	3180.0	91.0	15.0	10.95	217.36	0.2792	0.2913	0.4296	9874	0.6317	0.6304	0.6292	0.6279	0.6266	0.6253	0.6719	0.7184	0.765	0.8115	0.8581	0.8739	0.8898	0.9056	0.9215	0.9374	0.9357	0.934	0.9323	0.9306	0.9289	0.9092	0.8894	0.8697	0.8499	0.8302	0.8508	0.8714	0.892	0.9127	0.9333	0.9466	0.96	0.9733	0.9867	1.0	0.9957	0.9913	0.987
2	15	1480.0	43.0	0.0	3.96	229.38	0.257	0.2639	0.4791	15721	0.7377	0.7304	0.7231	0.7157	0.7084	0.7011	0.7445	0.7879	0.8313	0.8747	0.9181	0.9345	0.9509	0.9672	0.9836	1.0	0.9955	0.991	0.9865	0.9821	0.9776	0.9535	0.9294	0.9054	0.8813	0.8572	0.8709	0.8846	0.8983	0.912	0.9257	0.9346	0.9435	0.9523	0.9612	0.9701	0.9628	0.9555	0.9482
2	16	160.0	5.0	0.0	-	-	-	-	-	-	-	-	-	-	-	-	-	-	-	-	-	-	-	-	-	-	-	-	-	-	-	-	-	-	-	-	-	-	-	-	-	-	-	-	-	-	-	-	-
2	17	0.0	0.0	0.0	-	-	-	-	-	-	-	-	-	-	-	-	-	-	-	-	-	-	-	-	-	-	-	-	-	-	-	-	-	-	-	-	-	-	-	-	-	-	-	-	-	-	-	-	-
2	18	0.0	0.0	0.0	-	-	-	-	-	-	-	-	-	-	-	-	-	-	-	-	-	-	-	-	-	-	-	-	-	-	-	-	-	-	-	-	-	-	-	-	-	-	-	-	-	-	-	-	-
2	19	0.0	0.0	0.0	-	-	-	-	-	-	-	-	-	-	-	-	-	-	-	-	-	-	-	-	-	-	-	-	-	-	-	-	-	-	-	-	-	-	-	-	-	-	-	-	-	-	-	-	-
2	20	0.0	0.0	0.0	-	-	-	-	-	-	-	-	-	-	-	-	-	-	-	-	-	-	-	-	-	-	-	-	-	-	-	-	-	-	-	-	-	-	-	-	-	-	-	-	-	-	-	-	-
2	21	0.0	0.0	0.0	-	-	-	-	-	-	-	-	-	-	-	-	-	-	-	-	-	-	-	-	-	-	-	-	-	-	-	-	-	-	-	-	-	-	-	-	-	-	-	-	-	-	-	-	-
2	22	0.0	0.0	0.0	-	-	-	-	-	-	-	-	-	-	-	-	-	-	-	-	-	-	-	-	-	-	-	-	-	-	-	-	-	-	-	-	-	-	-	-	-	-	-	-	-	-	-	-	-
2	23	0.0	0.0	0.0	-	-	-	-	-	-	-	-	-	-	-	-	-	-	-	-	-	-	-	-	-	-	-	-	-	-	-	-	-	-	-	-	-	-	-	-	-	-	-	-	-	-	-	-	-
3	0	0.0	0.0	0.0	-	-	-	-	-	-	-	-	-	-	-	-	-	-	-	-	-	-	-	-	-	-	-	-	-	-	-	-	-	-	-	-	-	-	-	-	-	-	-	-	-	-	-	-	-
3	1	0.0	0.0	0.0	-	-	-	-	-	-	-	-	-	-	-	-	-	-	-	-	-	-	-	-	-	-	-	-	-	-	-	-	-	-	-	-	-	-	-	-	-	-	-	-	-	-	-	-	-
3	2	0.0	0.0	0.0	-	-	-	-	-	-	-	-	-	-	-	-	-	-	-	-	-	-	-	-	-	-	-	-	-	-	-	-	-	-	-	-	-	-	-	-	-	-	-	-	-	-	-	-	-
3	3	0.0	0.0	0.0	-	-	-	-	-	-	-	-	-	-	-	-	-	-	-	-	-	-	-	-	-	-	-	-	-	-	-	-	-	-	-	-	-	-	-	-	-	-	-	-	-	-	-	-	-
3	4	0.0	0.0	0.0	-	-	-	-	-	-	-	-	-	-	-	-	-	-	-	-	-	-	-	-	-	-	-	-	-	-	-	-	-	-	-	-	-	-	-	-	-	-	-	-	-	-	-	-	-
3	5	0.0	0.0	0.0	-	-	-	-	-	-	-	-	-	-	-	-	-	-	-	-	-	-	-	-	-	-	-	-	-	-	-	-	-	-	-	-	-	-	-	-	-	-	-	-	-	-	-	-	-
3	6	0.0	0.0	0.0	-	-	-	-	-	-	-	-	-	-	-	-	-	-	-	-	-	-	-	-	-	-	-	-	-	-	-	-	-	-	-	-	-	-	-	-	-	-	-	-	-	-	-	-	-
3	7	0.0	0.0	0.0	-	-	-	-	-	-	-	-	-	-	-	-	-	-	-	-	-	-	-	-	-	-	-	-	-	-	-	-	-	-	-	-	-	-	-	-	-	-	-	-	-	-	-	-	-
3	8	500.0	27.0	78.0	6.79	134.87	0.253	0.2589	0.4881	17578	0.7475	0.7393	0.731	0.7228	0.7146	0.7063	0.7487	0.7912	0.8336	0.876	0.9184	0.9347	0.9511	0.9674	0.9837	1.0	0.9951	0.9902	0.9853	0.9805	0.9756	0.9511	0.9265	0.902	0.8775	0.853	0.8654	0.8778	0.8903	0.9027	0.9152	0.9232	0.9313	0.9394	0.9475	0.9555	0.9479	0.9402	0.9325
3	9	1390.0	75.0	320.0	13.18	147.31	0.2706	0.2805	0.449	11548	0.6882	0.6841	0.68	0.676	0.6719	0.6678	0.7135	0.7592	0.8048	0.8505	0.8962	0.9125	0.9289	0.9452	0.9616	0.9779	0.975	0.972	0.9691	0.9661	0.9632	0.9412	0.9192	0.8973	0.8753	0.8534	0.8712	0.8889	0.9067	0.9245	0.9423	0.9538	0.9654	0.9769	0.9885	1.0	0.9943	0.9886	0.9829
3	10	1070.0	56.0	651.0	17.63	160.89	0.2665	0.2754	0.4581	12567	0.7128	0.7075	0.7022	0.6969	0.6917	0.6864	0.7317	0.777	0.8223	0.8676	0.9129	0.9295	0.946	0.9626	0.9791	0.9957	0.9922	0.9887	0.9852	0.9816	0.9781	0.9552	0.9323	0.9094	0.8865	0.8635	0.8801	0.8966	0.9131	0.9297	0.9462	0.957	0.9677	0.9785	0.9892	1.0	0.9937	0.9874	0.9811
3	11	1190.0	58.0	739.0	19.73	175.3	0.2683	0.2774	0.4543	12121	0.7045	0.6996	0.6947	0.6898	0.6849	0.68	0.7254	0.7707	0.8161	0.8615	0.9068	0.9233	0.9399	0.9564	0.9729	0.9894	0.9861	0.9828	0.9795	0.9762	0.9729	0.9503	0.9277	0.9051	0.8825	0.8599	0.8769	0.8938	0.9108	0.9278	0.9447	0.9558	0.9668	0.9779	0.9889	1.0	0.9939	0.9879	0.9818
3	12	1270.0	63.0	750.0	19.26	189.96	0.2703	0.2796	0.45	11661	0.6961	0.6916	0.687	0.6825	0.678	0.6734	0.7188	0.7642	0.8096	0.855	0.9004	0.9169	0.9334	0.9499	0.9664	0.9829	0.9798	0.9767	0.9736	0.9705	0.9674	0.9452	0.9229	0.9007	0.8784	0.8562	0.8736	0.891	0.9084	0.9257	0.9431	0.9545	0.9659	0.9773	0.9886	1.0	0.9942	0.9884	0.9826
3	13	1180.0	60.0	721.0	16.28	204.13	0.2686	0.2776	0.4538	12061	0.7055	0.7005	0.6955	0.6906	0.6856	0.6806	0.7259	0.7711	0.8164	0.8617	0.907	0.9236	0.9401	0.9567	0.9732	0.9898	0.9865	0.9832	0.9799	0.9765	0.9732	0.9506	0.928	0.9054	0.8827	0.8601	0.877	0.894	0.9109	0.9278	0.9447	0.9558	0.9668	0.9779	0.9889	1.0	0.9939	0.9879	0.9818
3	14	960.0	51.0	639.0	11.08	217.31	0.2627	0.2709	0.4665	13656	0.7244	0.7183	0.7123	0.7062	0.7001	0.694	0.7387	0.7834	0.8281	0.8728	0.9174	0.934	0.9505	0.967	0.9835	1.0	0.9961	0.9922	0.9883	0.9843	0.9804	0.957	0.9336	0.9101	0.8867	0.8632	0.8787	0.8941	0.9096	0.925	0.9405	0.9505	0.9605	0.9705	0.9806	0.9906	0.9839	0.9771	0.9704
3	15	650.0	36.0	431.0	4.09	229.34	0.2558	0.2623	0.4819	16258	0.7416	0.7339	0.7262	0.7186	0.7109	0.7032	0.7462	0.7891	0.8321	0.8751	0.9181	0.9345	0.9509	0.9672	0.9836	1.0	0.9954	0.9907	0.9861	0.9815	0.9769	0.9526	0.9284	0.9041	0.8799	0.8557	0.8689	0.8821	0.8953	0.9085	0.9218	0.9304	0.9389	0.9475	0.9561	0.9647	0.9573	0.9499	0.9424
3	16	300.0	10.0	0.0	-	-	-	-	-	-	-	-	-	-	-	-	-	-	-	-	-	-	-	-	-	-	-	-	-	-	-	-	-	-	-	-	-	-	-	-	-	-	-	-	-	-	-	-	-
3	17	0.0	0.0	0.0	-	-	-	-	-	-	-	-	-	-	-	-	-	-	-	-	-	-	-	-	-	-	-	-	-	-	-	-	-	-	-	-	-	-	-	-	-	-	-	-	-	-	-	-	-
3	18	0.0	0.0	0.0	-	-	-	-	-	-	-	-	-	-	-	-	-	-	-	-	-	-	-	-	-	-	-	-	-	-	-	-	-	-	-	-	-	-	-	-	-	-	-	-	-	-	-	-	-
3	19	0.0	0.0	0.0	-	-	-	-	-	-	-	-	-	-	-	-	-	-	-	-	-	-	-	-	-	-	-	-	-	-	-	-	-	-	-	-	-	-	-	-	-	-	-	-	-	-	-	-	-
3	20	0.0	0.0	0.0	-	-	-	-	-	-	-	-	-	-	-	-	-	-	-	-	-	-	-	-	-	-	-	-	-	-	-	-	-	-	-	-	-	-	-	-	-	-	-	-	-	-	-	-	-
3	21	0.0	0.0	0.0	-	-	-	-	-	-	-	-	-	-	-	-	-	-	-	-	-	-	-	-	-	-	-	-	-	-	-	-	-	-	-	-	-	-	-	-	-	-	-	-	-	-	-	-	-
3	22	0.0	0.0	0.0	-	-	-	-	-	-	-	-	-	-	-	-	-	-	-	-	-	-	-	-	-	-	-	-	-	-	-	-	-	-	-	-	-	-	-	-	-	-	-	-	-	-	-	-	-
3	23	0.0	0.0	0.0	-	-	-	-	-	-	-	-	-	-	-	-	-	-	-	-	-	-	-	-	-	-	-	-	-	-	-	-	-	-	-	-	-	-	-	-	-	-	-	-	-	-	-	-	-
4	0	0.0	0.0	0.0	-	-	-	-	-	-	-	-	-	-	-	-	-	-	-	-	-	-	-	-	-	-	-	-	-	-	-	-	-	-	-	-	-	-	-	-	-	-	-	-	-	-	-	-	-
4	1	0.0	0.0	0.0	-	-	-	-	-	-	-	-	-	-	-	-	-	-	-	-	-	-	-	-	-	-	-	-	-	-	-	-	-	-	-	-	-	-	-	-	-	-	-	-	-	-	-	-	-
4	2	0.0	0.0	0.0	-	-	-	-	-	-	-	-	-	-	-	-	-	-	-	-	-	-	-	-	-	-	-	-	-	-	-	-	-	-	-	-	-	-	-	-	-	-	-	-	-	-	-	-	-
4	3	0.0	0.0	0.0	-	-	-	-	-	-	-	-	-	-	-	-	-	-	-	-	-	-	-	-	-	-	-	-	-	-	-	-	-	-	-	-	-	-	-	-	-	-	-	-	-	-	-	-	-
4	4	0.0	0.0	0.0	-	-	-	-	-	-	-	-	-	-	-	-	-	-	-	-	-	-	-	-	-	-	-	-	-	-	-	-	-	-	-	-	-	-	-	-	-	-	-	-	-	-	-	-	-
4	5	0.0	0.0	0.0	-	-	-	-	-	-	-	-	-	-	-	-	-	-	-	-	-	-	-	-	-	-	-	-	-	-	-	-	-	-	-	-	-	-	-	-	-	-	-	-	-	-	-	-	-
4	6	0.0	0.0	0.0	-	-	-	-	-	-	-	-	-	-	-	-	-	-	-	-	-	-	-	-	-	-	-	-	-	-	-	-	-	-	-	-	-	-	-	-	-	-	-	-	-	-	-	-	-
4	7	0.0	0.0	0.0	-	-	-	-	-	-	-	-	-	-	-	-	-	-	-	-	-	-	-	-	-	-	-	-	-	-	-	-	-	-	-	-	-	-	-	-	-	-	-	-	-	-	-	-	-
4	8	740.0	24.0	0.0	6.81	134.73	0.25	0.2549	0.4951	19331	0.7553	0.7463	0.7373	0.7284	0.7194	0.7104	0.752	0.7937	0.8353	0.8769	0.9186	0.9349	0.9511	0.9674	0.9837	1.0	0.9948	0.9896	0.9844	0.9792	0.9741	0.9492	0.9243	0.8994	0.8746	0.8497	0.8611	0.8726	0.8841	0.8956	0.907	0.9145	0.922	0.9294	0.9369	0.9444	0.9364	0.9284	0.9205
4	9	1170.0	63.0	144.0	13.22	147.18	0.263	0.2714	0.4655	13545	0.7225	0.7166	0.7107	0.7048	0.6989	0.693	0.7379	0.7828	0.8277	0.8726	0.9175	0.934	0.9505	0.967	0.9835	1.0	0.9961	0.9923	0.9884	0.9846	0.9807	0.9574	0.934	0.9107	0.8873	0.864	0.8796	0.8953	0.911	0.9266	0.9423	0.9524	0.9626	0.9727	0.9829	0.993	0.9863	0.9796	0.973
4	10	2950.0	115.0	44.0	17.69	160.76	0.2879	0.2995	0.4125	8723	0.6074	0.6069	0.6063	0.6058	0.6053	0.6048	0.6508	0.6968	0.7429	0.7889	0.8349	0.851	0.8671	0.8832	0.8993	0.9154	0.9145	0.9136	0.9126	0.9117	0.9108	0.8921	0.8734	0.8548	0.8361	0.8174	0.8393	0.8612	0.8832	0.9051	0.927	0.9416	0.9562	0.9708	0.9854	1.0	0.9967	0.9933	0.99
4	11	4510.0	120.0	3.0	19.82	175.19	0.2738	0.2858	0.4403	10774	0.6518	0.6497	0.6476	0.6455	0.6434	0.6413	0.6879	0.7345	0.7811	0.8277	0.8743	0.8902	0.906	0.9219	0.9378	0.9536	0.9514	0.9491	0.9469	0.9447	0.9425	0.9219	0.9013	0.8807	0.8601	0.8395	0.8591	0.8787	0.8983	0.9179	0.9374	0.9499	0.9625	0.975	0.9875	1.0	0.995	0.99	0.985
4	12	3400.0	81.0	0.0	19.37	189.86	0.27	0.2809	0.4491	11591	0.6766	0.6733	0.67	0.6667	0.6633	0.66	0.7062	0.7525	0.7987	0.8449	0.8911	0.9072	0.9232	0.9393	0.9554	0.9714	0.9687	0.9659	0.9631	0.9603	0.9575	0.936	0.9144	0.8929	0.8713	0.8498	0.8681	0.8864	0.9047	0.9231	0.9414	0.9531	0.9648	0.9766	0.9883	1.0	0.9944	0.9888	0.9832
4	13	3680.0	94.0	0.0	16.4	204.06	0.271	0.2819	0.4471	11386	0.6735	0.6703	0.6671	0.6639	0.6607	0.6575	0.7037	0.7499	0.7961	0.8423	0.8884	0.9045	0.9206	0.9367	0.9528	0.9688	0.9661	0.9634	0.9607	0.958	0.9554	0.9339	0.9125	0.8911	0.8697	0.8482	0.8667	0.8852	0.9037	0.9222	0.9407	0.9526	0.9644	0.9763	0.9881	1.0	0.9945	0.989	0.9835
4	14	2990.0	83.0	0.0	11.2	217.26	0.266	0.2759	0.4581	12586	0.7008	0.6963	0.6918	0.6873	0.6828	0.6783	0.7241	0.77	0.8158	0.8617	0.9075	0.9238	0.9401	0.9563	0.9726	0.9889	0.9855	0.9822	0.9789	0.9755	0.9722	0.9497	0.9272	0.9047	0.8822	0.8597	0.8768	0.8939	0.911	0.9282	0.9453	0.9562	0.9672	0.9781	0.9891	1.0	0.9938	0.9876	0.9814
4	15	1540.0	45.0	0.0	4.23	229.31	0.258	0.2659	0.4761	15186	0.7305	0.7239	0.7173	0.7107	0.7041	0.6975	0.7417	0.7859	0.8301	0.8743	0.9185	0.9348	0.9511	0.9674	0.9837	1.0	0.9957	0.9915	0.9872	0.9829	0.9787	0.9549	0.9311	0.9074	0.8836	0.8598	0.8743	0.8888	0.9033	0.9178	0.9323	0.9416	0.9509	0.9601	0.9694	0.9787	0.9716	0.9644	0.9573
4	16	180.0	5.0	0.0	-	-	-	-	-	-	-	-	-	-	-	-	-	-	-	-	-	-	-	-	-	-	-	-	-	-	-	-	-	-	-	-	-	-	-	-	-	-	-	-	-	-	-	-	-
4	17	0.0	0.0	0.0	-	-	-	-	-	-	-	-	-	-	-	-	-	-	-	-	-	-	-	-	-	-	-	-	-	-	-	-	-	-	-	-	-	-	-	-	-	-	-	-	-	-	-	-	-
4	18	0.0	0.0	0.0	-	-	-	-	-	-	-	-	-	-	-	-	-	-	-	-	-	-	-	-	-	-	-	-	-	-	-	-	-	-	-	-	-	-	-	-	-	-	-	-	-	-	-	-	-
4	19	0.0	0.0	0.0	-	-	-	-	-	-	-	-	-	-	-	-	-	-	-	-	-	-	-	-	-	-	-	-	-	-	-	-	-	-	-	-	-	-	-	-	-	-	-	-	-	-	-	-	-
4	20	0.0	0.0	0.0	-	-	-	-	-	-	-	-	-	-	-	-	-	-	-	-	-	-	-	-	-	-	-	-	-	-	-	-	-	-	-	-	-	-	-	-	-	-	-	-	-	-	-	-	-
4	21	0.0	0.0	0.0	-	-	-	-	-	-	-	-	-	-	-	-	-	-	-	-	-	-	-	-	-	-	-	-	-	-	-	-	-	-	-	-	-	-	-	-	-	-	-	-	-	-	-	-	-
4	22	0.0	0.0	0.0	-	-	-	-	-	-	-	-	-	-	-	-	-	-	-	-	-	-	-	-	-	-	-	-	-	-	-	-	-	-	-	-	-	-	-	-	-	-	-	-	-	-	-	-	-
4	23	0.0	0.0	0.0	-	-	-	-	-	-	-	-	-	-	-	-	-	-	-	-	-	-	-	-	-	-	-	-	-	-	-	-	-	-	-	-	-	-	-	-	-	-	-	-	-	-	-	-	-
5	0	0.0	0.0	0.0	-	-	-	-	-	-	-	-	-	-	-	-	-	-	-	-	-	-	-	-	-	-	-	-	-	-	-	-	-	-	-	-	-	-	-	-	-	-	-	-	-	-	-	-	-
5	1	0.0	0.0	0.0	-	-	-	-	-	-	-	-	-	-	-	-	-	-	-	-	-	-	-	-	-	-	-	-	-	-	-	-	-	-	-	-	-	-	-	-	-	-	-	-	-	-	-	-	-
5	2	0.0	0.0	0.0	-	-	-	-	-	-	-	-	-	-	-	-	-	-	-	-	-	-	-	-	-	-	-	-	-	-	-	-	-	-	-	-	-	-	-	-	-	-	-	-	-	-	-	-	-
5	3	0.0	0.0	0.0	-	-	-	-	-	-	-	-	-	-	-	-	-	-	-	-	-	-	-	-	-	-	-	-	-	-	-	-	-	-	-	-	-	-	-	-	-	-	-	-	-	-	-	-	-
5	4	0.0	0.0	0.0	-	-	-	-	-	-	-	-	-	-	-	-	-	-	-	-	-	-	-	-	-	-	-	-	-	-	-	-	-	-	-	-	-	-	-	-	-	-	-	-	-	-	-	-	-
5	5	0.0	0.0	0.0	-	-	-	-	-	-	-	-	-	-	-	-	-	-	-	-	-	-	-	-	-	-	-	-	-	-	-	-	-	-	-	-	-	-	-	-	-	-	-	-	-	-	-	-	-
5	6	0.0	0.0	0.0	-	-	-	-	-	-	-	-	-	-	-	-	-	-	-	-	-	-	-	-	-	-	-	-	-	-	-	-	-	-	-	-	-	-	-	-	-	-	-	-	-	-	-	-	-
5	7	0.0	0.0	0.0	-	-	-	-	-	-	-	-	-	-	-	-	-	-	-	-	-	-	-	-	-	-	-	-	-	-	-	-	-	-	-	-	-	-	-	-	-	-	-	-	-	-	-	-	-
5	8	470.0	13.0	0.0	6.85	134.6	0.25	0.2549	0.4951	19331	0.7553	0.7463	0.7373	0.7284	0.7194	0.7104	0.752	0.7937	0.8353	0.8769	0.9186	0.9349	0.9511	0.9674	0.9837	1.0	0.9948	0.9896	0.9844	0.9792	0.9741	0.9492	0.9243	0.8994	0.8746	0.8497	0.8611	0.8726	0.8841	0.8956	0.907	0.9145	0.922	0.9294	0.9369	0.9444	0.9364	0.9284	0.9205
5	9	1530.0	60.0	30.0	13.28	147.05	0.271	0.2804	0.4486	11506	0.6922	0.6878	0.6835	0.6791	0.6748	0.6705	0.7159	0.7614	0.8068	0.8523	0.8977	0.9142	0.9307	0.9471	0.9636	0.98	0.977	0.974	0.971	0.968	0.965	0.9429	0.9208	0.8987	0.8766	0.8545	0.8721	0.8897	0.9073	0.9249	0.9425	0.954	0.9655	0.977	0.9885	1.0	0.9943	0.9886	0.9828
5	10	3540.0	97.0	0.0	17.77	160.63	0.2709	0.2819	0.4471	11398	0.6735	0.6703	0.6671	0.6639	0.6607	0.6575	0.7037	0.7499	0.7961	0.8423	0.8885	0.9045	0.9206	0.9367	0.9528	0.9689	0.9662	0.9635	0.9608	0.9581	0.9554	0.9339	0.9125	0.8911	0.8697	0.8483	0.8667	0.8852	0.9037	0.9222	0.9407	0.9526	0.9644	0.9763	0.9881	1.0	0.9945	0.989	0.9835
5	11	3970.0	101.0	0.0	19.91	175.08	0.272	0.2839	0.4441	11114	0.6579	0.6556	0.6533	0.6509	0.6486	0.6463	0.6929	0.7396	0.7862	0.8329	0.8795	0.8954	0.9112	0.927	0.9429	0.9587	0.9563	0.9539	0.9515	0.9491	0.9467	0.9259	0.905	0.8842	0.8633	0.8425	0.8618	0.881	0.9003	0.9195	0.9388	0.951	0.9633	0.9755	0.9878	1.0	0.9948	0.9896	0.9843
5	12	3430.0	82.0	0.0	19.48	189.77	0.2701	0.281	0.4489	11570	0.6763	0.673	0.6697	0.6664	0.6631	0.6598	0.706	0.7522	0.7984	0.8446	0.8908	0.9069	0.923	0.939	0.9551	0.9712	0.9684	0.9656	0.9628	0.9601	0.9573	0.9357	0.9142	0.8927	0.8711	0.8496	0.8679	0.8863	0.9046	0.923	0.9413	0.9531	0.9648	0.9765	0.9883	1.0	0.9944	0.9888	0.9832
5	13	3720.0	95.0	0.0	16.52	203.99	0.271	0.282	0.447	11378	0.6729	0.6697	0.6666	0.6634	0.6602	0.6571	0.7033	0.7495	0.7957	0.8419	0.8881	0.9042	0.9202	0.9363	0.9524	0.9684	0.9658	0.9631	0.9604	0.9577	0.955	0.9336	0.9122	0.8908	0.8694	0.848	0.8665	0.8851	0.9036	0.9221	0.9406	0.9525	0.9644	0.9762	0.9881	1.0	0.9945	0.989	0.9836
5	14	3030.0	84.0	0.0	11.34	217.21	0.266	0.2759	0.4581	12586	0.7008	0.6963	0.6918	0.6873	0.6828	0.6783	0.7241	0.77	0.8158	0.8617	0.9075	0.9238	0.9401	0.9563	0.9726	0.9889	0.9855	0.9822	0.9789	0.9755	0.9722	0.9497	0.9272	0.9047	0.8822	0.8597	0.8768	0.8939	0.911	0.9282	0.9453	0.9562	0.9672	0.9781	0.9891	1.0	0.9938	0.9876	0.9814
5	15	1580.0	46.0	0.0	4.36	229.28	0.258	0.2659	0.4761	15186	0.7305	0.7239	0.7173	0.7107	0.7041	0.6975	0.7417	0.7859	0.8301	0.8743	0.9185	0.9348	0.9511	0.9674	0.9837	1.0	0.9957	0.9915	0.9872	0.9829	0.9787	0.9549	0.9311	0.9074	0.8836	0.8598	0.8743	0.8888	0.9033	0.9178	0.9323	0.9416	0.9509	0.9601	0.9694	0.9787	0.9716	0.9644	0.9573
5	16	170.0	5.0	0.0	-	-	-	-	-	-	-	-	-	-	-	-	-	-	-	-	-	-	-	-	-	-	-	-	-	-	-	-	-	-	-	-	-	-	-	-	-	-	-	-	-	-	-	-	-
5	17	0.0	0.0	0.0	-	-	-	-	-	-	-	-	-	-	-	-	-	-	-	-	-	-	-	-	-	-	-	-	-	-	-	-	-	-	-	-	-	-	-	-	-	-	-	-	-	-	-	-	-
5	18	0.0	0.0	0.0	-	-	-	-	-	-	-	-	-	-	-	-	-	-	-	-	-	-	-	-	-	-	-	-	-	-	-	-	-	-	-	-	-	-	-	-	-	-	-	-	-	-	-	-	-
5	19	0.0	0.0	0.0	-	-	-	-	-	-	-	-	-	-	-	-	-	-	-	-	-	-	-	-	-	-	-	-	-	-	-	-	-	-	-	-	-	-	-	-	-	-	-	-	-	-	-	-	-
5	20	0.0	0.0	0.0	-	-	-	-	-	-	-	-	-	-	-	-	-	-	-	-	-	-	-	-	-	-	-	-	-	-	-	-	-	-	-	-	-	-	-	-	-	-	-	-	-	-	-	-	-
5	21	0.0	0.0	0.0	-	-	-	-	-	-	-	-	-	-	-	-	-	-	-	-	-	-	-	-	-	-	-	-	-	-	-	-	-	-	-	-	-	-	-	-	-	-	-	-	-	-	-	-	-
5	22	0.0	0.0	0.0	-	-	-	-	-	-	-	-	-	-	-	-	-	-	-	-	-	-	-	-	-	-	-	-	-	-	-	-	-	-	-	-	-	-	-	-	-	-	-	-	-	-	-	-	-
5	23	0.0	0.0	0.0	-	-	-	-	-	-	-	-	-	-	-	-	-	-	-	-	-	-	-	-	-	-	-	-	-	-	-	-	-	-	-	-	-	-	-	-	-	-	-	-	-	-	-	-	-
6	0	0.0	0.0	0.0	-	-	-	-	-	-	-	-	-	-	-	-	-	-	-	-	-	-	-	-	-	-	-	-	-	-	-	-	-	-	-	-	-	-	-	-	-	-	-	-	-	-	-	-	-
6	1	0.0	0.0	0.0	-	-	-	-	-	-	-	-	-	-	-	-	-	-	-	-	-	-	-	-	-	-	-	-	-	-	-	-	-	-	-	-	-	-	-	-	-	-	-	-	-	-	-	-	-
6	2	0.0	0.0	0.0	-	-	-	-	-	-	-	-	-	-	-	-	-	-	-	-	-	-	-	-	-	-	-	-	-	-	-	-	-	-	-	-	-	-	-	-	-	-	-	-	-	-	-	-	-
6	3	0.0	0.0	0.0	-	-	-	-	-	-	-	-	-	-	-	-	-	-	-	-	-	-	-	-	-	-	-	-	-	-	-	-	-	-	-	-	-	-	-	-	-	-	-	-	-	-	-	-	-
6	4	0.0	0.0	0.0	-	-	-	-	-	-	-	-	-	-	-	-	-	-	-	-	-	-	-	-	-	-	-	-	-	-	-	-	-	-	-	-	-	-	-	-	-	-	-	-	-	-	-	-	-
6	5	0.0	0.0	0.0	-	-	-	-	-	-	-	-	-	-	-	-	-	-	-	-	-	-	-	-	-	-	-	-	-	-	-	-	-	-	-	-	-	-	-	-	-	-	-	-	-	-	-	-	-
6	6	0.0	0.0	0.0	-	-	-	-	-	-	-	-	-	-	-	-	-	-	-	-	-	-	-	-	-	-	-	-	-	-	-	-	-	-	-	-	-	-	-	-	-	-	-	-	-	-	-	-	-
6	7	0.0	0.0	0.0	-	-	-	-	-	-	-	-	-	-	-	-	-	-	-	-	-	-	-	-	-	-	-	-	-	-	-	-	-	-	-	-	-	-	-	-	-	-	-	-	-	-	-	-	-
6	8	320.0	8.0	0.0	6.89	134.46	0.25	0.2549	0.4951	19331	0.7553	0.7463	0.7373	0.7284	0.7194	0.7104	0.752	0.7937	0.8353	0.8769	0.9186	0.9349	0.9511	0.9674	0.9837	1.0	0.9948	0.9896	0.9844	0.9792	0.9741	0.9492	0.9243	0.8994	0.8746	0.8497	0.8611	0.8726	0.8841	0.8956	0.907	0.9145	0.922	0.9294	0.9369	0.9444	0.9364	0.9284	0.9205
6	9	1410.0	36.0	0.0	13.33	146.91	0.257	0.2639	0.4791	15721	0.7377	0.7304	0.7231	0.7157	0.7084	0.7011	0.7445	0.7879	0.8313	0.8747	0.9181	0.9345	0.9509	0.9672	0.9836	1.0	0.9955	0.991	0.9865	0.9821	0.9776	0.9535	0.9294	0.9054	0.8813	0.8572	0.8709	0.8846	0.8983	0.912	0.9257	0.9346	0.9435	0.9523	0.9612	0.9701	0.9628	0.9555	0.9482
6	10	3100.0	80.0	0.0	17.85	160.51	0.266	0.2759	0.4581	12586	0.7008	0.6963	0.6918	0.6873	0.6828	0.6783	0.7241	0.77	0.8158	0.8617	0.9075	0.9238	0.9401	0.9563	0.9726	0.9889	0.9855	0.9822	0.9789	0.9755	0.9722	0.9497	0.9272	0.9047	0.8822	0.8597	0.8768	0.8939	0.911	0.9282	0.9453	0.9562	0.9672	0.9781	0.9891	1.0	0.9938	0.9876	0.9814
6	11	4590.0	122.0	2.0	20.01	174.97	0.2739	0.2859	0.4402	10756	0.6515	0.6494	0.6473	0.6453	0.6432	0.6411	0.6877	0.7343	0.7809	0.8275	0.8741	0.8899	0.9058	0.9216	0.9375	0.9533	0.9511	0.9489	0.9467	0.9445	0.9422	0.9217	0.9011	0.8805	0.86	0.8394	0.859	0.8786	0.8982	0.9178	0.9374	0.9499	0.9624	0.9749	0.9875	1.0	0.995	0.99	0.985
6	12	5330.0	148.0	7.0	19.6	189.68	0.289	0.3036	0.4074	8502	0.5626	0.5647	0.5668	0.569	0.5711	0.5732	0.6207	0.6683	0.7159	0.7634	0.811	0.8263	0.8416	0.8569	0.8721	0.8874	0.8873	0.8872	0.8871	0.8869	0.8868	0.8698	0.8527	0.8357	0.8186	0.8016	0.8257	0.8498	0.8739	0.898	0.9221	0.9377	0.9533	0.9688	0.9844	1.0	0.9973	0.9947	0.992
6	13	4620.0	128.0	23.0	16.65	203.92	0.2923	0.306	0.4017	8174	0.5609	0.5628	0.5647	0.5666	0.5686	0.5705	0.6175	0.6646	0.7116	0.7587	0.8058	0.8213	0.8368	0.8524	0.8679	0.8835	0.8835	0.8836	0.8836	0.8837	0.8837	0.8668	0.8499	0.833	0.8161	0.7992	0.8234	0.8477	0.8719	0.8962	0.9204	0.9363	0.9522	0.9682	0.9841	1.0	0.9976	0.9953	0.9929
6	14	3320.0	95.0	16.0	11.48	217.17	0.28	0.2923	0.4277	9744	0.6267	0.6256	0.6246	0.6235	0.6225	0.6215	0.6681	0.7147	0.7613	0.8079	0.8545	0.8703	0.8862	0.902	0.9178	0.9336	0.9321	0.9305	0.9289	0.9274	0.9258	0.9062	0.8867	0.8671	0.8476	0.828	0.8489	0.8698	0.8907	0.9115	0.9324	0.9459	0.9594	0.973	0.9865	1.0	0.9958	0.9916	0.9873
6	15	1620.0	47.0	0.0	4.51	229.26	0.258	0.2659	0.4761	15186	0.7305	0.7239	0.7173	0.7107	0.7041	0.6975	0.7417	0.7859	0.8301	0.8743	0.9185	0.9348	0.9511	0.9674	0.9837	1.0	0.9957	0.9915	0.9872	0.9829	0.9787	0.9549	0.9311	0.9074	0.8836	0.8598	0.8743	0.8888	0.9033	0.9178	0.9323	0.9416	0.9509	0.9601	0.9694	0.9787	0.9716	0.9644	0.9573
6	16	180.0	5.0	0.0	-	-	-	-	-	-	-	-	-	-	-	-	-	-	-	-	-	-	-	-	-	-	-	-	-	-	-	-	-	-	-	-	-	-	-	-	-	-	-	-	-	-	-	-	-
6	17	0.0	0.0	0.0	-	-	-	-	-	-	-	-	-	-	-	-	-	-	-	-	-	-	-	-	-	-	-	-	-	-	-	-	-	-	-	-	-	-	-	-	-	-	-	-	-	-	-	-	-
6	18	0.0	0.0	0.0	-	-	-	-	-	-	-	-	-	-	-	-	-	-	-	-	-	-	-	-	-	-	-	-	-	-	-	-	-	-	-	-	-	-	-	-	-	-	-	-	-	-	-	-	-
6	19	0.0	0.0	0.0	-	-	-	-	-	-	-	-	-	-	-	-	-	-	-	-	-	-	-	-	-	-	-	-	-	-	-	-	-	-	-	-	-	-	-	-	-	-	-	-	-	-	-	-	-
6	20	0.0	0.0	0.0	-	-	-	-	-	-	-	-	-	-	-	-	-	-	-	-	-	-	-	-	-	-	-	-	-	-	-	-	-	-	-	-	-	-	-	-	-	-	-	-	-	-	-	-	-
6	21	0.0	0.0	0.0	-	-	-	-	-	-	-	-	-	-	-	-	-	-	-	-	-	-	-	-	-	-	-	-	-	-	-	-	-	-	-	-	-	-	-	-	-	-	-	-	-	-	-	-	-
6	22	0.0	0.0	0.0	-	-	-	-	-	-	-	-	-	-	-	-	-	-	-	-	-	-	-	-	-	-	-	-	-	-	-	-	-	-	-	-	-	-	-	-	-	-	-	-	-	-	-	-	-
6	23	0.0	0.0	0.0	-	-	-	-	-	-	-	-	-	-	-	-	-	-	-	-	-	-	-	-	-	-	-	-	-	-	-	-	-	-	-	-	-	-	-	-	-	-	-	-	-	-	-	-	-
7	0	0.0	0.0	0.0	-	-	-	-	-	-	-	-	-	-	-	-	-	-	-	-	-	-	-	-	-	-	-	-	-	-	-	-	-	-	-	-	-	-	-	-	-	-	-	-	-	-	-	-	-
7	1	0.0	0.0	0.0	-	-	-	-	-	-	-	-	-	-	-	-	-	-	-	-	-	-	-	-	-	-	-	-	-	-	-	-	-	-	-	-	-	-	-	-	-	-	-	-	-	-	-	-	-
7	2	0.0	0.0	0.0	-	-	-	-	-	-	-	-	-	-	-	-	-	-	-	-	-	-	-	-	-	-	-	-	-	-	-	-	-	-	-	-	-	-	-	-	-	-	-	-	-	-	-	-	-
7	3	0.0	0.0	0.0	-	-	-	-	-	-	-	-	-	-	-	-	-	-	-	-	-	-	-	-	-	-	-	-	-	-	-	-	-	-	-	-	-	-	-	-	-	-	-	-	-	-	-	-	-
7	4	0.0	0.0	0.0	-	-	-	-	-	-	-	-	-	-	-	-	-	-	-	-	-	-	-	-	-	-	-	-	-	-	-	-	-	-	-	-	-	-	-	-	-	-	-	-	-	-	-	-	-
7	5	0.0	0.0	0.0	-	-	-	-	-	-	-	-	-	-	-	-	-	-	-	-	-	-	-	-	-	-	-	-	-	-	-	-	-	-	-	-	-	-	-	-	-	-	-	-	-	-	-	-	-
7	6	0.0	0.0	0.0	-	-	-	-	-	-	-	-	-	-	-	-	-	-	-	-	-	-	-	-	-	-	-	-	-	-	-	-	-	-	-	-	-	-	-	-	-	-	-	-	-	-	-	-	-
7	7	0.0	0.0	0.0	-	-	-	-	-	-	-	-	-	-	-	-	-	-	-	-	-	-	-	-	-	-	-	-	-	-	-	-	-	-	-	-	-	-	-	-	-	-	-	-	-	-	-	-	-
7	8	480.0	13.0	0.0	6.93	134.32	0.25	0.2549	0.4951	19331	0.7553	0.7463	0.7373	0.7284	0.7194	0.7104	0.752	0.7937	0.8353	0.8769	0.9186	0.9349	0.9511	0.9674	0.9837	1.0	0.9948	0.9896	0.9844	0.9792	0.9741	0.9492	0.9243	0.8994	0.8746	0.8497	0.8611	0.8726	0.8841	0.8956	0.907	0.9145	0.922	0.9294	0.9369	0.9444	0.9364	0.9284	0.9205
7	9	1540.0	60.0	34.0	13.4	146.77	0.2812	0.292	0.4268	9639	0.6414	0.6393	0.6373	0.6353	0.6333	0.6312	0.6771	0.7229	0.7688	0.8147	0.8605	0.8767	0.8929	0.9092	0.9254	0.9416	0.9398	0.938	0.9363	0.9345	0.9327	0.9127	0.8926	0.8726	0.8525	0.8324	0.8526	0.8728	0.893	0.9132	0.9334	0.9467	0.96	0.9733	0.9867	1.0	0.9957	0.9914	0.9871
7	10	3860.0	109.0	19.0	17.93	160.38	0.285	0.298	0.4169	9030	0.5992	0.5994	0.5996	0.5998	0.6001	0.6003	0.6471	0.694	0.7408	0.7876	0.8345	0.8502	0.8658	0.8815	0.8972	0.9129	0.912	0.9111	0.9102	0.9093	0.9084	0.8899	0.8715	0.853	0.8346	0.8161	0.8384	0.8607	0.883	0.9052	0.9275	0.942	0.9565	0.971	0.9855	1.0	0.9965	0.9931	0.9896
7	11	4940.0	136.0	25.0	20.12	174.86	0.2943	0.3083	0.3974	7967	0.5499	0.5523	0.5547	0.5571	0.5595	0.5619	0.609	0.6561	0.7032	0.7503	0.7974	0.8129	0.8284	0.8439	0.8594	0.8749	0.8753	0.8756	0.8759	0.8763	0.8766	0.8601	0.8437	0.8272	0.8108	0.7943	0.8191	0.8439	0.8687	0.8935	0.9183	0.9347	0.951	0.9673	0.9837	1.0	0.998	0.9959	0.9939
7	12	5340.0	148.0	13.0	19.72	189.6	0.297	0.3111	0.3919	7711	0.5356	0.5387	0.5417	0.5447	0.5477	0.5507	0.5979	0.645	0.6922	0.7393	0.7865	0.802	0.8174	0.8329	0.8484	0.8638	0.8645	0.8652	0.8659	0.8666	0.8673	0.8514	0.8355	0.8197	0.8038	0.7879	0.8134	0.839	0.8645	0.8901	0.9156	0.9325	0.9494	0.9662	0.9831	1.0	0.9984	0.9968	0.9952
7	13	3790.0	145.0	83.0	16.79	203.86	0.3057	0.3177	0.3766	7024	0.5279	0.5306	0.5332	0.5358	0.5385	0.5411	0.5868	0.6326	0.6783	0.724	0.7697	0.7859	0.8021	0.8182	0.8344	0.8506	0.8518	0.8531	0.8543	0.8556	0.8569	0.8415	0.8261	0.8107	0.7953	0.7799	0.806	0.8321	0.8582	0.8842	0.9103	0.9282	0.9462	0.9641	0.9821	1.0	0.9993	0.9987	0.998
7	14	2480.0	113.0	140.0	11.62	217.13	0.283	0.2946	0.4224	9349	0.626	0.6247	0.6235	0.6223	0.621	0.6198	0.6659	0.7121	0.7582	0.8043	0.8505	0.8665	0.8826	0.8987	0.9147	0.9308	0.9293	0.9279	0.9265	0.925	0.9236	0.9041	0.8847	0.8652	0.8457	0.8263	0.8472	0.8682	0.8891	0.9101	0.9311	0.9448	0.9586	0.9724	0.9862	1.0	0.996	0.9921	0.9881
7	15	930.0	51.0	207.0	4.65	229.24	0.2611	0.2692	0.4697	14144	0.7268	0.7205	0.7142	0.708	0.7017	0.6954	0.7398	0.7843	0.8288	0.8733	0.9178	0.9342	0.9507	0.9671	0.9836	1.0	0.996	0.9919	0.9879	0.9838	0.9798	0.9562	0.9327	0.9091	0.8855	0.862	0.8771	0.8922	0.9072	0.9223	0.9374	0.9472	0.9569	0.9667	0.9764	0.9862	0.9793	0.9724	0.9656
7	16	350.0	12.0	0.0	-	-	-	-	-	-	-	-	-	-	-	-	-	-	-	-	-	-	-	-	-	-	-	-	-	-	-	-	-	-	-	-	-	-	-	-	-	-	-	-	-	-	-	-	-
7	17	0.0	0.0	0.0	-	-	-	-	-	-	-	-	-	-	-	-	-	-	-	-	-	-	-	-	-	-	-	-	-	-	-	-	-	-	-	-	-	-	-	-	-	-	-	-	-	-	-	-	-
7	18	0.0	0.0	0.0	-	-	-	-	-	-	-	-	-	-	-	-	-	-	-	-	-	-	-	-	-	-	-	-	-	-	-	-	-	-	-	-	-	-	-	-	-	-	-	-	-	-	-	-	-
7	19	0.0	0.0	0.0	-	-	-	-	-	-	-	-	-	-	-	-	-	-	-	-	-	-	-	-	-	-	-	-	-	-	-	-	-	-	-	-	-	-	-	-	-	-	-	-	-	-	-	-	-
7	20	0.0	0.0	0.0	-	-	-	-	-	-	-	-	-	-	-	-	-	-	-	-	-	-	-	-	-	-	-	-	-	-	-	-	-	-	-	-	-	-	-	-	-	-	-	-	-	-	-	-	-
7	21	0.0	0.0	0.0	-	-	-	-	-	-	-	-	-	-	-	-	-	-	-	-	-	-	-	-	-	-	-	-	-	-	-	-	-	-	-	-	-	-	-	-	-	-	-	-	-	-	-	-	-
7	22	0.0	0.0	0.0	-	-	-	-	-	-	-	-	-	-	-	-	-	-	-	-	-	-	-	-	-	-	-	-	-	-	-	-	-	-	-	-	-	-	-	-	-	-	-	-	-	-	-	-	-
7	23	0.0	0.0	0.0	-	-	-	-	-	-	-	-	-	-	-	-	-	-	-	-	-	-	-	-	-	-	-	-	-	-	-	-	-	-	-	-	-	-	-	-	-	-	-	-	-	-	-	-	-
8	0	0.0	0.0	0.0	-	-	-	-	-	-	-	-	-	-	-	-	-	-	-	-	-	-	-	-	-	-	-	-	-	-	-	-	-	-	-	-	-	-	-	-	-	-	-	-	-	-	-	-	-
8	1	0.0	0.0	0.0	-	-	-	-	-	-	-	-	-	-	-	-	-	-	-	-	-	-	-	-	-	-	-	-	-	-	-	-	-	-	-	-	-	-	-	-	-	-	-	-	-	-	-	-	-
8	2	0.0	0.0	0.0	-	-	-	-	-	-	-	-	-	-	-	-	-	-	-	-	-	-	-	-	-	-	-	-	-	-	-	-	-	-	-	-	-	-	-	-	-	-	-	-	-	-	-	-	-
8	3	0.0	0.0	0.0	-	-	-	-	-	-	-	-	-	-	-	-	-	-	-	-	-	-	-	-	-	-	-	-	-	-	-	-	-	-	-	-	-	-	-	-	-	-	-	-	-	-	-	-	-
8	4	0.0	0.0	0.0	-	-	-	-	-	-	-	-	-	-	-	-	-	-	-	-	-	-	-	-	-	-	-	-	-	-	-	-	-	-	-	-	-	-	-	-	-	-	-	-	-	-	-	-	-
8	5	0.0	0.0	0.0	-	-	-	-	-	-	-	-	-	-	-	-	-	-	-	-	-	-	-	-	-	-	-	-	-	-	-	-	-	-	-	-	-	-	-	-	-	-	-	-	-	-	-	-	-
8	6	0.0	0.0	0.0	-	-	-	-	-	-	-	-	-	-	-	-	-	-	-	-	-	-	-	-	-	-	-	-	-	-	-	-	-	-	-	-	-	-	-	-	-	-	-	-	-	-	-	-	-
8	7	0.0	0.0	0.0	-	-	-	-	-	-	-	-	-	-	-	-	-	-	-	-	-	-	-	-	-	-	-	-	-	-	-	-	-	-	-	-	-	-	-	-	-	-	-	-	-	-	-	-	-
8	8	330.0	9.0	0.0	6.98	134.17	0.25	0.2549	0.4951	19331	0.7553	0.7463	0.7373	0.7284	0.7194	0.7104	0.752	0.7937	0.8353	0.8769	0.9186	0.9349	0.9511	0.9674	0.9837	1.0	0.9948	0.9896	0.9844	0.9792	0.9741	0.9492	0.9243	0.8994	0.8746	0.8497	0.8611	0.8726	0.8841	0.8956	0.907	0.9145	0.922	0.9294	0.9369	0.9444	0.9364	0.9284	0.9205
8	9	1440.0	37.0	0.0	13.47	146.63	0.257	0.2639	0.4791	15721	0.7377	0.7304	0.7231	0.7157	0.7084	0.7011	0.7445	0.7879	0.8313	0.8747	0.9181	0.9345	0.9509	0.9672	0.9836	1.0	0.9955	0.991	0.9865	0.9821	0.9776	0.9535	0.9294	0.9054	0.8813	0.8572	0.8709	0.8846	0.8983	0.912	0.9257	0.9346	0.9435	0.9523	0.9612	0.9701	0.9628	0.9555	0.9482
8	10	2990.0	115.0	53.0	18.03	160.25	0.2887	0.3003	0.4111	8629	0.6045	0.6041	0.6037	0.6033	0.6029	0.6025	0.6485	0.6945	0.7405	0.7865	0.8326	0.8487	0.8648	0.8808	0.8969	0.913	0.9122	0.9114	0.9105	0.9097	0.9089	0.8903	0.8717	0.8532	0.8346	0.816	0.8381	0.8602	0.8823	0.9043	0.9264	0.9411	0.9559	0.9706	0.9853	1.0	0.9968	0.9935	0.9903
8	11	2750.0	136.0	277.0	20.23	174.75	0.2825	0.2942	0.4233	9413	0.6253	0.6242	0.623	0.6218	0.6207	0.6195	0.6658	0.7121	0.7583	0.8046	0.8508	0.8668	0.8828	0.8988	0.9148	0.9308	0.9294	0.9279	0.9265	0.925	0.9236	0.9041	0.8847	0.8652	0.8458	0.8263	0.8473	0.8683	0.8893	0.9103	0.9312	0.945	0.9587	0.9725	0.9862	1.0	0.996	0.992	0.988
8	12	2520.0	131.0	450.0	19.85	189.51	0.2804	0.2919	0.4277	9724	0.6357	0.6341	0.6324	0.6308	0.6292	0.6276	0.6738	0.72	0.7662	0.8124	0.8586	0.8746	0.8906	0.9067	0.9227	0.9388	0.9371	0.9354	0.9337	0.9319	0.9302	0.9104	0.8905	0.8706	0.8508	0.8309	0.8513	0.8718	0.8922	0.9127	0.9331	0.9465	0.9599	0.9733	0.9866	1.0	0.9957	0.9914	0.9871
8	13	1500.0	79.0	590.0	16.93	203.81	0.2736	0.2833	0.4431	10968	0.6809	0.677	0.6732	0.6693	0.6655	0.6617	0.7072	0.7527	0.7982	0.8437	0.8892	0.9056	0.922	0.9384	0.9549	0.9713	0.9686	0.9659	0.9631	0.9604	0.9577	0.9361	0.9144	0.8928	0.8711	0.8495	0.8677	0.8858	0.904	0.9222	0.9404	0.9523	0.9642	0.9761	0.9881	1.0	0.9946	0.9892	0.9838
8	14	1130.0	61.0	564.0	11.77	217.1	0.2658	0.2745	0.4597	12762	0.7159	0.7104	0.705	0.6996	0.6942	0.6888	0.7341	0.7794	0.8247	0.87	0.9152	0.9318	0.9484	0.9649	0.9815	0.9981	0.9945	0.9909	0.9873	0.9837	0.9801	0.9571	0.934	0.911	0.888	0.8649	0.8813	0.8977	0.914	0.9304	0.9468	0.9574	0.9681	0.9787	0.9894	1.0	0.9936	0.9872	0.9808
8	15	780.0	45.0	392.0	4.81	229.23	0.2582	0.2653	0.4765	15251	0.7358	0.7287	0.7215	0.7144	0.7072	0.7001	0.7436	0.7872	0.8308	0.8743	0.9179	0.9343	0.9507	0.9672	0.9836	1.0	0.9956	0.9912	0.9868	0.9824	0.9781	0.9541	0.9301	0.9061	0.8822	0.8582	0.8722	0.8861	0.9001	0.9141	0.9281	0.9371	0.9462	0.9553	0.9643	0.9734	0.9662	0.959	0.9518
8	16	400.0	14.0	0.0	-	-	-	-	-	-	-	-	-	-	-	-	-	-	-	-	-	-	-	-	-	-	-	-	-	-	-	-	-	-	-	-	-	-	-	-	-	-	-	-	-	-	-	-	-
8	17	0.0	0.0	0.0	-	-	-	-	-	-	-	-	-	-	-	-	-	-	-	-	-	-	-	-	-	-	-	-	-	-	-	-	-	-	-	-	-	-	-	-	-	-	-	-	-	-	-	-	-
8	18	0.0	0.0	0.0	-	-	-	-	-	-	-	-	-	-	-	-	-	-	-	-	-	-	-	-	-	-	-	-	-	-	-	-	-	-	-	-	-	-	-	-	-	-	-	-	-	-	-	-	-
8	19	0.0	0.0	0.0	-	-	-	-	-	-	-	-	-	-	-	-	-	-	-	-	-	-	-	-	-	-	-	-	-	-	-	-	-	-	-	-	-	-	-	-	-	-	-	-	-	-	-	-	-
8	20	0.0	0.0	0.0	-	-	-	-	-	-	-	-	-	-	-	-	-	-	-	-	-	-	-	-	-	-	-	-	-	-	-	-	-	-	-	-	-	-	-	-	-	-	-	-	-	-	-	-	-
8	21	0.0	0.0	0.0	-	-	-	-	-	-	-	-	-	-	-	-	-	-	-	-	-	-	-	-	-	-	-	-	-	-	-	-	-	-	-	-	-	-	-	-	-	-	-	-	-	-	-	-	-
8	22	0.0	0.0	0.0	-	-	-	-	-	-	-	-	-	-	-	-	-	-	-	-	-	-	-	-	-	-	-	-	-	-	-	-	-	-	-	-	-	-	-	-	-	-	-	-	-	-	-	-	-
8	23	0.0	0.0	0.0	-	-	-	-	-	-	-	-	-	-	-	-	-	-	-	-	-	-	-	-	-	-	-	-	-	-	-	-	-	-	-	-	-	-	-	-	-	-	-	-	-	-	-	-	-
9	0	0.0	0.0	0.0	-	-	-	-	-	-	-	-	-	-	-	-	-	-	-	-	-	-	-	-	-	-	-	-	-	-	-	-	-	-	-	-	-	-	-	-	-	-	-	-	-	-	-	-	-
9	1	0.0	0.0	0.0	-	-	-	-	-	-	-	-	-	-	-	-	-	-	-	-	-	-	-	-	-	-	-	-	-	-	-	-	-	-	-	-	-	-	-	-	-	-	-	-	-	-	-	-	-
9	2	0.0	0.0	0.0	-	-	-	-	-	-	-	-	-	-	-	-	-	-	-	-	-	-	-	-	-	-	-	-	-	-	-	-	-	-	-	-	-	-	-	-	-	-	-	-	-	-	-	-	-
9	3	0.0	0.0	0.0	-	-	-	-	-	-	-	-	-	-	-	-	-	-	-	-	-	-	-	-	-	-	-	-	-	-	-	-	-	-	-	-	-	-	-	-	-	-	-	-	-	-	-	-	-
9	4	0.0	0.0	0.0	-	-	-	-	-	-	-	-	-	-	-	-	-	-	-	-	-	-	-	-	-	-	-	-	-	-	-	-	-	-	-	-	-	-	-	-	-	-	-	-	-	-	-	-	-
9	5	0.0	0.0	0.0	-	-	-	-	-	-	-	-	-	-	-	-	-	-	-	-	-	-	-	-	-	-	-	-	-	-	-	-	-	-	-	-	-	-	-	-	-	-	-	-	-	-	-	-	-
9	6	0.0	0.0	0.0	-	-	-	-	-	-	-	-	-	-	-	-	-	-	-	-	-	-	-	-	-	-	-	-	-	-	-	-	-	-	-	-	-	-	-	-	-	-	-	-	-	-	-	-	-
9	7	0.0	0.0	0.0	-	-	-	-	-	-	-	-	-	-	-	-	-	-	-	-	-	-	-	-	-	-	-	-	-	-	-	-	-	-	-	-	-	-	-	-	-	-	-	-	-	-	-	-	-
9	8	500.0	14.0	0.0	7.04	134.02	0.25	0.2549	0.4951	19331	0.7553	0.7463	0.7373	0.7284	0.7194	0.7104	0.752	0.7937	0.8353	0.8769	0.9186	0.9349	0.9511	0.9674	0.9837	1.0	0.9948	0.9896	0.9844	0.9792	0.9741	0.9492	0.9243	0.8994	0.8746	0.8497	0.8611	0.8726	0.8841	0.8956	0.907	0.9145	0.922	0.9294	0.9369	0.9444	0.9364	0.9284	0.9205
9	9	1550.0	61.0	39.0	13.55	146.49	0.2814	0.2924	0.4262	9601	0.6398	0.6378	0.6359	0.6339	0.632	0.63	0.6759	0.7217	0.7676	0.8135	0.8594	0.8756	0.8918	0.908	0.9242	0.9404	0.9387	0.9369	0.9352	0.9335	0.9317	0.9117	0.8917	0.8717	0.8518	0.8318	0.852	0.8723	0.8926	0.9128	0.9331	0.9465	0.9599	0.9732	0.9866	1.0	0.9957	0.9915	0.9872
9	10	2830.0	128.0	113.0	18.12	160.12	0.2974	0.3096	0.393	7712	0.5626	0.5639	0.5652	0.5666	0.5679	0.5693	0.6153	0.6613	0.7074	0.7534	0.7994	0.8155	0.8315	0.8476	0.8636	0.8797	0.88	0.8802	0.8805	0.8808	0.881	0.8642	0.8473	0.8305	0.8136	0.7968	0.821	0.8453	0.8695	0.8938	0.918	0.9344	0.9508	0.9672	0.9836	1.0	0.9981	0.9962	0.9943
9	11	2870.0	141.0	308.0	20.35	174.64	0.2839	0.2958	0.4203	9215	0.6173	0.6165	0.6157	0.6149	0.6141	0.6134	0.6597	0.706	0.7524	0.7987	0.8451	0.861	0.877	0.8929	0.9089	0.9248	0.9236	0.9223	0.921	0.9198	0.9185	0.8994	0.8803	0.8611	0.842	0.8229	0.8443	0.8657	0.8871	0.9084	0.9298	0.9439	0.9579	0.9719	0.986	1.0	0.9962	0.9924	0.9886
9	12	2520.0	131.0	458.0	19.99	189.43	0.2804	0.2919	0.4277	9724	0.6354	0.6338	0.6322	0.6306	0.629	0.6274	0.6736	0.7198	0.766	0.8122	0.8584	0.8745	0.8905	0.9065	0.9226	0.9386	0.9369	0.9352	0.9335	0.9318	0.9301	0.9102	0.8904	0.8705	0.8507	0.8308	0.8513	0.8717	0.8922	0.9126	0.9331	0.9465	0.9599	0.9732	0.9866	1.0	0.9957	0.9914	0.9871
9	13	1780.0	96.0	492.0	17.08	203.75	0.2779	0.2887	0.4334	10147	0.6527	0.6502	0.6478	0.6453	0.6429	0.6404	0.6863	0.7323	0.7782	0.8242	0.8701	0.8863	0.9025	0.9186	0.9348	0.951	0.9489	0.9468	0.9448	0.9427	0.9406	0.92	0.8995	0.879	0.8584	0.8379	0.8575	0.8771	0.8967	0.9163	0.9359	0.9487	0.9615	0.9743	0.9872	1.0	0.9953	0.9906	0.9859
9	14	1500.0	82.0	388.0	11.92	217.07	0.2721	0.2822	0.4457	11228	0.681	0.6772	0.6735	0.6697	0.666	0.6623	0.708	0.7537	0.7994	0.8451	0.8909	0.9072	0.9235	0.9398	0.9561	0.9724	0.9697	0.9669	0.9641	0.9613	0.9586	0.9369	0.9152	0.8936	0.8719	0.8502	0.8684	0.8865	0.9047	0.9228	0.941	0.9528	0.9646	0.9764	0.9882	1.0	0.9945	0.989	0.9835
9	15	960.0	53.0	217.0	4.96	229.22	0.2617	0.2698	0.4684	13962	0.7258	0.7196	0.7134	0.7072	0.701	0.6948	0.7393	0.7839	0.8285	0.8731	0.9177	0.9341	0.9506	0.9671	0.9835	1.0	0.996	0.992	0.988	0.984	0.9801	0.9565	0.933	0.9095	0.886	0.8625	0.8778	0.893	0.9082	0.9235	0.9387	0.9486	0.9584	0.9683	0.9782	0.988	0.9812	0.9744	0.9676
9	16	380.0	13.0	0.0	-	-	-	-	-	-	-	-	-	-	-	-	-	-	-	-	-	-	-	-	-	-	-	-	-	-	-	-	-	-	-	-	-	-	-	-	-	-	-	-	-	-	-	-	-
9	17	0.0	0.0	0.0	-	-	-	-	-	-	-	-	-	-	-	-	-	-	-	-	-	-	-	-	-	-	-	-	-	-	-	-	-	-	-	-	-	-	-	-	-	-	-	-	-	-	-	-	-
9	18	0.0	0.0	0.0	-	-	-	-	-	-	-	-	-	-	-	-	-	-	-	-	-	-	-	-	-	-	-	-	-	-	-	-	-	-	-	-	-	-	-	-	-	-	-	-	-	-	-	-	-
9	19	0.0	0.0	0.0	-	-	-	-	-	-	-	-	-	-	-	-	-	-	-	-	-	-	-	-	-	-	-	-	-	-	-	-	-	-	-	-	-	-	-	-	-	-	-	-	-	-	-	-	-
9	20	0.0	0.0	0.0	-	-	-	-	-	-	-	-	-	-	-	-	-	-	-	-	-	-	-	-	-	-	-	-	-	-	-	-	-	-	-	-	-	-	-	-	-	-	-	-	-	-	-	-	-
9	21	0.0	0.0	0.0	-	-	-	-	-	-	-	-	-	-	-	-	-	-	-	-	-	-	-	-	-	-	-	-	-	-	-	-	-	-	-	-	-	-	-	-	-	-	-	-	-	-	-	-	-
9	22	0.0	0.0	0.0	-	-	-	-	-	-	-	-	-	-	-	-	-	-	-	-	-	-	-	-	-	-	-	-	-	-	-	-	-	-	-	-	-	-	-	-	-	-	-	-	-	-	-	-	-
9	23	0.0	0.0	0.0	-	-	-	-	-	-	-	-	-	-	-	-	-	-	-	-	-	-	-	-	-	-	-	-	-	-	-	-	-	-	-	-	-	-	-	-	-	-	-	-	-	-	-	-	-
10	0	0.0	0.0	0.0	-	-	-	-	-	-	-	-	-	-	-	-	-	-	-	-	-	-	-	-	-	-	-	-	-	-	-	-	-	-	-	-	-	-	-	-	-	-	-	-	-	-	-	-	-
10	1	0.0	0.0	0.0	-	-	-	-	-	-	-	-	-	-	-	-	-	-	-	-	-	-	-	-	-	-	-	-	-	-	-	-	-	-	-	-	-	-	-	-	-	-	-	-	-	-	-	-	-
10	2	0.0	0.0	0.0	-	-	-	-	-	-	-	-	-	-	-	-	-	-	-	-	-	-	-	-	-	-	-	-	-	-	-	-	-	-	-	-	-	-	-	-	-	-	-	-	-	-	-	-	-
10	3	0.0	0.0	0.0	-	-	-	-	-	-	-	-	-	-	-	-	-	-	-	-	-	-	-	-	-	-	-	-	-	-	-	-	-	-	-	-	-	-	-	-	-	-	-	-	-	-	-	-	-
10	4	0.0	0.0	0.0	-	-	-	-	-	-	-	-	-	-	-	-	-	-	-	-	-	-	-	-	-	-	-	-	-	-	-	-	-	-	-	-	-	-	-	-	-	-	-	-	-	-	-	-	-
10	5	0.0	0.0	0.0	-	-	-	-	-	-	-	-	-	-	-	-	-	-	-	-	-	-	-	-	-	-	-	-	-	-	-	-	-	-	-	-	-	-	-	-	-	-	-	-	-	-	-	-	-
10	6	0.0	0.0	0.0	-	-	-	-	-	-	-	-	-	-	-	-	-	-	-	-	-	-	-	-	-	-	-	-	-	-	-	-	-	-	-	-	-	-	-	-	-	-	-	-	-	-	-	-	-
10	7	0.0	0.0	0.0	-	-	-	-	-	-	-	-	-	-	-	-	-	-	-	-	-	-	-	-	-	-	-	-	-	-	-	-	-	-	-	-	-	-	-	-	-	-	-	-	-	-	-	-	-
10	8	350.0	9.0	0.0	7.11	133.87	0.25	0.2549	0.4951	19331	0.7553	0.7463	0.7373	0.7284	0.7194	0.7104	0.752	0.7937	0.8353	0.8769	0.9186	0.9349	0.9511	0.9674	0.9837	1.0	0.9948	0.9896	0.9844	0.9792	0.9741	0.9492	0.9243	0.8994	0.8746	0.8497	0.8611	0.8726	0.8841	0.8956	0.907	0.9145	0.922	0.9294	0.9369	0.9444	0.9364	0.9284	0.9205
10	9	1470.0	37.0	0.0	13.63	146.35	0.257	0.2639	0.4791	15721	0.7377	0.7304	0.7231	0.7157	0.7084	0.7011	0.7445	0.7879	0.8313	0.8747	0.9181	0.9345	0.9509	0.9672	0.9836	1.0	0.9955	0.991	0.9865	0.9821	0.9776	0.9535	0.9294	0.9054	0.8813	0.8572	0.8709	0.8846	0.8983	0.912	0.9257	0.9346	0.9435	0.9523	0.9612	0.9701	0.9628	0.9555	0.9482
10	10	3200.0	83.0	0.0	18.23	160.0	0.2696	0.2804	0.45	11683	0.6794	0.6759	0.6725	0.669	0.6656	0.6621	0.7083	0.7544	0.8006	0.8467	0.8929	0.909	0.9251	0.9412	0.9573	0.9734	0.9705	0.9677	0.9649	0.962	0.9592	0.9375	0.9158	0.8942	0.8725	0.8509	0.869	0.8872	0.9054	0.9236	0.9418	0.9534	0.9651	0.9767	0.9884	1.0	0.9943	0.9887	0.983
10	11	4740.0	126.0	2.0	20.48	174.53	0.2741	0.2861	0.4398	10720	0.6509	0.6488	0.6468	0.6447	0.6426	0.6406	0.6872	0.7338	0.7804	0.8269	0.8735	0.8894	0.9053	0.9211	0.937	0.9528	0.9506	0.9484	0.9462	0.944	0.9418	0.9213	0.9007	0.8802	0.8596	0.8391	0.8587	0.8783	0.898	0.9176	0.9372	0.9498	0.9623	0.9749	0.9874	1.0	0.995	0.9901	0.9851
10	12	5520.0	153.0	8.0	20.13	189.35	0.2924	0.3073	0.4004	8134	0.5439	0.5469	0.5498	0.5528	0.5557	0.5587	0.6063	0.654	0.7017	0.7494	0.7971	0.8123	0.8275	0.8427	0.8579	0.8732	0.8735	0.8738	0.8742	0.8745	0.8748	0.8585	0.8423	0.826	0.8097	0.7934	0.8185	0.8435	0.8686	0.8936	0.9187	0.935	0.9512	0.9675	0.9837	1.0	0.9979	0.9957	0.9936
10	13	4810.0	133.0	24.0	17.23	203.7	0.2933	0.3071	0.3996	8070	0.5559	0.5581	0.5602	0.5623	0.5645	0.5666	0.6136	0.6607	0.7077	0.7548	0.8019	0.8174	0.8329	0.8485	0.864	0.8795	0.8797	0.8799	0.8801	0.8803	0.8804	0.8637	0.847	0.8303	0.8136	0.7969	0.8214	0.8459	0.8704	0.8949	0.9194	0.9355	0.9517	0.9678	0.9839	1.0	0.9978	0.9956	0.9934
10	14	3510.0	100.0	18.0	12.08	217.05	0.2819	0.2946	0.4235	9453	0.6154	0.6149	0.6144	0.6139	0.6134	0.6129	0.6596	0.7064	0.7531	0.7998	0.8466	0.8623	0.8781	0.8938	0.9096	0.9253	0.924	0.9227	0.9214	0.9201	0.9188	0.8997	0.8806	0.8615	0.8424	0.8233	0.8447	0.8662	0.8876	0.9091	0.9305	0.9444	0.9583	0.9722	0.9861	1.0	0.9961	0.9921	0.9882
10	15	1790.0	52.0	1.0	5.12	229.22	0.259	0.267	0.474	14829	0.7295	0.723	0.7164	0.7099	0.7034	0.6969	0.7412	0.7854	0.8297	0.874	0.9182	0.9346	0.9509	0.9673	0.9836	1.0	0.9958	0.9916	0.9874	0.9832	0.979	0.9553	0.9316	0.9079	0.8842	0.8605	0.8751	0.8898	0.9045	0.9192	0.9338	0.9433	0.9527	0.9621	0.9715	0.981	0.9739	0.9669	0.9598
10	16	240.0	7.0	0.0	-	-	-	-	-	-	-	-	-	-	-	-	-	-	-	-	-	-	-	-	-	-	-	-	-	-	-	-	-	-	-	-	-	-	-	-	-	-	-	-	-	-	-	-	-
10	17	0.0	0.0	0.0	-	-	-	-	-	-	-	-	-	-	-	-	-	-	-	-	-	-	-	-	-	-	-	-	-	-	-	-	-	-	-	-	-	-	-	-	-	-	-	-	-	-	-	-	-
10	18	0.0	0.0	0.0	-	-	-	-	-	-	-	-	-	-	-	-	-	-	-	-	-	-	-	-	-	-	-	-	-	-	-	-	-	-	-	-	-	-	-	-	-	-	-	-	-	-	-	-	-
10	19	0.0	0.0	0.0	-	-	-	-	-	-	-	-	-	-	-	-	-	-	-	-	-	-	-	-	-	-	-	-	-	-	-	-	-	-	-	-	-	-	-	-	-	-	-	-	-	-	-	-	-
10	20	0.0	0.0	0.0	-	-	-	-	-	-	-	-	-	-	-	-	-	-	-	-	-	-	-	-	-	-	-	-	-	-	-	-	-	-	-	-	-	-	-	-	-	-	-	-	-	-	-	-	-
10	21	0.0	0.0	0.0	-	-	-	-	-	-	-	-	-	-	-	-	-	-	-	-	-	-	-	-	-	-	-	-	-	-	-	-	-	-	-	-	-	-	-	-	-	-	-	-	-	-	-	-	-
10	22	0.0	0.0	0.0	-	-	-	-	-	-	-	-	-	-	-	-	-	-	-	-	-	-	-	-	-	-	-	-	-	-	-	-	-	-	-	-	-	-	-	-	-	-	-	-	-	-	-	-	-
10	23	0.0	0.0	0.0	-	-	-	-	-	-	-	-	-	-	-	-	-	-	-	-	-	-	-	-	-	-	-	-	-	-	-	-	-	-	-	-	-	-	-	-	-	-	-	-	-	-	-	-	-
11	0	0.0	0.0	0.0	-	-	-	-	-	-	-	-	-	-	-	-	-	-	-	-	-	-	-	-	-	-	-	-	-	-	-	-	-	-	-	-	-	-	-	-	-	-	-	-	-	-	-	-	-
11	1	0.0	0.0	0.0	-	-	-	-	-	-	-	-	-	-	-	-	-	-	-	-	-	-	-	-	-	-	-	-	-	-	-	-	-	-	-	-	-	-	-	-	-	-	-	-	-	-	-	-	-
11	2	0.0	0.0	0.0	-	-	-	-	-	-	-	-	-	-	-	-	-	-	-	-	-	-	-	-	-	-	-	-	-	-	-	-	-	-	-	-	-	-	-	-	-	-	-	-	-	-	-	-	-
11	3	0.0	0.0	0.0	-	-	-	-	-	-	-	-	-	-	-	-	-	-	-	-	-	-	-	-	-	-	-	-	-	-	-	-	-	-	-	-	-	-	-	-	-	-	-	-	-	-	-	-	-
11	4	0.0	0.0	0.0	-	-	-	-	-	-	-	-	-	-	-	-	-	-	-	-	-	-	-	-	-	-	-	-	-	-	-	-	-	-	-	-	-	-	-	-	-	-	-	-	-	-	-	-	-
11	5	0.0	0.0	0.0	-	-	-	-	-	-	-	-	-	-	-	-	-	-	-	-	-	-	-	-	-	-	-	-	-	-	-	-	-	-	-	-	-	-	-	-	-	-	-	-	-	-	-	-	-
11	6	0.0	0.0	0.0	-	-	-	-	-	-	-	-	-	-	-	-	-	-	-	-	-	-	-	-	-	-	-	-	-	-	-	-	-	-	-	-	-	-	-	-	-	-	-	-	-	-	-	-	-
11	7	0.0	0.0	0.0	-	-	-	-	-	-	-	-	-	-	-	-	-	-	-	-	-	-	-	-	-	-	-	-	-	-	-	-	-	-	-	-	-	-	-	-	-	-	-	-	-	-	-	-	-
11	8	580.0	25.0	24.0	7.18	133.72	0.2563	0.2631	0.4805	16004	0.7393	0.7319	0.7244	0.7169	0.7095	0.702	0.7452	0.7885	0.8317	0.8749	0.9182	0.9345	0.9509	0.9673	0.9836	1.0	0.9954	0.9909	0.9863	0.9818	0.9772	0.9531	0.929	0.9048	0.8807	0.8565	0.87	0.8835	0.897	0.9105	0.924	0.9327	0.9415	0.9502	0.9589	0.9677	0.9603	0.9529	0.9456
11	9	1650.0	84.0	249.0	13.72	146.21	0.2693	0.279	0.4517	11842	0.6938	0.6895	0.6852	0.6808	0.6765	0.6722	0.7179	0.7635	0.8091	0.8548	0.9004	0.9168	0.9332	0.9495	0.9659	0.9823	0.9792	0.9761	0.973	0.9699	0.9668	0.9446	0.9224	0.9002	0.8781	0.8559	0.8734	0.8908	0.9083	0.9258	0.9433	0.9547	0.966	0.9773	0.9887	1.0	0.9941	0.9883	0.9824
11	10	1610.0	91.0	548.0	18.34	159.87	0.2751	0.2853	0.4395	10659	0.6698	0.6665	0.6632	0.6599	0.6566	0.6534	0.6991	0.7448	0.7905	0.8362	0.8819	0.8982	0.9145	0.9308	0.9471	0.9635	0.961	0.9585	0.956	0.9535	0.9511	0.9299	0.9087	0.8874	0.8662	0.845	0.8638	0.8825	0.9012	0.9199	0.9387	0.9509	0.9632	0.9755	0.9877	1.0	0.9949	0.9897	0.9846
11	11	1280.0	63.0	767.0	20.61	174.43	0.2696	0.279	0.4514	11803	0.6974	0.6928	0.6882	0.6837	0.6791	0.6746	0.72	0.7655	0.811	0.8564	0.9019	0.9183	0.9348	0.9513	0.9677	0.9842	0.9811	0.9779	0.9748	0.9716	0.9685	0.9462	0.9239	0.9016	0.8792	0.8569	0.8743	0.8916	0.9089	0.9262	0.9435	0.9548	0.9661	0.9774	0.9887	1.0	0.9941	0.9882	0.9823
11	12	1220.0	55.0	820.0	20.28	189.27	0.2689	0.278	0.4531	11985	0.7027	0.6978	0.693	0.6882	0.6834	0.6785	0.7239	0.7692	0.8146	0.8599	0.9053	0.9218	0.9383	0.9549	0.9714	0.9879	0.9847	0.9814	0.9781	0.9749	0.9716	0.9491	0.9266	0.9041	0.8816	0.8591	0.8761	0.8932	0.9102	0.9273	0.9443	0.9555	0.9666	0.9777	0.9889	1.0	0.994	0.988	0.982
11	13	1260.0	63.0	764.0	17.39	203.65	0.2704	0.2795	0.4501	11657	0.6983	0.6937	0.689	0.6843	0.6796	0.675	0.7203	0.7656	0.8109	0.8562	0.9015	0.918	0.9346	0.9511	0.9676	0.9842	0.9811	0.9779	0.9748	0.9717	0.9685	0.9462	0.9239	0.9016	0.8792	0.8569	0.8742	0.8915	0.9088	0.926	0.9433	0.9547	0.966	0.9773	0.9887	1.0	0.9942	0.9883	0.9825
11	14	1040.0	54.0	692.0	12.25	217.03	0.2646	0.2732	0.4622	13084	0.7201	0.7144	0.7087	0.703	0.6973	0.6917	0.7368	0.7819	0.827	0.8721	0.9172	0.9337	0.9503	0.9669	0.9834	1.0	0.9963	0.9926	0.9889	0.9851	0.9814	0.9582	0.935	0.9117	0.8885	0.8653	0.8813	0.8974	0.9134	0.9294	0.9455	0.9559	0.9663	0.9767	0.9871	0.9975	0.991	0.9845	0.978
11	15	660.0	36.0	537.0	5.29	229.22	0.2566	0.2633	0.4801	15908	0.7401	0.7326	0.725	0.7175	0.7099	0.7024	0.7455	0.7886	0.8317	0.8749	0.918	0.9344	0.9508	0.9672	0.9836	1.0	0.9954	0.9909	0.9863	0.9818	0.9772	0.953	0.9289	0.9047	0.8805	0.8564	0.8698	0.8832	0.8966	0.9101	0.9235	0.9322	0.941	0.9497	0.9584	0.9671	0.9598	0.9524	0.9451
11	16	490.0	18.0	0.0	-	-	-	-	-	-	-	-	-	-	-	-	-	-	-	-	-	-	-	-	-	-	-	-	-	-	-	-	-	-	-	-	-	-	-	-	-	-	-	-	-	-	-	-	-
11	17	0.0	0.0	0.0	-	-	-	-	-	-	-	-	-	-	-	-	-	-	-	-	-	-	-	-	-	-	-	-	-	-	-	-	-	-	-	-	-	-	-	-	-	-	-	-	-	-	-	-	-
11	18	0.0	0.0	0.0	-	-	-	-	-	-	-	-	-	-	-	-	-	-	-	-	-	-	-	-	-	-	-	-	-	-	-	-	-	-	-	-	-	-	-	-	-	-	-	-	-	-	-	-	-
11	19	0.0	0.0	0.0	-	-	-	-	-	-	-	-	-	-	-	-	-	-	-	-	-	-	-	-	-	-	-	-	-	-	-	-	-	-	-	-	-	-	-	-	-	-	-	-	-	-	-	-	-
11	20	0.0	0.0	0.0	-	-	-	-	-	-	-	-	-	-	-	-	-	-	-	-	-	-	-	-	-	-	-	-	-	-	-	-	-	-	-	-	-	-	-	-	-	-	-	-	-	-	-	-	-
11	21	0.0	0.0	0.0	-	-	-	-	-	-	-	-	-	-	-	-	-	-	-	-	-	-	-	-	-	-	-	-	-	-	-	-	-	-	-	-	-	-	-	-	-	-	-	-	-	-	-	-	-
11	22	0.0	0.0	0.0	-	-	-	-	-	-	-	-	-	-	-	-	-	-	-	-	-	-	-	-	-	-	-	-	-	-	-	-	-	-	-	-	-	-	-	-	-	-	-	-	-	-	-	-	-
11	23	0.0	0.0	0.0	-	-	-	-	-	-	-	-	-	-	-	-	-	-	-	-	-	-	-	-	-	-	-	-	-	-	-	-	-	-	-	-	-	-	-	-	-	-	-	-	-	-	-	-	-
12	0	0.0	0.0	0.0	-	-	-	-	-	-	-	-	-	-	-	-	-	-	-	-	-	-	-	-	-	-	-	-	-	-	-	-	-	-	-	-	-	-	-	-	-	-	-	-	-	-	-	-	-
12	1	0.0	0.0	0.0	-	-	-	-	-	-	-	-	-	-	-	-	-	-	-	-	-	-	-	-	-	-	-	-	-	-	-	-	-	-	-	-	-	-	-	-	-	-	-	-	-	-	-	-	-
12	2	0.0	0.0	0.0	-	-	-	-	-	-	-	-	-	-	-	-	-	-	-	-	-	-	-	-	-	-	-	-	-	-	-	-	-	-	-	-	-	-	-	-	-	-	-	-	-	-	-	-	-
12	3	0.0	0.0	0.0	-	-	-	-	-	-	-	-	-	-	-	-	-	-	-	-	-	-	-	-	-	-	-	-	-	-	-	-	-	-	-	-	-	-	-	-	-	-	-	-	-	-	-	-	-
12	4	0.0	0.0	0.0	-	-	-	-	-	-	-	-	-	-	-	-	-	-	-	-	-	-	-	-	-	-	-	-	-	-	-	-	-	-	-	-	-	-	-	-	-	-	-	-	-	-	-	-	-
12	5	0.0	0.0	0.0	-	-	-	-	-	-	-	-	-	-	-	-	-	-	-	-	-	-	-	-	-	-	-	-	-	-	-	-	-	-	-	-	-	-	-	-	-	-	-	-	-	-	-	-	-
12	6	0.0	0.0	0.0	-	-	-	-	-	-	-	-	-	-	-	-	-	-	-	-	-	-	-	-	-	-	-	-	-	-	-	-	-	-	-	-	-	-	-	-	-	-	-	-	-	-	-	-	-
12	7	0.0	0.0	0.0	-	-	-	-	-	-	-	-	-	-	-	-	-	-	-	-	-	-	-	-	-	-	-	-	-	-	-	-	-	-	-	-	-	-	-	-	-	-	-	-	-	-	-	-	-
12	8	460.0	25.0	201.0	7.25	133.57	0.2538	0.2598	0.4864	17197	0.7466	0.7384	0.7303	0.7221	0.7139	0.7058	0.7483	0.7908	0.8333	0.8758	0.9183	0.9346	0.951	0.9673	0.9837	1.0	0.9952	0.9903	0.9855	0.9807	0.9759	0.9514	0.9269	0.9025	0.878	0.8535	0.8661	0.8787	0.8913	0.9039	0.9165	0.9247	0.9329	0.9411	0.9492	0.9574	0.9498	0.9422	0.9346
12	9	1420.0	77.0	414.0	13.82	146.07	0.2708	0.2805	0.4486	11523	0.6897	0.6855	0.6813	0.6771	0.673	0.6688	0.7144	0.7599	0.8055	0.8511	0.8967	0.9131	0.9295	0.9459	0.9623	0.9787	0.9757	0.9727	0.9697	0.9668	0.9638	0.9418	0.9198	0.8978	0.8758	0.8538	0.8715	0.8892	0.9069	0.9246	0.9423	0.9539	0.9654	0.9769	0.9885	1.0	0.9943	0.9886	0.9829
12	10	1110.0	57.0	728.0	18.46	159.74	0.2674	0.2763	0.4563	12350	0.7097	0.7046	0.6994	0.6943	0.6891	0.684	0.7293	0.7746	0.8199	0.8652	0.9104	0.927	0.9436	0.9601	0.9767	0.9932	0.9898	0.9864	0.9829	0.9795	0.9761	0.9533	0.9305	0.9077	0.8849	0.8621	0.8788	0.8955	0.9122	0.9289	0.9456	0.9565	0.9674	0.9782	0.9891	1.0	0.9938	0.9876	0.9814
12	11	1320.0	67.0	785.0	20.75	174.32	0.2701	0.2796	0.4502	11687	0.6942	0.6898	0.6854	0.681	0.6766	0.6722	0.7177	0.7632	0.8087	0.8542	0.8997	0.9162	0.9326	0.949	0.9655	0.9819	0.9788	0.9758	0.9727	0.9696	0.9666	0.9444	0.9222	0.9	0.8778	0.8556	0.8731	0.8906	0.9081	0.9256	0.943	0.9544	0.9658	0.9772	0.9886	1.0	0.9942	0.9884	0.9826
12	12	1230.0	58.0	837.0	20.44	189.2	0.269	0.2782	0.4528	11953	0.7014	0.6966	0.6919	0.6871	0.6824	0.6776	0.723	0.7684	0.8138	0.8592	0.9046	0.9211	0.9376	0.9541	0.9706	0.9871	0.9838	0.9806	0.9774	0.9741	0.9709	0.9484	0.926	0.9035	0.881	0.8586	0.8757	0.8928	0.9099	0.9271	0.9442	0.9553	0.9665	0.9777	0.9888	1.0	0.994	0.988	0.9821
12	13	1290.0	65.0	779.0	17.56	203.61	0.2709	0.2801	0.449	11543	0.6956	0.6911	0.6865	0.682	0.6775	0.6729	0.7182	0.7636	0.8089	0.8542	0.8996	0.9161	0.9326	0.9492	0.9657	0.9822	0.9791	0.9761	0.973	0.9699	0.9669	0.9446	0.9224	0.9002	0.878	0.8558	0.8732	0.8906	0.908	0.9254	0.9429	0.9543	0.9657	0.9771	0.9886	1.0	0.9942	0.9885	0.9827
12	14	1040.0	54.0	715.0	12.42	217.01	0.2647	0.2732	0.4621	13069	0.7198	0.7142	0.7085	0.7028	0.6972	0.6915	0.7367	0.7818	0.8269	0.872	0.9172	0.9337	0.9503	0.9669	0.9834	1.0	0.9963	0.9926	0.9889	0.9852	0.9815	0.9582	0.935	0.9118	0.8886	0.8654	0.8814	0.8975	0.9136	0.9296	0.9457	0.9561	0.9666	0.977	0.9874	0.9979	0.9914	0.9848	0.9783
12	15	780.0	44.0	508.0	5.46	229.23	0.2583	0.2654	0.4762	15216	0.7356	0.7285	0.7214	0.7142	0.7071	0.7	0.7435	0.7871	0.8307	0.8743	0.9179	0.9343	0.9507	0.9671	0.9836	1.0	0.9956	0.9912	0.9869	0.9825	0.9781	0.9542	0.9302	0.9062	0.8823	0.8583	0.8723	0.8863	0.9003	0.9143	0.9283	0.9374	0.9465	0.9556	0.9647	0.9738	0.9666	0.9594	0.9522
12	16	530.0	20.0	0.0	-	-	-	-	-	-	-	-	-	-	-	-	-	-	-	-	-	-	-	-	-	-	-	-	-	-	-	-	-	-	-	-	-	-	-	-	-	-	-	-	-	-	-	-	-
12	17	0.0	0.0	0.0	-	-	-	-	-	-	-	-	-	-	-	-	-	-	-	-	-	-	-	-	-	-	-	-	-	-	-	-	-	-	-	-	-	-	-	-	-	-	-	-	-	-	-	-	-
12	18	0.0	0.0	0.0	-	-	-	-	-	-	-	-	-	-	-	-	-	-	-	-	-	-	-	-	-	-	-	-	-	-	-	-	-	-	-	-	-	-	-	-	-	-	-	-	-	-	-	-	-
12	19	0.0	0.0	0.0	-	-	-	-	-	-	-	-	-	-	-	-	-	-	-	-	-	-	-	-	-	-	-	-	-	-	-	-	-	-	-	-	-	-	-	-	-	-	-	-	-	-	-	-	-
12	20	0.0	0.0	0.0	-	-	-	-	-	-	-	-	-	-	-	-	-	-	-	-	-	-	-	-	-	-	-	-	-	-	-	-	-	-	-	-	-	-	-	-	-	-	-	-	-	-	-	-	-
12	21	0.0	0.0	0.0	-	-	-	-	-	-	-	-	-	-	-	-	-	-	-	-	-	-	-	-	-	-	-	-	-	-	-	-	-	-	-	-	-	-	-	-	-	-	-	-	-	-	-	-	-
12	22	0.0	0.0	0.0	-	-	-	-	-	-	-	-	-	-	-	-	-	-	-	-	-	-	-	-	-	-	-	-	-	-	-	-	-	-	-	-	-	-	-	-	-	-	-	-	-	-	-	-	-
12	23	0.0	0.0	0.0	-	-	-	-	-	-	-	-	-	-	-	-	-	-	-	-	-	-	-	-	-	-	-	-	-	-	-	-	-	-	-	-	-	-	-	-	-	-	-	-	-	-	-	-	-
13	0	0.0	0.0	0.0	-	-	-	-	-	-	-	-	-	-	-	-	-	-	-	-	-	-	-	-	-	-	-	-	-	-	-	-	-	-	-	-	-	-	-	-	-	-	-	-	-	-	-	-	-
13	1	0.0	0.0	0.0	-	-	-	-	-	-	-	-	-	-	-	-	-	-	-	-	-	-	-	-	-	-	-	-	-	-	-	-	-	-	-	-	-	-	-	-	-	-	-	-	-	-	-	-	-
13	2	0.0	0.0	0.0	-	-	-	-	-	-	-	-	-	-	-	-	-	-	-	-	-	-	-	-	-	-	-	-	-	-	-	-	-	-	-	-	-	-	-	-	-	-	-	-	-	-	-	-	-
13	3	0.0	0.0	0.0	-	-	-	-	-	-	-	-	-	-	-	-	-	-	-	-	-	-	-	-	-	-	-	-	-	-	-	-	-	-	-	-	-	-	-	-	-	-	-	-	-	-	-	-	-
13	4	0.0	0.0	0.0	-	-	-	-	-	-	-	-	-	-	-	-	-	-	-	-	-	-	-	-	-	-	-	-	-	-	-	-	-	-	-	-	-	-	-	-	-	-	-	-	-	-	-	-	-
13	5	0.0	0.0	0.0	-	-	-	-	-	-	-	-	-	-	-	-	-	-	-	-	-	-	-	-	-	-	-	-	-	-	-	-	-	-	-	-	-	-	-	-	-	-	-	-	-	-	-	-	-
13	6	0.0	0.0	0.0	-	-	-	-	-	-	-	-	-	-	-	-	-	-	-	-	-	-	-	-	-	-	-	-	-	-	-	-	-	-	-	-	-	-	-	-	-	-	-	-	-	-	-	-	-
13	7	0.0	0.0	0.0	-	-	-	-	-	-	-	-	-	-	-	-	-	-	-	-	-	-	-	-	-	-	-	-	-	-	-	-	-	-	-	-	-	-	-	-	-	-	-	-	-	-	-	-	-
13	8	420.0	25.0	227.0	7.34	133.42	0.2534	0.2593	0.4873	17397	0.7472	0.739	0.7308	0.7226	0.7143	0.7061	0.7486	0.791	0.8335	0.8759	0.9183	0.9347	0.951	0.9673	0.9837	1.0	0.9951	0.9903	0.9854	0.9806	0.9757	0.9512	0.9267	0.9022	0.8777	0.8532	0.8657	0.8782	0.8907	0.9032	0.9157	0.9238	0.9319	0.9401	0.9482	0.9563	0.9487	0.941	0.9333
13	9	1440.0	77.0	416.0	13.93	145.92	0.2711	0.2807	0.4482	11469	0.6892	0.685	0.6809	0.6767	0.6725	0.6684	0.7139	0.7595	0.8051	0.8506	0.8962	0.9126	0.929	0.9454	0.9618	0.9782	0.9753	0.9723	0.9694	0.9664	0.9635	0.9415	0.9195	0.8975	0.8755	0.8535	0.8712	0.889	0.9067	0.9245	0.9422	0.9537	0.9653	0.9769	0.9884	1.0	0.9943	0.9886	0.983
13	10	1120.0	58.0	730.0	18.59	159.61	0.2675	0.2764	0.4562	12326	0.7093	0.7042	0.6991	0.6939	0.6888	0.6837	0.729	0.7743	0.8196	0.8649	0.9102	0.9267	0.9433	0.9598	0.9764	0.9929	0.9895	0.9861	0.9827	0.9793	0.9758	0.9531	0.9303	0.9075	0.8847	0.8619	0.8787	0.8954	0.9121	0.9288	0.9455	0.9564	0.9673	0.9782	0.9891	1.0	0.9938	0.9876	0.9814
13	11	1180.0	55.0	821.0	20.9	174.22	0.268	0.2771	0.4548	12190	0.7052	0.7003	0.6953	0.6904	0.6855	0.6806	0.726	0.7714	0.8167	0.8621	0.9075	0.924	0.9405	0.957	0.9735	0.99	0.9867	0.9834	0.9801	0.9767	0.9734	0.9508	0.9282	0.9055	0.8829	0.8603	0.8772	0.8941	0.9111	0.928	0.9449	0.9559	0.9669	0.978	0.989	1.0	0.9939	0.9878	0.9817
13	12	1240.0	57.0	836.0	20.6	189.13	0.2691	0.2783	0.4527	11931	0.7009	0.6961	0.6914	0.6867	0.682	0.6772	0.7226	0.768	0.8134	0.8588	0.9042	0.9207	0.9372	0.9537	0.9702	0.9867	0.9835	0.9803	0.977	0.9738	0.9706	0.9482	0.9257	0.9033	0.8808	0.8584	0.8755	0.8927	0.9098	0.9269	0.9441	0.9553	0.9665	0.9776	0.9888	1.0	0.994	0.9881	0.9821
13	13	1300.0	66.0	783.0	17.73	203.57	0.271	0.2802	0.4487	11522	0.695	0.6904	0.6859	0.6814	0.6769	0.6724	0.7177	0.7631	0.8084	0.8537	0.8991	0.9156	0.9321	0.9487	0.9652	0.9817	0.9786	0.9756	0.9725	0.9695	0.9664	0.9442	0.9221	0.8999	0.8777	0.8555	0.8729	0.8904	0.9078	0.9253	0.9428	0.9542	0.9657	0.9771	0.9886	1.0	0.9942	0.9885	0.9827
13	14	1060.0	55.0	719.0	12.59	217.0	0.2651	0.2737	0.4612	12953	0.7191	0.7135	0.7079	0.7023	0.6967	0.6911	0.7363	0.7815	0.8267	0.8719	0.9171	0.9337	0.9502	0.9668	0.9834	1.0	0.9963	0.9927	0.989	0.9853	0.9816	0.9585	0.9353	0.9121	0.8889	0.8658	0.8819	0.8981	0.9143	0.9304	0.9466	0.9571	0.9676	0.9781	0.9886	0.9991	0.9927	0.9862	0.9797
13	15	790.0	44.0	522.0	5.64	229.24	0.2588	0.266	0.4752	15025	0.7346	0.7276	0.7205	0.7135	0.7065	0.6994	0.7431	0.7868	0.8305	0.8741	0.9178	0.9342	0.9507	0.9671	0.9836	1.0	0.9957	0.9913	0.987	0.9827	0.9783	0.9544	0.9305	0.9066	0.8827	0.8588	0.8729	0.8871	0.9012	0.9153	0.9295	0.9386	0.9478	0.957	0.9662	0.9754	0.9682	0.9611	0.954
13	16	570.0	22.0	0.0	-	-	-	-	-	-	-	-	-	-	-	-	-	-	-	-	-	-	-	-	-	-	-	-	-	-	-	-	-	-	-	-	-	-	-	-	-	-	-	-	-	-	-	-	-
13	17	0.0	0.0	0.0	-	-	-	-	-	-	-	-	-	-	-	-	-	-	-	-	-	-	-	-	-	-	-	-	-	-	-	-	-	-	-	-	-	-	-	-	-	-	-	-	-	-	-	-	-
13	18	0.0	0.0	0.0	-	-	-	-	-	-	-	-	-	-	-	-	-	-	-	-	-	-	-	-	-	-	-	-	-	-	-	-	-	-	-	-	-	-	-	-	-	-	-	-	-	-	-	-	-
13	19	0.0	0.0	0.0	-	-	-	-	-	-	-	-	-	-	-	-	-	-	-	-	-	-	-	-	-	-	-	-	-	-	-	-	-	-	-	-	-	-	-	-	-	-	-	-	-	-	-	-	-
13	20	0.0	0.0	0.0	-	-	-	-	-	-	-	-	-	-	-	-	-	-	-	-	-	-	-	-	-	-	-	-	-	-	-	-	-	-	-	-	-	-	-	-	-	-	-	-	-	-	-	-	-
13	21	0.0	0.0	0.0	-	-	-	-	-	-	-	-	-	-	-	-	-	-	-	-	-	-	-	-	-	-	-	-	-	-	-	-	-	-	-	-	-	-	-	-	-	-	-	-	-	-	-	-	-
13	22	0.0	0.0	0.0	-	-	-	-	-	-	-	-	-	-	-	-	-	-	-	-	-	-	-	-	-	-	-	-	-	-	-	-	-	-	-	-	-	-	-	-	-	-	-	-	-	-	-	-	-
13	23	0.0	0.0	0.0	-	-	-	-	-	-	-	-	-	-	-	-	-	-	-	-	-	-	-	-	-	-	-	-	-	-	-	-	-	-	-	-	-	-	-	-	-	-	-	-	-	-	-	-	-
14	0	0.0	0.0	0.0	-	-	-	-	-	-	-	-	-	-	-	-	-	-	-	-	-	-	-	-	-	-	-	-	-	-	-	-	-	-	-	-	-	-	-	-	-	-	-	-	-	-	-	-	-
14	1	0.0	0.0	0.0	-	-	-	-	-	-	-	-	-	-	-	-	-	-	-	-	-	-	-	-	-	-	-	-	-	-	-	-	-	-	-	-	-	-	-	-	-	-	-	-	-	-	-	-	-
14	2	0.0	0.0	0.0	-	-	-	-	-	-	-	-	-	-	-	-	-	-	-	-	-	-	-	-	-	-	-	-	-	-	-	-	-	-	-	-	-	-	-	-	-	-	-	-	-	-	-	-	-
14	3	0.0	0.0	0.0	-	-	-	-	-	-	-	-	-	-	-	-	-	-	-	-	-	-	-	-	-	-	-	-	-	-	-	-	-	-	-	-	-	-	-	-	-	-	-	-	-	-	-	-	-
14	4	0.0	0.0	0.0	-	-	-	-	-	-	-	-	-	-	-	-	-	-	-	-	-	-	-	-	-	-	-	-	-	-	-	-	-	-	-	-	-	-	-	-	-	-	-	-	-	-	-	-	-
14	5	0.0	0.0	0.0	-	-	-	-	-	-	-	-	-	-	-	-	-	-	-	-	-	-	-	-	-	-	-	-	-	-	-	-	-	-	-	-	-	-	-	-	-	-	-	-	-	-	-	-	-
14	6	0.0	0.0	0.0	-	-	-	-	-	-	-	-	-	-	-	-	-	-	-	-	-	-	-	-	-	-	-	-	-	-	-	-	-	-	-	-	-	-	-	-	-	-	-	-	-	-	-	-	-
14	7	0.0	0.0	0.0	-	-	-	-	-	-	-	-	-	-	-	-	-	-	-	-	-	-	-	-	-	-	-	-	-	-	-	-	-	-	-	-	-	-	-	-	-	-	-	-	-	-	-	-	-
14	8	410.0	24.0	243.0	7.43	133.26	0.2533	0.2592	0.4874	17442	0.7473	0.7391	0.7309	0.7227	0.7144	0.7062	0.7486	0.7911	0.8335	0.8759	0.9183	0.9347	0.951	0.9673	0.9837	1.0	0.9951	0.9903	0.9854	0.9805	0.9757	0.9512	0.9267	0.9021	0.8776	0.8531	0.8656	0.8781	0.8906	0.9031	0.9155	0.9237	0.9318	0.9399	0.948	0.9561	0.9485	0.9408	0.9331
14	9	1450.0	78.0	421.0	14.04	145.78	0.2714	0.2811	0.4475	11399	0.6876	0.6835	0.6794	0.6753	0.6712	0.6671	0.7127	0.7583	0.8038	0.8494	0.895	0.9114	0.9278	0.9442	0.9606	0.977	0.9741	0.9712	0.9682	0.9653	0.9624	0.9405	0.9186	0.8966	0.8747	0.8528	0.8706	0.8884	0.9063	0.9241	0.9419	0.9535	0.9651	0.9768	0.9884	1.0	0.9944	0.9887	0.9831
14	10	1130.0	58.0	731.0	18.72	159.48	0.2677	0.2766	0.4558	12279	0.7083	0.7032	0.6981	0.693	0.6879	0.6829	0.7282	0.7735	0.8188	0.8641	0.9094	0.926	0.9425	0.9591	0.9756	0.9922	0.9888	0.9854	0.982	0.9786	0.9752	0.9525	0.9297	0.907	0.8842	0.8615	0.8783	0.895	0.9118	0.9286	0.9454	0.9563	0.9672	0.9781	0.9891	1.0	0.9938	0.9877	0.9815
14	11	1200.0	55.0	820.0	21.05	174.12	0.2683	0.2774	0.4543	12121	0.7044	0.6995	0.6946	0.6898	0.6849	0.68	0.7254	0.7707	0.8161	0.8615	0.9069	0.9234	0.9399	0.9564	0.9729	0.9894	0.9861	0.9828	0.9795	0.9762	0.9729	0.9503	0.9277	0.9051	0.8825	0.8599	0.8769	0.8939	0.9108	0.9278	0.9447	0.9558	0.9668	0.9779	0.9889	1.0	0.9939	0.9879	0.9818
14	12	1250.0	57.0	834.0	20.77	189.06	0.2692	0.2784	0.4524	11909	0.7003	0.6956	0.6909	0.6862	0.6815	0.6768	0.7222	0.7676	0.813	0.8584	0.9038	0.9203	0.9368	0.9533	0.9698	0.9863	0.9831	0.9799	0.9767	0.9734	0.9702	0.9478	0.9254	0.903	0.8805	0.8581	0.8753	0.8925	0.9096	0.9268	0.944	0.9552	0.9664	0.9776	0.9888	1.0	0.994	0.9881	0.9821
14	13	1300.0	66.0	781.0	17.91	203.54	0.2711	0.2803	0.4486	11501	0.6947	0.6902	0.6857	0.6812	0.6767	0.6722	0.7175	0.7629	0.8082	0.8536	0.8989	0.9154	0.932	0.9485	0.965	0.9815	0.9785	0.9754	0.9724	0.9693	0.9663	0.9441	0.9219	0.8997	0.8776	0.8554	0.8728	0.8903	0.9078	0.9252	0.9427	0.9542	0.9656	0.9771	0.9885	1.0	0.9943	0.9885	0.9828
14	14	1060.0	55.0	717.0	12.77	217.0	0.2652	0.2739	0.4609	12916	0.7189	0.7133	0.7077	0.7021	0.6966	0.691	0.7362	0.7814	0.8266	0.8718	0.917	0.9336	0.9502	0.9668	0.9834	1.0	0.9963	0.9927	0.989	0.9854	0.9817	0.9585	0.9354	0.9122	0.889	0.8659	0.8821	0.8983	0.9145	0.9307	0.9469	0.9574	0.968	0.9785	0.989	0.9996	0.9931	0.9867	0.9802
14	15	800.0	45.0	523.0	5.81	229.26	0.259	0.2663	0.4747	14941	0.7341	0.7271	0.7201	0.7131	0.7061	0.6992	0.7429	0.7866	0.8303	0.8741	0.9178	0.9342	0.9507	0.9671	0.9836	1.0	0.9957	0.9914	0.9871	0.9828	0.9784	0.9546	0.9307	0.9068	0.8829	0.859	0.8732	0.8874	0.9016	0.9158	0.93	0.9392	0.9485	0.9577	0.9669	0.9761	0.969	0.9619	0.9548
14	16	600.0	23.0	0.0	-	-	-	-	-	-	-	-	-	-	-	-	-	-	-	-	-	-	-	-	-	-	-	-	-	-	-	-	-	-	-	-	-	-	-	-	-	-	-	-	-	-	-	-	-
14	17	0.0	0.0	0.0	-	-	-	-	-	-	-	-	-	-	-	-	-	-	-	-	-	-	-	-	-	-	-	-	-	-	-	-	-	-	-	-	-	-	-	-	-	-	-	-	-	-	-	-	-
14	18	0.0	0.0	0.0	-	-	-	-	-	-	-	-	-	-	-	-	-	-	-	-	-	-	-	-	-	-	-	-	-	-	-	-	-	-	-	-	-	-	-	-	-	-	-	-	-	-	-	-	-
14	19	0.0	0.0	0.0	-	-	-	-	-	-	-	-	-	-	-	-	-	-	-	-	-	-	-	-	-	-	-	-	-	-	-	-	-	-	-	-	-	-	-	-	-	-	-	-	-	-	-	-	-
14	20	0.0	0.0	0.0	-	-	-	-	-	-	-	-	-	-	-	-	-	-	-	-	-	-	-	-	-	-	-	-	-	-	-	-	-	-	-	-	-	-	-	-	-	-	-	-	-	-	-	-	-
14	21	0.0	0.0	0.0	-	-	-	-	-	-	-	-	-	-	-	-	-	-	-	-	-	-	-	-	-	-	-	-	-	-	-	-	-	-	-	-	-	-	-	-	-	-	-	-	-	-	-	-	-
14	22	0.0	0.0	0.0	-	-	-	-	-	-	-	-	-	-	-	-	-	-	-	-	-	-	-	-	-	-	-	-	-	-	-	-	-	-	-	-	-	-	-	-	-	-	-	-	-	-	-	-	-
14	23	0.0	0.0	0.0	-	-	-	-	-	-	-	-	-	-	-	-	-	-	-	-	-	-	-	-	-	-	-	-	-	-	-	-	-	-	-	-	-	-	-	-	-	-	-	-	-	-	-	-	-
15	0	0.0	0.0	0.0	-	-	-	-	-	-	-	-	-	-	-	-	-	-	-	-	-	-	-	-	-	-	-	-	-	-	-	-	-	-	-	-	-	-	-	-	-	-	-	-	-	-	-	-	-
15	1	0.0	0.0	0.0	-	-	-	-	-	-	-	-	-	-	-	-	-	-	-	-	-	-	-	-	-	-	-	-	-	-	-	-	-	-	-	-	-	-	-	-	-	-	-	-	-	-	-	-	-
15	2	0.0	0.0	0.0	-	-	-	-	-	-	-	-	-	-	-	-	-	-	-	-	-	-	-	-	-	-	-	-	-	-	-	-	-	-	-	-	-	-	-	-	-	-	-	-	-	-	-	-	-
15	3	0.0	0.0	0.0	-	-	-	-	-	-	-	-	-	-	-	-	-	-	-	-	-	-	-	-	-	-	-	-	-	-	-	-	-	-	-	-	-	-	-	-	-	-	-	-	-	-	-	-	-
15	4	0.0	0.0	0.0	-	-	-	-	-	-	-	-	-	-	-	-	-	-	-	-	-	-	-	-	-	-	-	-	-	-	-	-	-	-	-	-	-	-	-	-	-	-	-	-	-	-	-	-	-
15	5	0.0	0.0	0.0	-	-	-	-	-	-	-	-	-	-	-	-	-	-	-	-	-	-	-	-	-	-	-	-	-	-	-	-	-	-	-	-	-	-	-	-	-	-	-	-	-	-	-	-	-
15	6	0.0	0.0	0.0	-	-	-	-	-	-	-	-	-	-	-	-	-	-	-	-	-	-	-	-	-	-	-	-	-	-	-	-	-	-	-	-	-	-	-	-	-	-	-	-	-	-	-	-	-
15	7	0.0	0.0	0.0	-	-	-	-	-	-	-	-	-	-	-	-	-	-	-	-	-	-	-	-	-	-	-	-	-	-	-	-	-	-	-	-	-	-	-	-	-	-	-	-	-	-	-	-	-
15	8	510.0	28.0	195.0	7.52	133.1	0.2548	0.261	0.4841	16725	0.7442	0.7362	0.7283	0.7204	0.7124	0.7045	0.7472	0.79	0.8327	0.8754	0.9182	0.9345	0.9509	0.9673	0.9836	1.0	0.9953	0.9905	0.9858	0.9811	0.9763	0.952	0.9276	0.9033	0.8789	0.8546	0.8675	0.8804	0.8933	0.9062	0.9191	0.9275	0.9358	0.9442	0.9526	0.961	0.9535	0.946	0.9384
15	9	1460.0	79.0	420.0	14.15	145.63	0.2716	0.2813	0.4471	11359	0.6867	0.6827	0.6786	0.6746	0.6705	0.6665	0.712	0.7576	0.8032	0.8488	0.8944	0.9108	0.9272	0.9435	0.9599	0.9763	0.9734	0.9705	0.9676	0.9648	0.9619	0.94	0.9181	0.8962	0.8743	0.8524	0.8703	0.8882	0.906	0.9239	0.9417	0.9534	0.965	0.9767	0.9883	1.0	0.9944	0.9888	0.9832
15	10	1130.0	58.0	730.0	18.86	159.35	0.2675	0.2764	0.456	12326	0.7088	0.7037	0.6986	0.6935	0.6884	0.6833	0.7286	0.7739	0.8192	0.8645	0.9099	0.9264	0.943	0.9595	0.9761	0.9926	0.9892	0.9858	0.9824	0.979	0.9756	0.9528	0.93	0.9073	0.8845	0.8618	0.8785	0.8952	0.912	0.9287	0.9455	0.9564	0.9673	0.9782	0.9891	1.0	0.9938	0.9877	0.9815
15	11	1210.0	55.0	821.0	21.21	174.02	0.2684	0.2775	0.4541	12098	0.7038	0.6989	0.6941	0.6892	0.6844	0.6795	0.7249	0.7703	0.8156	0.861	0.9064	0.9229	0.9394	0.9559	0.9724	0.989	0.9857	0.9824	0.9791	0.9758	0.9725	0.9499	0.9274	0.9048	0.8822	0.8597	0.8767	0.8937	0.9107	0.9276	0.9446	0.9557	0.9668	0.9779	0.9889	1.0	0.9939	0.9879	0.9818
15	12	1250.0	57.0	834.0	20.94	188.99	0.2692	0.2784	0.4524	11909	0.7004	0.6957	0.691	0.6863	0.6816	0.6768	0.7222	0.7676	0.813	0.8584	0.9038	0.9203	0.9368	0.9533	0.9698	0.9863	0.9831	0.9799	0.9767	0.9735	0.9703	0.9479	0.9254	0.903	0.8806	0.8582	0.8753	0.8925	0.9097	0.9268	0.944	0.9552	0.9664	0.9776	0.9888	1.0	0.994	0.9881	0.9821
15	13	1310.0	66.0	781.0	18.09	203.5	0.2712	0.2805	0.4483	11472	0.694	0.6895	0.685	0.6806	0.6761	0.6716	0.717	0.7623	0.8077	0.8531	0.8984	0.9149	0.9314	0.9479	0.9645	0.981	0.9779	0.9749	0.9719	0.9689	0.9658	0.9437	0.9215	0.8994	0.8772	0.8551	0.8726	0.8901	0.9076	0.9251	0.9426	0.9541	0.9656	0.977	0.9885	1.0	0.9943	0.9885	0.9828
15	14	1070.0	56.0	718.0	12.96	217.0	0.2654	0.2741	0.4605	12864	0.7182	0.7127	0.7071	0.7016	0.6961	0.6906	0.7358	0.781	0.8263	0.8715	0.9168	0.9334	0.95	0.9665	0.9831	0.9997	0.9961	0.9925	0.9888	0.9852	0.9815	0.9584	0.9353	0.9121	0.889	0.8658	0.8821	0.8984	0.9146	0.9309	0.9472	0.9577	0.9683	0.9789	0.9894	1.0	0.9936	0.9871	0.9807
15	15	820.0	45.0	526.0	6.0	229.28	0.2594	0.2667	0.4739	14806	0.7336	0.7266	0.7197	0.7127	0.7058	0.6988	0.7426	0.7864	0.8302	0.8739	0.9177	0.9342	0.9506	0.9671	0.9835	1.0	0.9957	0.9914	0.9872	0.9829	0.9786	0.9547	0.9309	0.907	0.8832	0.8593	0.8736	0.8879	0.9021	0.9164	0.9307	0.94	0.9493	0.9586	0.9679	0.9771	0.9701	0.963	0.9559
15	16	640.0	24.0	0.0	-	-	-	-	-	-	-	-	-	-	-	-	-	-	-	-	-	-	-	-	-	-	-	-	-	-	-	-	-	-	-	-	-	-	-	-	-	-	-	-	-	-	-	-	-
15	17	0.0	0.0	0.0	-	-	-	-	-	-	-	-	-	-	-	-	-	-	-	-	-	-	-	-	-	-	-	-	-	-	-	-	-	-	-	-	-	-	-	-	-	-	-	-	-	-	-	-	-
15	18	0.0	0.0	0.0	-	-	-	-	-	-	-	-	-	-	-	-	-	-	-	-	-	-	-	-	-	-	-	-	-	-	-	-	-	-	-	-	-	-	-	-	-	-	-	-	-	-	-	-	-
15	19	0.0	0.0	0.0	-	-	-	-	-	-	-	-	-	-	-	-	-	-	-	-	-	-	-	-	-	-	-	-	-	-	-	-	-	-	-	-	-	-	-	-	-	-	-	-	-	-	-	-	-
15	20	0.0	0.0	0.0	-	-	-	-	-	-	-	-	-	-	-	-	-	-	-	-	-	-	-	-	-	-	-	-	-	-	-	-	-	-	-	-	-	-	-	-	-	-	-	-	-	-	-	-	-
15	21	0.0	0.0	0.0	-	-	-	-	-	-	-	-	-	-	-	-	-	-	-	-	-	-	-	-	-	-	-	-	-	-	-	-	-	-	-	-	-	-	-	-	-	-	-	-	-	-	-	-	-
15	22	0.0	0.0	0.0	-	-	-	-	-	-	-	-	-	-	-	-	-	-	-	-	-	-	-	-	-	-	-	-	-	-	-	-	-	-	-	-	-	-	-	-	-	-	-	-	-	-	-	-	-
15	23	0.0	0.0	0.0	-	-	-	-	-	-	-	-	-	-	-	-	-	-	-	-	-	-	-	-	-	-	-	-	-	-	-	-	-	-	-	-	-	-	-	-	-	-	-	-	-	-	-	-	-
16	0	0.0	0.0	0.0	-	-	-	-	-	-	-	-	-	-	-	-	-	-	-	-	-	-	-	-	-	-	-	-	-	-	-	-	-	-	-	-	-	-	-	-	-	-	-	-	-	-	-	-	-
16	1	0.0	0.0	0.0	-	-	-	-	-	-	-	-	-	-	-	-	-	-	-	-	-	-	-	-	-	-	-	-	-	-	-	-	-	-	-	-	-	-	-	-	-	-	-	-	-	-	-	-	-
16	2	0.0	0.0	0.0	-	-	-	-	-	-	-	-	-	-	-	-	-	-	-	-	-	-	-	-	-	-	-	-	-	-	-	-	-	-	-	-	-	-	-	-	-	-	-	-	-	-	-	-	-
16	3	0.0	0.0	0.0	-	-	-	-	-	-	-	-	-	-	-	-	-	-	-	-	-	-	-	-	-	-	-	-	-	-	-	-	-	-	-	-	-	-	-	-	-	-	-	-	-	-	-	-	-
16	4	0.0	0.0	0.0	-	-	-	-	-	-	-	-	-	-	-	-	-	-	-	-	-	-	-	-	-	-	-	-	-	-	-	-	-	-	-	-	-	-	-	-	-	-	-	-	-	-	-	-	-
16	5	0.0	0.0	0.0	-	-	-	-	-	-	-	-	-	-	-	-	-	-	-	-	-	-	-	-	-	-	-	-	-	-	-	-	-	-	-	-	-	-	-	-	-	-	-	-	-	-	-	-	-
16	6	0.0	0.0	0.0	-	-	-	-	-	-	-	-	-	-	-	-	-	-	-	-	-	-	-	-	-	-	-	-	-	-	-	-	-	-	-	-	-	-	-	-	-	-	-	-	-	-	-	-	-
16	7	0.0	0.0	0.0	-	-	-	-	-	-	-	-	-	-	-	-	-	-	-	-	-	-	-	-	-	-	-	-	-	-	-	-	-	-	-	-	-	-	-	-	-	-	-	-	-	-	-	-	-
16	8	420.0	25.0	256.0	7.63	132.94	0.2535	0.2594	0.4872	17352	0.7472	0.739	0.7308	0.7225	0.7143	0.7061	0.7486	0.791	0.8334	0.8759	0.9183	0.9347	0.951	0.9673	0.9837	1.0	0.9951	0.9903	0.9854	0.9806	0.9757	0.9512	0.9267	0.9022	0.8777	0.8532	0.8657	0.8782	0.8907	0.9032	0.9157	0.9239	0.932	0.9401	0.9483	0.9564	0.9488	0.9411	0.9334
16	9	1480.0	80.0	422.0	14.28	145.48	0.2719	0.2816	0.4465	11299	0.6855	0.6815	0.6775	0.6735	0.6695	0.6655	0.7111	0.7567	0.8023	0.8479	0.8935	0.9098	0.9262	0.9426	0.959	0.9754	0.9725	0.9697	0.9668	0.9639	0.9611	0.9392	0.9174	0.8956	0.8737	0.8519	0.8698	0.8877	0.9057	0.9236	0.9415	0.9532	0.9649	0.9766	0.9883	1.0	0.9944	0.9889	0.9833
16	10	1140.0	58.0	731.0	19.0	159.23	0.2677	0.2766	0.4558	12279	0.7083	0.7032	0.6981	0.693	0.6879	0.6829	0.7282	0.7735	0.8188	0.8641	0.9094	0.926	0.9425	0.9591	0.9756	0.9922	0.9888	0.9854	0.982	0.9786	0.9752	0.9525	0.9297	0.907	0.8842	0.8615	0.8783	0.895	0.9118	0.9286	0.9454	0.9563	0.9672	0.9781	0.9891	1.0	0.9938	0.9877	0.9815
16	11	1220.0	55.0	823.0	21.37	173.92	0.2685	0.2777	0.4538	12066	0.7033	0.6984	0.6936	0.6887	0.6839	0.6791	0.7244	0.7698	0.8152	0.8606	0.906	0.9225	0.939	0.9555	0.972	0.9885	0.9852	0.982	0.9787	0.9754	0.9721	0.9496	0.927	0.9045	0.882	0.8594	0.8764	0.8935	0.9105	0.9275	0.9445	0.9556	0.9667	0.9778	0.9889	1.0	0.994	0.9879	0.9819
16	12	1260.0	57.0	837.0	21.12	188.93	0.2692	0.2784	0.4524	11909	0.7	0.6953	0.6906	0.6859	0.6812	0.6765	0.722	0.7674	0.8128	0.8582	0.9036	0.9201	0.9366	0.9531	0.9696	0.9861	0.9829	0.9797	0.9765	0.9733	0.9701	0.9476	0.9252	0.9028	0.8804	0.858	0.8752	0.8924	0.9096	0.9268	0.944	0.9552	0.9664	0.9776	0.9888	1.0	0.9941	0.9881	0.9822
16	13	1170.0	55.0	819.0	18.27	203.48	0.2693	0.2782	0.4525	11913	0.704	0.699	0.6941	0.6891	0.6842	0.6793	0.7245	0.7698	0.815	0.8602	0.9055	0.9221	0.9386	0.9552	0.9718	0.9884	0.9851	0.9818	0.9786	0.9753	0.9721	0.9495	0.927	0.9044	0.8819	0.8593	0.8763	0.8933	0.9103	0.9273	0.9443	0.9554	0.9666	0.9777	0.9889	1.0	0.994	0.988	0.982
16	14	1090.0	56.0	722.0	13.15	217.0	0.2658	0.2744	0.4598	12773	0.7169	0.7114	0.706	0.7005	0.695	0.6895	0.7348	0.78	0.8253	0.8705	0.9158	0.9324	0.9489	0.9655	0.9821	0.9987	0.9951	0.9915	0.9879	0.9843	0.9807	0.9576	0.9345	0.9114	0.8883	0.8653	0.8816	0.8979	0.9142	0.9306	0.9469	0.9575	0.9681	0.9788	0.9894	1.0	0.9936	0.9872	0.9808
16	15	820.0	46.0	537.0	6.18	229.31	0.2595	0.2668	0.4737	14773	0.7333	0.7264	0.7195	0.7126	0.7057	0.6987	0.7425	0.7863	0.8301	0.8739	0.9177	0.9342	0.9506	0.9671	0.9835	1.0	0.9957	0.9915	0.9872	0.9829	0.9786	0.9548	0.9309	0.9071	0.8832	0.8594	0.8737	0.888	0.9023	0.9166	0.9309	0.9402	0.9495	0.9588	0.9681	0.9774	0.9704	0.9633	0.9562
16	16	520.0	25.0	15.0	-	-	-	-	-	-	-	-	-	-	-	-	-	-	-	-	-	-	-	-	-	-	-	-	-	-	-	-	-	-	-	-	-	-	-	-	-	-	-	-	-	-	-	-	-
16	17	0.0	0.0	0.0	-	-	-	-	-	-	-	-	-	-	-	-	-	-	-	-	-	-	-	-	-	-	-	-	-	-	-	-	-	-	-	-	-	-	-	-	-	-	-	-	-	-	-	-	-
16	18	0.0	0.0	0.0	-	-	-	-	-	-	-	-	-	-	-	-	-	-	-	-	-	-	-	-	-	-	-	-	-	-	-	-	-	-	-	-	-	-	-	-	-	-	-	-	-	-	-	-	-
16	19	0.0	0.0	0.0	-	-	-	-	-	-	-	-	-	-	-	-	-	-	-	-	-	-	-	-	-	-	-	-	-	-	-	-	-	-	-	-	-	-	-	-	-	-	-	-	-	-	-	-	-
16	20	0.0	0.0	0.0	-	-	-	-	-	-	-	-	-	-	-	-	-	-	-	-	-	-	-	-	-	-	-	-	-	-	-	-	-	-	-	-	-	-	-	-	-	-	-	-	-	-	-	-	-
16	21	0.0	0.0	0.0	-	-	-	-	-	-	-	-	-	-	-	-	-	-	-	-	-	-	-	-	-	-	-	-	-	-	-	-	-	-	-	-	-	-	-	-	-	-	-	-	-	-	-	-	-
16	22	0.0	0.0	0.0	-	-	-	-	-	-	-	-	-	-	-	-	-	-	-	-	-	-	-	-	-	-	-	-	-	-	-	-	-	-	-	-	-	-	-	-	-	-	-	-	-	-	-	-	-
16	23	0.0	0.0	0.0	-	-	-	-	-	-	-	-	-	-	-	-	-	-	-	-	-	-	-	-	-	-	-	-	-	-	-	-	-	-	-	-	-	-	-	-	-	-	-	-	-	-	-	-	-
17	0	0.0	0.0	0.0	-	-	-	-	-	-	-	-	-	-	-	-	-	-	-	-	-	-	-	-	-	-	-	-	-	-	-	-	-	-	-	-	-	-	-	-	-	-	-	-	-	-	-	-	-
17	1	0.0	0.0	0.0	-	-	-	-	-	-	-	-	-	-	-	-	-	-	-	-	-	-	-	-	-	-	-	-	-	-	-	-	-	-	-	-	-	-	-	-	-	-	-	-	-	-	-	-	-
17	2	0.0	0.0	0.0	-	-	-	-	-	-	-	-	-	-	-	-	-	-	-	-	-	-	-	-	-	-	-	-	-	-	-	-	-	-	-	-	-	-	-	-	-	-	-	-	-	-	-	-	-
17	3	0.0	0.0	0.0	-	-	-	-	-	-	-	-	-	-	-	-	-	-	-	-	-	-	-	-	-	-	-	-	-	-	-	-	-	-	-	-	-	-	-	-	-	-	-	-	-	-	-	-	-
17	4	0.0	0.0	0.0	-	-	-	-	-	-	-	-	-	-	-	-	-	-	-	-	-	-	-	-	-	-	-	-	-	-	-	-	-	-	-	-	-	-	-	-	-	-	-	-	-	-	-	-	-
17	5	0.0	0.0	0.0	-	-	-	-	-	-	-	-	-	-	-	-	-	-	-	-	-	-	-	-	-	-	-	-	-	-	-	-	-	-	-	-	-	-	-	-	-	-	-	-	-	-	-	-	-
17	6	0.0	0.0	0.0	-	-	-	-	-	-	-	-	-	-	-	-	-	-	-	-	-	-	-	-	-	-	-	-	-	-	-	-	-	-	-	-	-	-	-	-	-	-	-	-	-	-	-	-	-
17	7	0.0	0.0	0.0	-	-	-	-	-	-	-	-	-	-	-	-	-	-	-	-	-	-	-	-	-	-	-	-	-	-	-	-	-	-	-	-	-	-	-	-	-	-	-	-	-	-	-	-	-
17	8	430.0	25.0	257.0	7.74	132.78	0.2535	0.2595	0.487	17329	0.747	0.7388	0.7306	0.7224	0.7142	0.706	0.7485	0.7909	0.8334	0.8758	0.9183	0.9346	0.951	0.9673	0.9837	1.0	0.9952	0.9903	0.9855	0.9806	0.9758	0.9513	0.9268	0.9023	0.8778	0.8533	0.8658	0.8784	0.8909	0.9034	0.916	0.9241	0.9323	0.9404	0.9486	0.9567	0.9491	0.9414	0.9338
17	9	1490.0	81.0	423.0	14.41	145.33	0.2721	0.2819	0.4461	11251	0.6846	0.6807	0.6767	0.6727	0.6688	0.6648	0.7104	0.756	0.8016	0.8472	0.8928	0.9092	0.9255	0.9419	0.9583	0.9747	0.9719	0.969	0.9662	0.9633	0.9605	0.9387	0.9169	0.8951	0.8733	0.8515	0.8695	0.8874	0.9054	0.9234	0.9413	0.9531	0.9648	0.9765	0.9883	1.0	0.9945	0.9889	0.9834
17	10	1150.0	59.0	733.0	19.16	159.1	0.2679	0.2769	0.4551	12222	0.7068	0.7018	0.6968	0.6918	0.6868	0.6817	0.7271	0.7724	0.8177	0.8631	0.9084	0.9249	0.9415	0.958	0.9745	0.9911	0.9877	0.9844	0.981	0.9776	0.9743	0.9516	0.9289	0.9062	0.8836	0.8609	0.8777	0.8946	0.9114	0.9283	0.9451	0.9561	0.9671	0.978	0.989	1.0	0.9939	0.9878	0.9816
17	11	1220.0	55.0	824.0	21.54	173.82	0.2685	0.2777	0.4538	12066	0.7029	0.6981	0.6933	0.6884	0.6836	0.6788	0.7242	0.7696	0.815	0.8604	0.9058	0.9223	0.9388	0.9553	0.9718	0.9883	0.985	0.9818	0.9785	0.9752	0.9719	0.9494	0.9269	0.9044	0.8818	0.8593	0.8763	0.8934	0.9104	0.9275	0.9445	0.9556	0.9667	0.9778	0.9889	1.0	0.994	0.9879	0.9819
17	12	1270.0	57.0	839.0	21.3	188.86	0.2693	0.2786	0.4521	11878	0.6995	0.6948	0.6902	0.6855	0.6809	0.6762	0.7216	0.767	0.8124	0.8579	0.9033	0.9198	0.9363	0.9527	0.9692	0.9857	0.9825	0.9793	0.9761	0.973	0.9698	0.9474	0.925	0.9026	0.8802	0.8578	0.875	0.8922	0.9094	0.9267	0.9439	0.9551	0.9663	0.9775	0.9888	1.0	0.9941	0.9881	0.9822
17	13	1200.0	55.0	821.0	18.47	203.45	0.2696	0.2786	0.4518	11838	0.7021	0.6973	0.6924	0.6876	0.6827	0.6779	0.7231	0.7684	0.8137	0.859	0.9042	0.9208	0.9374	0.9539	0.9705	0.987	0.9838	0.9806	0.9774	0.9742	0.9709	0.9485	0.926	0.9035	0.881	0.8585	0.8756	0.8927	0.9098	0.9269	0.944	0.9552	0.9664	0.9776	0.9888	1.0	0.9941	0.9881	0.9822
17	14	1100.0	57.0	725.0	13.34	217.01	0.266	0.2748	0.4592	12701	0.7153	0.7099	0.7045	0.6991	0.6937	0.6883	0.7336	0.7789	0.8241	0.8694	0.9147	0.9313	0.9478	0.9644	0.981	0.9976	0.994	0.9904	0.9869	0.9833	0.9797	0.9567	0.9337	0.9106	0.8876	0.8646	0.881	0.8974	0.9138	0.9302	0.9466	0.9573	0.968	0.9787	0.9893	1.0	0.9936	0.9873	0.9809
17	15	750.0	42.0	567.0	6.38	229.35	0.2581	0.2652	0.4767	15286	0.7362	0.729	0.7218	0.7146	0.7074	0.7003	0.7438	0.7873	0.8308	0.8744	0.9179	0.9343	0.9507	0.9672	0.9836	1.0	0.9956	0.9912	0.9868	0.9824	0.978	0.954	0.93	0.906	0.8821	0.8581	0.872	0.8859	0.8999	0.9138	0.9277	0.9368	0.9458	0.9548	0.9639	0.9729	0.9657	0.9585	0.9513
17	16	540.0	26.0	31.0	-	-	-	-	-	-	-	-	-	-	-	-	-	-	-	-	-	-	-	-	-	-	-	-	-	-	-	-	-	-	-	-	-	-	-	-	-	-	-	-	-	-	-	-	-
17	17	0.0	0.0	0.0	-	-	-	-	-	-	-	-	-	-	-	-	-	-	-	-	-	-	-	-	-	-	-	-	-	-	-	-	-	-	-	-	-	-	-	-	-	-	-	-	-	-	-	-	-
17	18	0.0	0.0	0.0	-	-	-	-	-	-	-	-	-	-	-	-	-	-	-	-	-	-	-	-	-	-	-	-	-	-	-	-	-	-	-	-	-	-	-	-	-	-	-	-	-	-	-	-	-
17	19	0.0	0.0	0.0	-	-	-	-	-	-	-	-	-	-	-	-	-	-	-	-	-	-	-	-	-	-	-	-	-	-	-	-	-	-	-	-	-	-	-	-	-	-	-	-	-	-	-	-	-
17	20	0.0	0.0	0.0	-	-	-	-	-	-	-	-	-	-	-	-	-	-	-	-	-	-	-	-	-	-	-	-	-	-	-	-	-	-	-	-	-	-	-	-	-	-	-	-	-	-	-	-	-
17	21	0.0	0.0	0.0	-	-	-	-	-	-	-	-	-	-	-	-	-	-	-	-	-	-	-	-	-	-	-	-	-	-	-	-	-	-	-	-	-	-	-	-	-	-	-	-	-	-	-	-	-
17	22	0.0	0.0	0.0	-	-	-	-	-	-	-	-	-	-	-	-	-	-	-	-	-	-	-	-	-	-	-	-	-	-	-	-	-	-	-	-	-	-	-	-	-	-	-	-	-	-	-	-	-
17	23	0.0	0.0	0.0	-	-	-	-	-	-	-	-	-	-	-	-	-	-	-	-	-	-	-	-	-	-	-	-	-	-	-	-	-	-	-	-	-	-	-	-	-	-	-	-	-	-	-	-	-
18	0	0.0	0.0	0.0	-	-	-	-	-	-	-	-	-	-	-	-	-	-	-	-	-	-	-	-	-	-	-	-	-	-	-	-	-	-	-	-	-	-	-	-	-	-	-	-	-	-	-	-	-
18	1	0.0	0.0	0.0	-	-	-	-	-	-	-	-	-	-	-	-	-	-	-	-	-	-	-	-	-	-	-	-	-	-	-	-	-	-	-	-	-	-	-	-	-	-	-	-	-	-	-	-	-
18	2	0.0	0.0	0.0	-	-	-	-	-	-	-	-	-	-	-	-	-	-	-	-	-	-	-	-	-	-	-	-	-	-	-	-	-	-	-	-	-	-	-	-	-	-	-	-	-	-	-	-	-
18	3	0.0	0.0	0.0	-	-	-	-	-	-	-	-	-	-	-	-	-	-	-	-	-	-	-	-	-	-	-	-	-	-	-	-	-	-	-	-	-	-	-	-	-	-	-	-	-	-	-	-	-
18	4	0.0	0.0	0.0	-	-	-	-	-	-	-	-	-	-	-	-	-	-	-	-	-	-	-	-	-	-	-	-	-	-	-	-	-	-	-	-	-	-	-	-	-	-	-	-	-	-	-	-	-
18	5	0.0	0.0	0.0	-	-	-	-	-	-	-	-	-	-	-	-	-	-	-	-	-	-	-	-	-	-	-	-	-	-	-	-	-	-	-	-	-	-	-	-	-	-	-	-	-	-	-	-	-
18	6	0.0	0.0	0.0	-	-	-	-	-	-	-	-	-	-	-	-	-	-	-	-	-	-	-	-	-	-	-	-	-	-	-	-	-	-	-	-	-	-	-	-	-	-	-	-	-	-	-	-	-
18	7	0.0	0.0	0.0	-	-	-	-	-	-	-	-	-	-	-	-	-	-	-	-	-	-	-	-	-	-	-	-	-	-	-	-	-	-	-	-	-	-	-	-	-	-	-	-	-	-	-	-	-
18	8	440.0	26.0	235.0	7.85	132.61	0.2536	0.2596	0.4868	17285	0.7468	0.7386	0.7304	0.7222	0.7141	0.7059	0.7484	0.7909	0.8333	0.8758	0.9183	0.9346	0.951	0.9673	0.9837	1.0	0.9952	0.9903	0.9855	0.9806	0.9758	0.9513	0.9268	0.9024	0.8779	0.8534	0.866	0.8785	0.8911	0.9036	0.9162	0.9244	0.9325	0.9407	0.9489	0.957	0.9494	0.9418	0.9341
18	9	1560.0	84.0	355.0	14.54	145.18	0.274	0.2843	0.4417	10851	0.6727	0.6693	0.6659	0.6625	0.6592	0.6558	0.7015	0.7473	0.7931	0.8388	0.8846	0.9009	0.9172	0.9335	0.9497	0.966	0.9635	0.9609	0.9583	0.9558	0.9532	0.9319	0.9105	0.8892	0.8679	0.8465	0.8651	0.8837	0.9023	0.9208	0.9394	0.9515	0.9636	0.9758	0.9879	1.0	0.9947	0.9895	0.9842
18	10	1180.0	61.0	691.0	19.31	158.97	0.2686	0.2776	0.4538	12061	0.7043	0.6994	0.6945	0.6896	0.6847	0.6798	0.7252	0.7705	0.8158	0.8612	0.9065	0.923	0.9396	0.9561	0.9726	0.9892	0.9859	0.9826	0.9793	0.976	0.9727	0.9501	0.9275	0.9049	0.8824	0.8598	0.8767	0.8937	0.9107	0.9277	0.9446	0.9557	0.9668	0.9778	0.9889	1.0	0.994	0.9879	0.9819
18	11	1280.0	61.0	794.0	21.72	173.72	0.2692	0.2785	0.4522	11900	0.6989	0.6943	0.6897	0.6851	0.6804	0.6758	0.7213	0.7667	0.8122	0.8576	0.9031	0.9195	0.936	0.9525	0.969	0.9854	0.9822	0.9791	0.9759	0.9727	0.9695	0.9471	0.9248	0.9024	0.88	0.8576	0.8749	0.8921	0.9094	0.9266	0.9438	0.9551	0.9663	0.9775	0.9888	1.0	0.9941	0.9881	0.9822
18	12	1280.0	57.0	836.0	21.49	188.81	0.2694	0.2787	0.452	11856	0.6988	0.6942	0.6896	0.685	0.6803	0.6757	0.7211	0.7666	0.812	0.8575	0.9029	0.9194	0.9358	0.9523	0.9688	0.9853	0.9821	0.9789	0.9757	0.9726	0.9694	0.947	0.9247	0.9023	0.8799	0.8576	0.8748	0.892	0.9093	0.9265	0.9438	0.955	0.9663	0.9775	0.9888	1.0	0.9941	0.9882	0.9822
18	13	1210.0	55.0	820.0	18.67	203.43	0.2698	0.2787	0.4515	11803	0.7014	0.6966	0.6918	0.687	0.6821	0.6773	0.7226	0.7679	0.8132	0.8584	0.9037	0.9203	0.9368	0.9534	0.97	0.9865	0.9833	0.9801	0.9769	0.9737	0.9705	0.948	0.9256	0.9031	0.8807	0.8582	0.8754	0.8925	0.9096	0.9267	0.9439	0.9551	0.9663	0.9776	0.9888	1.0	0.9941	0.9882	0.9822
18	14	1110.0	57.0	725.0	13.54	217.02	0.2663	0.275	0.4587	12637	0.7142	0.7089	0.7035	0.6982	0.6928	0.6875	0.7328	0.7781	0.8233	0.8686	0.9139	0.9305	0.947	0.9636	0.9802	0.9967	0.9932	0.9897	0.9861	0.9826	0.979	0.956	0.9331	0.9101	0.8871	0.8641	0.8806	0.8971	0.9135	0.93	0.9465	0.9572	0.9679	0.9786	0.9893	1.0	0.9937	0.9873	0.981
18	15	770.0	42.0	573.0	6.57	229.39	0.2586	0.2658	0.4756	15094	0.7351	0.7281	0.721	0.7139	0.7068	0.6997	0.7433	0.7869	0.8306	0.8742	0.9178	0.9343	0.9507	0.9671	0.9836	1.0	0.9956	0.9913	0.9869	0.9826	0.9782	0.9543	0.9304	0.9064	0.8825	0.8586	0.8726	0.8867	0.9008	0.9148	0.9289	0.938	0.9472	0.9563	0.9655	0.9746	0.9674	0.9603	0.9531
18	16	540.0	26.0	33.0	-	-	-	-	-	-	-	-	-	-	-	-	-	-	-	-	-	-	-	-	-	-	-	-	-	-	-	-	-	-	-	-	-	-	-	-	-	-	-	-	-	-	-	-	-
18	17	0.0	0.0	0.0	-	-	-	-	-	-	-	-	-	-	-	-	-	-	-	-	-	-	-	-	-	-	-	-	-	-	-	-	-	-	-	-	-	-	-	-	-	-	-	-	-	-	-	-	-
18	18	0.0	0.0	0.0	-	-	-	-	-	-	-	-	-	-	-	-	-	-	-	-	-	-	-	-	-	-	-	-	-	-	-	-	-	-	-	-	-	-	-	-	-	-	-	-	-	-	-	-	-
18	19	0.0	0.0	0.0	-	-	-	-	-	-	-	-	-	-	-	-	-	-	-	-	-	-	-	-	-	-	-	-	-	-	-	-	-	-	-	-	-	-	-	-	-	-	-	-	-	-	-	-	-
18	20	0.0	0.0	0.0	-	-	-	-	-	-	-	-	-	-	-	-	-	-	-	-	-	-	-	-	-	-	-	-	-	-	-	-	-	-	-	-	-	-	-	-	-	-	-	-	-	-	-	-	-
18	21	0.0	0.0	0.0	-	-	-	-	-	-	-	-	-	-	-	-	-	-	-	-	-	-	-	-	-	-	-	-	-	-	-	-	-	-	-	-	-	-	-	-	-	-	-	-	-	-	-	-	-
18	22	0.0	0.0	0.0	-	-	-	-	-	-	-	-	-	-	-	-	-	-	-	-	-	-	-	-	-	-	-	-	-	-	-	-	-	-	-	-	-	-	-	-	-	-	-	-	-	-	-	-	-
18	23	0.0	0.0	0.0	-	-	-	-	-	-	-	-	-	-	-	-	-	-	-	-	-	-	-	-	-	-	-	-	-	-	-	-	-	-	-	-	-	-	-	-	-	-	-	-	-	-	-	-	-
19	0	0.0	0.0	0.0	-	-	-	-	-	-	-	-	-	-	-	-	-	-	-	-	-	-	-	-	-	-	-	-	-	-	-	-	-	-	-	-	-	-	-	-	-	-	-	-	-	-	-	-	-
19	1	0.0	0.0	0.0	-	-	-	-	-	-	-	-	-	-	-	-	-	-	-	-	-	-	-	-	-	-	-	-	-	-	-	-	-	-	-	-	-	-	-	-	-	-	-	-	-	-	-	-	-
19	2	0.0	0.0	0.0	-	-	-	-	-	-	-	-	-	-	-	-	-	-	-	-	-	-	-	-	-	-	-	-	-	-	-	-	-	-	-	-	-	-	-	-	-	-	-	-	-	-	-	-	-
19	3	0.0	0.0	0.0	-	-	-	-	-	-	-	-	-	-	-	-	-	-	-	-	-	-	-	-	-	-	-	-	-	-	-	-	-	-	-	-	-	-	-	-	-	-	-	-	-	-	-	-	-
19	4	0.0	0.0	0.0	-	-	-	-	-	-	-	-	-	-	-	-	-	-	-	-	-	-	-	-	-	-	-	-	-	-	-	-	-	-	-	-	-	-	-	-	-	-	-	-	-	-	-	-	-
19	5	0.0	0.0	0.0	-	-	-	-	-	-	-	-	-	-	-	-	-	-	-	-	-	-	-	-	-	-	-	-	-	-	-	-	-	-	-	-	-	-	-	-	-	-	-	-	-	-	-	-	-
19	6	0.0	0.0	0.0	-	-	-	-	-	-	-	-	-	-	-	-	-	-	-	-	-	-	-	-	-	-	-	-	-	-	-	-	-	-	-	-	-	-	-	-	-	-	-	-	-	-	-	-	-
19	7	0.0	0.0	0.0	-	-	-	-	-	-	-	-	-	-	-	-	-	-	-	-	-	-	-	-	-	-	-	-	-	-	-	-	-	-	-	-	-	-	-	-	-	-	-	-	-	-	-	-	-
19	8	720.0	21.0	0.0	7.97	132.45	0.25	0.2549	0.4951	19331	0.7553	0.7463	0.7373	0.7284	0.7194	0.7104	0.752	0.7937	0.8353	0.8769	0.9186	0.9349	0.9511	0.9674	0.9837	1.0	0.9948	0.9896	0.9844	0.9792	0.9741	0.9492	0.9243	0.8994	0.8746	0.8497	0.8611	0.8726	0.8841	0.8956	0.907	0.9145	0.922	0.9294	0.9369	0.9444	0.9364	0.9284	0.9205
19	9	1400.0	65.0	62.0	14.69	145.03	0.2723	0.2823	0.4454	11197	0.6814	0.6776	0.6738	0.67	0.6663	0.6625	0.7082	0.7538	0.7995	0.8452	0.8909	0.9072	0.9236	0.9399	0.9562	0.9726	0.9698	0.967	0.9642	0.9615	0.9587	0.937	0.9153	0.8936	0.872	0.8503	0.8684	0.8865	0.9047	0.9228	0.9409	0.9527	0.9646	0.9764	0.9882	1.0	0.9945	0.989	0.9835
19	10	4350.0	122.0	23.0	19.48	158.84	0.2895	0.3029	0.4076	8482	0.5762	0.5774	0.5787	0.5799	0.5812	0.5824	0.6294	0.6763	0.7233	0.7703	0.8172	0.8328	0.8484	0.864	0.8796	0.8952	0.8949	0.8946	0.8942	0.8939	0.8936	0.8761	0.8585	0.841	0.8235	0.806	0.8294	0.8529	0.8763	0.8998	0.9233	0.9386	0.954	0.9693	0.9847	1.0	0.9972	0.9944	0.9916
19	11	5670.0	156.0	15.0	21.9	173.63	0.2993	0.3136	0.3871	7504	0.5231	0.5267	0.5302	0.5338	0.5374	0.5409	0.5881	0.6353	0.6825	0.7297	0.7769	0.7923	0.8078	0.8232	0.8386	0.8541	0.8551	0.8561	0.8571	0.8581	0.8591	0.8438	0.8284	0.813	0.7976	0.7823	0.8085	0.8346	0.8608	0.887	0.9132	0.9306	0.9479	0.9653	0.9826	1.0	0.9988	0.9975	0.9963
19	12	6050.0	165.0	15.0	21.69	188.75	0.3018	0.3163	0.3819	7293	0.5096	0.5138	0.5179	0.522	0.5262	0.5303	0.5775	0.6247	0.6719	0.7191	0.7663	0.7817	0.7972	0.8126	0.828	0.8434	0.8448	0.8461	0.8475	0.8489	0.8502	0.8354	0.8206	0.8058	0.7909	0.7761	0.803	0.8299	0.8568	0.8837	0.9105	0.9284	0.9463	0.9642	0.9821	1.0	0.9992	0.9984	0.9975
19	13	5070.0	134.0	2.0	18.87	203.42	0.2751	0.287	0.4379	10550	0.6473	0.6454	0.6435	0.6416	0.6397	0.6378	0.6844	0.731	0.7776	0.8241	0.8707	0.8866	0.9024	0.9183	0.9342	0.95	0.9479	0.9458	0.9437	0.9416	0.9395	0.9191	0.8987	0.8783	0.8579	0.8375	0.8573	0.8771	0.8969	0.9167	0.9365	0.9492	0.9619	0.9746	0.9873	1.0	0.9951	0.9903	0.9854
19	14	3310.0	86.0	0.0	13.74	217.04	0.27	0.2809	0.4491	11591	0.6766	0.6733	0.67	0.6667	0.6633	0.66	0.7062	0.7525	0.7987	0.8449	0.8911	0.9072	0.9232	0.9393	0.9554	0.9714	0.9687	0.9659	0.9631	0.9603	0.9575	0.936	0.9144	0.8929	0.8713	0.8498	0.8681	0.8864	0.9047	0.9231	0.9414	0.9531	0.9648	0.9766	0.9883	1.0	0.9944	0.9888	0.9832
19	15	1450.0	37.0	0.0	6.77	229.43	0.257	0.2639	0.4791	15721	0.7377	0.7304	0.7231	0.7157	0.7084	0.7011	0.7445	0.7879	0.8313	0.8747	0.9181	0.9345	0.9509	0.9672	0.9836	1.0	0.9955	0.991	0.9865	0.9821	0.9776	0.9535	0.9294	0.9054	0.8813	0.8572	0.8709	0.8846	0.8983	0.912	0.9257	0.9346	0.9435	0.9523	0.9612	0.9701	0.9628	0.9555	0.9482
19	16	370.0	10.0	0.0	-	-	-	-	-	-	-	-	-	-	-	-	-	-	-	-	-	-	-	-	-	-	-	-	-	-	-	-	-	-	-	-	-	-	-	-	-	-	-	-	-	-	-	-	-
19	17	0.0	0.0	0.0	-	-	-	-	-	-	-	-	-	-	-	-	-	-	-	-	-	-	-	-	-	-	-	-	-	-	-	-	-	-	-	-	-	-	-	-	-	-	-	-	-	-	-	-	-
19	18	0.0	0.0	0.0	-	-	-	-	-	-	-	-	-	-	-	-	-	-	-	-	-	-	-	-	-	-	-	-	-	-	-	-	-	-	-	-	-	-	-	-	-	-	-	-	-	-	-	-	-
19	19	0.0	0.0	0.0	-	-	-	-	-	-	-	-	-	-	-	-	-	-	-	-	-	-	-	-	-	-	-	-	-	-	-	-	-	-	-	-	-	-	-	-	-	-	-	-	-	-	-	-	-
19	20	0.0	0.0	0.0	-	-	-	-	-	-	-	-	-	-	-	-	-	-	-	-	-	-	-	-	-	-	-	-	-	-	-	-	-	-	-	-	-	-	-	-	-	-	-	-	-	-	-	-	-
19	21	0.0	0.0	0.0	-	-	-	-	-	-	-	-	-	-	-	-	-	-	-	-	-	-	-	-	-	-	-	-	-	-	-	-	-	-	-	-	-	-	-	-	-	-	-	-	-	-	-	-	-
19	22	0.0	0.0	0.0	-	-	-	-	-	-	-	-	-	-	-	-	-	-	-	-	-	-	-	-	-	-	-	-	-	-	-	-	-	-	-	-	-	-	-	-	-	-	-	-	-	-	-	-	-
19	23	0.0	0.0	0.0	-	-	-	-	-	-	-	-	-	-	-	-	-	-	-	-	-	-	-	-	-	-	-	-	-	-	-	-	-	-	-	-	-	-	-	-	-	-	-	-	-	-	-	-	-
20	0	0.0	0.0	0.0	-	-	-	-	-	-	-	-	-	-	-	-	-	-	-	-	-	-	-	-	-	-	-	-	-	-	-	-	-	-	-	-	-	-	-	-	-	-	-	-	-	-	-	-	-
20	1	0.0	0.0	0.0	-	-	-	-	-	-	-	-	-	-	-	-	-	-	-	-	-	-	-	-	-	-	-	-	-	-	-	-	-	-	-	-	-	-	-	-	-	-	-	-	-	-	-	-	-
20	2	0.0	0.0	0.0	-	-	-	-	-	-	-	-	-	-	-	-	-	-	-	-	-	-	-	-	-	-	-	-	-	-	-	-	-	-	-	-	-	-	-	-	-	-	-	-	-	-	-	-	-
20	3	0.0	0.0	0.0	-	-	-	-	-	-	-	-	-	-	-	-	-	-	-	-	-	-	-	-	-	-	-	-	-	-	-	-	-	-	-	-	-	-	-	-	-	-	-	-	-	-	-	-	-
20	4	0.0	0.0	0.0	-	-	-	-	-	-	-	-	-	-	-	-	-	-	-	-	-	-	-	-	-	-	-	-	-	-	-	-	-	-	-	-	-	-	-	-	-	-	-	-	-	-	-	-	-
20	5	0.0	0.0	0.0	-	-	-	-	-	-	-	-	-	-	-	-	-	-	-	-	-	-	-	-	-	-	-	-	-	-	-	-	-	-	-	-	-	-	-	-	-	-	-	-	-	-	-	-	-
20	6	0.0	0.0	0.0	-	-	-	-	-	-	-	-	-	-	-	-	-	-	-	-	-	-	-	-	-	-	-	-	-	-	-	-	-	-	-	-	-	-	-	-	-	-	-	-	-	-	-	-	-
20	7	0.0	0.0	0.0	-	-	-	-	-	-	-	-	-	-	-	-	-	-	-	-	-	-	-	-	-	-	-	-	-	-	-	-	-	-	-	-	-	-	-	-	-	-	-	-	-	-	-	-	-
20	8	740.0	21.0	0.0	8.1	132.28	0.25	0.2549	0.4951	19331	0.7553	0.7463	0.7373	0.7284	0.7194	0.7104	0.752	0.7937	0.8353	0.8769	0.9186	0.9349	0.9511	0.9674	0.9837	1.0	0.9948	0.9896	0.9844	0.9792	0.9741	0.9492	0.9243	0.8994	0.8746	0.8497	0.8611	0.8726	0.8841	0.8956	0.907	0.9145	0.922	0.9294	0.9369	0.9444	0.9364	0.9284	0.9205
20	9	1420.0	66.0	59.0	14.84	144.88	0.2797	0.2903	0.43	9874	0.6491	0.6467	0.6443	0.6419	0.6395	0.6372	0.683	0.7288	0.7746	0.8203	0.8661	0.8824	0.8986	0.9149	0.9311	0.9474	0.9454	0.9435	0.9415	0.9396	0.9376	0.9173	0.8969	0.8765	0.8562	0.8358	0.8556	0.8754	0.8952	0.915	0.9347	0.9478	0.9608	0.9739	0.9869	1.0	0.9955	0.991	0.9864
20	10	4390.0	122.0	23.0	19.65	158.71	0.2895	0.303	0.4076	8479	0.576	0.5772	0.5785	0.5797	0.581	0.5822	0.6292	0.6762	0.7231	0.7701	0.8171	0.8327	0.8483	0.8639	0.8795	0.8951	0.8947	0.8944	0.8941	0.8938	0.8934	0.8759	0.8584	0.8409	0.8234	0.8059	0.8293	0.8528	0.8763	0.8997	0.9232	0.9386	0.9539	0.9693	0.9846	1.0	0.9972	0.9944	0.9916
20	11	5710.0	157.0	14.0	22.09	173.53	0.2995	0.3139	0.3866	7485	0.5216	0.5252	0.5289	0.5325	0.5361	0.5398	0.587	0.6342	0.6814	0.7286	0.7758	0.7912	0.8066	0.8221	0.8375	0.8529	0.854	0.855	0.8561	0.8571	0.8582	0.8429	0.8275	0.8122	0.7969	0.7816	0.8079	0.8341	0.8604	0.8867	0.9129	0.9303	0.9478	0.9652	0.9826	1.0	0.9988	0.9976	0.9964
20	12	6100.0	166.0	15.0	21.89	188.7	0.302	0.3164	0.3816	7279	0.509	0.5132	0.5173	0.5215	0.5256	0.5298	0.577	0.6242	0.6713	0.7185	0.7657	0.7812	0.7966	0.812	0.8274	0.8429	0.8442	0.8456	0.847	0.8484	0.8498	0.835	0.8202	0.8054	0.7906	0.7758	0.8027	0.8296	0.8566	0.8835	0.9104	0.9283	0.9462	0.9642	0.9821	1.0	0.9992	0.9984	0.9976
20	13	5110.0	135.0	2.0	19.08	203.4	0.2756	0.2877	0.4367	10452	0.6431	0.6414	0.6397	0.638	0.6363	0.6346	0.6813	0.728	0.7747	0.8213	0.868	0.8838	0.8996	0.9154	0.9312	0.9471	0.945	0.943	0.941	0.939	0.937	0.9167	0.8965	0.8763	0.856	0.8358	0.8558	0.8758	0.8958	0.9159	0.9359	0.9487	0.9615	0.9744	0.9872	1.0	0.9952	0.9905	0.9857
20	14	3340.0	86.0	0.0	13.95	217.06	0.27	0.2809	0.4491	11591	0.6766	0.6733	0.67	0.6667	0.6633	0.66	0.7062	0.7525	0.7987	0.8449	0.8911	0.9072	0.9232	0.9393	0.9554	0.9714	0.9687	0.9659	0.9631	0.9603	0.9575	0.936	0.9144	0.8929	0.8713	0.8498	0.8681	0.8864	0.9047	0.9231	0.9414	0.9531	0.9648	0.9766	0.9883	1.0	0.9944	0.9888	0.9832
20	15	1470.0	38.0	0.0	6.97	229.48	0.257	0.2639	0.4791	15721	0.7377	0.7304	0.7231	0.7157	0.7084	0.7011	0.7445	0.7879	0.8313	0.8747	0.9181	0.9345	0.9509	0.9672	0.9836	1.0	0.9955	0.991	0.9865	0.9821	0.9776	0.9535	0.9294	0.9054	0.8813	0.8572	0.8709	0.8846	0.8983	0.912	0.9257	0.9346	0.9435	0.9523	0.9612	0.9701	0.9628	0.9555	0.9482
20	16	310.0	8.0	0.0	-	-	-	-	-	-	-	-	-	-	-	-	-	-	-	-	-	-	-	-	-	-	-	-	-	-	-	-	-	-	-	-	-	-	-	-	-	-	-	-	-	-	-	-	-
20	17	0.0	0.0	0.0	-	-	-	-	-	-	-	-	-	-	-	-	-	-	-	-	-	-	-	-	-	-	-	-	-	-	-	-	-	-	-	-	-	-	-	-	-	-	-	-	-	-	-	-	-
20	18	0.0	0.0	0.0	-	-	-	-	-	-	-	-	-	-	-	-	-	-	-	-	-	-	-	-	-	-	-	-	-	-	-	-	-	-	-	-	-	-	-	-	-	-	-	-	-	-	-	-	-
20	19	0.0	0.0	0.0	-	-	-	-	-	-	-	-	-	-	-	-	-	-	-	-	-	-	-	-	-	-	-	-	-	-	-	-	-	-	-	-	-	-	-	-	-	-	-	-	-	-	-	-	-
20	20	0.0	0.0	0.0	-	-	-	-	-	-	-	-	-	-	-	-	-	-	-	-	-	-	-	-	-	-	-	-	-	-	-	-	-	-	-	-	-	-	-	-	-	-	-	-	-	-	-	-	-
20	21	0.0	0.0	0.0	-	-	-	-	-	-	-	-	-	-	-	-	-	-	-	-	-	-	-	-	-	-	-	-	-	-	-	-	-	-	-	-	-	-	-	-	-	-	-	-	-	-	-	-	-
20	22	0.0	0.0	0.0	-	-	-	-	-	-	-	-	-	-	-	-	-	-	-	-	-	-	-	-	-	-	-	-	-	-	-	-	-	-	-	-	-	-	-	-	-	-	-	-	-	-	-	-	-
20	23	0.0	0.0	0.0	-	-	-	-	-	-	-	-	-	-	-	-	-	-	-	-	-	-	-	-	-	-	-	-	-	-	-	-	-	-	-	-	-	-	-	-	-	-	-	-	-	-	-	-	-
21	0	0.0	0.0	0.0	-	-	-	-	-	-	-	-	-	-	-	-	-	-	-	-	-	-	-	-	-	-	-	-	-	-	-	-	-	-	-	-	-	-	-	-	-	-	-	-	-	-	-	-	-
21	1	0.0	0.0	0.0	-	-	-	-	-	-	-	-	-	-	-	-	-	-	-	-	-	-	-	-	-	-	-	-	-	-	-	-	-	-	-	-	-	-	-	-	-	-	-	-	-	-	-	-	-
21	2	0.0	0.0	0.0	-	-	-	-	-	-	-	-	-	-	-	-	-	-	-	-	-	-	-	-	-	-	-	-	-	-	-	-	-	-	-	-	-	-	-	-	-	-	-	-	-	-	-	-	-
21	3	0.0	0.0	0.0	-	-	-	-	-	-	-	-	-	-	-	-	-	-	-	-	-	-	-	-	-	-	-	-	-	-	-	-	-	-	-	-	-	-	-	-	-	-	-	-	-	-	-	-	-
21	4	0.0	0.0	0.0	-	-	-	-	-	-	-	-	-	-	-	-	-	-	-	-	-	-	-	-	-	-	-	-	-	-	-	-	-	-	-	-	-	-	-	-	-	-	-	-	-	-	-	-	-
21	5	0.0	0.0	0.0	-	-	-	-	-	-	-	-	-	-	-	-	-	-	-	-	-	-	-	-	-	-	-	-	-	-	-	-	-	-	-	-	-	-	-	-	-	-	-	-	-	-	-	-	-
21	6	0.0	0.0	0.0	-	-	-	-	-	-	-	-	-	-	-	-	-	-	-	-	-	-	-	-	-	-	-	-	-	-	-	-	-	-	-	-	-	-	-	-	-	-	-	-	-	-	-	-	-
21	7	0.0	0.0	0.0	-	-	-	-	-	-	-	-	-	-	-	-	-	-	-	-	-	-	-	-	-	-	-	-	-	-	-	-	-	-	-	-	-	-	-	-	-	-	-	-	-	-	-	-	-
21	8	670.0	19.0	0.0	8.24	132.11	0.25	0.2549	0.4951	19331	0.7553	0.7463	0.7373	0.7284	0.7194	0.7104	0.752	0.7937	0.8353	0.8769	0.9186	0.9349	0.9511	0.9674	0.9837	1.0	0.9948	0.9896	0.9844	0.9792	0.9741	0.9492	0.9243	0.8994	0.8746	0.8497	0.8611	0.8726	0.8841	0.8956	0.907	0.9145	0.922	0.9294	0.9369	0.9444	0.9364	0.9284	0.9205
21	9	1750.0	67.0	56.0	14.99	144.73	0.285	0.2961	0.4189	9102	0.6241	0.6228	0.6215	0.6202	0.6189	0.6177	0.6635	0.7094	0.7553	0.8012	0.8471	0.8633	0.8795	0.8957	0.9118	0.928	0.9267	0.9254	0.924	0.9227	0.9214	0.902	0.8827	0.8633	0.844	0.8246	0.8457	0.8668	0.8879	0.9089	0.93	0.944	0.958	0.972	0.986	1.0	0.9962	0.9924	0.9886
21	10	4430.0	123.0	22.0	19.83	158.59	0.2899	0.3034	0.4066	8435	0.5734	0.5748	0.5761	0.5775	0.5789	0.5803	0.6273	0.6742	0.7212	0.7682	0.8152	0.8308	0.8464	0.862	0.8776	0.8931	0.8929	0.8926	0.8923	0.8921	0.8918	0.8744	0.857	0.8396	0.8222	0.8048	0.8284	0.852	0.8756	0.8992	0.9228	0.9382	0.9537	0.9691	0.9846	1.0	0.9973	0.9945	0.9918
21	11	5750.0	157.0	13.0	22.29	173.44	0.2998	0.3142	0.386	7460	0.5201	0.5238	0.5275	0.5312	0.5349	0.5386	0.5858	0.633	0.6802	0.7274	0.7746	0.79	0.8054	0.8208	0.8363	0.8517	0.8528	0.8539	0.855	0.8561	0.8572	0.8419	0.8267	0.8114	0.7962	0.7809	0.8073	0.8336	0.8599	0.8863	0.9126	0.9301	0.9476	0.965	0.9825	1.0	0.9989	0.9977	0.9966
21	12	4470.0	160.0	32.0	22.1	188.65	0.2899	0.3033	0.4068	8438	0.5749	0.5762	0.5775	0.5788	0.58	0.5813	0.6283	0.6752	0.7221	0.7691	0.816	0.8316	0.8472	0.8628	0.8785	0.8941	0.8938	0.8935	0.8932	0.8929	0.8926	0.8752	0.8577	0.8402	0.8228	0.8053	0.8288	0.8523	0.8759	0.8994	0.9229	0.9383	0.9538	0.9692	0.9846	1.0	0.9973	0.9945	0.9918
21	13	4070.0	147.0	30.0	19.29	203.4	0.287	0.3002	0.4127	8777	0.5891	0.5898	0.5905	0.5911	0.5918	0.5925	0.6393	0.6862	0.7331	0.78	0.8269	0.8425	0.8582	0.8738	0.8895	0.9051	0.9045	0.9038	0.9032	0.9025	0.9019	0.8838	0.8658	0.8478	0.8297	0.8117	0.8345	0.8573	0.88	0.9028	0.9256	0.9405	0.9554	0.9703	0.9851	1.0	0.9968	0.9937	0.9905
21	14	4200.0	118.0	17.0	14.16	217.09	0.2879	0.3012	0.4109	8667	0.5848	0.5857	0.5865	0.5874	0.5882	0.5891	0.636	0.6829	0.7298	0.7767	0.8236	0.8392	0.8549	0.8705	0.8862	0.9018	0.9013	0.9007	0.9002	0.8996	0.8991	0.8812	0.8633	0.8455	0.8276	0.8097	0.8328	0.8558	0.8788	0.9018	0.9248	0.9399	0.9549	0.9699	0.985	1.0	0.997	0.9939	0.9909
21	15	2360.0	69.0	6.0	7.18	229.53	0.2709	0.2817	0.4474	11414	0.6765	0.6731	0.6698	0.6664	0.663	0.6596	0.7057	0.7518	0.7978	0.8439	0.89	0.9061	0.9222	0.9384	0.9545	0.9707	0.9679	0.9652	0.9624	0.9597	0.9569	0.9354	0.9139	0.8923	0.8708	0.8493	0.8676	0.886	0.9043	0.9226	0.941	0.9528	0.9646	0.9764	0.9882	1.0	0.9945	0.9889	0.9834
21	16	480.0	13.0	0.0	-	-	-	-	-	-	-	-	-	-	-	-	-	-	-	-	-	-	-	-	-	-	-	-	-	-	-	-	-	-	-	-	-	-	-	-	-	-	-	-	-	-	-	-	-
21	17	0.0	0.0	0.0	-	-	-	-	-	-	-	-	-	-	-	-	-	-	-	-	-	-	-	-	-	-	-	-	-	-	-	-	-	-	-	-	-	-	-	-	-	-	-	-	-	-	-	-	-
21	18	0.0	0.0	0.0	-	-	-	-	-	-	-	-	-	-	-	-	-	-	-	-	-	-	-	-	-	-	-	-	-	-	-	-	-	-	-	-	-	-	-	-	-	-	-	-	-	-	-	-	-
21	19	0.0	0.0	0.0	-	-	-	-	-	-	-	-	-	-	-	-	-	-	-	-	-	-	-	-	-	-	-	-	-	-	-	-	-	-	-	-	-	-	-	-	-	-	-	-	-	-	-	-	-
21	20	0.0	0.0	0.0	-	-	-	-	-	-	-	-	-	-	-	-	-	-	-	-	-	-	-	-	-	-	-	-	-	-	-	-	-	-	-	-	-	-	-	-	-	-	-	-	-	-	-	-	-
21	21	0.0	0.0	0.0	-	-	-	-	-	-	-	-	-	-	-	-	-	-	-	-	-	-	-	-	-	-	-	-	-	-	-	-	-	-	-	-	-	-	-	-	-	-	-	-	-	-	-	-	-
21	22	0.0	0.0	0.0	-	-	-	-	-	-	-	-	-	-	-	-	-	-	-	-	-	-	-	-	-	-	-	-	-	-	-	-	-	-	-	-	-	-	-	-	-	-	-	-	-	-	-	-	-
21	23	0.0	0.0	0.0	-	-	-	-	-	-	-	-	-	-	-	-	-	-	-	-	-	-	-	-	-	-	-	-	-	-	-	-	-	-	-	-	-	-	-	-	-	-	-	-	-	-	-	-	-
22	0	0.0	0.0	0.0	-	-	-	-	-	-	-	-	-	-	-	-	-	-	-	-	-	-	-	-	-	-	-	-	-	-	-	-	-	-	-	-	-	-	-	-	-	-	-	-	-	-	-	-	-
22	1	0.0	0.0	0.0	-	-	-	-	-	-	-	-	-	-	-	-	-	-	-	-	-	-	-	-	-	-	-	-	-	-	-	-	-	-	-	-	-	-	-	-	-	-	-	-	-	-	-	-	-
22	2	0.0	0.0	0.0	-	-	-	-	-	-	-	-	-	-	-	-	-	-	-	-	-	-	-	-	-	-	-	-	-	-	-	-	-	-	-	-	-	-	-	-	-	-	-	-	-	-	-	-	-
22	3	0.0	0.0	0.0	-	-	-	-	-	-	-	-	-	-	-	-	-	-	-	-	-	-	-	-	-	-	-	-	-	-	-	-	-	-	-	-	-	-	-	-	-	-	-	-	-	-	-	-	-
22	4	0.0	0.0	0.0	-	-	-	-	-	-	-	-	-	-	-	-	-	-	-	-	-	-	-	-	-	-	-	-	-	-	-	-	-	-	-	-	-	-	-	-	-	-	-	-	-	-	-	-	-
22	5	0.0	0.0	0.0	-	-	-	-	-	-	-	-	-	-	-	-	-	-	-	-	-	-	-	-	-	-	-	-	-	-	-	-	-	-	-	-	-	-	-	-	-	-	-	-	-	-	-	-	-
22	6	0.0	0.0	0.0	-	-	-	-	-	-	-	-	-	-	-	-	-	-	-	-	-	-	-	-	-	-	-	-	-	-	-	-	-	-	-	-	-	-	-	-	-	-	-	-	-	-	-	-	-
22	7	1.0	1.0	0.0	0.17	120.45	0.25	0.2549	0.4951	19331	0.7553	0.7463	0.7373	0.7284	0.7194	0.7104	0.752	0.7937	0.8353	0.8769	0.9186	0.9349	0.9511	0.9674	0.9837	1.0	0.9948	0.9896	0.9844	0.9792	0.9741	0.9492	0.9243	0.8994	0.8746	0.8497	0.8611	0.8726	0.8841	0.8956	0.907	0.9145	0.922	0.9294	0.9369	0.9444	0.9364	0.9284	0.9205
22	8	480.0	28.0	261.0	8.38	131.95	0.2545	0.2607	0.4848	16851	0.7449	0.7369	0.7289	0.7209	0.7129	0.7049	0.7475	0.7902	0.8329	0.8755	0.9182	0.9346	0.9509	0.9673	0.9836	1.0	0.9952	0.9905	0.9857	0.981	0.9762	0.9518	0.9274	0.903	0.8786	0.8543	0.8671	0.8799	0.8927	0.9055	0.9183	0.9266	0.935	0.9433	0.9516	0.96	0.9524	0.9448	0.9373
22	9	1610.0	87.0	405.0	15.15	144.58	0.2748	0.2852	0.44	10699	0.668	0.6649	0.6617	0.6586	0.6554	0.6523	0.6981	0.7439	0.7897	0.8356	0.8814	0.8976	0.9139	0.9301	0.9464	0.9627	0.9602	0.9577	0.9553	0.9528	0.9503	0.9292	0.908	0.8869	0.8657	0.8446	0.8634	0.8822	0.901	0.9198	0.9386	0.9509	0.9632	0.9755	0.9877	1.0	0.9949	0.9897	0.9846
22	10	1270.0	66.0	670.0	20.01	158.46	0.2697	0.279	0.4512	11790	0.6979	0.6933	0.6887	0.6841	0.6795	0.6749	0.7203	0.7657	0.8112	0.8566	0.902	0.9185	0.935	0.9514	0.9679	0.9844	0.9813	0.9781	0.975	0.9718	0.9687	0.9464	0.924	0.9017	0.8794	0.8571	0.8744	0.8917	0.9089	0.9262	0.9435	0.9548	0.9661	0.9774	0.9887	1.0	0.9941	0.9882	0.9824
22	11	1630.0	83.0	663.0	22.49	173.35	0.2749	0.2852	0.4398	10688	0.6694	0.6661	0.6629	0.6596	0.6564	0.6531	0.6989	0.7446	0.7904	0.8361	0.8819	0.8982	0.9145	0.9308	0.9471	0.9633	0.9609	0.9584	0.9559	0.9534	0.951	0.9298	0.9086	0.8874	0.8662	0.845	0.8637	0.8825	0.9012	0.92	0.9387	0.951	0.9632	0.9755	0.9877	1.0	0.9949	0.9897	0.9846
22	12	2910.0	148.0	465.0	22.32	188.6	0.2846	0.2966	0.4188	9119	0.6134	0.6128	0.6122	0.6116	0.611	0.6104	0.6568	0.7031	0.7495	0.7959	0.8423	0.8582	0.8741	0.8901	0.906	0.9219	0.9208	0.9196	0.9184	0.9173	0.9161	0.8971	0.8782	0.8592	0.8402	0.8212	0.8428	0.8644	0.886	0.9076	0.9291	0.9433	0.9575	0.9717	0.9858	1.0	0.9963	0.9926	0.9889
22	13	3090.0	150.0	359.0	19.51	203.39	0.2856	0.2977	0.4167	8987	0.609	0.6086	0.6082	0.6077	0.6073	0.6069	0.6533	0.6996	0.746	0.7924	0.8387	0.8547	0.8706	0.8865	0.9025	0.9184	0.9173	0.9163	0.9152	0.9142	0.9132	0.8944	0.8756	0.8568	0.838	0.8192	0.841	0.8628	0.8846	0.9064	0.9282	0.9426	0.9569	0.9713	0.9856	1.0	0.9965	0.9929	0.9894
22	14	2410.0	121.0	255.0	14.38	217.12	0.2777	0.2889	0.4335	10157	0.6489	0.6466	0.6444	0.6422	0.64	0.6378	0.684	0.7301	0.7762	0.8223	0.8684	0.8845	0.9006	0.9167	0.9328	0.9489	0.9469	0.9448	0.9428	0.9408	0.9387	0.9183	0.8979	0.8775	0.8571	0.8367	0.8565	0.8763	0.896	0.9158	0.9356	0.9485	0.9613	0.9742	0.9871	1.0	0.9953	0.9906	0.986
22	15	1760.0	82.0	85.0	7.39	229.59	0.2735	0.2839	0.4426	10938	0.6731	0.6697	0.6663	0.663	0.6596	0.6563	0.7021	0.7479	0.7937	0.8396	0.8854	0.9016	0.9179	0.9342	0.9504	0.9667	0.9641	0.9615	0.9589	0.9563	0.9537	0.9323	0.911	0.8896	0.8683	0.8469	0.8655	0.884	0.9026	0.9211	0.9396	0.9517	0.9638	0.9759	0.9879	1.0	0.9947	0.9894	0.9841
22	16	690.0	21.0	0.0	-	-	-	-	-	-	-	-	-	-	-	-	-	-	-	-	-	-	-	-	-	-	-	-	-	-	-	-	-	-	-	-	-	-	-	-	-	-	-	-	-	-	-	-	-
22	17	0.0	0.0	0.0	-	-	-	-	-	-	-	-	-	-	-	-	-	-	-	-	-	-	-	-	-	-	-	-	-	-	-	-	-	-	-	-	-	-	-	-	-	-	-	-	-	-	-	-	-
22	18	0.0	0.0	0.0	-	-	-	-	-	-	-	-	-	-	-	-	-	-	-	-	-	-	-	-	-	-	-	-	-	-	-	-	-	-	-	-	-	-	-	-	-	-	-	-	-	-	-	-	-
22	19	0.0	0.0	0.0	-	-	-	-	-	-	-	-	-	-	-	-	-	-	-	-	-	-	-	-	-	-	-	-	-	-	-	-	-	-	-	-	-	-	-	-	-	-	-	-	-	-	-	-	-
22	20	0.0	0.0	0.0	-	-	-	-	-	-	-	-	-	-	-	-	-	-	-	-	-	-	-	-	-	-	-	-	-	-	-	-	-	-	-	-	-	-	-	-	-	-	-	-	-	-	-	-	-
22	21	0.0	0.0	0.0	-	-	-	-	-	-	-	-	-	-	-	-	-	-	-	-	-	-	-	-	-	-	-	-	-	-	-	-	-	-	-	-	-	-	-	-	-	-	-	-	-	-	-	-	-
22	22	0.0	0.0	0.0	-	-	-	-	-	-	-	-	-	-	-	-	-	-	-	-	-	-	-	-	-	-	-	-	-	-	-	-	-	-	-	-	-	-	-	-	-	-	-	-	-	-	-	-	-
22	23	0.0	0.0	0.0	-	-	-	-	-	-	-	-	-	-	-	-	-	-	-	-	-	-	-	-	-	-	-	-	-	-	-	-	-	-	-	-	-	-	-	-	-	-	-	-	-	-	-	-	-
23	0	0.0	0.0	0.0	-	-	-	-	-	-	-	-	-	-	-	-	-	-	-	-	-	-	-	-	-	-	-	-	-	-	-	-	-	-	-	-	-	-	-	-	-	-	-	-	-	-	-	-	-
23	1	0.0	0.0	0.0	-	-	-	-	-	-	-	-	-	-	-	-	-	-	-	-	-	-	-	-	-	-	-	-	-	-	-	-	-	-	-	-	-	-	-	-	-	-	-	-	-	-	-	-	-
23	2	0.0	0.0	0.0	-	-	-	-	-	-	-	-	-	-	-	-	-	-	-	-	-	-	-	-	-	-	-	-	-	-	-	-	-	-	-	-	-	-	-	-	-	-	-	-	-	-	-	-	-
23	3	0.0	0.0	0.0	-	-	-	-	-	-	-	-	-	-	-	-	-	-	-	-	-	-	-	-	-	-	-	-	-	-	-	-	-	-	-	-	-	-	-	-	-	-	-	-	-	-	-	-	-
23	4	0.0	0.0	0.0	-	-	-	-	-	-	-	-	-	-	-	-	-	-	-	-	-	-	-	-	-	-	-	-	-	-	-	-	-	-	-	-	-	-	-	-	-	-	-	-	-	-	-	-	-
23	5	0.0	0.0	0.0	-	-	-	-	-	-	-	-	-	-	-	-	-	-	-	-	-	-	-	-	-	-	-	-	-	-	-	-	-	-	-	-	-	-	-	-	-	-	-	-	-	-	-	-	-
23	6	0.0	0.0	0.0	-	-	-	-	-	-	-	-	-	-	-	-	-	-	-	-	-	-	-	-	-	-	-	-	-	-	-	-	-	-	-	-	-	-	-	-	-	-	-	-	-	-	-	-	-
23	7	1.0	1.0	0.0	0.3	120.27	0.25	0.2549	0.4951	19331	0.7553	0.7463	0.7373	0.7284	0.7194	0.7104	0.752	0.7937	0.8353	0.8769	0.9186	0.9349	0.9511	0.9674	0.9837	1.0	0.9948	0.9896	0.9844	0.9792	0.9741	0.9492	0.9243	0.8994	0.8746	0.8497	0.8611	0.8726	0.8841	0.8956	0.907	0.9145	0.922	0.9294	0.9369	0.9444	0.9364	0.9284	0.9205
23	8	950.0	29.0	6.0	8.52	131.78	0.2556	0.2625	0.4818	16258	0.7395	0.732	0.7246	0.7171	0.7096	0.7021	0.7454	0.7886	0.8319	0.8751	0.9184	0.9347	0.951	0.9673	0.9837	1.0	0.9954	0.9908	0.9862	0.9817	0.9771	0.9529	0.9288	0.9046	0.8804	0.8563	0.8697	0.8831	0.8965	0.91	0.9234	0.9321	0.9407	0.9494	0.9581	0.9667	0.9593	0.9519	0.9445
23	9	1490.0	69.0	61.0	15.32	144.42	0.2812	0.2921	0.4267	9635	0.6408	0.6388	0.6368	0.6348	0.6328	0.6308	0.6767	0.7226	0.7684	0.8143	0.8602	0.8764	0.8926	0.9088	0.925	0.9412	0.9394	0.9377	0.9359	0.9342	0.9324	0.9124	0.8923	0.8723	0.8523	0.8322	0.8524	0.8727	0.8929	0.9131	0.9333	0.9466	0.96	0.9733	0.9867	1.0	0.9957	0.9914	0.9871
23	10	4550.0	126.0	22.0	20.2	158.34	0.291	0.3046	0.4044	8313	0.5679	0.5695	0.5711	0.5727	0.5743	0.5759	0.6229	0.67	0.717	0.764	0.811	0.8266	0.8421	0.8577	0.8733	0.8888	0.8887	0.8886	0.8885	0.8883	0.8882	0.871	0.8538	0.8367	0.8195	0.8023	0.8262	0.8501	0.8739	0.8978	0.9217	0.9374	0.953	0.9687	0.9843	1.0	0.9974	0.9949	0.9923
23	11	5910.0	161.0	14.0	22.7	173.27	0.3007	0.3151	0.3842	7384	0.5158	0.5196	0.5235	0.5274	0.5312	0.5351	0.5823	0.6295	0.6767	0.7239	0.7711	0.7865	0.8019	0.8173	0.8328	0.8482	0.8494	0.8506	0.8518	0.853	0.8542	0.8392	0.8241	0.809	0.794	0.7789	0.8055	0.832	0.8586	0.8852	0.9117	0.9294	0.947	0.9647	0.9823	1.0	0.999	0.998	0.997
23	12	6320.0	171.0	15.0	22.54	188.56	0.3033	0.3178	0.3789	7175	0.5021	0.5066	0.511	0.5155	0.5199	0.5243	0.5715	0.6187	0.6659	0.7131	0.7603	0.7757	0.7912	0.8066	0.822	0.8374	0.839	0.8405	0.8421	0.8437	0.8452	0.8307	0.8162	0.8017	0.7872	0.7727	0.7999	0.8272	0.8545	0.8818	0.909	0.9272	0.9454	0.9636	0.9818	1.0	0.9994	0.9988	0.9983
23	13	5780.0	158.0	14.0	19.73	203.39	0.3001	0.3145	0.3854	7434	0.5184	0.5222	0.526	0.5297	0.5335	0.5373	0.5845	0.6317	0.6789	0.7261	0.7733	0.7888	0.8042	0.8196	0.835	0.8505	0.8516	0.8527	0.8538	0.855	0.8561	0.8409	0.8257	0.8106	0.7954	0.7802	0.8066	0.833	0.8595	0.8859	0.9123	0.9299	0.9474	0.9649	0.9825	1.0	0.9989	0.9978	0.9967
23	14	4330.0	121.0	22.0	14.6	217.16	0.2894	0.3028	0.4078	8493	0.5765	0.5777	0.579	0.5802	0.5814	0.5827	0.6296	0.6766	0.7236	0.7706	0.8175	0.8331	0.8487	0.8643	0.8799	0.8955	0.8952	0.8948	0.8945	0.8942	0.8938	0.8763	0.8587	0.8412	0.8237	0.8061	0.8296	0.853	0.8765	0.8999	0.9233	0.9387	0.954	0.9693	0.9847	1.0	0.9972	0.9944	0.9916
23	15	2490.0	72.0	9.0	7.6	229.66	0.2722	0.2831	0.4447	11149	0.6699	0.6668	0.6638	0.6607	0.6576	0.6546	0.7007	0.7468	0.793	0.8391	0.8853	0.9014	0.9175	0.9336	0.9497	0.9658	0.9632	0.9606	0.958	0.9554	0.9528	0.9315	0.9103	0.889	0.8677	0.8465	0.8651	0.8838	0.9025	0.9212	0.9399	0.9519	0.9639	0.9759	0.988	1.0	0.9946	0.9893	0.9839
23	16	620.0	18.0	0.0	-	-	-	-	-	-	-	-	-	-	-	-	-	-	-	-	-	-	-	-	-	-	-	-	-	-	-	-	-	-	-	-	-	-	-	-	-	-	-	-	-	-	-	-	-
23	17	0.0	0.0	0.0	-	-	-	-	-	-	-	-	-	-	-	-	-	-	-	-	-	-	-	-	-	-	-	-	-	-	-	-	-	-	-	-	-	-	-	-	-	-	-	-	-	-	-	-	-
23	18	0.0	0.0	0.0	-	-	-	-	-	-	-	-	-	-	-	-	-	-	-	-	-	-	-	-	-	-	-	-	-	-	-	-	-	-	-	-	-	-	-	-	-	-	-	-	-	-	-	-	-
23	19	0.0	0.0	0.0	-	-	-	-	-	-	-	-	-	-	-	-	-	-	-	-	-	-	-	-	-	-	-	-	-	-	-	-	-	-	-	-	-	-	-	-	-	-	-	-	-	-	-	-	-
23	20	0.0	0.0	0.0	-	-	-	-	-	-	-	-	-	-	-	-	-	-	-	-	-	-	-	-	-	-	-	-	-	-	-	-	-	-	-	-	-	-	-	-	-	-	-	-	-	-	-	-	-
23	21	0.0	0.0	0.0	-	-	-	-	-	-	-	-	-	-	-	-	-	-	-	-	-	-	-	-	-	-	-	-	-	-	-	-	-	-	-	-	-	-	-	-	-	-	-	-	-	-	-	-	-
23	22	0.0	0.0	0.0	-	-	-	-	-	-	-	-	-	-	-	-	-	-	-	-	-	-	-	-	-	-	-	-	-	-	-	-	-	-	-	-	-	-	-	-	-	-	-	-	-	-	-	-	-
23	23	0.0	0.0	0.0	-	-	-	-	-	-	-	-	-	-	-	-	-	-	-	-	-	-	-	-	-	-	-	-	-	-	-	-	-	-	-	-	-	-	-	-	-	-	-	-	-	-	-	-	-
24	0	0.0	0.0	0.0	-	-	-	-	-	-	-	-	-	-	-	-	-	-	-	-	-	-	-	-	-	-	-	-	-	-	-	-	-	-	-	-	-	-	-	-	-	-	-	-	-	-	-	-	-
24	1	0.0	0.0	0.0	-	-	-	-	-	-	-	-	-	-	-	-	-	-	-	-	-	-	-	-	-	-	-	-	-	-	-	-	-	-	-	-	-	-	-	-	-	-	-	-	-	-	-	-	-
24	2	0.0	0.0	0.0	-	-	-	-	-	-	-	-	-	-	-	-	-	-	-	-	-	-	-	-	-	-	-	-	-	-	-	-	-	-	-	-	-	-	-	-	-	-	-	-	-	-	-	-	-
24	3	0.0	0.0	0.0	-	-	-	-	-	-	-	-	-	-	-	-	-	-	-	-	-	-	-	-	-	-	-	-	-	-	-	-	-	-	-	-	-	-	-	-	-	-	-	-	-	-	-	-	-
24	4	0.0	0.0	0.0	-	-	-	-	-	-	-	-	-	-	-	-	-	-	-	-	-	-	-	-	-	-	-	-	-	-	-	-	-	-	-	-	-	-	-	-	-	-	-	-	-	-	-	-	-
24	5	0.0	0.0	0.0	-	-	-	-	-	-	-	-	-	-	-	-	-	-	-	-	-	-	-	-	-	-	-	-	-	-	-	-	-	-	-	-	-	-	-	-	-	-	-	-	-	-	-	-	-
24	6	0.0	0.0	0.0	-	-	-	-	-	-	-	-	-	-	-	-	-	-	-	-	-	-	-	-	-	-	-	-	-	-	-	-	-	-	-	-	-	-	-	-	-	-	-	-	-	-	-	-	-
24	7	1.0	1.0	0.0	0.43	120.08	0.25	0.2549	0.4951	19331	0.7553	0.7463	0.7373	0.7284	0.7194	0.7104	0.752	0.7937	0.8353	0.8769	0.9186	0.9349	0.9511	0.9674	0.9837	1.0	0.9948	0.9896	0.9844	0.9792	0.9741	0.9492	0.9243	0.8994	0.8746	0.8497	0.8611	0.8726	0.8841	0.8956	0.907	0.9145	0.922	0.9294	0.9369	0.9444	0.9364	0.9284	0.9205
24	8	850.0	24.0	0.0	8.68	131.6	0.2509	0.2559	0.4931	18827	0.7545	0.7456	0.7367	0.7278	0.7189	0.7099	0.7516	0.7933	0.835	0.8767	0.9184	0.9347	0.951	0.9673	0.9837	1.0	0.9949	0.9897	0.9846	0.9795	0.9743	0.9495	0.9247	0.8998	0.875	0.8502	0.8618	0.8734	0.885	0.8966	0.9082	0.9158	0.9234	0.931	0.9386	0.9462	0.9383	0.9304	0.9225
24	9	1500.0	69.0	65.0	15.49	144.27	0.2814	0.2923	0.4264	9606	0.6401	0.6381	0.6362	0.6342	0.6322	0.6303	0.6762	0.722	0.7679	0.8138	0.8596	0.8758	0.892	0.9083	0.9245	0.9407	0.9389	0.9372	0.9354	0.9337	0.932	0.912	0.892	0.8719	0.8519	0.8319	0.8522	0.8724	0.8927	0.9129	0.9332	0.9465	0.9599	0.9733	0.9866	1.0	0.9957	0.9914	0.9872
24	10	4620.0	128.0	23.0	20.4	158.21	0.2915	0.3051	0.4034	8260	0.5655	0.5673	0.569	0.5707	0.5724	0.5741	0.6211	0.6681	0.7151	0.7621	0.8092	0.8247	0.8403	0.8559	0.8714	0.887	0.8869	0.8869	0.8868	0.8867	0.8867	0.8696	0.8525	0.8354	0.8183	0.8012	0.8252	0.8492	0.8732	0.8972	0.9212	0.937	0.9527	0.9685	0.9842	1.0	0.9975	0.995	0.9925
24	11	6000.0	164.0	14.0	22.91	173.18	0.3013	0.3157	0.3831	7335	0.5131	0.517	0.521	0.525	0.529	0.533	0.5801	0.6273	0.6745	0.7217	0.7689	0.7843	0.7997	0.8152	0.8306	0.846	0.8473	0.8486	0.8499	0.8511	0.8524	0.8375	0.8225	0.8075	0.7926	0.7776	0.8043	0.831	0.8578	0.8845	0.9112	0.9289	0.9467	0.9645	0.9822	1.0	0.9991	0.9982	0.9973
24	12	6420.0	174.0	15.0	22.76	188.52	0.3039	0.3185	0.3776	7127	0.4987	0.5033	0.5079	0.5125	0.5171	0.5217	0.5689	0.6161	0.6632	0.7104	0.7576	0.7731	0.7885	0.8039	0.8193	0.8347	0.8364	0.838	0.8397	0.8413	0.843	0.8286	0.8142	0.7998	0.7855	0.7711	0.7985	0.826	0.8534	0.8809	0.9083	0.9267	0.945	0.9633	0.9817	1.0	0.9995	0.9991	0.9986
24	13	5880.0	161.0	14.0	19.96	203.4	0.3008	0.3152	0.384	7376	0.5149	0.5188	0.5227	0.5266	0.5305	0.5345	0.5817	0.6289	0.6761	0.7233	0.7705	0.7859	0.8013	0.8168	0.8322	0.8476	0.8488	0.8501	0.8513	0.8525	0.8537	0.8387	0.8237	0.8086	0.7936	0.7785	0.8052	0.8318	0.8584	0.885	0.9116	0.9293	0.947	0.9646	0.9823	1.0	0.999	0.998	0.997
24	14	4410.0	123.0	23.0	14.82	217.2	0.2903	0.3039	0.4058	8388	0.5714	0.5728	0.5743	0.5757	0.5772	0.5787	0.6257	0.6727	0.7197	0.7667	0.8137	0.8293	0.8448	0.8604	0.876	0.8916	0.8914	0.8911	0.8909	0.8907	0.8905	0.8732	0.8558	0.8385	0.8212	0.8039	0.8276	0.8513	0.875	0.8987	0.9224	0.9379	0.9534	0.969	0.9845	1.0	0.9973	0.9947	0.992
24	15	2560.0	74.0	10.0	7.82	229.73	0.2729	0.284	0.4431	11001	0.6651	0.6623	0.6594	0.6566	0.6538	0.651	0.6972	0.7434	0.7896	0.8358	0.8821	0.8981	0.9142	0.9302	0.9463	0.9623	0.9599	0.9574	0.9549	0.9524	0.9499	0.9288	0.9077	0.8867	0.8656	0.8445	0.8634	0.8823	0.9013	0.9202	0.9391	0.9513	0.9635	0.9756	0.9878	1.0	0.9948	0.9895	0.9843
24	16	770.0	24.0	0.0	-	-	-	-	-	-	-	-	-	-	-	-	-	-	-	-	-	-	-	-	-	-	-	-	-	-	-	-	-	-	-	-	-	-	-	-	-	-	-	-	-	-	-	-	-
24	17	0.0	0.0	0.0	-	-	-	-	-	-	-	-	-	-	-	-	-	-	-	-	-	-	-	-	-	-	-	-	-	-	-	-	-	-	-	-	-	-	-	-	-	-	-	-	-	-	-	-	-
24	18	0.0	0.0	0.0	-	-	-	-	-	-	-	-	-	-	-	-	-	-	-	-	-	-	-	-	-	-	-	-	-	-	-	-	-	-	-	-	-	-	-	-	-	-	-	-	-	-	-	-	-
24	19	0.0	0.0	0.0	-	-	-	-	-	-	-	-	-	-	-	-	-	-	-	-	-	-	-	-	-	-	-	-	-	-	-	-	-	-	-	-	-	-	-	-	-	-	-	-	-	-	-	-	-
24	20	0.0	0.0	0.0	-	-	-	-	-	-	-	-	-	-	-	-	-	-	-	-	-	-	-	-	-	-	-	-	-	-	-	-	-	-	-	-	-	-	-	-	-	-	-	-	-	-	-	-	-
24	21	0.0	0.0	0.0	-	-	-	-	-	-	-	-	-	-	-	-	-	-	-	-	-	-	-	-	-	-	-	-	-	-	-	-	-	-	-	-	-	-	-	-	-	-	-	-	-	-	-	-	-
24	22	0.0	0.0	0.0	-	-	-	-	-	-	-	-	-	-	-	-	-	-	-	-	-	-	-	-	-	-	-	-	-	-	-	-	-	-	-	-	-	-	-	-	-	-	-	-	-	-	-	-	-
24	23	0.0	0.0	0.0	-	-	-	-	-	-	-	-	-	-	-	-	-	-	-	-	-	-	-	-	-	-	-	-	-	-	-	-	-	-	-	-	-	-	-	-	-	-	-	-	-	-	-	-	-
25	0	0.0	0.0	0.0	-	-	-	-	-	-	-	-	-	-	-	-	-	-	-	-	-	-	-	-	-	-	-	-	-	-	-	-	-	-	-	-	-	-	-	-	-	-	-	-	-	-	-	-	-
25	1	0.0	0.0	0.0	-	-	-	-	-	-	-	-	-	-	-	-	-	-	-	-	-	-	-	-	-	-	-	-	-	-	-	-	-	-	-	-	-	-	-	-	-	-	-	-	-	-	-	-	-
25	2	0.0	0.0	0.0	-	-	-	-	-	-	-	-	-	-	-	-	-	-	-	-	-	-	-	-	-	-	-	-	-	-	-	-	-	-	-	-	-	-	-	-	-	-	-	-	-	-	-	-	-
25	3	0.0	0.0	0.0	-	-	-	-	-	-	-	-	-	-	-	-	-	-	-	-	-	-	-	-	-	-	-	-	-	-	-	-	-	-	-	-	-	-	-	-	-	-	-	-	-	-	-	-	-
25	4	0.0	0.0	0.0	-	-	-	-	-	-	-	-	-	-	-	-	-	-	-	-	-	-	-	-	-	-	-	-	-	-	-	-	-	-	-	-	-	-	-	-	-	-	-	-	-	-	-	-	-
25	5	0.0	0.0	0.0	-	-	-	-	-	-	-	-	-	-	-	-	-	-	-	-	-	-	-	-	-	-	-	-	-	-	-	-	-	-	-	-	-	-	-	-	-	-	-	-	-	-	-	-	-
25	6	0.0	0.0	0.0	-	-	-	-	-	-	-	-	-	-	-	-	-	-	-	-	-	-	-	-	-	-	-	-	-	-	-	-	-	-	-	-	-	-	-	-	-	-	-	-	-	-	-	-	-
25	7	10.0	1.0	0.0	0.57	119.9	0.25	0.2549	0.4951	19331	0.7553	0.7463	0.7373	0.7284	0.7194	0.7104	0.752	0.7937	0.8353	0.8769	0.9186	0.9349	0.9511	0.9674	0.9837	1.0	0.9948	0.9896	0.9844	0.9792	0.9741	0.9492	0.9243	0.8994	0.8746	0.8497	0.8611	0.8726	0.8841	0.8956	0.907	0.9145	0.922	0.9294	0.9369	0.9444	0.9364	0.9284	0.9205
25	8	600.0	33.0	109.0	8.83	131.43	0.2542	0.2604	0.4854	16979	0.7444	0.7365	0.7285	0.7206	0.7126	0.7047	0.7474	0.7902	0.8329	0.8756	0.9184	0.9347	0.951	0.9673	0.9837	1.0	0.9952	0.9905	0.9857	0.981	0.9762	0.9518	0.9274	0.9031	0.8787	0.8543	0.8671	0.88	0.8928	0.9056	0.9185	0.9268	0.9351	0.9434	0.9517	0.9601	0.9525	0.9449	0.9374
25	9	2070.0	96.0	94.0	15.68	144.12	0.2809	0.292	0.4271	9669	0.6385	0.6367	0.6348	0.633	0.6312	0.6294	0.6754	0.7214	0.7674	0.8134	0.8594	0.8755	0.8917	0.9078	0.924	0.9401	0.9384	0.9366	0.9349	0.9332	0.9314	0.9115	0.8915	0.8715	0.8516	0.8316	0.8519	0.8723	0.8926	0.9129	0.9332	0.9466	0.9599	0.9733	0.9866	1.0	0.9957	0.9914	0.9871
25	10	3170.0	141.0	124.0	20.6	158.09	0.3005	0.3128	0.3867	7436	0.5481	0.55	0.5519	0.5539	0.5558	0.5577	0.6037	0.6497	0.6957	0.7417	0.7877	0.8037	0.8198	0.8358	0.8519	0.868	0.8686	0.8693	0.8699	0.8706	0.8712	0.855	0.8388	0.8225	0.8063	0.79	0.815	0.84	0.865	0.89	0.915	0.932	0.949	0.966	0.983	1.0	0.9986	0.9971	0.9957
25	11	3870.0	167.0	125.0	23.13	173.1	0.3057	0.3181	0.3762	7019	0.5226	0.5256	0.5285	0.5315	0.5344	0.5374	0.5833	0.6292	0.6752	0.7211	0.767	0.7831	0.7992	0.8152	0.8313	0.8474	0.8487	0.85	0.8514	0.8527	0.8541	0.8389	0.8237	0.8085	0.7933	0.7781	0.8044	0.8308	0.8571	0.8834	0.9098	0.9278	0.9459	0.9639	0.982	1.0	0.9994	0.9988	0.9982
25	12	4920.0	176.0	103.0	22.99	188.48	0.3142	0.3264	0.3594	6441	0.4825	0.4868	0.4911	0.4955	0.4998	0.5042	0.5495	0.5949	0.6403	0.6856	0.731	0.7471	0.7633	0.7795	0.7956	0.8118	0.8142	0.8166	0.8191	0.8215	0.824	0.8104	0.7969	0.7834	0.7699	0.7564	0.7846	0.8128	0.8411	0.8693	0.8975	0.9172	0.9369	0.9566	0.9763	0.996	0.9968	0.9976	0.9984
25	13	4440.0	161.0	80.0	20.19	203.41	0.3012	0.3137	0.3851	7374	0.542	0.5443	0.5465	0.5487	0.5509	0.5532	0.5993	0.6453	0.6914	0.7375	0.7836	0.7996	0.8156	0.8316	0.8476	0.8636	0.8644	0.8652	0.866	0.8668	0.8676	0.8516	0.8356	0.8196	0.8035	0.7875	0.8128	0.8382	0.8635	0.8888	0.9141	0.9313	0.9484	0.9656	0.9828	1.0	0.9987	0.9974	0.9961
25	14	4730.0	136.0	19.0	15.05	217.25	0.2929	0.3067	0.4003	8110	0.5574	0.5595	0.5615	0.5636	0.5657	0.5678	0.6148	0.6619	0.709	0.756	0.8031	0.8186	0.8342	0.8497	0.8652	0.8808	0.8809	0.881	0.8812	0.8813	0.8815	0.8647	0.8479	0.8312	0.8144	0.7976	0.8221	0.8465	0.8709	0.8953	0.9198	0.9358	0.9519	0.9679	0.984	1.0	0.9977	0.9955	0.9932
25	15	2650.0	77.0	6.0	8.04	229.81	0.2738	0.2851	0.4412	10820	0.6601	0.6575	0.6549	0.6523	0.6497	0.6471	0.6934	0.7397	0.786	0.8323	0.8786	0.8946	0.9106	0.9266	0.9426	0.9587	0.9563	0.9539	0.9515	0.9492	0.9468	0.9259	0.905	0.8842	0.8633	0.8424	0.8616	0.8807	0.8999	0.9191	0.9383	0.9506	0.963	0.9753	0.9877	1.0	0.9949	0.9898	0.9847
25	16	550.0	27.0	41.0	-	-	-	-	-	-	-	-	-	-	-	-	-	-	-	-	-	-	-	-	-	-	-	-	-	-	-	-	-	-	-	-	-	-	-	-	-	-	-	-	-	-	-	-	-
25	17	0.0	0.0	0.0	-	-	-	-	-	-	-	-	-	-	-	-	-	-	-	-	-	-	-	-	-	-	-	-	-	-	-	-	-	-	-	-	-	-	-	-	-	-	-	-	-	-	-	-	-
25	18	0.0	0.0	0.0	-	-	-	-	-	-	-	-	-	-	-	-	-	-	-	-	-	-	-	-	-	-	-	-	-	-	-	-	-	-	-	-	-	-	-	-	-	-	-	-	-	-	-	-	-
25	19	0.0	0.0	0.0	-	-	-	-	-	-	-	-	-	-	-	-	-	-	-	-	-	-	-	-	-	-	-	-	-	-	-	-	-	-	-	-	-	-	-	-	-	-	-	-	-	-	-	-	-
25	20	0.0	0.0	0.0	-	-	-	-	-	-	-	-	-	-	-	-	-	-	-	-	-	-	-	-	-	-	-	-	-	-	-	-	-	-	-	-	-	-	-	-	-	-	-	-	-	-	-	-	-
25	21	0.0	0.0	0.0	-	-	-	-	-	-	-	-	-	-	-	-	-	-	-	-	-	-	-	-	-	-	-	-	-	-	-	-	-	-	-	-	-	-	-	-	-	-	-	-	-	-	-	-	-
25	22	0.0	0.0	0.0	-	-	-	-	-	-	-	-	-	-	-	-	-	-	-	-	-	-	-	-	-	-	-	-	-	-	-	-	-	-	-	-	-	-	-	-	-	-	-	-	-	-	-	-	-
25	23	0.0	0.0	0.0	-	-	-	-	-	-	-	-	-	-	-	-	-	-	-	-	-	-	-	-	-	-	-	-	-	-	-	-	-	-	-	-	-	-	-	-	-	-	-	-	-	-	-	-	-
26	0	0.0	0.0	0.0	-	-	-	-	-	-	-	-	-	-	-	-	-	-	-	-	-	-	-	-	-	-	-	-	-	-	-	-	-	-	-	-	-	-	-	-	-	-	-	-	-	-	-	-	-
26	1	0.0	0.0	0.0	-	-	-	-	-	-	-	-	-	-	-	-	-	-	-	-	-	-	-	-	-	-	-	-	-	-	-	-	-	-	-	-	-	-	-	-	-	-	-	-	-	-	-	-	-
26	2	0.0	0.0	0.0	-	-	-	-	-	-	-	-	-	-	-	-	-	-	-	-	-	-	-	-	-	-	-	-	-	-	-	-	-	-	-	-	-	-	-	-	-	-	-	-	-	-	-	-	-
26	3	0.0	0.0	0.0	-	-	-	-	-	-	-	-	-	-	-	-	-	-	-	-	-	-	-	-	-	-	-	-	-	-	-	-	-	-	-	-	-	-	-	-	-	-	-	-	-	-	-	-	-
26	4	0.0	0.0	0.0	-	-	-	-	-	-	-	-	-	-	-	-	-	-	-	-	-	-	-	-	-	-	-	-	-	-	-	-	-	-	-	-	-	-	-	-	-	-	-	-	-	-	-	-	-
26	5	0.0	0.0	0.0	-	-	-	-	-	-	-	-	-	-	-	-	-	-	-	-	-	-	-	-	-	-	-	-	-	-	-	-	-	-	-	-	-	-	-	-	-	-	-	-	-	-	-	-	-
26	6	0.0	0.0	0.0	-	-	-	-	-	-	-	-	-	-	-	-	-	-	-	-	-	-	-	-	-	-	-	-	-	-	-	-	-	-	-	-	-	-	-	-	-	-	-	-	-	-	-	-	-
26	7	10.0	1.0	0.0	0.72	119.71	0.25	0.2549	0.4951	19331	0.7553	0.7463	0.7373	0.7284	0.7194	0.7104	0.752	0.7937	0.8353	0.8769	0.9186	0.9349	0.9511	0.9674	0.9837	1.0	0.9948	0.9896	0.9844	0.9792	0.9741	0.9492	0.9243	0.8994	0.8746	0.8497	0.8611	0.8726	0.8841	0.8956	0.907	0.9145	0.922	0.9294	0.9369	0.9444	0.9364	0.9284	0.9205
26	8	970.0	28.0	0.0	9.0	131.26	0.2522	0.2582	0.4896	17924	0.7477	0.7395	0.7312	0.723	0.7148	0.7065	0.7489	0.7914	0.8338	0.8762	0.9186	0.9349	0.9512	0.9675	0.9837	1.0	0.9951	0.9902	0.9852	0.9803	0.9754	0.9509	0.9263	0.9018	0.8772	0.8527	0.8651	0.8774	0.8898	0.9022	0.9145	0.9225	0.9305	0.9385	0.9465	0.9545	0.9468	0.9391	0.9313
26	9	1890.0	47.0	0.0	15.86	143.96	0.26	0.2679	0.4721	14518	0.7286	0.7221	0.7157	0.7092	0.7028	0.6963	0.7407	0.785	0.8293	0.8737	0.918	0.9344	0.9508	0.9672	0.9836	1.0	0.9959	0.9917	0.9876	0.9835	0.9793	0.9557	0.932	0.9084	0.8847	0.8611	0.8759	0.8907	0.9056	0.9204	0.9352	0.9448	0.9543	0.9639	0.9735	0.983	0.9761	0.9691	0.9621
26	10	4420.0	118.0	3.0	20.81	157.96	0.2734	0.2854	0.4412	10846	0.6532	0.6511	0.6489	0.6468	0.6446	0.6425	0.6891	0.7357	0.7823	0.8289	0.8755	0.8914	0.9072	0.9231	0.9389	0.9548	0.9525	0.9502	0.948	0.9457	0.9434	0.9228	0.9021	0.8815	0.8609	0.8402	0.8597	0.8792	0.8987	0.9182	0.9377	0.9502	0.9626	0.9751	0.9875	1.0	0.9949	0.9899	0.9848
26	11	4720.0	171.0	62.0	23.36	173.01	0.3038	0.3162	0.38	7165	0.5306	0.5333	0.5359	0.5386	0.5413	0.5439	0.5899	0.6359	0.682	0.728	0.774	0.79	0.806	0.8221	0.8381	0.8541	0.8552	0.8564	0.8575	0.8586	0.8597	0.8442	0.8286	0.8131	0.7976	0.782	0.808	0.8339	0.8598	0.8857	0.9116	0.9293	0.9469	0.9646	0.9823	1.0	0.9991	0.9982	0.9973
26	12	4550.0	194.0	141.0	23.23	188.45	0.3109	0.3233	0.3658	6652	0.4974	0.5013	0.5052	0.5091	0.513	0.5168	0.5625	0.6082	0.6539	0.6997	0.7454	0.7615	0.7776	0.7937	0.8098	0.8259	0.8279	0.8299	0.832	0.834	0.836	0.8219	0.8077	0.7936	0.7795	0.7653	0.7929	0.8205	0.8481	0.8756	0.9032	0.9223	0.9414	0.9605	0.9796	0.9987	0.999	0.9992	0.9995
26	13	5020.0	188.0	67.0	20.43	203.42	0.305	0.3175	0.3775	7071	0.5241	0.5271	0.53	0.5329	0.5359	0.5388	0.5848	0.6308	0.6768	0.7228	0.7688	0.7849	0.8009	0.8169	0.833	0.849	0.8503	0.8515	0.8528	0.8541	0.8554	0.8401	0.8249	0.8096	0.7943	0.7791	0.8053	0.8316	0.8578	0.884	0.9103	0.9282	0.9462	0.9641	0.9821	1.0	0.9993	0.9986	0.9979
26	14	3570.0	135.0	51.0	15.28	217.3	0.2925	0.3045	0.4031	8197	0.5849	0.5854	0.5858	0.5863	0.5867	0.5871	0.6332	0.6793	0.7254	0.7715	0.8176	0.8336	0.8497	0.8657	0.8818	0.8978	0.8975	0.8971	0.8968	0.8965	0.8961	0.8783	0.8606	0.8428	0.825	0.8073	0.8303	0.8534	0.8765	0.8996	0.9227	0.9381	0.9536	0.9691	0.9845	1.0	0.9974	0.9947	0.9921
26	15	2720.0	79.0	3.0	8.27	229.89	0.2647	0.2747	0.4606	12900	0.7044	0.6998	0.6952	0.6905	0.6859	0.6812	0.7271	0.773	0.8189	0.8648	0.9107	0.9269	0.9432	0.9594	0.9757	0.992	0.9885	0.9851	0.9817	0.9782	0.9748	0.9521	0.9295	0.9068	0.8842	0.8615	0.8784	0.8953	0.9123	0.9292	0.9461	0.9569	0.9677	0.9784	0.9892	1.0	0.9937	0.9874	0.981
26	16	640.0	18.0	0.0	-	-	-	-	-	-	-	-	-	-	-	-	-	-	-	-	-	-	-	-	-	-	-	-	-	-	-	-	-	-	-	-	-	-	-	-	-	-	-	-	-	-	-	-	-
26	17	0.0	0.0	0.0	-	-	-	-	-	-	-	-	-	-	-	-	-	-	-	-	-	-	-	-	-	-	-	-	-	-	-	-	-	-	-	-	-	-	-	-	-	-	-	-	-	-	-	-	-
26	18	0.0	0.0	0.0	-	-	-	-	-	-	-	-	-	-	-	-	-	-	-	-	-	-	-	-	-	-	-	-	-	-	-	-	-	-	-	-	-	-	-	-	-	-	-	-	-	-	-	-	-
26	19	0.0	0.0	0.0	-	-	-	-	-	-	-	-	-	-	-	-	-	-	-	-	-	-	-	-	-	-	-	-	-	-	-	-	-	-	-	-	-	-	-	-	-	-	-	-	-	-	-	-	-
26	20	0.0	0.0	0.0	-	-	-	-	-	-	-	-	-	-	-	-	-	-	-	-	-	-	-	-	-	-	-	-	-	-	-	-	-	-	-	-	-	-	-	-	-	-	-	-	-	-	-	-	-
26	21	0.0	0.0	0.0	-	-	-	-	-	-	-	-	-	-	-	-	-	-	-	-	-	-	-	-	-	-	-	-	-	-	-	-	-	-	-	-	-	-	-	-	-	-	-	-	-	-	-	-	-
26	22	0.0	0.0	0.0	-	-	-	-	-	-	-	-	-	-	-	-	-	-	-	-	-	-	-	-	-	-	-	-	-	-	-	-	-	-	-	-	-	-	-	-	-	-	-	-	-	-	-	-	-
26	23	0.0	0.0	0.0	-	-	-	-	-	-	-	-	-	-	-	-	-	-	-	-	-	-	-	-	-	-	-	-	-	-	-	-	-	-	-	-	-	-	-	-	-	-	-	-	-	-	-	-	-
27	0	0.0	0.0	0.0	-	-	-	-	-	-	-	-	-	-	-	-	-	-	-	-	-	-	-	-	-	-	-	-	-	-	-	-	-	-	-	-	-	-	-	-	-	-	-	-	-	-	-	-	-
27	1	0.0	0.0	0.0	-	-	-	-	-	-	-	-	-	-	-	-	-	-	-	-	-	-	-	-	-	-	-	-	-	-	-	-	-	-	-	-	-	-	-	-	-	-	-	-	-	-	-	-	-
27	2	0.0	0.0	0.0	-	-	-	-	-	-	-	-	-	-	-	-	-	-	-	-	-	-	-	-	-	-	-	-	-	-	-	-	-	-	-	-	-	-	-	-	-	-	-	-	-	-	-	-	-
27	3	0.0	0.0	0.0	-	-	-	-	-	-	-	-	-	-	-	-	-	-	-	-	-	-	-	-	-	-	-	-	-	-	-	-	-	-	-	-	-	-	-	-	-	-	-	-	-	-	-	-	-
27	4	0.0	0.0	0.0	-	-	-	-	-	-	-	-	-	-	-	-	-	-	-	-	-	-	-	-	-	-	-	-	-	-	-	-	-	-	-	-	-	-	-	-	-	-	-	-	-	-	-	-	-
27	5	0.0	0.0	0.0	-	-	-	-	-	-	-	-	-	-	-	-	-	-	-	-	-	-	-	-	-	-	-	-	-	-	-	-	-	-	-	-	-	-	-	-	-	-	-	-	-	-	-	-	-
27	6	0.0	0.0	0.0	-	-	-	-	-	-	-	-	-	-	-	-	-	-	-	-	-	-	-	-	-	-	-	-	-	-	-	-	-	-	-	-	-	-	-	-	-	-	-	-	-	-	-	-	-
27	7	10.0	1.0	0.0	0.87	119.52	0.25	0.2549	0.4951	19331	0.7553	0.7463	0.7373	0.7284	0.7194	0.7104	0.752	0.7937	0.8353	0.8769	0.9186	0.9349	0.9511	0.9674	0.9837	1.0	0.9948	0.9896	0.9844	0.9792	0.9741	0.9492	0.9243	0.8994	0.8746	0.8497	0.8611	0.8726	0.8841	0.8956	0.907	0.9145	0.922	0.9294	0.9369	0.9444	0.9364	0.9284	0.9205
27	8	590.0	15.0	0.0	9.17	131.08	0.25	0.2549	0.4951	19331	0.7553	0.7463	0.7373	0.7284	0.7194	0.7104	0.752	0.7937	0.8353	0.8769	0.9186	0.9349	0.9511	0.9674	0.9837	1.0	0.9948	0.9896	0.9844	0.9792	0.9741	0.9492	0.9243	0.8994	0.8746	0.8497	0.8611	0.8726	0.8841	0.8956	0.907	0.9145	0.922	0.9294	0.9369	0.9444	0.9364	0.9284	0.9205
27	9	1930.0	48.0	0.0	16.05	143.81	0.26	0.2679	0.4721	14518	0.7286	0.7221	0.7157	0.7092	0.7028	0.6963	0.7407	0.785	0.8293	0.8737	0.918	0.9344	0.9508	0.9672	0.9836	1.0	0.9959	0.9917	0.9876	0.9835	0.9793	0.9557	0.932	0.9084	0.8847	0.8611	0.8759	0.8907	0.9056	0.9204	0.9352	0.9448	0.9543	0.9639	0.9735	0.983	0.9761	0.9691	0.9621
27	10	3210.0	77.0	0.0	21.02	157.84	0.2702	0.2812	0.4486	11541	0.676	0.6727	0.6694	0.6661	0.6628	0.6595	0.7057	0.7519	0.7981	0.8443	0.8905	0.9066	0.9227	0.9388	0.9548	0.9709	0.9681	0.9654	0.9626	0.9598	0.9571	0.9355	0.914	0.8925	0.871	0.8494	0.8678	0.8862	0.9045	0.9229	0.9412	0.953	0.9647	0.9765	0.9882	1.0	0.9944	0.9888	0.9833
27	11	4090.0	96.0	0.0	23.59	172.93	0.2725	0.2845	0.443	11013	0.6561	0.6539	0.6516	0.6494	0.6471	0.6449	0.6915	0.7381	0.7848	0.8314	0.878	0.8939	0.9097	0.9255	0.9414	0.9572	0.9549	0.9525	0.9502	0.9478	0.9455	0.9247	0.9039	0.8832	0.8624	0.8416	0.861	0.8803	0.8997	0.919	0.9384	0.9507	0.963	0.9754	0.9877	1.0	0.9948	0.9897	0.9845
27	12	4380.0	102.0	0.0	23.47	188.42	0.273	0.285	0.442	10919	0.6545	0.6523	0.6501	0.6479	0.6457	0.6435	0.6901	0.7367	0.7834	0.83	0.8766	0.8924	0.9083	0.9241	0.94	0.9558	0.9535	0.9512	0.9489	0.9466	0.9443	0.9236	0.9029	0.8822	0.8615	0.8408	0.8603	0.8797	0.8991	0.9186	0.938	0.9504	0.9628	0.9752	0.9876	1.0	0.9949	0.9898	0.9847
27	13	4030.0	94.0	0.0	20.67	203.44	0.272	0.2839	0.4441	11114	0.6578	0.6555	0.6532	0.6509	0.6486	0.6462	0.6929	0.7395	0.7862	0.8328	0.8795	0.8953	0.9111	0.927	0.9428	0.9587	0.9563	0.9538	0.9514	0.949	0.9466	0.9258	0.905	0.8841	0.8633	0.8425	0.8617	0.881	0.9002	0.9195	0.9388	0.951	0.9633	0.9755	0.9878	1.0	0.9948	0.9896	0.9843
27	14	3090.0	75.0	0.0	15.52	217.36	0.266	0.2759	0.4581	12586	0.7008	0.6963	0.6918	0.6873	0.6828	0.6783	0.7241	0.77	0.8158	0.8617	0.9075	0.9238	0.9401	0.9563	0.9726	0.9889	0.9855	0.9822	0.9789	0.9755	0.9722	0.9497	0.9272	0.9047	0.8822	0.8597	0.8768	0.8939	0.911	0.9282	0.9453	0.9562	0.9672	0.9781	0.9891	1.0	0.9938	0.9876	0.9814
27	15	1780.0	45.0	0.0	8.49	229.98	0.259	0.2669	0.4741	14845	0.7295	0.723	0.7165	0.71	0.7034	0.6969	0.7412	0.7854	0.8297	0.874	0.9182	0.9346	0.9509	0.9673	0.9836	1.0	0.9958	0.9916	0.9874	0.9832	0.979	0.9553	0.9316	0.9079	0.8842	0.8604	0.8751	0.8898	0.9044	0.9191	0.9338	0.9432	0.9526	0.962	0.9714	0.9809	0.9738	0.9668	0.9597
27	16	460.0	12.0	0.0	-	-	-	-	-	-	-	-	-	-	-	-	-	-	-	-	-	-	-	-	-	-	-	-	-	-	-	-	-	-	-	-	-	-	-	-	-	-	-	-	-	-	-	-	-
27	17	0.0	0.0	0.0	-	-	-	-	-	-	-	-	-	-	-	-	-	-	-	-	-	-	-	-	-	-	-	-	-	-	-	-	-	-	-	-	-	-	-	-	-	-	-	-	-	-	-	-	-
27	18	0.0	0.0	0.0	-	-	-	-	-	-	-	-	-	-	-	-	-	-	-	-	-	-	-	-	-	-	-	-	-	-	-	-	-	-	-	-	-	-	-	-	-	-	-	-	-	-	-	-	-
27	19	0.0	0.0	0.0	-	-	-	-	-	-	-	-	-	-	-	-	-	-	-	-	-	-	-	-	-	-	-	-	-	-	-	-	-	-	-	-	-	-	-	-	-	-	-	-	-	-	-	-	-
27	20	0.0	0.0	0.0	-	-	-	-	-	-	-	-	-	-	-	-	-	-	-	-	-	-	-	-	-	-	-	-	-	-	-	-	-	-	-	-	-	-	-	-	-	-	-	-	-	-	-	-	-
27	21	0.0	0.0	0.0	-	-	-	-	-	-	-	-	-	-	-	-	-	-	-	-	-	-	-	-	-	-	-	-	-	-	-	-	-	-	-	-	-	-	-	-	-	-	-	-	-	-	-	-	-
27	22	0.0	0.0	0.0	-	-	-	-	-	-	-	-	-	-	-	-	-	-	-	-	-	-	-	-	-	-	-	-	-	-	-	-	-	-	-	-	-	-	-	-	-	-	-	-	-	-	-	-	-
27	23	0.0	0.0	0.0	-	-	-	-	-	-	-	-	-	-	-	-	-	-	-	-	-	-	-	-	-	-	-	-	-	-	-	-	-	-	-	-	-	-	-	-	-	-	-	-	-	-	-	-	-
28	0	0.0	0.0	0.0	-	-	-	-	-	-	-	-	-	-	-	-	-	-	-	-	-	-	-	-	-	-	-	-	-	-	-	-	-	-	-	-	-	-	-	-	-	-	-	-	-	-	-	-	-
28	1	0.0	0.0	0.0	-	-	-	-	-	-	-	-	-	-	-	-	-	-	-	-	-	-	-	-	-	-	-	-	-	-	-	-	-	-	-	-	-	-	-	-	-	-	-	-	-	-	-	-	-
28	2	0.0	0.0	0.0	-	-	-	-	-	-	-	-	-	-	-	-	-	-	-	-	-	-	-	-	-	-	-	-	-	-	-	-	-	-	-	-	-	-	-	-	-	-	-	-	-	-	-	-	-
28	3	0.0	0.0	0.0	-	-	-	-	-	-	-	-	-	-	-	-	-	-	-	-	-	-	-	-	-	-	-	-	-	-	-	-	-	-	-	-	-	-	-	-	-	-	-	-	-	-	-	-	-
28	4	0.0	0.0	0.0	-	-	-	-	-	-	-	-	-	-	-	-	-	-	-	-	-	-	-	-	-	-	-	-	-	-	-	-	-	-	-	-	-	-	-	-	-	-	-	-	-	-	-	-	-
28	5	0.0	0.0	0.0	-	-	-	-	-	-	-	-	-	-	-	-	-	-	-	-	-	-	-	-	-	-	-	-	-	-	-	-	-	-	-	-	-	-	-	-	-	-	-	-	-	-	-	-	-
28	6	0.0	0.0	0.0	-	-	-	-	-	-	-	-	-	-	-	-	-	-	-	-	-	-	-	-	-	-	-	-	-	-	-	-	-	-	-	-	-	-	-	-	-	-	-	-	-	-	-	-	-
28	7	10.0	1.0	0.0	1.03	119.33	0.25	0.2549	0.4951	19331	0.7553	0.7463	0.7373	0.7284	0.7194	0.7104	0.752	0.7937	0.8353	0.8769	0.9186	0.9349	0.9511	0.9674	0.9837	1.0	0.9948	0.9896	0.9844	0.9792	0.9741	0.9492	0.9243	0.8994	0.8746	0.8497	0.8611	0.8726	0.8841	0.8956	0.907	0.9145	0.922	0.9294	0.9369	0.9444	0.9364	0.9284	0.9205
28	8	890.0	25.0	0.0	9.35	130.91	0.252	0.2579	0.4901	18044	0.748	0.7397	0.7314	0.7232	0.7149	0.7066	0.749	0.7915	0.8339	0.8763	0.9187	0.935	0.9512	0.9675	0.9837	1.0	0.9951	0.9901	0.9852	0.9803	0.9753	0.9508	0.9262	0.9017	0.8771	0.8525	0.8649	0.8772	0.8895	0.9019	0.9142	0.9222	0.9301	0.9381	0.9461	0.954	0.9463	0.9385	0.9308
28	9	3080.0	89.0	4.0	16.25	143.66	0.266	0.2759	0.4581	12586	0.7008	0.6963	0.6918	0.6873	0.6828	0.6783	0.7241	0.77	0.8158	0.8617	0.9075	0.9238	0.9401	0.9563	0.9726	0.9889	0.9855	0.9822	0.9789	0.9755	0.9722	0.9497	0.9272	0.9047	0.8822	0.8597	0.8768	0.8939	0.911	0.9282	0.9453	0.9562	0.9672	0.9781	0.9891	1.0	0.9938	0.9876	0.9814
28	10	4580.0	122.0	2.0	21.24	157.72	0.2739	0.2859	0.4402	10756	0.6515	0.6494	0.6473	0.6453	0.6432	0.6411	0.6877	0.7343	0.7809	0.8275	0.8741	0.8899	0.9058	0.9217	0.9375	0.9534	0.9511	0.9489	0.9467	0.9445	0.9423	0.9217	0.9011	0.8805	0.86	0.8394	0.859	0.8786	0.8982	0.9178	0.9374	0.9499	0.9624	0.9749	0.9875	1.0	0.995	0.99	0.985
28	11	5090.0	126.0	0.0	23.83	172.86	0.275	0.2871	0.4379	10555	0.6467	0.6449	0.643	0.6411	0.6393	0.6374	0.684	0.7306	0.7772	0.8238	0.8704	0.8863	0.9021	0.918	0.9338	0.9497	0.9476	0.9454	0.9433	0.9412	0.9391	0.9188	0.8984	0.878	0.8576	0.8373	0.8571	0.8769	0.8968	0.9166	0.9365	0.9492	0.9619	0.9746	0.9873	1.0	0.9951	0.9903	0.9854
28	12	4460.0	103.0	0.0	23.72	188.39	0.2737	0.2857	0.4406	10792	0.6522	0.6501	0.648	0.6459	0.6438	0.6417	0.6883	0.7349	0.7815	0.8281	0.8747	0.8906	0.9064	0.9223	0.9381	0.954	0.9517	0.9495	0.9473	0.945	0.9428	0.9222	0.9016	0.881	0.8604	0.8398	0.8593	0.8789	0.8984	0.918	0.9375	0.95	0.9625	0.975	0.9875	1.0	0.995	0.99	0.9849
28	13	4100.0	96.0	0.0	20.92	203.46	0.2726	0.2846	0.4428	10994	0.6558	0.6536	0.6514	0.6491	0.6469	0.6446	0.6913	0.7379	0.7845	0.8311	0.8778	0.8936	0.9095	0.9253	0.9411	0.957	0.9546	0.9523	0.95	0.9476	0.9453	0.9245	0.9038	0.883	0.8623	0.8415	0.8609	0.8802	0.8996	0.919	0.9383	0.9507	0.963	0.9753	0.9877	1.0	0.9949	0.9897	0.9846
28	14	3160.0	76.0	0.0	15.76	217.42	0.2671	0.2774	0.4555	12283	0.6942	0.69	0.6858	0.6816	0.6774	0.6732	0.7192	0.7651	0.8111	0.857	0.9029	0.9192	0.9354	0.9516	0.9678	0.9841	0.9809	0.9777	0.9745	0.9713	0.9682	0.9459	0.9237	0.9014	0.8792	0.857	0.8744	0.8918	0.9093	0.9267	0.9442	0.9553	0.9665	0.9777	0.9888	1.0	0.994	0.988	0.9819
28	15	1840.0	46.0	0.0	8.72	230.07	0.26	0.2679	0.4721	14518	0.7286	0.7221	0.7157	0.7092	0.7028	0.6963	0.7407	0.785	0.8293	0.8737	0.918	0.9344	0.9508	0.9672	0.9836	1.0	0.9959	0.9917	0.9876	0.9835	0.9793	0.9557	0.932	0.9084	0.8847	0.8611	0.8759	0.8907	0.9056	0.9204	0.9352	0.9448	0.9543	0.9639	0.9735	0.983	0.9761	0.9691	0.9621
28	16	390.0	22.0	178.0	0.31	241.57	0.2517	0.2571	0.4912	18317	0.7512	0.7426	0.7341	0.7255	0.7169	0.7083	0.7503	0.7923	0.8344	0.8764	0.9185	0.9348	0.9511	0.9674	0.9837	1.0	0.995	0.9899	0.9849	0.9799	0.9749	0.9502	0.9255	0.9008	0.8761	0.8514	0.8634	0.8754	0.8874	0.8994	0.9113	0.9191	0.9269	0.9347	0.9425	0.9503	0.9425	0.9347	0.9269
28	17	0.0	0.0	0.0	-	-	-	-	-	-	-	-	-	-	-	-	-	-	-	-	-	-	-	-	-	-	-	-	-	-	-	-	-	-	-	-	-	-	-	-	-	-	-	-	-	-	-	-	-
28	18	0.0	0.0	0.0	-	-	-	-	-	-	-	-	-	-	-	-	-	-	-	-	-	-	-	-	-	-	-	-	-	-	-	-	-	-	-	-	-	-	-	-	-	-	-	-	-	-	-	-	-
28	19	0.0	0.0	0.0	-	-	-	-	-	-	-	-	-	-	-	-	-	-	-	-	-	-	-	-	-	-	-	-	-	-	-	-	-	-	-	-	-	-	-	-	-	-	-	-	-	-	-	-	-
28	20	0.0	0.0	0.0	-	-	-	-	-	-	-	-	-	-	-	-	-	-	-	-	-	-	-	-	-	-	-	-	-	-	-	-	-	-	-	-	-	-	-	-	-	-	-	-	-	-	-	-	-
28	21	0.0	0.0	0.0	-	-	-	-	-	-	-	-	-	-	-	-	-	-	-	-	-	-	-	-	-	-	-	-	-	-	-	-	-	-	-	-	-	-	-	-	-	-	-	-	-	-	-	-	-
28	22	0.0	0.0	0.0	-	-	-	-	-	-	-	-	-	-	-	-	-	-	-	-	-	-	-	-	-	-	-	-	-	-	-	-	-	-	-	-	-	-	-	-	-	-	-	-	-	-	-	-	-
28	23	0.0	0.0	0.0	-	-	-	-	-	-	-	-	-	-	-	-	-	-	-	-	-	-	-	-	-	-	-	-	-	-	-	-	-	-	-	-	-	-	-	-	-	-	-	-	-	-	-	-	-
29	0	0.0	0.0	0.0	-	-	-	-	-	-	-	-	-	-	-	-	-	-	-	-	-	-	-	-	-	-	-	-	-	-	-	-	-	-	-	-	-	-	-	-	-	-	-	-	-	-	-	-	-
29	1	0.0	0.0	0.0	-	-	-	-	-	-	-	-	-	-	-	-	-	-	-	-	-	-	-	-	-	-	-	-	-	-	-	-	-	-	-	-	-	-	-	-	-	-	-	-	-	-	-	-	-
29	2	0.0	0.0	0.0	-	-	-	-	-	-	-	-	-	-	-	-	-	-	-	-	-	-	-	-	-	-	-	-	-	-	-	-	-	-	-	-	-	-	-	-	-	-	-	-	-	-	-	-	-
29	3	0.0	0.0	0.0	-	-	-	-	-	-	-	-	-	-	-	-	-	-	-	-	-	-	-	-	-	-	-	-	-	-	-	-	-	-	-	-	-	-	-	-	-	-	-	-	-	-	-	-	-
29	4	0.0	0.0	0.0	-	-	-	-	-	-	-	-	-	-	-	-	-	-	-	-	-	-	-	-	-	-	-	-	-	-	-	-	-	-	-	-	-	-	-	-	-	-	-	-	-	-	-	-	-
29	5	0.0	0.0	0.0	-	-	-	-	-	-	-	-	-	-	-	-	-	-	-	-	-	-	-	-	-	-	-	-	-	-	-	-	-	-	-	-	-	-	-	-	-	-	-	-	-	-	-	-	-
29	6	0.0	0.0	0.0	-	-	-	-	-	-	-	-	-	-	-	-	-	-	-	-	-	-	-	-	-	-	-	-	-	-	-	-	-	-	-	-	-	-	-	-	-	-	-	-	-	-	-	-	-
29	7	10.0	1.0	0.0	1.19	119.14	0.25	0.2549	0.4951	19331	0.7553	0.7463	0.7373	0.7284	0.7194	0.7104	0.752	0.7937	0.8353	0.8769	0.9186	0.9349	0.9511	0.9674	0.9837	1.0	0.9948	0.9896	0.9844	0.9792	0.9741	0.9492	0.9243	0.8994	0.8746	0.8497	0.8611	0.8726	0.8841	0.8956	0.907	0.9145	0.922	0.9294	0.9369	0.9444	0.9364	0.9284	0.9205
29	8	640.0	17.0	0.0	9.53	130.73	0.25	0.2549	0.4951	19331	0.7553	0.7463	0.7373	0.7284	0.7194	0.7104	0.752	0.7937	0.8353	0.8769	0.9186	0.9349	0.9511	0.9674	0.9837	1.0	0.9948	0.9896	0.9844	0.9792	0.9741	0.9492	0.9243	0.8994	0.8746	0.8497	0.8611	0.8726	0.8841	0.8956	0.907	0.9145	0.922	0.9294	0.9369	0.9444	0.9364	0.9284	0.9205
29	9	2010.0	50.0	0.0	16.46	143.5	0.261	0.2699	0.4691	14063	0.721	0.7153	0.7096	0.7039	0.6982	0.6925	0.7377	0.7829	0.828	0.8732	0.9184	0.9347	0.951	0.9673	0.9837	1.0	0.9961	0.9922	0.9883	0.9844	0.9805	0.9571	0.9338	0.9105	0.8871	0.8638	0.8794	0.8951	0.9108	0.9264	0.9421	0.9521	0.9621	0.9721	0.9821	0.9921	0.9853	0.9785	0.9717
29	10	3850.0	144.0	62.0	21.47	157.6	0.2979	0.3101	0.3919	7666	0.5596	0.5611	0.5626	0.564	0.5655	0.567	0.613	0.6591	0.7051	0.7512	0.7972	0.8133	0.8293	0.8453	0.8614	0.8774	0.8778	0.8781	0.8784	0.8788	0.8791	0.8624	0.8457	0.8289	0.8122	0.7955	0.8199	0.8443	0.8687	0.8931	0.9175	0.934	0.9505	0.967	0.9835	1.0	0.9982	0.9963	0.9945
29	11	3840.0	180.0	261.0	24.07	172.78	0.2988	0.3115	0.3896	7576	0.5487	0.5508	0.5528	0.5549	0.5569	0.559	0.6053	0.6516	0.6979	0.7442	0.7905	0.8064	0.8223	0.8382	0.8541	0.87	0.8705	0.8711	0.8717	0.8722	0.8728	0.8565	0.8402	0.8239	0.8076	0.7913	0.8162	0.8411	0.8661	0.891	0.916	0.9328	0.9496	0.9664	0.9832	1.0	0.9984	0.9968	0.9952
29	12	3110.0	156.0	490.0	23.97	188.37	0.2864	0.2988	0.4148	8877	0.603	0.6028	0.6027	0.6026	0.6025	0.6023	0.6488	0.6953	0.7417	0.7882	0.8346	0.8505	0.8664	0.8823	0.8981	0.914	0.9131	0.9122	0.9113	0.9104	0.9095	0.8909	0.8724	0.8538	0.8352	0.8167	0.8388	0.8609	0.883	0.9052	0.9273	0.9418	0.9564	0.9709	0.9855	1.0	0.9966	0.9932	0.9898
29	13	1850.0	94.0	632.0	21.17	203.49	0.2782	0.2889	0.4328	10104	0.6537	0.6511	0.6486	0.646	0.6435	0.6409	0.6868	0.7326	0.7785	0.8243	0.8702	0.8864	0.9026	0.9189	0.9351	0.9513	0.9492	0.9471	0.9451	0.943	0.9409	0.9203	0.8997	0.8792	0.8586	0.8381	0.8576	0.8772	0.8967	0.9163	0.9358	0.9486	0.9615	0.9743	0.9872	1.0	0.9953	0.9906	0.9859
29	14	1540.0	81.0	598.0	16.0	217.49	0.2736	0.2834	0.443	10961	0.6791	0.6754	0.6716	0.6679	0.6642	0.6604	0.706	0.7516	0.7972	0.8427	0.8883	0.9047	0.9211	0.9375	0.9539	0.9703	0.9676	0.9649	0.9622	0.9595	0.9568	0.9352	0.9136	0.8921	0.8705	0.8489	0.8672	0.8854	0.9037	0.9219	0.9402	0.9522	0.9641	0.9761	0.988	1.0	0.9946	0.9893	0.9839
29	15	1070.0	59.0	508.0	8.96	230.17	0.2637	0.2721	0.4641	13350	0.7217	0.7159	0.7101	0.7042	0.6984	0.6926	0.7375	0.7825	0.8274	0.8724	0.9173	0.9339	0.9504	0.9669	0.9835	1.0	0.9962	0.9924	0.9886	0.9848	0.981	0.9577	0.9344	0.9111	0.8878	0.8645	0.8802	0.896	0.9118	0.9276	0.9434	0.9537	0.9639	0.9742	0.9844	0.9947	0.9881	0.9814	0.9748
29	16	500.0	29.0	249.0	0.53	241.69	0.2527	0.2585	0.4888	17739	0.7486	0.7403	0.7319	0.7236	0.7152	0.7069	0.7492	0.7915	0.8338	0.8761	0.9184	0.9347	0.951	0.9674	0.9837	1.0	0.9951	0.9902	0.9852	0.9803	0.9754	0.9508	0.9263	0.9017	0.8771	0.8525	0.8649	0.8772	0.8895	0.9018	0.9141	0.9221	0.9301	0.9381	0.9461	0.9541	0.9464	0.9387	0.931
29	17	10.0	0.0	0.0	-	-	-	-	-	-	-	-	-	-	-	-	-	-	-	-	-	-	-	-	-	-	-	-	-	-	-	-	-	-	-	-	-	-	-	-	-	-	-	-	-	-	-	-	-
29	18	0.0	0.0	0.0	-	-	-	-	-	-	-	-	-	-	-	-	-	-	-	-	-	-	-	-	-	-	-	-	-	-	-	-	-	-	-	-	-	-	-	-	-	-	-	-	-	-	-	-	-
29	19	0.0	0.0	0.0	-	-	-	-	-	-	-	-	-	-	-	-	-	-	-	-	-	-	-	-	-	-	-	-	-	-	-	-	-	-	-	-	-	-	-	-	-	-	-	-	-	-	-	-	-
29	20	0.0	0.0	0.0	-	-	-	-	-	-	-	-	-	-	-	-	-	-	-	-	-	-	-	-	-	-	-	-	-	-	-	-	-	-	-	-	-	-	-	-	-	-	-	-	-	-	-	-	-
29	21	0.0	0.0	0.0	-	-	-	-	-	-	-	-	-	-	-	-	-	-	-	-	-	-	-	-	-	-	-	-	-	-	-	-	-	-	-	-	-	-	-	-	-	-	-	-	-	-	-	-	-
29	22	0.0	0.0	0.0	-	-	-	-	-	-	-	-	-	-	-	-	-	-	-	-	-	-	-	-	-	-	-	-	-	-	-	-	-	-	-	-	-	-	-	-	-	-	-	-	-	-	-	-	-
29	23	0.0	0.0	0.0	-	-	-	-	-	-	-	-	-	-	-	-	-	-	-	-	-	-	-	-	-	-	-	-	-	-	-	-	-	-	-	-	-	-	-	-	-	-	-	-	-	-	-	-	-
30	0	0.0	0.0	0.0	-	-	-	-	-	-	-	-	-	-	-	-	-	-	-	-	-	-	-	-	-	-	-	-	-	-	-	-	-	-	-	-	-	-	-	-	-	-	-	-	-	-	-	-	-
30	1	0.0	0.0	0.0	-	-	-	-	-	-	-	-	-	-	-	-	-	-	-	-	-	-	-	-	-	-	-	-	-	-	-	-	-	-	-	-	-	-	-	-	-	-	-	-	-	-	-	-	-
30	2	0.0	0.0	0.0	-	-	-	-	-	-	-	-	-	-	-	-	-	-	-	-	-	-	-	-	-	-	-	-	-	-	-	-	-	-	-	-	-	-	-	-	-	-	-	-	-	-	-	-	-
30	3	0.0	0.0	0.0	-	-	-	-	-	-	-	-	-	-	-	-	-	-	-	-	-	-	-	-	-	-	-	-	-	-	-	-	-	-	-	-	-	-	-	-	-	-	-	-	-	-	-	-	-
30	4	0.0	0.0	0.0	-	-	-	-	-	-	-	-	-	-	-	-	-	-	-	-	-	-	-	-	-	-	-	-	-	-	-	-	-	-	-	-	-	-	-	-	-	-	-	-	-	-	-	-	-
30	5	0.0	0.0	0.0	-	-	-	-	-	-	-	-	-	-	-	-	-	-	-	-	-	-	-	-	-	-	-	-	-	-	-	-	-	-	-	-	-	-	-	-	-	-	-	-	-	-	-	-	-
30	6	0.0	0.0	0.0	-	-	-	-	-	-	-	-	-	-	-	-	-	-	-	-	-	-	-	-	-	-	-	-	-	-	-	-	-	-	-	-	-	-	-	-	-	-	-	-	-	-	-	-	-
30	7	40.0	1.0	0.0	1.36	118.94	0.25	0.2549	0.4951	19331	0.7553	0.7463	0.7373	0.7284	0.7194	0.7104	0.752	0.7937	0.8353	0.8769	0.9186	0.9349	0.9511	0.9674	0.9837	1.0	0.9948	0.9896	0.9844	0.9792	0.9741	0.9492	0.9243	0.8994	0.8746	0.8497	0.8611	0.8726	0.8841	0.8956	0.907	0.9145	0.922	0.9294	0.9369	0.9444	0.9364	0.9284	0.9205
30	8	700.0	39.0	163.0	9.72	130.55	0.2588	0.2661	0.4752	15009	0.7341	0.7271	0.7201	0.7131	0.7061	0.6991	0.7429	0.7866	0.8304	0.8741	0.9179	0.9343	0.9507	0.9672	0.9836	1.0	0.9957	0.9914	0.987	0.9827	0.9784	0.9545	0.9306	0.9067	0.8828	0.8589	0.8731	0.8873	0.9015	0.9157	0.9299	0.9391	0.9483	0.9575	0.9667	0.9759	0.9688	0.9616	0.9545
30	9	1430.0	78.0	480.0	16.67	143.35	0.2726	0.2822	0.4453	11168	0.6853	0.6812	0.6772	0.6732	0.6691	0.6651	0.7106	0.7561	0.8016	0.8471	0.8925	0.909	0.9254	0.9419	0.9583	0.9747	0.9719	0.9691	0.9662	0.9634	0.9606	0.9388	0.9169	0.8951	0.8733	0.8515	0.8694	0.8874	0.9053	0.9233	0.9412	0.953	0.9647	0.9765	0.9882	1.0	0.9945	0.989	0.9834
30	10	1390.0	71.0	683.0	21.7	157.48	0.2722	0.282	0.4458	11231	0.6842	0.6802	0.6763	0.6723	0.6684	0.6645	0.71	0.7556	0.8012	0.8468	0.8924	0.9088	0.9252	0.9415	0.9579	0.9743	0.9715	0.9687	0.9658	0.963	0.9602	0.9384	0.9166	0.8948	0.8731	0.8513	0.8693	0.8873	0.9053	0.9232	0.9412	0.953	0.9647	0.9765	0.9882	1.0	0.9945	0.9889	0.9834
30	11	1450.0	69.0	761.0	24.32	172.71	0.2725	0.2825	0.4449	11157	0.6806	0.6769	0.6731	0.6694	0.6656	0.6619	0.7076	0.7532	0.7989	0.8446	0.8903	0.9066	0.9229	0.9393	0.9556	0.972	0.9692	0.9665	0.9637	0.9609	0.9582	0.9365	0.9149	0.8932	0.8716	0.8499	0.8681	0.8863	0.9044	0.9226	0.9408	0.9526	0.9645	0.9763	0.9882	1.0	0.9945	0.9891	0.9836
30	12	1520.0	71.0	774.0	24.23	188.35	0.2734	0.2836	0.443	10970	0.6763	0.6728	0.6692	0.6657	0.6621	0.6585	0.7043	0.75	0.7957	0.8414	0.8871	0.9034	0.9197	0.936	0.9524	0.9687	0.966	0.9634	0.9607	0.9581	0.9554	0.9339	0.9125	0.891	0.8695	0.848	0.8664	0.8848	0.9032	0.9216	0.94	0.952	0.964	0.976	0.988	1.0	0.9947	0.9893	0.984
30	13	1410.0	66.0	801.0	21.43	203.52	0.2722	0.2819	0.4459	11239	0.6845	0.6805	0.6766	0.6726	0.6686	0.6647	0.7103	0.7558	0.8014	0.847	0.8926	0.909	0.9254	0.9418	0.9582	0.9745	0.9717	0.9689	0.966	0.9632	0.9604	0.9386	0.9168	0.895	0.8732	0.8514	0.8694	0.8874	0.9053	0.9233	0.9413	0.953	0.9648	0.9765	0.9883	1.0	0.9945	0.9889	0.9834
30	14	1330.0	70.0	739.0	16.25	217.57	0.2706	0.2801	0.4492	11581	0.6928	0.6885	0.6841	0.6798	0.6754	0.6711	0.7165	0.762	0.8075	0.853	0.8985	0.9149	0.9314	0.9478	0.9643	0.9807	0.9777	0.9747	0.9716	0.9686	0.9656	0.9434	0.9213	0.8992	0.8771	0.8549	0.8725	0.89	0.9076	0.9251	0.9427	0.9542	0.9656	0.9771	0.9885	1.0	0.9942	0.9885	0.9827
30	15	920.0	49.0	654.0	9.19	230.27	0.2616	0.2696	0.4688	14006	0.7268	0.7205	0.7142	0.7079	0.7016	0.6953	0.7398	0.7842	0.8287	0.8731	0.9176	0.9341	0.9506	0.967	0.9835	1.0	0.996	0.992	0.9879	0.9839	0.9799	0.9564	0.9328	0.9092	0.8857	0.8621	0.8773	0.8924	0.9075	0.9227	0.9378	0.9476	0.9574	0.9672	0.977	0.9868	0.98	0.9731	0.9663
30	16	500.0	28.0	344.0	0.76	241.81	0.2528	0.2585	0.4887	17717	0.7486	0.7403	0.7319	0.7236	0.7152	0.7069	0.7492	0.7915	0.8338	0.8761	0.9184	0.9347	0.951	0.9674	0.9837	1.0	0.9951	0.9902	0.9852	0.9803	0.9754	0.9508	0.9263	0.9017	0.8771	0.8525	0.8649	0.8772	0.8895	0.9018	0.9141	0.9221	0.9301	0.9381	0.9461	0.9542	0.9464	0.9387	0.931
30	17	20.0	0.0	0.0	-	-	-	-	-	-	-	-	-	-	-	-	-	-	-	-	-	-	-	-	-	-	-	-	-	-	-	-	-	-	-	-	-	-	-	-	-	-	-	-	-	-	-	-	-
30	18	0.0	0.0	0.0	-	-	-	-	-	-	-	-	-	-	-	-	-	-	-	-	-	-	-	-	-	-	-	-	-	-	-	-	-	-	-	-	-	-	-	-	-	-	-	-	-	-	-	-	-
30	19	0.0	0.0	0.0	-	-	-	-	-	-	-	-	-	-	-	-	-	-	-	-	-	-	-	-	-	-	-	-	-	-	-	-	-	-	-	-	-	-	-	-	-	-	-	-	-	-	-	-	-
30	20	0.0	0.0	0.0	-	-	-	-	-	-	-	-	-	-	-	-	-	-	-	-	-	-	-	-	-	-	-	-	-	-	-	-	-	-	-	-	-	-	-	-	-	-	-	-	-	-	-	-	-
30	21	0.0	0.0	0.0	-	-	-	-	-	-	-	-	-	-	-	-	-	-	-	-	-	-	-	-	-	-	-	-	-	-	-	-	-	-	-	-	-	-	-	-	-	-	-	-	-	-	-	-	-
30	22	0.0	0.0	0.0	-	-	-	-	-	-	-	-	-	-	-	-	-	-	-	-	-	-	-	-	-	-	-	-	-	-	-	-	-	-	-	-	-	-	-	-	-	-	-	-	-	-	-	-	-
30	23	0.0	0.0	0.0	-	-	-	-	-	-	-	-	-	-	-	-	-	-	-	-	-	-	-	-	-	-	-	-	-	-	-	-	-	-	-	-	-	-	-	-	-	-	-	-	-	-	-	-	-
31	0	0.0	0.0	0.0	-	-	-	-	-	-	-	-	-	-	-	-	-	-	-	-	-	-	-	-	-	-	-	-	-	-	-	-	-	-	-	-	-	-	-	-	-	-	-	-	-	-	-	-	-
31	1	0.0	0.0	0.0	-	-	-	-	-	-	-	-	-	-	-	-	-	-	-	-	-	-	-	-	-	-	-	-	-	-	-	-	-	-	-	-	-	-	-	-	-	-	-	-	-	-	-	-	-
31	2	0.0	0.0	0.0	-	-	-	-	-	-	-	-	-	-	-	-	-	-	-	-	-	-	-	-	-	-	-	-	-	-	-	-	-	-	-	-	-	-	-	-	-	-	-	-	-	-	-	-	-
31	3	0.0	0.0	0.0	-	-	-	-	-	-	-	-	-	-	-	-	-	-	-	-	-	-	-	-	-	-	-	-	-	-	-	-	-	-	-	-	-	-	-	-	-	-	-	-	-	-	-	-	-
31	4	0.0	0.0	0.0	-	-	-	-	-	-	-	-	-	-	-	-	-	-	-	-	-	-	-	-	-	-	-	-	-	-	-	-	-	-	-	-	-	-	-	-	-	-	-	-	-	-	-	-	-
31	5	0.0	0.0	0.0	-	-	-	-	-	-	-	-	-	-	-	-	-	-	-	-	-	-	-	-	-	-	-	-	-	-	-	-	-	-	-	-	-	-	-	-	-	-	-	-	-	-	-	-	-
31	6	0.0	0.0	0.0	-	-	-	-	-	-	-	-	-	-	-	-	-	-	-	-	-	-	-	-	-	-	-	-	-	-	-	-	-	-	-	-	-	-	-	-	-	-	-	-	-	-	-	-	-
31	7	70.0	2.0	0.0	1.54	118.75	0.25	0.2549	0.4951	19331	0.7553	0.7463	0.7373	0.7284	0.7194	0.7104	0.752	0.7937	0.8353	0.8769	0.9186	0.9349	0.9511	0.9674	0.9837	1.0	0.9948	0.9896	0.9844	0.9792	0.9741	0.9492	0.9243	0.8994	0.8746	0.8497	0.8611	0.8726	0.8841	0.8956	0.907	0.9145	0.922	0.9294	0.9369	0.9444	0.9364	0.9284	0.9205
31	8	600.0	35.0	317.0	9.92	130.38	0.2563	0.2629	0.4808	16042	0.7405	0.7329	0.7253	0.7177	0.7102	0.7026	0.7457	0.7888	0.8319	0.875	0.9181	0.9345	0.9508	0.9672	0.9836	1.0	0.9954	0.9908	0.9863	0.9817	0.9771	0.9529	0.9287	0.9045	0.8803	0.8561	0.8695	0.8829	0.8962	0.9096	0.923	0.9316	0.9403	0.949	0.9577	0.9664	0.959	0.9516	0.9442
31	9	950.0	49.0	634.0	16.89	143.19	0.2655	0.2738	0.4607	12883	0.7209	0.7151	0.7093	0.7035	0.6977	0.6919	0.7369	0.7819	0.8268	0.8718	0.9168	0.9334	0.9501	0.9667	0.9834	1.0	0.9963	0.9926	0.9889	0.9852	0.9815	0.9583	0.935	0.9118	0.8886	0.8653	0.8813	0.8974	0.9134	0.9294	0.9454	0.9559	0.9664	0.9768	0.9873	0.9978	0.9913	0.9848	0.9784
31	10	1190.0	56.0	778.0	21.94	157.36	0.2682	0.2773	0.4546	12144	0.7052	0.7003	0.6953	0.6904	0.6855	0.6805	0.7259	0.7713	0.8166	0.862	0.9073	0.9239	0.9404	0.9569	0.9734	0.9899	0.9866	0.9833	0.98	0.9766	0.9733	0.9507	0.9281	0.9055	0.8828	0.8602	0.8772	0.8941	0.911	0.9279	0.9448	0.9559	0.9669	0.9779	0.989	1.0	0.9939	0.9878	0.9818
31	11	1580.0	79.0	803.0	24.58	172.64	0.2742	0.2844	0.4414	10821	0.6726	0.6692	0.6659	0.6625	0.6591	0.6557	0.7014	0.7472	0.7929	0.8386	0.8844	0.9007	0.917	0.9333	0.9496	0.9659	0.9633	0.9608	0.9582	0.9556	0.9531	0.9318	0.9104	0.8891	0.8678	0.8464	0.865	0.8836	0.9022	0.9207	0.9393	0.9515	0.9636	0.9757	0.9879	1.0	0.9948	0.9895	0.9843
31	12	1420.0	63.0	870.0	24.49	188.34	0.2722	0.2821	0.4457	11224	0.6825	0.6787	0.6749	0.671	0.6672	0.6633	0.709	0.7546	0.8003	0.8459	0.8916	0.908	0.9243	0.9407	0.957	0.9734	0.9706	0.9678	0.965	0.9622	0.9594	0.9376	0.9159	0.8942	0.8725	0.8507	0.8688	0.8869	0.9049	0.923	0.9411	0.9529	0.9647	0.9764	0.9882	1.0	0.9945	0.989	0.9835
31	13	1350.0	61.0	857.0	21.69	203.56	0.2712	0.2808	0.448	11448	0.6898	0.6856	0.6814	0.6772	0.673	0.6688	0.7143	0.7598	0.8053	0.8508	0.8963	0.9128	0.9292	0.9456	0.9621	0.9785	0.9755	0.9726	0.9696	0.9666	0.9637	0.9417	0.9197	0.8977	0.8757	0.8537	0.8714	0.8891	0.9068	0.9245	0.9422	0.9538	0.9653	0.9769	0.9884	1.0	0.9943	0.9886	0.983
31	14	1290.0	65.0	774.0	16.5	217.64	0.2701	0.2794	0.4504	11704	0.6963	0.6918	0.6872	0.6827	0.6782	0.6736	0.7191	0.7645	0.8099	0.8553	0.9008	0.9172	0.9337	0.9502	0.9667	0.9832	0.9801	0.977	0.9738	0.9707	0.9676	0.9454	0.9231	0.9009	0.8786	0.8563	0.8737	0.8911	0.9085	0.9259	0.9432	0.9546	0.9659	0.9773	0.9886	1.0	0.9942	0.9883	0.9825
31	15	940.0	50.0	659.0	9.43	230.38	0.262	0.2701	0.4679	13873	0.7257	0.7195	0.7133	0.7071	0.7009	0.6947	0.7393	0.7839	0.8284	0.873	0.9176	0.9341	0.9505	0.967	0.9835	1.0	0.996	0.992	0.9881	0.9841	0.9801	0.9566	0.9331	0.9096	0.8861	0.8626	0.8779	0.8931	0.9084	0.9237	0.9389	0.9488	0.9587	0.9686	0.9785	0.9884	0.9816	0.9748	0.968
31	16	510.0	29.0	357.0	0.98	241.94	0.2529	0.2588	0.4883	17623	0.7481	0.7398	0.7315	0.7232	0.7149	0.7066	0.749	0.7913	0.8337	0.876	0.9184	0.9347	0.951	0.9674	0.9837	1.0	0.9951	0.9902	0.9853	0.9804	0.9755	0.9509	0.9264	0.9019	0.8773	0.8528	0.8651	0.8775	0.8899	0.9023	0.9147	0.9227	0.9308	0.9388	0.9468	0.9549	0.9472	0.9395	0.9318
31	17	30.0	1.0	0.0	-	-	-	-	-	-	-	-	-	-	-	-	-	-	-	-	-	-	-	-	-	-	-	-	-	-	-	-	-	-	-	-	-	-	-	-	-	-	-	-	-	-	-	-	-
31	18	0.0	0.0	0.0	-	-	-	-	-	-	-	-	-	-	-	-	-	-	-	-	-	-	-	-	-	-	-	-	-	-	-	-	-	-	-	-	-	-	-	-	-	-	-	-	-	-	-	-	-
31	19	0.0	0.0	0.0	-	-	-	-	-	-	-	-	-	-	-	-	-	-	-	-	-	-	-	-	-	-	-	-	-	-	-	-	-	-	-	-	-	-	-	-	-	-	-	-	-	-	-	-	-
31	20	0.0	0.0	0.0	-	-	-	-	-	-	-	-	-	-	-	-	-	-	-	-	-	-	-	-	-	-	-	-	-	-	-	-	-	-	-	-	-	-	-	-	-	-	-	-	-	-	-	-	-
31	21	0.0	0.0	0.0	-	-	-	-	-	-	-	-	-	-	-	-	-	-	-	-	-	-	-	-	-	-	-	-	-	-	-	-	-	-	-	-	-	-	-	-	-	-	-	-	-	-	-	-	-
31	22	0.0	0.0	0.0	-	-	-	-	-	-	-	-	-	-	-	-	-	-	-	-	-	-	-	-	-	-	-	-	-	-	-	-	-	-	-	-	-	-	-	-	-	-	-	-	-	-	-	-	-
31	23	0.0	0.0	0.0	-	-	-	-	-	-	-	-	-	-	-	-	-	-	-	-	-	-	-	-	-	-	-	-	-	-	-	-	-	-	-	-	-	-	-	-	-	-	-	-	-	-	-	-	-
32	0	0.0	0.0	0.0	-	-	-	-	-	-	-	-	-	-	-	-	-	-	-	-	-	-	-	-	-	-	-	-	-	-	-	-	-	-	-	-	-	-	-	-	-	-	-	-	-	-	-	-	-
32	1	0.0	0.0	0.0	-	-	-	-	-	-	-	-	-	-	-	-	-	-	-	-	-	-	-	-	-	-	-	-	-	-	-	-	-	-	-	-	-	-	-	-	-	-	-	-	-	-	-	-	-
32	2	0.0	0.0	0.0	-	-	-	-	-	-	-	-	-	-	-	-	-	-	-	-	-	-	-	-	-	-	-	-	-	-	-	-	-	-	-	-	-	-	-	-	-	-	-	-	-	-	-	-	-
32	3	0.0	0.0	0.0	-	-	-	-	-	-	-	-	-	-	-	-	-	-	-	-	-	-	-	-	-	-	-	-	-	-	-	-	-	-	-	-	-	-	-	-	-	-	-	-	-	-	-	-	-
32	4	0.0	0.0	0.0	-	-	-	-	-	-	-	-	-	-	-	-	-	-	-	-	-	-	-	-	-	-	-	-	-	-	-	-	-	-	-	-	-	-	-	-	-	-	-	-	-	-	-	-	-
32	5	0.0	0.0	0.0	-	-	-	-	-	-	-	-	-	-	-	-	-	-	-	-	-	-	-	-	-	-	-	-	-	-	-	-	-	-	-	-	-	-	-	-	-	-	-	-	-	-	-	-	-
32	6	0.0	0.0	0.0	-	-	-	-	-	-	-	-	-	-	-	-	-	-	-	-	-	-	-	-	-	-	-	-	-	-	-	-	-	-	-	-	-	-	-	-	-	-	-	-	-	-	-	-	-
32	7	50.0	1.0	0.0	1.72	118.55	0.25	0.2549	0.4951	19331	0.7553	0.7463	0.7373	0.7284	0.7194	0.7104	0.752	0.7937	0.8353	0.8769	0.9186	0.9349	0.9511	0.9674	0.9837	1.0	0.9948	0.9896	0.9844	0.9792	0.9741	0.9492	0.9243	0.8994	0.8746	0.8497	0.8611	0.8726	0.8841	0.8956	0.907	0.9145	0.922	0.9294	0.9369	0.9444	0.9364	0.9284	0.9205
32	8	880.0	42.0	53.0	10.12	130.2	0.2618	0.2697	0.4685	13960	0.7271	0.7208	0.7144	0.7081	0.7018	0.6954	0.7398	0.7843	0.8287	0.8731	0.9175	0.934	0.9505	0.967	0.9835	1.0	0.996	0.992	0.9879	0.9839	0.9799	0.9563	0.9328	0.9092	0.8857	0.8621	0.8772	0.8923	0.9074	0.9225	0.9376	0.9474	0.9573	0.9671	0.9769	0.9867	0.9798	0.973	0.9662
32	9	1770.0	95.0	315.0	17.11	143.04	0.2724	0.2827	0.4449	11155	0.677	0.6735	0.67	0.6664	0.6629	0.6594	0.7052	0.7511	0.7969	0.8428	0.8886	0.9049	0.9211	0.9374	0.9536	0.9699	0.9672	0.9645	0.9618	0.9591	0.9564	0.9348	0.9133	0.8918	0.8703	0.8488	0.8671	0.8854	0.9038	0.9221	0.9405	0.9524	0.9643	0.9762	0.9881	1.0	0.9946	0.9891	0.9837
32	10	2430.0	127.0	467.0	22.18	157.24	0.2862	0.2981	0.4157	8919	0.6103	0.6098	0.6092	0.6087	0.6081	0.6076	0.6538	0.7	0.7462	0.7924	0.8386	0.8546	0.8706	0.8866	0.9026	0.9186	0.9176	0.9166	0.9155	0.9145	0.9134	0.8946	0.8758	0.857	0.8381	0.8193	0.8411	0.8628	0.8846	0.9063	0.9281	0.9425	0.9569	0.9712	0.9856	1.0	0.9965	0.993	0.9895
32	11	1830.0	91.0	676.0	24.84	172.57	0.2777	0.2884	0.4338	10185	0.6552	0.6526	0.65	0.6474	0.6448	0.6422	0.6881	0.734	0.7798	0.8257	0.8715	0.8878	0.904	0.9202	0.9364	0.9527	0.9505	0.9484	0.9463	0.9441	0.942	0.9214	0.9007	0.8801	0.8595	0.8388	0.8583	0.8778	0.8972	0.9167	0.9362	0.9489	0.9617	0.9745	0.9872	1.0	0.9952	0.9905	0.9857
32	12	1770.0	85.0	716.0	24.76	188.32	0.277	0.2876	0.4354	10306	0.6586	0.6559	0.6531	0.6504	0.6476	0.6449	0.6907	0.7366	0.7824	0.8283	0.8741	0.8904	0.9066	0.9228	0.9391	0.9553	0.9531	0.9509	0.9486	0.9464	0.9442	0.9234	0.9027	0.8819	0.8611	0.8404	0.8597	0.8789	0.8982	0.9175	0.9368	0.9495	0.9621	0.9747	0.9874	1.0	0.9951	0.9903	0.9854
32	13	1740.0	86.0	684.0	21.95	203.6	0.2767	0.2871	0.4362	10368	0.6614	0.6585	0.6556	0.6527	0.6498	0.6469	0.6927	0.7385	0.7843	0.8301	0.8759	0.8922	0.9084	0.9247	0.9409	0.9572	0.9549	0.9527	0.9504	0.9481	0.9458	0.9249	0.9041	0.8832	0.8623	0.8414	0.8606	0.8798	0.8989	0.9181	0.9372	0.9498	0.9623	0.9749	0.9874	1.0	0.9951	0.9902	0.9853
32	14	1700.0	90.0	566.0	16.76	217.73	0.2764	0.2867	0.4369	10425	0.6643	0.6613	0.6582	0.6552	0.6521	0.6491	0.6948	0.7405	0.7862	0.832	0.8777	0.894	0.9103	0.9266	0.9429	0.9592	0.9569	0.9545	0.9522	0.9498	0.9475	0.9265	0.9055	0.8845	0.8636	0.8426	0.8616	0.8806	0.8996	0.9186	0.9376	0.9501	0.9626	0.975	0.9875	1.0	0.995	0.9901	0.9851
32	15	1600.0	87.0	322.0	9.67	230.49	0.2725	0.2827	0.4448	11143	0.6781	0.6745	0.6709	0.6673	0.6637	0.6601	0.7059	0.7517	0.7975	0.8433	0.889	0.9053	0.9216	0.9379	0.9542	0.9705	0.9677	0.965	0.9623	0.9596	0.9569	0.9353	0.9138	0.8922	0.8706	0.8491	0.8674	0.8857	0.904	0.9222	0.9405	0.9524	0.9643	0.9762	0.9881	1.0	0.9946	0.9891	0.9837
32	16	760.0	36.0	39.0	1.21	242.08	0.2568	0.2636	0.4796	15814	0.7386	0.7312	0.7238	0.7164	0.709	0.7016	0.7449	0.7882	0.8315	0.8748	0.9181	0.9345	0.9509	0.9672	0.9836	1.0	0.9955	0.991	0.9865	0.9819	0.9774	0.9533	0.9292	0.9051	0.881	0.8569	0.8705	0.8841	0.8977	0.9113	0.9248	0.9337	0.9425	0.9513	0.9601	0.9689	0.9616	0.9543	0.9469
32	17	20.0	1.0	0.0	-	-	-	-	-	-	-	-	-	-	-	-	-	-	-	-	-	-	-	-	-	-	-	-	-	-	-	-	-	-	-	-	-	-	-	-	-	-	-	-	-	-	-	-	-
32	18	0.0	0.0	0.0	-	-	-	-	-	-	-	-	-	-	-	-	-	-	-	-	-	-	-	-	-	-	-	-	-	-	-	-	-	-	-	-	-	-	-	-	-	-	-	-	-	-	-	-	-
32	19	0.0	0.0	0.0	-	-	-	-	-	-	-	-	-	-	-	-	-	-	-	-	-	-	-	-	-	-	-	-	-	-	-	-	-	-	-	-	-	-	-	-	-	-	-	-	-	-	-	-	-
32	20	0.0	0.0	0.0	-	-	-	-	-	-	-	-	-	-	-	-	-	-	-	-	-	-	-	-	-	-	-	-	-	-	-	-	-	-	-	-	-	-	-	-	-	-	-	-	-	-	-	-	-
32	21	0.0	0.0	0.0	-	-	-	-	-	-	-	-	-	-	-	-	-	-	-	-	-	-	-	-	-	-	-	-	-	-	-	-	-	-	-	-	-	-	-	-	-	-	-	-	-	-	-	-	-
32	22	0.0	0.0	0.0	-	-	-	-	-	-	-	-	-	-	-	-	-	-	-	-	-	-	-	-	-	-	-	-	-	-	-	-	-	-	-	-	-	-	-	-	-	-	-	-	-	-	-	-	-
32	23	0.0	0.0	0.0	-	-	-	-	-	-	-	-	-	-	-	-	-	-	-	-	-	-	-	-	-	-	-	-	-	-	-	-	-	-	-	-	-	-	-	-	-	-	-	-	-	-	-	-	-
33	0	0.0	0.0	0.0	-	-	-	-	-	-	-	-	-	-	-	-	-	-	-	-	-	-	-	-	-	-	-	-	-	-	-	-	-	-	-	-	-	-	-	-	-	-	-	-	-	-	-	-	-
33	1	0.0	0.0	0.0	-	-	-	-	-	-	-	-	-	-	-	-	-	-	-	-	-	-	-	-	-	-	-	-	-	-	-	-	-	-	-	-	-	-	-	-	-	-	-	-	-	-	-	-	-
33	2	0.0	0.0	0.0	-	-	-	-	-	-	-	-	-	-	-	-	-	-	-	-	-	-	-	-	-	-	-	-	-	-	-	-	-	-	-	-	-	-	-	-	-	-	-	-	-	-	-	-	-
33	3	0.0	0.0	0.0	-	-	-	-	-	-	-	-	-	-	-	-	-	-	-	-	-	-	-	-	-	-	-	-	-	-	-	-	-	-	-	-	-	-	-	-	-	-	-	-	-	-	-	-	-
33	4	0.0	0.0	0.0	-	-	-	-	-	-	-	-	-	-	-	-	-	-	-	-	-	-	-	-	-	-	-	-	-	-	-	-	-	-	-	-	-	-	-	-	-	-	-	-	-	-	-	-	-
33	5	0.0	0.0	0.0	-	-	-	-	-	-	-	-	-	-	-	-	-	-	-	-	-	-	-	-	-	-	-	-	-	-	-	-	-	-	-	-	-	-	-	-	-	-	-	-	-	-	-	-	-
33	6	0.0	0.0	0.0	-	-	-	-	-	-	-	-	-	-	-	-	-	-	-	-	-	-	-	-	-	-	-	-	-	-	-	-	-	-	-	-	-	-	-	-	-	-	-	-	-	-	-	-	-
33	7	60.0	2.0	0.0	1.91	118.36	0.25	0.2549	0.4951	19331	0.7553	0.7463	0.7373	0.7284	0.7194	0.7104	0.752	0.7937	0.8353	0.8769	0.9186	0.9349	0.9511	0.9674	0.9837	1.0	0.9948	0.9896	0.9844	0.9792	0.9741	0.9492	0.9243	0.8994	0.8746	0.8497	0.8611	0.8726	0.8841	0.8956	0.907	0.9145	0.922	0.9294	0.9369	0.9444	0.9364	0.9284	0.9205
33	8	900.0	43.0	44.0	10.33	130.02	0.2622	0.2702	0.4676	13828	0.7259	0.7197	0.7135	0.7072	0.701	0.6948	0.7393	0.7839	0.8284	0.8729	0.9175	0.934	0.9505	0.967	0.9835	1.0	0.996	0.9921	0.9881	0.9841	0.9801	0.9566	0.9331	0.9096	0.8861	0.8626	0.8779	0.8931	0.9084	0.9236	0.9389	0.9488	0.9587	0.9686	0.9785	0.9884	0.9816	0.9748	0.968
33	9	1990.0	102.0	230.0	17.34	142.89	0.2744	0.285	0.4406	10758	0.6672	0.6641	0.6611	0.658	0.6549	0.6518	0.6978	0.7437	0.7896	0.8355	0.8814	0.8976	0.9138	0.93	0.9462	0.9625	0.96	0.9575	0.9551	0.9526	0.9501	0.929	0.9079	0.8868	0.8656	0.8445	0.8633	0.8822	0.901	0.9199	0.9387	0.951	0.9632	0.9755	0.9877	1.0	0.9948	0.9897	0.9845
33	10	3270.0	157.0	249.0	22.43	157.12	0.2941	0.3066	0.3993	8021	0.5712	0.5723	0.5735	0.5746	0.5757	0.5768	0.6232	0.6695	0.7158	0.7621	0.8084	0.8243	0.8403	0.8562	0.8721	0.888	0.888	0.8879	0.8879	0.8879	0.8878	0.8706	0.8534	0.8361	0.8189	0.8017	0.8254	0.8492	0.873	0.8968	0.9205	0.9364	0.9523	0.9682	0.9841	1.0	0.9977	0.9953	0.993
33	11	5980.0	224.0	125.0	25.1	172.5	0.3191	0.3314	0.3496	6152	0.4554	0.4607	0.466	0.4712	0.4765	0.4817	0.5267	0.5717	0.6167	0.6616	0.7066	0.7228	0.7389	0.7551	0.7712	0.7874	0.7905	0.7937	0.7968	0.7999	0.8031	0.7906	0.7782	0.7658	0.7534	0.741	0.7704	0.7998	0.8292	0.8586	0.8881	0.9088	0.9295	0.9502	0.9709	0.9917	0.9933	0.995	0.9967
33	12	5800.0	206.0	99.0	25.03	188.32	0.3138	0.3267	0.3595	6461	0.4732	0.4781	0.4831	0.488	0.4929	0.4978	0.5436	0.5894	0.6352	0.681	0.7267	0.7427	0.7586	0.7745	0.7904	0.8064	0.8089	0.8115	0.8141	0.8166	0.8192	0.806	0.7928	0.7796	0.7664	0.7532	0.7819	0.8105	0.8392	0.8678	0.8965	0.9163	0.9362	0.956	0.9758	0.9957	0.9965	0.9974	0.9983
33	13	4300.0	183.0	161.0	22.22	203.65	0.3092	0.3215	0.3693	6768	0.507	0.5105	0.514	0.5176	0.5211	0.5247	0.5704	0.6162	0.662	0.7078	0.7536	0.7697	0.7858	0.802	0.8181	0.8342	0.836	0.8378	0.8396	0.8414	0.8432	0.8286	0.8141	0.7996	0.785	0.7705	0.7977	0.8248	0.852	0.8791	0.9063	0.925	0.9438	0.9625	0.9813	1.0	1.0	0.9999	0.9999
33	14	3520.0	155.0	151.0	17.02	217.82	0.2957	0.3081	0.3962	7867	0.5655	0.5668	0.5681	0.5695	0.5708	0.5721	0.6184	0.6646	0.7109	0.7571	0.8034	0.8193	0.8353	0.8512	0.8672	0.8831	0.8833	0.8834	0.8835	0.8836	0.8838	0.8668	0.8498	0.8328	0.8158	0.7988	0.8229	0.847	0.8711	0.8951	0.9192	0.9354	0.9515	0.9677	0.9838	1.0	0.9979	0.9958	0.9937
33	15	2670.0	108.0	81.0	9.92	230.62	0.2929	0.3047	0.4024	8161	0.5851	0.5855	0.5859	0.5863	0.5867	0.5871	0.6331	0.6791	0.7251	0.7711	0.8172	0.8332	0.8493	0.8654	0.8815	0.8976	0.8972	0.8969	0.8966	0.8963	0.8959	0.8782	0.8604	0.8426	0.8249	0.8071	0.8302	0.8533	0.8763	0.8994	0.9225	0.938	0.9535	0.969	0.9845	1.0	0.9974	0.9948	0.9922
33	16	1080.0	31.0	0.0	1.44	242.22	0.2539	0.2599	0.4861	17153	0.7463	0.7382	0.7301	0.7219	0.7138	0.7057	0.7482	0.7907	0.8332	0.8757	0.9182	0.9346	0.9509	0.9673	0.9836	1.0	0.9952	0.9904	0.9855	0.9807	0.9759	0.9515	0.927	0.9025	0.8781	0.8536	0.8662	0.8789	0.8915	0.9041	0.9167	0.925	0.9332	0.9414	0.9496	0.9578	0.9502	0.9426	0.935
33	17	20.0	1.0	0.0	-	-	-	-	-	-	-	-	-	-	-	-	-	-	-	-	-	-	-	-	-	-	-	-	-	-	-	-	-	-	-	-	-	-	-	-	-	-	-	-	-	-	-	-	-
33	18	0.0	0.0	0.0	-	-	-	-	-	-	-	-	-	-	-	-	-	-	-	-	-	-	-	-	-	-	-	-	-	-	-	-	-	-	-	-	-	-	-	-	-	-	-	-	-	-	-	-	-
33	19	0.0	0.0	0.0	-	-	-	-	-	-	-	-	-	-	-	-	-	-	-	-	-	-	-	-	-	-	-	-	-	-	-	-	-	-	-	-	-	-	-	-	-	-	-	-	-	-	-	-	-
33	20	0.0	0.0	0.0	-	-	-	-	-	-	-	-	-	-	-	-	-	-	-	-	-	-	-	-	-	-	-	-	-	-	-	-	-	-	-	-	-	-	-	-	-	-	-	-	-	-	-	-	-
33	21	0.0	0.0	0.0	-	-	-	-	-	-	-	-	-	-	-	-	-	-	-	-	-	-	-	-	-	-	-	-	-	-	-	-	-	-	-	-	-	-	-	-	-	-	-	-	-	-	-	-	-
33	22	0.0	0.0	0.0	-	-	-	-	-	-	-	-	-	-	-	-	-	-	-	-	-	-	-	-	-	-	-	-	-	-	-	-	-	-	-	-	-	-	-	-	-	-	-	-	-	-	-	-	-
33	23	0.0	0.0	0.0	-	-	-	-	-	-	-	-	-	-	-	-	-	-	-	-	-	-	-	-	-	-	-	-	-	-	-	-	-	-	-	-	-	-	-	-	-	-	-	-	-	-	-	-	-
34	0	0.0	0.0	0.0	-	-	-	-	-	-	-	-	-	-	-	-	-	-	-	-	-	-	-	-	-	-	-	-	-	-	-	-	-	-	-	-	-	-	-	-	-	-	-	-	-	-	-	-	-
34	1	0.0	0.0	0.0	-	-	-	-	-	-	-	-	-	-	-	-	-	-	-	-	-	-	-	-	-	-	-	-	-	-	-	-	-	-	-	-	-	-	-	-	-	-	-	-	-	-	-	-	-
34	2	0.0	0.0	0.0	-	-	-	-	-	-	-	-	-	-	-	-	-	-	-	-	-	-	-	-	-	-	-	-	-	-	-	-	-	-	-	-	-	-	-	-	-	-	-	-	-	-	-	-	-
34	3	0.0	0.0	0.0	-	-	-	-	-	-	-	-	-	-	-	-	-	-	-	-	-	-	-	-	-	-	-	-	-	-	-	-	-	-	-	-	-	-	-	-	-	-	-	-	-	-	-	-	-
34	4	0.0	0.0	0.0	-	-	-	-	-	-	-	-	-	-	-	-	-	-	-	-	-	-	-	-	-	-	-	-	-	-	-	-	-	-	-	-	-	-	-	-	-	-	-	-	-	-	-	-	-
34	5	0.0	0.0	0.0	-	-	-	-	-	-	-	-	-	-	-	-	-	-	-	-	-	-	-	-	-	-	-	-	-	-	-	-	-	-	-	-	-	-	-	-	-	-	-	-	-	-	-	-	-
34	6	0.0	0.0	0.0	-	-	-	-	-	-	-	-	-	-	-	-	-	-	-	-	-	-	-	-	-	-	-	-	-	-	-	-	-	-	-	-	-	-	-	-	-	-	-	-	-	-	-	-	-
34	7	70.0	2.0	0.0	2.11	118.16	0.25	0.2549	0.4951	19331	0.7553	0.7463	0.7373	0.7284	0.7194	0.7104	0.752	0.7937	0.8353	0.8769	0.9186	0.9349	0.9511	0.9674	0.9837	1.0	0.9948	0.9896	0.9844	0.9792	0.9741	0.9492	0.9243	0.8994	0.8746	0.8497	0.8611	0.8726	0.8841	0.8956	0.907	0.9145	0.922	0.9294	0.9369	0.9444	0.9364	0.9284	0.9205
34	8	1310.0	38.0	0.0	10.54	129.84	0.256	0.2629	0.4811	16101	0.7386	0.7312	0.7238	0.7164	0.709	0.7017	0.745	0.7883	0.8317	0.875	0.9184	0.9347	0.951	0.9673	0.9837	1.0	0.9955	0.9909	0.9864	0.9818	0.9773	0.9531	0.929	0.9049	0.8808	0.8567	0.8702	0.8837	0.8973	0.9108	0.9244	0.9331	0.9418	0.9506	0.9593	0.968	0.9607	0.9533	0.9459
34	9	3040.0	82.0	0.0	17.57	142.73	0.266	0.2759	0.4581	12586	0.7008	0.6963	0.6918	0.6873	0.6828	0.6783	0.7241	0.77	0.8158	0.8617	0.9075	0.9238	0.9401	0.9563	0.9726	0.9889	0.9855	0.9822	0.9789	0.9755	0.9722	0.9497	0.9272	0.9047	0.8822	0.8597	0.8768	0.8939	0.911	0.9282	0.9453	0.9562	0.9672	0.9781	0.9891	1.0	0.9938	0.9876	0.9814
34	10	4990.0	131.0	15.0	22.69	157.01	0.2937	0.3076	0.3987	8028	0.5539	0.5561	0.5583	0.5605	0.5627	0.565	0.612	0.6591	0.7061	0.7532	0.8002	0.8158	0.8313	0.8468	0.8624	0.8779	0.8781	0.8784	0.8786	0.8788	0.8791	0.8625	0.8458	0.8292	0.8126	0.796	0.8206	0.8452	0.8698	0.8944	0.919	0.9352	0.9514	0.9676	0.9838	1.0	0.9979	0.9957	0.9936
34	11	6500.0	169.0	8.0	25.37	172.44	0.2978	0.3137	0.3885	7605	0.506	0.5107	0.5154	0.5202	0.5249	0.5297	0.5778	0.626	0.6741	0.7222	0.7703	0.7853	0.8003	0.8152	0.8302	0.8451	0.8463	0.8476	0.8488	0.85	0.8512	0.8365	0.8217	0.8069	0.7921	0.7773	0.8043	0.8313	0.8583	0.8853	0.9123	0.9298	0.9474	0.9649	0.9825	1.0	0.9988	0.9977	0.9965
34	12	6980.0	180.0	9.0	25.3	188.31	0.3002	0.3161	0.3837	7402	0.4951	0.5003	0.5054	0.5106	0.5158	0.521	0.569	0.6171	0.6652	0.7133	0.7614	0.7763	0.7913	0.8063	0.8212	0.8362	0.8377	0.8393	0.8408	0.8423	0.8438	0.8295	0.8152	0.8008	0.7865	0.7722	0.7997	0.8273	0.8548	0.8824	0.9099	0.928	0.946	0.964	0.982	1.0	0.9992	0.9984	0.9976
34	13	5860.0	146.0	1.0	22.49	203.7	0.2944	0.3099	0.3957	7923	0.5274	0.5311	0.5349	0.5387	0.5424	0.5462	0.5941	0.6421	0.69	0.738	0.7859	0.801	0.816	0.8311	0.8462	0.8612	0.862	0.8627	0.8634	0.8641	0.8648	0.8491	0.8335	0.8179	0.8022	0.7866	0.8125	0.8384	0.8643	0.8902	0.9161	0.9328	0.9496	0.9664	0.9832	1.0	0.9983	0.9965	0.9948
34	14	3890.0	95.0	0.0	17.28	217.91	0.272	0.2839	0.4441	11114	0.6579	0.6556	0.6533	0.6509	0.6486	0.6463	0.6929	0.7396	0.7862	0.8329	0.8795	0.8954	0.9112	0.927	0.9429	0.9587	0.9563	0.9539	0.9515	0.9491	0.9467	0.9259	0.905	0.8842	0.8633	0.8425	0.8618	0.881	0.9003	0.9195	0.9388	0.951	0.9633	0.9755	0.9878	1.0	0.9948	0.9896	0.9843
34	15	1790.0	43.0	0.0	10.16	230.74	0.259	0.267	0.474	14829	0.7295	0.7229	0.7164	0.7099	0.7034	0.6969	0.7411	0.7854	0.8297	0.8739	0.9182	0.9346	0.9509	0.9673	0.9836	1.0	0.9958	0.9916	0.9874	0.9832	0.979	0.9553	0.9316	0.9079	0.8842	0.8605	0.8752	0.8898	0.9045	0.9192	0.9339	0.9433	0.9527	0.9622	0.9716	0.981	0.974	0.9669	0.9599
34	16	470.0	12.0	0.0	1.68	242.37	0.25	0.2549	0.4951	19331	0.7553	0.7463	0.7373	0.7284	0.7194	0.7104	0.752	0.7937	0.8353	0.8769	0.9186	0.9349	0.9511	0.9674	0.9837	1.0	0.9948	0.9896	0.9844	0.9792	0.9741	0.9492	0.9243	0.8994	0.8746	0.8497	0.8611	0.8726	0.8841	0.8956	0.907	0.9145	0.922	0.9294	0.9369	0.9444	0.9364	0.9284	0.9205
34	17	10.0	0.0	0.0	-	-	-	-	-	-	-	-	-	-	-	-	-	-	-	-	-	-	-	-	-	-	-	-	-	-	-	-	-	-	-	-	-	-	-	-	-	-	-	-	-	-	-	-	-
34	18	0.0	0.0	0.0	-	-	-	-	-	-	-	-	-	-	-	-	-	-	-	-	-	-	-	-	-	-	-	-	-	-	-	-	-	-	-	-	-	-	-	-	-	-	-	-	-	-	-	-	-
34	19	0.0	0.0	0.0	-	-	-	-	-	-	-	-	-	-	-	-	-	-	-	-	-	-	-	-	-	-	-	-	-	-	-	-	-	-	-	-	-	-	-	-	-	-	-	-	-	-	-	-	-
34	20	0.0	0.0	0.0	-	-	-	-	-	-	-	-	-	-	-	-	-	-	-	-	-	-	-	-	-	-	-	-	-	-	-	-	-	-	-	-	-	-	-	-	-	-	-	-	-	-	-	-	-
34	21	0.0	0.0	0.0	-	-	-	-	-	-	-	-	-	-	-	-	-	-	-	-	-	-	-	-	-	-	-	-	-	-	-	-	-	-	-	-	-	-	-	-	-	-	-	-	-	-	-	-	-
34	22	0.0	0.0	0.0	-	-	-	-	-	-	-	-	-	-	-	-	-	-	-	-	-	-	-	-	-	-	-	-	-	-	-	-	-	-	-	-	-	-	-	-	-	-	-	-	-	-	-	-	-
34	23	0.0	0.0	0.0	-	-	-	-	-	-	-	-	-	-	-	-	-	-	-	-	-	-	-	-	-	-	-	-	-	-	-	-	-	-	-	-	-	-	-	-	-	-	-	-	-	-	-	-	-
35	0	0.0	0.0	0.0	-	-	-	-	-	-	-	-	-	-	-	-	-	-	-	-	-	-	-	-	-	-	-	-	-	-	-	-	-	-	-	-	-	-	-	-	-	-	-	-	-	-	-	-	-
35	1	0.0	0.0	0.0	-	-	-	-	-	-	-	-	-	-	-	-	-	-	-	-	-	-	-	-	-	-	-	-	-	-	-	-	-	-	-	-	-	-	-	-	-	-	-	-	-	-	-	-	-
35	2	0.0	0.0	0.0	-	-	-	-	-	-	-	-	-	-	-	-	-	-	-	-	-	-	-	-	-	-	-	-	-	-	-	-	-	-	-	-	-	-	-	-	-	-	-	-	-	-	-	-	-
35	3	0.0	0.0	0.0	-	-	-	-	-	-	-	-	-	-	-	-	-	-	-	-	-	-	-	-	-	-	-	-	-	-	-	-	-	-	-	-	-	-	-	-	-	-	-	-	-	-	-	-	-
35	4	0.0	0.0	0.0	-	-	-	-	-	-	-	-	-	-	-	-	-	-	-	-	-	-	-	-	-	-	-	-	-	-	-	-	-	-	-	-	-	-	-	-	-	-	-	-	-	-	-	-	-
35	5	0.0	0.0	0.0	-	-	-	-	-	-	-	-	-	-	-	-	-	-	-	-	-	-	-	-	-	-	-	-	-	-	-	-	-	-	-	-	-	-	-	-	-	-	-	-	-	-	-	-	-
35	6	0.0	0.0	0.0	-	-	-	-	-	-	-	-	-	-	-	-	-	-	-	-	-	-	-	-	-	-	-	-	-	-	-	-	-	-	-	-	-	-	-	-	-	-	-	-	-	-	-	-	-
35	7	20.0	1.0	0.0	2.31	117.96	0.25	0.2549	0.4951	19331	0.7553	0.7463	0.7373	0.7284	0.7194	0.7104	0.752	0.7937	0.8353	0.8769	0.9186	0.9349	0.9511	0.9674	0.9837	1.0	0.9948	0.9896	0.9844	0.9792	0.9741	0.9492	0.9243	0.8994	0.8746	0.8497	0.8611	0.8726	0.8841	0.8956	0.907	0.9145	0.922	0.9294	0.9369	0.9444	0.9364	0.9284	0.9205
35	8	570.0	14.0	0.0	10.76	129.66	0.25	0.2549	0.4951	19331	0.7553	0.7463	0.7373	0.7284	0.7194	0.7104	0.752	0.7937	0.8353	0.8769	0.9186	0.9349	0.9511	0.9674	0.9837	1.0	0.9948	0.9896	0.9844	0.9792	0.9741	0.9492	0.9243	0.8994	0.8746	0.8497	0.8611	0.8726	0.8841	0.8956	0.907	0.9145	0.922	0.9294	0.9369	0.9444	0.9364	0.9284	0.9205
35	9	1910.0	46.0	0.0	17.81	142.58	0.26	0.2679	0.4721	14518	0.7286	0.7221	0.7157	0.7092	0.7028	0.6963	0.7407	0.785	0.8293	0.8737	0.918	0.9344	0.9508	0.9672	0.9836	1.0	0.9959	0.9917	0.9876	0.9835	0.9793	0.9557	0.932	0.9084	0.8847	0.8611	0.8759	0.8907	0.9056	0.9204	0.9352	0.9448	0.9543	0.9639	0.9735	0.983	0.9761	0.9691	0.9621
35	10	3250.0	75.0	0.0	22.95	156.89	0.27	0.2809	0.4491	11591	0.6766	0.6733	0.67	0.6667	0.6633	0.66	0.7062	0.7525	0.7987	0.8449	0.8911	0.9072	0.9232	0.9393	0.9554	0.9714	0.9687	0.9659	0.9631	0.9603	0.9575	0.936	0.9144	0.8929	0.8713	0.8498	0.8681	0.8864	0.9047	0.9231	0.9414	0.9531	0.9648	0.9766	0.9883	1.0	0.9944	0.9888	0.9832
35	11	4200.0	95.0	0.0	25.65	172.38	0.273	0.2849	0.4421	10926	0.6547	0.6525	0.6503	0.6481	0.6459	0.6437	0.6903	0.7369	0.7835	0.8302	0.8768	0.8926	0.9085	0.9243	0.9402	0.956	0.9537	0.9514	0.9491	0.9468	0.9445	0.9238	0.9031	0.8824	0.8616	0.8409	0.8604	0.8798	0.8992	0.9186	0.9381	0.9505	0.9628	0.9752	0.9876	1.0	0.9949	0.9898	0.9847
35	12	4520.0	101.0	0.0	25.59	188.31	0.2739	0.2859	0.4402	10756	0.6515	0.6495	0.6474	0.6453	0.6432	0.6411	0.6877	0.7343	0.7809	0.8275	0.8741	0.89	0.9058	0.9217	0.9375	0.9534	0.9512	0.9489	0.9467	0.9445	0.9423	0.9217	0.9011	0.8806	0.86	0.8394	0.859	0.8786	0.8982	0.9178	0.9374	0.9499	0.9624	0.9749	0.9875	1.0	0.995	0.99	0.985
35	13	4160.0	94.0	0.0	22.77	203.76	0.2729	0.2849	0.4422	10938	0.6548	0.6526	0.6504	0.6482	0.646	0.6438	0.6904	0.737	0.7836	0.8303	0.8769	0.8927	0.9086	0.9244	0.9403	0.9561	0.9538	0.9515	0.9492	0.9468	0.9445	0.9238	0.9031	0.8824	0.8617	0.841	0.8604	0.8798	0.8993	0.9187	0.9381	0.9505	0.9629	0.9752	0.9876	1.0	0.9949	0.9898	0.9847
35	14	3180.0	74.0	0.0	17.54	218.02	0.2692	0.2798	0.4509	11786	0.6834	0.6797	0.6761	0.6724	0.6687	0.665	0.7111	0.7571	0.8032	0.8492	0.8953	0.9115	0.9276	0.9438	0.9599	0.9761	0.9731	0.9702	0.9673	0.9644	0.9614	0.9396	0.9178	0.896	0.8742	0.8524	0.8704	0.8884	0.9064	0.9243	0.9423	0.9539	0.9654	0.9769	0.9885	1.0	0.9943	0.9885	0.9828
35	15	1820.0	44.0	0.0	10.41	230.87	0.26	0.2679	0.4721	14518	0.7286	0.7221	0.7157	0.7092	0.7028	0.6963	0.7407	0.785	0.8293	0.8737	0.918	0.9344	0.9508	0.9672	0.9836	1.0	0.9959	0.9917	0.9876	0.9835	0.9793	0.9557	0.932	0.9084	0.8847	0.8611	0.8759	0.8907	0.9056	0.9204	0.9352	0.9448	0.9543	0.9639	0.9735	0.983	0.9761	0.9691	0.9621
35	16	500.0	12.0	0.0	1.91	242.52	0.25	0.2549	0.4951	19331	0.7553	0.7463	0.7373	0.7284	0.7194	0.7104	0.752	0.7937	0.8353	0.8769	0.9186	0.9349	0.9511	0.9674	0.9837	1.0	0.9948	0.9896	0.9844	0.9792	0.9741	0.9492	0.9243	0.8994	0.8746	0.8497	0.8611	0.8726	0.8841	0.8956	0.907	0.9145	0.922	0.9294	0.9369	0.9444	0.9364	0.9284	0.9205
35	17	10.0	0.0	0.0	-	-	-	-	-	-	-	-	-	-	-	-	-	-	-	-	-	-	-	-	-	-	-	-	-	-	-	-	-	-	-	-	-	-	-	-	-	-	-	-	-	-	-	-	-
35	18	0.0	0.0	0.0	-	-	-	-	-	-	-	-	-	-	-	-	-	-	-	-	-	-	-	-	-	-	-	-	-	-	-	-	-	-	-	-	-	-	-	-	-	-	-	-	-	-	-	-	-
35	19	0.0	0.0	0.0	-	-	-	-	-	-	-	-	-	-	-	-	-	-	-	-	-	-	-	-	-	-	-	-	-	-	-	-	-	-	-	-	-	-	-	-	-	-	-	-	-	-	-	-	-
35	20	0.0	0.0	0.0	-	-	-	-	-	-	-	-	-	-	-	-	-	-	-	-	-	-	-	-	-	-	-	-	-	-	-	-	-	-	-	-	-	-	-	-	-	-	-	-	-	-	-	-	-
35	21	0.0	0.0	0.0	-	-	-	-	-	-	-	-	-	-	-	-	-	-	-	-	-	-	-	-	-	-	-	-	-	-	-	-	-	-	-	-	-	-	-	-	-	-	-	-	-	-	-	-	-
35	22	0.0	0.0	0.0	-	-	-	-	-	-	-	-	-	-	-	-	-	-	-	-	-	-	-	-	-	-	-	-	-	-	-	-	-	-	-	-	-	-	-	-	-	-	-	-	-	-	-	-	-
35	23	0.0	0.0	0.0	-	-	-	-	-	-	-	-	-	-	-	-	-	-	-	-	-	-	-	-	-	-	-	-	-	-	-	-	-	-	-	-	-	-	-	-	-	-	-	-	-	-	-	-	-
36	0	0.0	0.0	0.0	-	-	-	-	-	-	-	-	-	-	-	-	-	-	-	-	-	-	-	-	-	-	-	-	-	-	-	-	-	-	-	-	-	-	-	-	-	-	-	-	-	-	-	-	-
36	1	0.0	0.0	0.0	-	-	-	-	-	-	-	-	-	-	-	-	-	-	-	-	-	-	-	-	-	-	-	-	-	-	-	-	-	-	-	-	-	-	-	-	-	-	-	-	-	-	-	-	-
36	2	0.0	0.0	0.0	-	-	-	-	-	-	-	-	-	-	-	-	-	-	-	-	-	-	-	-	-	-	-	-	-	-	-	-	-	-	-	-	-	-	-	-	-	-	-	-	-	-	-	-	-
36	3	0.0	0.0	0.0	-	-	-	-	-	-	-	-	-	-	-	-	-	-	-	-	-	-	-	-	-	-	-	-	-	-	-	-	-	-	-	-	-	-	-	-	-	-	-	-	-	-	-	-	-
36	4	0.0	0.0	0.0	-	-	-	-	-	-	-	-	-	-	-	-	-	-	-	-	-	-	-	-	-	-	-	-	-	-	-	-	-	-	-	-	-	-	-	-	-	-	-	-	-	-	-	-	-
36	5	0.0	0.0	0.0	-	-	-	-	-	-	-	-	-	-	-	-	-	-	-	-	-	-	-	-	-	-	-	-	-	-	-	-	-	-	-	-	-	-	-	-	-	-	-	-	-	-	-	-	-
36	6	0.0	0.0	0.0	-	-	-	-	-	-	-	-	-	-	-	-	-	-	-	-	-	-	-	-	-	-	-	-	-	-	-	-	-	-	-	-	-	-	-	-	-	-	-	-	-	-	-	-	-
36	7	30.0	1.0	0.0	2.51	117.76	0.25	0.2549	0.4951	19331	0.7553	0.7463	0.7373	0.7284	0.7194	0.7104	0.752	0.7937	0.8353	0.8769	0.9186	0.9349	0.9511	0.9674	0.9837	1.0	0.9948	0.9896	0.9844	0.9792	0.9741	0.9492	0.9243	0.8994	0.8746	0.8497	0.8611	0.8726	0.8841	0.8956	0.907	0.9145	0.922	0.9294	0.9369	0.9444	0.9364	0.9284	0.9205
36	8	590.0	15.0	0.0	10.98	129.48	0.25	0.2549	0.4951	19331	0.7553	0.7463	0.7373	0.7284	0.7194	0.7104	0.752	0.7937	0.8353	0.8769	0.9186	0.9349	0.9511	0.9674	0.9837	1.0	0.9948	0.9896	0.9844	0.9792	0.9741	0.9492	0.9243	0.8994	0.8746	0.8497	0.8611	0.8726	0.8841	0.8956	0.907	0.9145	0.922	0.9294	0.9369	0.9444	0.9364	0.9284	0.9205
36	9	1950.0	47.0	0.0	18.06	142.42	0.2601	0.2683	0.4716	14441	0.7273	0.721	0.7147	0.7083	0.702	0.6957	0.7402	0.7846	0.8291	0.8736	0.9181	0.9344	0.9508	0.9672	0.9836	1.0	0.9959	0.9918	0.9877	0.9836	0.9795	0.9559	0.9323	0.9087	0.8851	0.8615	0.8765	0.8915	0.9064	0.9214	0.9364	0.946	0.9556	0.9653	0.9749	0.9845	0.9776	0.9707	0.9637
36	10	3300.0	76.0	0.0	23.21	156.78	0.27	0.2809	0.4491	11591	0.6766	0.6733	0.67	0.6667	0.6633	0.66	0.7062	0.7525	0.7987	0.8449	0.8911	0.9072	0.9232	0.9393	0.9554	0.9714	0.9687	0.9659	0.9631	0.9603	0.9575	0.936	0.9144	0.8929	0.8713	0.8498	0.8681	0.8864	0.9047	0.9231	0.9414	0.9531	0.9648	0.9766	0.9883	1.0	0.9944	0.9888	0.9832
36	11	4260.0	96.0	0.0	25.93	172.32	0.273	0.2849	0.4421	10926	0.6547	0.6525	0.6503	0.6481	0.6459	0.6437	0.6903	0.7369	0.7835	0.8302	0.8768	0.8926	0.9085	0.9243	0.9402	0.956	0.9537	0.9514	0.9491	0.9468	0.9445	0.9238	0.9031	0.8824	0.8616	0.8409	0.8604	0.8798	0.8992	0.9186	0.9381	0.9505	0.9628	0.9752	0.9876	1.0	0.9949	0.9898	0.9847
36	12	4580.0	103.0	0.0	25.87	188.32	0.274	0.2859	0.4401	10744	0.6514	0.6494	0.6473	0.6452	0.6431	0.6411	0.6876	0.7342	0.7808	0.8274	0.874	0.8899	0.9057	0.9216	0.9375	0.9533	0.9511	0.9489	0.9466	0.9444	0.9422	0.9216	0.9011	0.8805	0.8599	0.8394	0.859	0.8786	0.8982	0.9178	0.9373	0.9499	0.9624	0.9749	0.9875	1.0	0.995	0.99	0.985
36	13	4220.0	95.0	0.0	23.05	203.82	0.273	0.2849	0.4421	10926	0.6547	0.6525	0.6503	0.6481	0.6459	0.6437	0.6903	0.7369	0.7835	0.8302	0.8768	0.8926	0.9085	0.9243	0.9402	0.956	0.9537	0.9514	0.9491	0.9468	0.9445	0.9238	0.9031	0.8824	0.8616	0.8409	0.8604	0.8798	0.8992	0.9186	0.9381	0.9505	0.9628	0.9752	0.9876	1.0	0.9949	0.9898	0.9847
36	14	3240.0	75.0	0.0	17.81	218.12	0.27	0.2809	0.4491	11591	0.6766	0.6733	0.67	0.6667	0.6633	0.66	0.7062	0.7525	0.7987	0.8449	0.8911	0.9072	0.9232	0.9393	0.9554	0.9714	0.9687	0.9659	0.9631	0.9603	0.9575	0.936	0.9144	0.8929	0.8713	0.8498	0.8681	0.8864	0.9047	0.9231	0.9414	0.9531	0.9648	0.9766	0.9883	1.0	0.9944	0.9888	0.9832
36	15	1870.0	45.0	0.0	10.67	231.01	0.26	0.2679	0.4721	14518	0.7286	0.7221	0.7157	0.7092	0.7028	0.6963	0.7407	0.785	0.8293	0.8737	0.918	0.9344	0.9508	0.9672	0.9836	1.0	0.9959	0.9917	0.9876	0.9835	0.9793	0.9557	0.932	0.9084	0.8847	0.8611	0.8759	0.8907	0.9056	0.9204	0.9352	0.9448	0.9543	0.9639	0.9735	0.983	0.9761	0.9691	0.9621
36	16	530.0	13.0	0.0	2.15	242.68	0.25	0.2549	0.4951	19331	0.7553	0.7463	0.7373	0.7284	0.7194	0.7104	0.752	0.7937	0.8353	0.8769	0.9186	0.9349	0.9511	0.9674	0.9837	1.0	0.9948	0.9896	0.9844	0.9792	0.9741	0.9492	0.9243	0.8994	0.8746	0.8497	0.8611	0.8726	0.8841	0.8956	0.907	0.9145	0.922	0.9294	0.9369	0.9444	0.9364	0.9284	0.9205
36	17	20.0	0.0	0.0	-	-	-	-	-	-	-	-	-	-	-	-	-	-	-	-	-	-	-	-	-	-	-	-	-	-	-	-	-	-	-	-	-	-	-	-	-	-	-	-	-	-	-	-	-
36	18	0.0	0.0	0.0	-	-	-	-	-	-	-	-	-	-	-	-	-	-	-	-	-	-	-	-	-	-	-	-	-	-	-	-	-	-	-	-	-	-	-	-	-	-	-	-	-	-	-	-	-
36	19	0.0	0.0	0.0	-	-	-	-	-	-	-	-	-	-	-	-	-	-	-	-	-	-	-	-	-	-	-	-	-	-	-	-	-	-	-	-	-	-	-	-	-	-	-	-	-	-	-	-	-
36	20	0.0	0.0	0.0	-	-	-	-	-	-	-	-	-	-	-	-	-	-	-	-	-	-	-	-	-	-	-	-	-	-	-	-	-	-	-	-	-	-	-	-	-	-	-	-	-	-	-	-	-
36	21	0.0	0.0	0.0	-	-	-	-	-	-	-	-	-	-	-	-	-	-	-	-	-	-	-	-	-	-	-	-	-	-	-	-	-	-	-	-	-	-	-	-	-	-	-	-	-	-	-	-	-
36	22	0.0	0.0	0.0	-	-	-	-	-	-	-	-	-	-	-	-	-	-	-	-	-	-	-	-	-	-	-	-	-	-	-	-	-	-	-	-	-	-	-	-	-	-	-	-	-	-	-	-	-
36	23	0.0	0.0	0.0	-	-	-	-	-	-	-	-	-	-	-	-	-	-	-	-	-	-	-	-	-	-	-	-	-	-	-	-	-	-	-	-	-	-	-	-	-	-	-	-	-	-	-	-	-
37	0	0.0	0.0	0.0	-	-	-	-	-	-	-	-	-	-	-	-	-	-	-	-	-	-	-	-	-	-	-	-	-	-	-	-	-	-	-	-	-	-	-	-	-	-	-	-	-	-	-	-	-
37	1	0.0	0.0	0.0	-	-	-	-	-	-	-	-	-	-	-	-	-	-	-	-	-	-	-	-	-	-	-	-	-	-	-	-	-	-	-	-	-	-	-	-	-	-	-	-	-	-	-	-	-
37	2	0.0	0.0	0.0	-	-	-	-	-	-	-	-	-	-	-	-	-	-	-	-	-	-	-	-	-	-	-	-	-	-	-	-	-	-	-	-	-	-	-	-	-	-	-	-	-	-	-	-	-
37	3	0.0	0.0	0.0	-	-	-	-	-	-	-	-	-	-	-	-	-	-	-	-	-	-	-	-	-	-	-	-	-	-	-	-	-	-	-	-	-	-	-	-	-	-	-	-	-	-	-	-	-
37	4	0.0	0.0	0.0	-	-	-	-	-	-	-	-	-	-	-	-	-	-	-	-	-	-	-	-	-	-	-	-	-	-	-	-	-	-	-	-	-	-	-	-	-	-	-	-	-	-	-	-	-
37	5	0.0	0.0	0.0	-	-	-	-	-	-	-	-	-	-	-	-	-	-	-	-	-	-	-	-	-	-	-	-	-	-	-	-	-	-	-	-	-	-	-	-	-	-	-	-	-	-	-	-	-
37	6	0.0	0.0	0.0	-	-	-	-	-	-	-	-	-	-	-	-	-	-	-	-	-	-	-	-	-	-	-	-	-	-	-	-	-	-	-	-	-	-	-	-	-	-	-	-	-	-	-	-	-
37	7	40.0	1.0	0.0	2.72	117.57	0.25	0.2549	0.4951	19331	0.7553	0.7463	0.7373	0.7284	0.7194	0.7104	0.752	0.7937	0.8353	0.8769	0.9186	0.9349	0.9511	0.9674	0.9837	1.0	0.9948	0.9896	0.9844	0.9792	0.9741	0.9492	0.9243	0.8994	0.8746	0.8497	0.8611	0.8726	0.8841	0.8956	0.907	0.9145	0.922	0.9294	0.9369	0.9444	0.9364	0.9284	0.9205
37	8	930.0	24.0	0.0	11.21	129.3	0.252	0.2579	0.4901	18044	0.748	0.7397	0.7314	0.7232	0.7149	0.7066	0.749	0.7915	0.8339	0.8763	0.9187	0.935	0.9512	0.9675	0.9837	1.0	0.9951	0.9901	0.9852	0.9803	0.9753	0.9508	0.9262	0.9017	0.8771	0.8525	0.8649	0.8772	0.8895	0.9019	0.9142	0.9222	0.9301	0.9381	0.9461	0.954	0.9463	0.9385	0.9308
37	9	3240.0	87.0	0.0	18.31	142.27	0.27	0.2809	0.4491	11591	0.6766	0.6733	0.67	0.6667	0.6633	0.66	0.7062	0.7525	0.7987	0.8449	0.8911	0.9072	0.9232	0.9393	0.9554	0.9714	0.9687	0.9659	0.9631	0.9603	0.9575	0.936	0.9144	0.8929	0.8713	0.8498	0.8681	0.8864	0.9047	0.9231	0.9414	0.9531	0.9648	0.9766	0.9883	1.0	0.9944	0.9888	0.9832
37	10	4250.0	154.0	63.0	23.48	156.67	0.3011	0.3137	0.3852	7380	0.5409	0.5432	0.5455	0.5478	0.5501	0.5524	0.5986	0.6447	0.6909	0.737	0.7832	0.7991	0.8151	0.8311	0.8471	0.863	0.8638	0.8646	0.8655	0.8663	0.8671	0.8511	0.8351	0.8192	0.8032	0.7872	0.8126	0.8379	0.8633	0.8886	0.914	0.9312	0.9484	0.9656	0.9828	1.0	0.9987	0.9974	0.9961
37	11	4660.0	196.0	154.0	26.21	172.26	0.3109	0.3234	0.3656	6651	0.4957	0.4997	0.5037	0.5076	0.5116	0.5156	0.5613	0.6071	0.6528	0.6986	0.7443	0.7604	0.7765	0.7926	0.8086	0.8247	0.8268	0.8288	0.8309	0.833	0.835	0.8209	0.8069	0.7928	0.7787	0.7646	0.7923	0.8199	0.8476	0.8752	0.9029	0.922	0.9412	0.9603	0.9794	0.9986	0.9989	0.9991	0.9994
37	12	5050.0	209.0	234.0	26.16	188.32	0.3081	0.3211	0.3708	6838	0.5029	0.5068	0.5107	0.5146	0.5185	0.5224	0.5685	0.6147	0.6609	0.707	0.7532	0.7691	0.7851	0.801	0.8169	0.8328	0.8346	0.8364	0.8383	0.8401	0.8419	0.8274	0.813	0.7986	0.7842	0.7698	0.7971	0.8245	0.8518	0.8791	0.9064	0.9252	0.9439	0.9626	0.9813	1.0	0.9999	0.9998	0.9997
37	13	4720.0	198.0	144.0	23.33	203.89	0.3119	0.3243	0.3639	6586	0.4924	0.4964	0.5005	0.5046	0.5086	0.5127	0.5583	0.6039	0.6495	0.6951	0.7408	0.7569	0.773	0.7891	0.8052	0.8213	0.8235	0.8256	0.8278	0.83	0.8321	0.8182	0.8042	0.7903	0.7764	0.7624	0.7902	0.818	0.8458	0.8736	0.9014	0.9207	0.94	0.9593	0.9786	0.9979	0.9983	0.9987	0.9992
37	14	4270.0	157.0	50.0	18.08	218.23	0.2989	0.3114	0.3897	7571	0.5518	0.5537	0.5555	0.5574	0.5593	0.5611	0.6073	0.6534	0.6996	0.7458	0.7919	0.8079	0.8239	0.8398	0.8558	0.8718	0.8723	0.8728	0.8733	0.8739	0.8744	0.858	0.8415	0.8251	0.8087	0.7923	0.8171	0.8419	0.8666	0.8914	0.9162	0.933	0.9497	0.9665	0.9832	1.0	0.9984	0.9967	0.9951
37	15	3130.0	84.0	0.0	10.92	231.15	0.266	0.276	0.4579	12576	0.7004	0.6959	0.6914	0.6869	0.6824	0.678	0.7238	0.7697	0.8155	0.8614	0.9072	0.9235	0.9398	0.956	0.9723	0.9886	0.9852	0.9819	0.9786	0.9753	0.972	0.9495	0.927	0.9045	0.882	0.8595	0.8767	0.8938	0.9109	0.9281	0.9452	0.9562	0.9671	0.9781	0.989	1.0	0.9938	0.9877	0.9815
37	16	840.0	22.0	0.0	2.39	242.85	0.2509	0.2559	0.4931	18827	0.7545	0.7456	0.7367	0.7278	0.7189	0.7099	0.7516	0.7933	0.835	0.8767	0.9184	0.9347	0.951	0.9673	0.9837	1.0	0.9949	0.9897	0.9846	0.9795	0.9743	0.9495	0.9247	0.8998	0.875	0.8502	0.8618	0.8734	0.885	0.8966	0.9082	0.9158	0.9234	0.931	0.9386	0.9462	0.9383	0.9304	0.9225
37	17	30.0	1.0	0.0	-	-	-	-	-	-	-	-	-	-	-	-	-	-	-	-	-	-	-	-	-	-	-	-	-	-	-	-	-	-	-	-	-	-	-	-	-	-	-	-	-	-	-	-	-
37	18	0.0	0.0	0.0	-	-	-	-	-	-	-	-	-	-	-	-	-	-	-	-	-	-	-	-	-	-	-	-	-	-	-	-	-	-	-	-	-	-	-	-	-	-	-	-	-	-	-	-	-
37	19	0.0	0.0	0.0	-	-	-	-	-	-	-	-	-	-	-	-	-	-	-	-	-	-	-	-	-	-	-	-	-	-	-	-	-	-	-	-	-	-	-	-	-	-	-	-	-	-	-	-	-
37	20	0.0	0.0	0.0	-	-	-	-	-	-	-	-	-	-	-	-	-	-	-	-	-	-	-	-	-	-	-	-	-	-	-	-	-	-	-	-	-	-	-	-	-	-	-	-	-	-	-	-	-
37	21	0.0	0.0	0.0	-	-	-	-	-	-	-	-	-	-	-	-	-	-	-	-	-	-	-	-	-	-	-	-	-	-	-	-	-	-	-	-	-	-	-	-	-	-	-	-	-	-	-	-	-
37	22	0.0	0.0	0.0	-	-	-	-	-	-	-	-	-	-	-	-	-	-	-	-	-	-	-	-	-	-	-	-	-	-	-	-	-	-	-	-	-	-	-	-	-	-	-	-	-	-	-	-	-
37	23	0.0	0.0	0.0	-	-	-	-	-	-	-	-	-	-	-	-	-	-	-	-	-	-	-	-	-	-	-	-	-	-	-	-	-	-	-	-	-	-	-	-	-	-	-	-	-	-	-	-	-
38	0	0.0	0.0	0.0	-	-	-	-	-	-	-	-	-	-	-	-	-	-	-	-	-	-	-	-	-	-	-	-	-	-	-	-	-	-	-	-	-	-	-	-	-	-	-	-	-	-	-	-	-
38	1	0.0	0.0	0.0	-	-	-	-	-	-	-	-	-	-	-	-	-	-	-	-	-	-	-	-	-	-	-	-	-	-	-	-	-	-	-	-	-	-	-	-	-	-	-	-	-	-	-	-	-
38	2	0.0	0.0	0.0	-	-	-	-	-	-	-	-	-	-	-	-	-	-	-	-	-	-	-	-	-	-	-	-	-	-	-	-	-	-	-	-	-	-	-	-	-	-	-	-	-	-	-	-	-
38	3	0.0	0.0	0.0	-	-	-	-	-	-	-	-	-	-	-	-	-	-	-	-	-	-	-	-	-	-	-	-	-	-	-	-	-	-	-	-	-	-	-	-	-	-	-	-	-	-	-	-	-
38	4	0.0	0.0	0.0	-	-	-	-	-	-	-	-	-	-	-	-	-	-	-	-	-	-	-	-	-	-	-	-	-	-	-	-	-	-	-	-	-	-	-	-	-	-	-	-	-	-	-	-	-
38	5	0.0	0.0	0.0	-	-	-	-	-	-	-	-	-	-	-	-	-	-	-	-	-	-	-	-	-	-	-	-	-	-	-	-	-	-	-	-	-	-	-	-	-	-	-	-	-	-	-	-	-
38	6	0.0	0.0	0.0	-	-	-	-	-	-	-	-	-	-	-	-	-	-	-	-	-	-	-	-	-	-	-	-	-	-	-	-	-	-	-	-	-	-	-	-	-	-	-	-	-	-	-	-	-
38	7	40.0	1.0	0.0	2.94	117.36	0.25	0.2549	0.4951	19331	0.7553	0.7463	0.7373	0.7284	0.7194	0.7104	0.752	0.7937	0.8353	0.8769	0.9186	0.9349	0.9511	0.9674	0.9837	1.0	0.9948	0.9896	0.9844	0.9792	0.9741	0.9492	0.9243	0.8994	0.8746	0.8497	0.8611	0.8726	0.8841	0.8956	0.907	0.9145	0.922	0.9294	0.9369	0.9444	0.9364	0.9284	0.9205
38	8	980.0	26.0	0.0	11.45	129.12	0.2529	0.2589	0.4881	17599	0.7472	0.739	0.7308	0.7226	0.7143	0.7061	0.7486	0.7911	0.8335	0.876	0.9185	0.9348	0.9511	0.9674	0.9837	1.0	0.9951	0.9902	0.9854	0.9805	0.9756	0.9511	0.9266	0.9021	0.8776	0.8531	0.8656	0.878	0.8905	0.903	0.9155	0.9235	0.9316	0.9397	0.9478	0.9559	0.9482	0.9405	0.9329
38	9	3330.0	90.0	0.0	18.57	142.12	0.27	0.2809	0.4491	11591	0.6766	0.6733	0.67	0.6667	0.6633	0.66	0.7062	0.7525	0.7987	0.8449	0.8911	0.9072	0.9232	0.9393	0.9554	0.9714	0.9687	0.9659	0.9631	0.9603	0.9575	0.936	0.9144	0.8929	0.8713	0.8498	0.8681	0.8864	0.9047	0.9231	0.9414	0.9531	0.9648	0.9766	0.9883	1.0	0.9944	0.9888	0.9832
38	10	3770.0	163.0	173.0	23.76	156.56	0.2985	0.3111	0.3904	7605	0.5505	0.5525	0.5545	0.5565	0.5584	0.5604	0.6067	0.653	0.6993	0.7456	0.7919	0.8078	0.8237	0.8396	0.8555	0.8714	0.872	0.8725	0.873	0.8735	0.874	0.8576	0.8413	0.8249	0.8085	0.7921	0.8169	0.8418	0.8666	0.8915	0.9163	0.9331	0.9498	0.9665	0.9833	1.0	0.9983	0.9967	0.995
38	11	3950.0	184.0	384.0	26.51	172.21	0.2949	0.3079	0.3973	7931	0.5608	0.5625	0.5642	0.5659	0.5676	0.5693	0.6159	0.6624	0.709	0.7556	0.8022	0.818	0.8337	0.8495	0.8653	0.8811	0.8812	0.8814	0.8816	0.8818	0.8819	0.8651	0.8482	0.8314	0.8146	0.7977	0.822	0.8463	0.8706	0.8949	0.9192	0.9353	0.9515	0.9677	0.9838	1.0	0.9979	0.9957	0.9936
38	12	3080.0	153.0	569.0	26.46	188.34	0.2927	0.305	0.4024	8169	0.5797	0.5804	0.5812	0.5819	0.5827	0.5834	0.6297	0.6759	0.7222	0.7685	0.8147	0.8307	0.8466	0.8626	0.8785	0.8945	0.8942	0.894	0.8938	0.8935	0.8933	0.8757	0.8581	0.8405	0.823	0.8054	0.8287	0.8521	0.8754	0.8987	0.9221	0.9377	0.9532	0.9688	0.9844	1.0	0.9974	0.9949	0.9923
38	13	3920.0	183.0	383.0	23.62	203.96	0.2942	0.3071	0.3987	8002	0.5643	0.5658	0.5674	0.5689	0.5704	0.572	0.6186	0.6651	0.7117	0.7583	0.8049	0.8207	0.8364	0.8522	0.868	0.8838	0.8839	0.8839	0.884	0.8841	0.8842	0.8672	0.8502	0.8332	0.8163	0.7993	0.8234	0.8475	0.8716	0.8957	0.9198	0.9359	0.9519	0.9679	0.984	1.0	0.9978	0.9955	0.9933
38	14	3970.0	172.0	141.0	18.35	218.35	0.3064	0.3186	0.3749	6969	0.5228	0.5257	0.5286	0.5314	0.5343	0.5371	0.5829	0.6287	0.6744	0.7202	0.7659	0.7821	0.7982	0.8144	0.8305	0.8467	0.8481	0.8495	0.8508	0.8522	0.8536	0.8384	0.8232	0.8081	0.7929	0.7777	0.804	0.8304	0.8567	0.883	0.9094	0.9275	0.9456	0.9637	0.9819	1.0	0.9995	0.999	0.9984
38	15	3230.0	87.0	0.0	11.18	231.3	0.2699	0.2809	0.4491	11604	0.6767	0.6733	0.67	0.6667	0.6634	0.6601	0.7063	0.7525	0.7987	0.8449	0.8911	0.9072	0.9233	0.9393	0.9554	0.9715	0.9687	0.9659	0.9631	0.9603	0.9575	0.936	0.9144	0.8929	0.8713	0.8498	0.8681	0.8864	0.9047	0.9231	0.9414	0.9531	0.9648	0.9766	0.9883	1.0	0.9944	0.9888	0.9832
38	16	1020.0	27.0	0.0	2.63	243.02	0.2529	0.2589	0.4881	17599	0.7472	0.739	0.7308	0.7226	0.7143	0.7061	0.7486	0.7911	0.8335	0.876	0.9185	0.9348	0.9511	0.9674	0.9837	1.0	0.9951	0.9902	0.9854	0.9805	0.9756	0.9511	0.9266	0.9021	0.8776	0.8531	0.8656	0.878	0.8905	0.903	0.9155	0.9235	0.9316	0.9397	0.9478	0.9559	0.9482	0.9405	0.9329
38	17	50.0	1.0	0.0	-	-	-	-	-	-	-	-	-	-	-	-	-	-	-	-	-	-	-	-	-	-	-	-	-	-	-	-	-	-	-	-	-	-	-	-	-	-	-	-	-	-	-	-	-
38	18	0.0	0.0	0.0	-	-	-	-	-	-	-	-	-	-	-	-	-	-	-	-	-	-	-	-	-	-	-	-	-	-	-	-	-	-	-	-	-	-	-	-	-	-	-	-	-	-	-	-	-
38	19	0.0	0.0	0.0	-	-	-	-	-	-	-	-	-	-	-	-	-	-	-	-	-	-	-	-	-	-	-	-	-	-	-	-	-	-	-	-	-	-	-	-	-	-	-	-	-	-	-	-	-
38	20	0.0	0.0	0.0	-	-	-	-	-	-	-	-	-	-	-	-	-	-	-	-	-	-	-	-	-	-	-	-	-	-	-	-	-	-	-	-	-	-	-	-	-	-	-	-	-	-	-	-	-
38	21	0.0	0.0	0.0	-	-	-	-	-	-	-	-	-	-	-	-	-	-	-	-	-	-	-	-	-	-	-	-	-	-	-	-	-	-	-	-	-	-	-	-	-	-	-	-	-	-	-	-	-
38	22	0.0	0.0	0.0	-	-	-	-	-	-	-	-	-	-	-	-	-	-	-	-	-	-	-	-	-	-	-	-	-	-	-	-	-	-	-	-	-	-	-	-	-	-	-	-	-	-	-	-	-
38	23	0.0	0.0	0.0	-	-	-	-	-	-	-	-	-	-	-	-	-	-	-	-	-	-	-	-	-	-	-	-	-	-	-	-	-	-	-	-	-	-	-	-	-	-	-	-	-	-	-	-	-
39	0	0.0	0.0	0.0	-	-	-	-	-	-	-	-	-	-	-	-	-	-	-	-	-	-	-	-	-	-	-	-	-	-	-	-	-	-	-	-	-	-	-	-	-	-	-	-	-	-	-	-	-
39	1	0.0	0.0	0.0	-	-	-	-	-	-	-	-	-	-	-	-	-	-	-	-	-	-	-	-	-	-	-	-	-	-	-	-	-	-	-	-	-	-	-	-	-	-	-	-	-	-	-	-	-
39	2	0.0	0.0	0.0	-	-	-	-	-	-	-	-	-	-	-	-	-	-	-	-	-	-	-	-	-	-	-	-	-	-	-	-	-	-	-	-	-	-	-	-	-	-	-	-	-	-	-	-	-
39	3	0.0	0.0	0.0	-	-	-	-	-	-	-	-	-	-	-	-	-	-	-	-	-	-	-	-	-	-	-	-	-	-	-	-	-	-	-	-	-	-	-	-	-	-	-	-	-	-	-	-	-
39	4	0.0	0.0	0.0	-	-	-	-	-	-	-	-	-	-	-	-	-	-	-	-	-	-	-	-	-	-	-	-	-	-	-	-	-	-	-	-	-	-	-	-	-	-	-	-	-	-	-	-	-
39	5	0.0	0.0	0.0	-	-	-	-	-	-	-	-	-	-	-	-	-	-	-	-	-	-	-	-	-	-	-	-	-	-	-	-	-	-	-	-	-	-	-	-	-	-	-	-	-	-	-	-	-
39	6	0.0	0.0	0.0	-	-	-	-	-	-	-	-	-	-	-	-	-	-	-	-	-	-	-	-	-	-	-	-	-	-	-	-	-	-	-	-	-	-	-	-	-	-	-	-	-	-	-	-	-
39	7	140.0	4.0	0.0	3.16	117.16	0.25	0.2549	0.4951	19331	0.7553	0.7463	0.7373	0.7284	0.7194	0.7104	0.752	0.7937	0.8353	0.8769	0.9186	0.9349	0.9511	0.9674	0.9837	1.0	0.9948	0.9896	0.9844	0.9792	0.9741	0.9492	0.9243	0.8994	0.8746	0.8497	0.8611	0.8726	0.8841	0.8956	0.907	0.9145	0.922	0.9294	0.9369	0.9444	0.9364	0.9284	0.9205
39	8	1180.0	56.0	93.0	11.69	128.94	0.2672	0.2763	0.4564	12378	0.7073	0.7024	0.6974	0.6924	0.6874	0.6824	0.7278	0.7732	0.8186	0.864	0.9094	0.9259	0.9424	0.9589	0.9754	0.9919	0.9885	0.9851	0.9817	0.9783	0.9749	0.9522	0.9295	0.9068	0.8841	0.8614	0.8782	0.895	0.9118	0.9286	0.9454	0.9563	0.9673	0.9782	0.9891	1.0	0.9938	0.9876	0.9815
39	9	1970.0	105.0	355.0	18.83	141.96	0.2748	0.2855	0.4396	10680	0.6644	0.6615	0.6585	0.6556	0.6527	0.6497	0.6957	0.7416	0.7876	0.8336	0.8795	0.8957	0.9119	0.9281	0.9443	0.9604	0.958	0.9556	0.9532	0.9508	0.9484	0.9274	0.9064	0.8854	0.8644	0.8433	0.8623	0.8813	0.9003	0.9193	0.9383	0.9506	0.963	0.9753	0.9877	1.0	0.9949	0.9898	0.9847
39	10	2270.0	119.0	543.0	24.04	156.45	0.2845	0.2962	0.4193	9144	0.6188	0.6179	0.617	0.616	0.6151	0.6142	0.6603	0.7065	0.7527	0.7988	0.845	0.8611	0.8771	0.8931	0.9092	0.9252	0.9239	0.9227	0.9214	0.9202	0.9189	0.8998	0.8806	0.8614	0.8422	0.8231	0.8444	0.8657	0.887	0.9084	0.9297	0.9438	0.9578	0.9719	0.9859	1.0	0.9962	0.9925	0.9887
39	11	1910.0	92.0	709.0	26.8	172.16	0.2787	0.2895	0.4318	10019	0.6506	0.6482	0.6458	0.6434	0.641	0.6386	0.6845	0.7304	0.7763	0.8222	0.8681	0.8843	0.9005	0.9167	0.9329	0.9491	0.9471	0.9451	0.9431	0.941	0.939	0.9186	0.8981	0.8777	0.8572	0.8368	0.8565	0.8762	0.8959	0.9156	0.9353	0.9483	0.9612	0.9741	0.9871	1.0	0.9954	0.9908	0.9861
39	12	1790.0	86.0	749.0	26.76	188.35	0.2773	0.288	0.4347	10250	0.657	0.6543	0.6516	0.6489	0.6463	0.6436	0.6895	0.7353	0.7812	0.827	0.8729	0.8891	0.9054	0.9216	0.9378	0.954	0.9519	0.9497	0.9475	0.9453	0.9431	0.9224	0.9017	0.881	0.8603	0.8396	0.859	0.8784	0.8978	0.9171	0.9365	0.9492	0.9619	0.9746	0.9873	1.0	0.9952	0.9904	0.9856
39	13	1790.0	86.0	722.0	23.91	204.03	0.2772	0.2878	0.4351	10273	0.6584	0.6556	0.6529	0.6501	0.6474	0.6446	0.6905	0.7363	0.7821	0.8279	0.8738	0.89	0.9063	0.9225	0.9387	0.955	0.9528	0.9506	0.9484	0.9462	0.9439	0.9232	0.9024	0.8817	0.8609	0.8402	0.8595	0.8788	0.8981	0.9174	0.9367	0.9494	0.962	0.9747	0.9873	1.0	0.9952	0.9903	0.9855
39	14	1810.0	94.0	607.0	18.63	218.47	0.2777	0.2883	0.434	10191	0.6569	0.6542	0.6515	0.6488	0.6461	0.6434	0.6892	0.735	0.7808	0.8266	0.8724	0.8887	0.905	0.9212	0.9375	0.9537	0.9516	0.9494	0.9472	0.9451	0.9429	0.9222	0.9015	0.8808	0.8601	0.8394	0.8588	0.8782	0.8976	0.917	0.9364	0.9491	0.9618	0.9745	0.9873	1.0	0.9952	0.9904	0.9857
39	15	1790.0	96.0	374.0	11.44	231.46	0.2756	0.2863	0.4382	10539	0.6621	0.6592	0.6564	0.6535	0.6507	0.6478	0.6938	0.7397	0.7857	0.8316	0.8775	0.8937	0.9099	0.9261	0.9423	0.9585	0.9562	0.9538	0.9515	0.9492	0.9468	0.9259	0.905	0.8841	0.8631	0.8422	0.8613	0.8804	0.8995	0.9186	0.9377	0.9502	0.9626	0.9751	0.9875	1.0	0.995	0.99	0.985
39	16	1140.0	54.0	71.0	2.88	243.19	0.2631	0.2715	0.4654	13517	0.7229	0.7169	0.711	0.7051	0.6991	0.6932	0.738	0.7829	0.8277	0.8726	0.9174	0.9339	0.9505	0.967	0.9835	1.0	0.9961	0.9923	0.9884	0.9846	0.9807	0.9574	0.934	0.9106	0.8873	0.8639	0.8795	0.8952	0.9108	0.9264	0.9421	0.9522	0.9623	0.9725	0.9826	0.9928	0.9861	0.9794	0.9727
39	17	110.0	3.0	0.0	-	-	-	-	-	-	-	-	-	-	-	-	-	-	-	-	-	-	-	-	-	-	-	-	-	-	-	-	-	-	-	-	-	-	-	-	-	-	-	-	-	-	-	-	-
39	18	0.0	0.0	0.0	-	-	-	-	-	-	-	-	-	-	-	-	-	-	-	-	-	-	-	-	-	-	-	-	-	-	-	-	-	-	-	-	-	-	-	-	-	-	-	-	-	-	-	-	-
39	19	0.0	0.0	0.0	-	-	-	-	-	-	-	-	-	-	-	-	-	-	-	-	-	-	-	-	-	-	-	-	-	-	-	-	-	-	-	-	-	-	-	-	-	-	-	-	-	-	-	-	-
39	20	0.0	0.0	0.0	-	-	-	-	-	-	-	-	-	-	-	-	-	-	-	-	-	-	-	-	-	-	-	-	-	-	-	-	-	-	-	-	-	-	-	-	-	-	-	-	-	-	-	-	-
39	21	0.0	0.0	0.0	-	-	-	-	-	-	-	-	-	-	-	-	-	-	-	-	-	-	-	-	-	-	-	-	-	-	-	-	-	-	-	-	-	-	-	-	-	-	-	-	-	-	-	-	-
39	22	0.0	0.0	0.0	-	-	-	-	-	-	-	-	-	-	-	-	-	-	-	-	-	-	-	-	-	-	-	-	-	-	-	-	-	-	-	-	-	-	-	-	-	-	-	-	-	-	-	-	-
39	23	0.0	0.0	0.0	-	-	-	-	-	-	-	-	-	-	-	-	-	-	-	-	-	-	-	-	-	-	-	-	-	-	-	-	-	-	-	-	-	-	-	-	-	-	-	-	-	-	-	-	-
40	0	0.0	0.0	0.0	-	-	-	-	-	-	-	-	-	-	-	-	-	-	-	-	-	-	-	-	-	-	-	-	-	-	-	-	-	-	-	-	-	-	-	-	-	-	-	-	-	-	-	-	-
40	1	0.0	0.0	0.0	-	-	-	-	-	-	-	-	-	-	-	-	-	-	-	-	-	-	-	-	-	-	-	-	-	-	-	-	-	-	-	-	-	-	-	-	-	-	-	-	-	-	-	-	-
40	2	0.0	0.0	0.0	-	-	-	-	-	-	-	-	-	-	-	-	-	-	-	-	-	-	-	-	-	-	-	-	-	-	-	-	-	-	-	-	-	-	-	-	-	-	-	-	-	-	-	-	-
40	3	0.0	0.0	0.0	-	-	-	-	-	-	-	-	-	-	-	-	-	-	-	-	-	-	-	-	-	-	-	-	-	-	-	-	-	-	-	-	-	-	-	-	-	-	-	-	-	-	-	-	-
40	4	0.0	0.0	0.0	-	-	-	-	-	-	-	-	-	-	-	-	-	-	-	-	-	-	-	-	-	-	-	-	-	-	-	-	-	-	-	-	-	-	-	-	-	-	-	-	-	-	-	-	-
40	5	0.0	0.0	0.0	-	-	-	-	-	-	-	-	-	-	-	-	-	-	-	-	-	-	-	-	-	-	-	-	-	-	-	-	-	-	-	-	-	-	-	-	-	-	-	-	-	-	-	-	-
40	6	0.0	0.0	0.0	-	-	-	-	-	-	-	-	-	-	-	-	-	-	-	-	-	-	-	-	-	-	-	-	-	-	-	-	-	-	-	-	-	-	-	-	-	-	-	-	-	-	-	-	-
40	7	160.0	5.0	0.0	3.39	116.96	0.25	0.2549	0.4951	19331	0.7553	0.7463	0.7373	0.7284	0.7194	0.7104	0.752	0.7937	0.8353	0.8769	0.9186	0.9349	0.9511	0.9674	0.9837	1.0	0.9948	0.9896	0.9844	0.9792	0.9741	0.9492	0.9243	0.8994	0.8746	0.8497	0.8611	0.8726	0.8841	0.8956	0.907	0.9145	0.922	0.9294	0.9369	0.9444	0.9364	0.9284	0.9205
40	8	1220.0	58.0	100.0	11.94	128.75	0.2678	0.277	0.4553	12226	0.7044	0.6996	0.6947	0.6899	0.685	0.6802	0.7256	0.7711	0.8165	0.862	0.9074	0.9239	0.9404	0.9568	0.9733	0.9898	0.9865	0.9831	0.9798	0.9765	0.9731	0.9505	0.928	0.9054	0.8828	0.8602	0.8771	0.8941	0.911	0.928	0.9449	0.9559	0.967	0.978	0.989	1.0	0.9939	0.9878	0.9817
40	9	1990.0	106.0	364.0	19.1	141.81	0.2751	0.2858	0.4391	10626	0.6632	0.6603	0.6575	0.6546	0.6517	0.6488	0.6948	0.7408	0.7867	0.8327	0.8787	0.8948	0.911	0.9272	0.9434	0.9596	0.9572	0.9548	0.9524	0.9501	0.9477	0.9267	0.9058	0.8848	0.8638	0.8428	0.8619	0.8809	0.9	0.919	0.9381	0.9504	0.9628	0.9752	0.9876	1.0	0.9949	0.9899	0.9848
40	10	2260.0	118.0	556.0	24.33	156.34	0.2845	0.2961	0.4194	9148	0.619	0.6181	0.6171	0.6162	0.6153	0.6143	0.6605	0.7067	0.7528	0.799	0.8452	0.8612	0.8773	0.8933	0.9093	0.9254	0.9241	0.9228	0.9216	0.9203	0.9191	0.8999	0.8807	0.8615	0.8423	0.8232	0.8445	0.8658	0.8871	0.9084	0.9297	0.9438	0.9578	0.9719	0.9859	1.0	0.9962	0.9925	0.9887
40	11	1890.0	90.0	721.0	27.1	172.11	0.2785	0.2892	0.4323	10056	0.6517	0.6492	0.6468	0.6443	0.6419	0.6395	0.6853	0.7312	0.7771	0.823	0.8689	0.8851	0.9013	0.9175	0.9337	0.9499	0.9479	0.9458	0.9438	0.9417	0.9397	0.9192	0.8987	0.8782	0.8578	0.8373	0.8569	0.8766	0.8962	0.9159	0.9355	0.9484	0.9613	0.9742	0.9871	1.0	0.9953	0.9907	0.986
40	12	1790.0	84.0	761.0	27.06	188.37	0.2773	0.288	0.4347	10250	0.6571	0.6544	0.6517	0.649	0.6464	0.6437	0.6895	0.7354	0.7813	0.8271	0.873	0.8892	0.9054	0.9217	0.9379	0.9541	0.9519	0.9498	0.9476	0.9454	0.9432	0.9225	0.9018	0.8811	0.8604	0.8397	0.859	0.8784	0.8978	0.9172	0.9365	0.9492	0.9619	0.9746	0.9873	1.0	0.9952	0.9904	0.9856
40	13	1730.0	84.0	736.0	24.21	204.11	0.2765	0.287	0.4364	10396	0.6617	0.6588	0.6559	0.653	0.6501	0.6472	0.693	0.7388	0.7846	0.8304	0.8762	0.8925	0.9087	0.925	0.9413	0.9575	0.9552	0.9529	0.9507	0.9484	0.9461	0.9252	0.9043	0.8834	0.8625	0.8416	0.8608	0.8799	0.899	0.9182	0.9373	0.9498	0.9624	0.9749	0.9875	1.0	0.9951	0.9901	0.9852
40	14	1790.0	91.0	625.0	18.91	218.6	0.2774	0.2879	0.4347	10245	0.6587	0.656	0.6532	0.6504	0.6476	0.6448	0.6906	0.7364	0.7821	0.8279	0.8737	0.89	0.9062	0.9225	0.9388	0.955	0.9528	0.9506	0.9484	0.9462	0.944	0.9232	0.9025	0.8817	0.861	0.8402	0.8595	0.8788	0.8981	0.9174	0.9367	0.9493	0.962	0.9747	0.9873	1.0	0.9952	0.9904	0.9855
40	15	1800.0	97.0	388.0	11.7	231.61	0.2758	0.2865	0.4377	10504	0.6608	0.658	0.6552	0.6524	0.6496	0.6469	0.6928	0.7388	0.7847	0.8307	0.8766	0.8928	0.909	0.9252	0.9414	0.9575	0.9552	0.9529	0.9506	0.9483	0.946	0.9251	0.9043	0.8834	0.8625	0.8417	0.8608	0.88	0.8992	0.9184	0.9375	0.95	0.9625	0.975	0.9875	1.0	0.995	0.9901	0.9851
40	16	1190.0	57.0	78.0	3.12	243.37	0.2642	0.2728	0.463	13191	0.7205	0.7148	0.7091	0.7033	0.6976	0.6919	0.737	0.782	0.8271	0.8722	0.9173	0.9338	0.9504	0.9669	0.9835	1.0	0.9963	0.9925	0.9888	0.985	0.9813	0.958	0.9348	0.9115	0.8883	0.865	0.881	0.8969	0.9129	0.9289	0.9448	0.9552	0.9656	0.9759	0.9863	0.9966	0.9901	0.9835	0.9769
40	17	130.0	4.0	0.0	-	-	-	-	-	-	-	-	-	-	-	-	-	-	-	-	-	-	-	-	-	-	-	-	-	-	-	-	-	-	-	-	-	-	-	-	-	-	-	-	-	-	-	-	-
40	18	0.0	0.0	0.0	-	-	-	-	-	-	-	-	-	-	-	-	-	-	-	-	-	-	-	-	-	-	-	-	-	-	-	-	-	-	-	-	-	-	-	-	-	-	-	-	-	-	-	-	-
40	19	0.0	0.0	0.0	-	-	-	-	-	-	-	-	-	-	-	-	-	-	-	-	-	-	-	-	-	-	-	-	-	-	-	-	-	-	-	-	-	-	-	-	-	-	-	-	-	-	-	-	-
40	20	0.0	0.0	0.0	-	-	-	-	-	-	-	-	-	-	-	-	-	-	-	-	-	-	-	-	-	-	-	-	-	-	-	-	-	-	-	-	-	-	-	-	-	-	-	-	-	-	-	-	-
40	21	0.0	0.0	0.0	-	-	-	-	-	-	-	-	-	-	-	-	-	-	-	-	-	-	-	-	-	-	-	-	-	-	-	-	-	-	-	-	-	-	-	-	-	-	-	-	-	-	-	-	-
40	22	0.0	0.0	0.0	-	-	-	-	-	-	-	-	-	-	-	-	-	-	-	-	-	-	-	-	-	-	-	-	-	-	-	-	-	-	-	-	-	-	-	-	-	-	-	-	-	-	-	-	-
40	23	0.0	0.0	0.0	-	-	-	-	-	-	-	-	-	-	-	-	-	-	-	-	-	-	-	-	-	-	-	-	-	-	-	-	-	-	-	-	-	-	-	-	-	-	-	-	-	-	-	-	-
41	0	0.0	0.0	0.0	-	-	-	-	-	-	-	-	-	-	-	-	-	-	-	-	-	-	-	-	-	-	-	-	-	-	-	-	-	-	-	-	-	-	-	-	-	-	-	-	-	-	-	-	-
41	1	0.0	0.0	0.0	-	-	-	-	-	-	-	-	-	-	-	-	-	-	-	-	-	-	-	-	-	-	-	-	-	-	-	-	-	-	-	-	-	-	-	-	-	-	-	-	-	-	-	-	-
41	2	0.0	0.0	0.0	-	-	-	-	-	-	-	-	-	-	-	-	-	-	-	-	-	-	-	-	-	-	-	-	-	-	-	-	-	-	-	-	-	-	-	-	-	-	-	-	-	-	-	-	-
41	3	0.0	0.0	0.0	-	-	-	-	-	-	-	-	-	-	-	-	-	-	-	-	-	-	-	-	-	-	-	-	-	-	-	-	-	-	-	-	-	-	-	-	-	-	-	-	-	-	-	-	-
41	4	0.0	0.0	0.0	-	-	-	-	-	-	-	-	-	-	-	-	-	-	-	-	-	-	-	-	-	-	-	-	-	-	-	-	-	-	-	-	-	-	-	-	-	-	-	-	-	-	-	-	-
41	5	0.0	0.0	0.0	-	-	-	-	-	-	-	-	-	-	-	-	-	-	-	-	-	-	-	-	-	-	-	-	-	-	-	-	-	-	-	-	-	-	-	-	-	-	-	-	-	-	-	-	-
41	6	0.0	0.0	0.0	-	-	-	-	-	-	-	-	-	-	-	-	-	-	-	-	-	-	-	-	-	-	-	-	-	-	-	-	-	-	-	-	-	-	-	-	-	-	-	-	-	-	-	-	-
41	7	110.0	3.0	0.0	3.63	116.76	0.25	0.2549	0.4951	19331	0.7553	0.7463	0.7373	0.7284	0.7194	0.7104	0.752	0.7937	0.8353	0.8769	0.9186	0.9349	0.9511	0.9674	0.9837	1.0	0.9948	0.9896	0.9844	0.9792	0.9741	0.9492	0.9243	0.8994	0.8746	0.8497	0.8611	0.8726	0.8841	0.8956	0.907	0.9145	0.922	0.9294	0.9369	0.9444	0.9364	0.9284	0.9205
41	8	1420.0	39.0	0.0	12.19	128.57	0.257	0.2639	0.4791	15721	0.7377	0.7304	0.7231	0.7157	0.7084	0.7011	0.7445	0.7879	0.8313	0.8747	0.9181	0.9345	0.9509	0.9672	0.9836	1.0	0.9955	0.991	0.9865	0.9821	0.9776	0.9535	0.9294	0.9054	0.8813	0.8572	0.8709	0.8846	0.8983	0.912	0.9257	0.9346	0.9435	0.9523	0.9612	0.9701	0.9628	0.9555	0.9482
41	9	3600.0	97.0	0.0	19.37	141.66	0.271	0.2819	0.4471	11386	0.6735	0.6703	0.6671	0.6639	0.6607	0.6575	0.7037	0.7499	0.7961	0.8423	0.8884	0.9045	0.9206	0.9367	0.9528	0.9688	0.9661	0.9634	0.9607	0.958	0.9554	0.9339	0.9125	0.8911	0.8697	0.8482	0.8667	0.8852	0.9037	0.9222	0.9407	0.9526	0.9644	0.9763	0.9881	1.0	0.9945	0.989	0.9835
41	10	5600.0	145.0	20.0	24.62	156.23	0.2982	0.3125	0.3893	7599	0.5288	0.5322	0.5355	0.5388	0.5421	0.5454	0.5926	0.6398	0.687	0.7341	0.7813	0.7968	0.8122	0.8277	0.8431	0.8586	0.8594	0.8603	0.8612	0.862	0.8629	0.8473	0.8317	0.8161	0.8005	0.7849	0.8108	0.8366	0.8625	0.8884	0.9143	0.9314	0.9486	0.9657	0.9829	1.0	0.9986	0.9972	0.9958
41	11	7230.0	185.0	9.0	27.41	172.07	0.3014	0.3173	0.3813	7304	0.4897	0.4951	0.5004	0.5058	0.5112	0.5166	0.5647	0.6127	0.6608	0.7088	0.7569	0.7719	0.7868	0.8018	0.8168	0.8318	0.8334	0.8351	0.8368	0.8385	0.8401	0.826	0.8119	0.7978	0.7837	0.7696	0.7974	0.8253	0.8531	0.881	0.9088	0.927	0.9453	0.9635	0.9818	1.0	0.9994	0.9988	0.9982
41	12	7750.0	197.0	10.0	27.37	188.4	0.3037	0.3197	0.3766	7124	0.4785	0.4843	0.4902	0.496	0.5018	0.5076	0.5556	0.6036	0.6516	0.6997	0.7477	0.7626	0.7776	0.7926	0.8076	0.8226	0.8246	0.8266	0.8286	0.8305	0.8325	0.8189	0.8052	0.7916	0.778	0.7643	0.7927	0.8212	0.8496	0.878	0.9064	0.9251	0.9439	0.9626	0.9813	1.0	0.9998	0.9995	0.9993
41	13	7790.0	209.0	10.0	24.51	204.2	0.3039	0.3198	0.3763	7110	0.4778	0.4836	0.4895	0.4953	0.5012	0.5071	0.5551	0.6031	0.6511	0.6991	0.7471	0.762	0.777	0.792	0.807	0.822	0.824	0.826	0.828	0.83	0.832	0.8184	0.8048	0.7912	0.7776	0.764	0.7924	0.8209	0.8493	0.8778	0.9063	0.925	0.9438	0.9625	0.9813	1.0	0.9998	0.9996	0.9994
41	14	4500.0	162.0	71.0	19.19	218.73	0.3009	0.3134	0.3857	7399	0.5434	0.5456	0.5477	0.5499	0.5521	0.5543	0.6003	0.6464	0.6925	0.7386	0.7847	0.8007	0.8167	0.8327	0.8487	0.8647	0.8655	0.8662	0.867	0.8678	0.8685	0.8524	0.8364	0.8203	0.8042	0.7882	0.8134	0.8386	0.8639	0.8891	0.9144	0.9315	0.9486	0.9657	0.9829	1.0	0.9987	0.9973	0.996
41	15	2950.0	113.0	57.0	11.96	231.78	0.2963	0.3083	0.3954	7819	0.5695	0.5705	0.5716	0.5726	0.5736	0.5747	0.6206	0.6666	0.7126	0.7586	0.8046	0.8206	0.8367	0.8528	0.8689	0.885	0.8851	0.8852	0.8853	0.8854	0.8855	0.8683	0.8512	0.8341	0.817	0.7998	0.8237	0.8476	0.8715	0.8954	0.9193	0.9354	0.9516	0.9677	0.9839	1.0	0.9979	0.9958	0.9937
41	16	1280.0	53.0	22.0	3.37	243.56	0.2627	0.271	0.4663	13643	0.7234	0.7174	0.7114	0.7055	0.6995	0.6935	0.7383	0.7831	0.8279	0.8727	0.9175	0.934	0.9505	0.967	0.9835	1.0	0.9961	0.9922	0.9883	0.9844	0.9806	0.9572	0.9338	0.9104	0.887	0.8636	0.8791	0.8947	0.9102	0.9258	0.9413	0.9514	0.9614	0.9715	0.9816	0.9916	0.9849	0.9782	0.9715
41	17	140.0	4.0	0.0	-	-	-	-	-	-	-	-	-	-	-	-	-	-	-	-	-	-	-	-	-	-	-	-	-	-	-	-	-	-	-	-	-	-	-	-	-	-	-	-	-	-	-	-	-
41	18	0.0	0.0	0.0	-	-	-	-	-	-	-	-	-	-	-	-	-	-	-	-	-	-	-	-	-	-	-	-	-	-	-	-	-	-	-	-	-	-	-	-	-	-	-	-	-	-	-	-	-
41	19	0.0	0.0	0.0	-	-	-	-	-	-	-	-	-	-	-	-	-	-	-	-	-	-	-	-	-	-	-	-	-	-	-	-	-	-	-	-	-	-	-	-	-	-	-	-	-	-	-	-	-
41	20	0.0	0.0	0.0	-	-	-	-	-	-	-	-	-	-	-	-	-	-	-	-	-	-	-	-	-	-	-	-	-	-	-	-	-	-	-	-	-	-	-	-	-	-	-	-	-	-	-	-	-
41	21	0.0	0.0	0.0	-	-	-	-	-	-	-	-	-	-	-	-	-	-	-	-	-	-	-	-	-	-	-	-	-	-	-	-	-	-	-	-	-	-	-	-	-	-	-	-	-	-	-	-	-
41	22	0.0	0.0	0.0	-	-	-	-	-	-	-	-	-	-	-	-	-	-	-	-	-	-	-	-	-	-	-	-	-	-	-	-	-	-	-	-	-	-	-	-	-	-	-	-	-	-	-	-	-
41	23	0.0	0.0	0.0	-	-	-	-	-	-	-	-	-	-	-	-	-	-	-	-	-	-	-	-	-	-	-	-	-	-	-	-	-	-	-	-	-	-	-	-	-	-	-	-	-	-	-	-	-
42	0	0.0	0.0	0.0	-	-	-	-	-	-	-	-	-	-	-	-	-	-	-	-	-	-	-	-	-	-	-	-	-	-	-	-	-	-	-	-	-	-	-	-	-	-	-	-	-	-	-	-	-
42	1	0.0	0.0	0.0	-	-	-	-	-	-	-	-	-	-	-	-	-	-	-	-	-	-	-	-	-	-	-	-	-	-	-	-	-	-	-	-	-	-	-	-	-	-	-	-	-	-	-	-	-
42	2	0.0	0.0	0.0	-	-	-	-	-	-	-	-	-	-	-	-	-	-	-	-	-	-	-	-	-	-	-	-	-	-	-	-	-	-	-	-	-	-	-	-	-	-	-	-	-	-	-	-	-
42	3	0.0	0.0	0.0	-	-	-	-	-	-	-	-	-	-	-	-	-	-	-	-	-	-	-	-	-	-	-	-	-	-	-	-	-	-	-	-	-	-	-	-	-	-	-	-	-	-	-	-	-
42	4	0.0	0.0	0.0	-	-	-	-	-	-	-	-	-	-	-	-	-	-	-	-	-	-	-	-	-	-	-	-	-	-	-	-	-	-	-	-	-	-	-	-	-	-	-	-	-	-	-	-	-
42	5	0.0	0.0	0.0	-	-	-	-	-	-	-	-	-	-	-	-	-	-	-	-	-	-	-	-	-	-	-	-	-	-	-	-	-	-	-	-	-	-	-	-	-	-	-	-	-	-	-	-	-
42	6	0.0	0.0	0.0	-	-	-	-	-	-	-	-	-	-	-	-	-	-	-	-	-	-	-	-	-	-	-	-	-	-	-	-	-	-	-	-	-	-	-	-	-	-	-	-	-	-	-	-	-
42	7	120.0	3.0	0.0	3.87	116.56	0.25	0.2549	0.4951	19331	0.7553	0.7463	0.7373	0.7284	0.7194	0.7104	0.752	0.7937	0.8353	0.8769	0.9186	0.9349	0.9511	0.9674	0.9837	1.0	0.9948	0.9896	0.9844	0.9792	0.9741	0.9492	0.9243	0.8994	0.8746	0.8497	0.8611	0.8726	0.8841	0.8956	0.907	0.9145	0.922	0.9294	0.9369	0.9444	0.9364	0.9284	0.9205
42	8	1490.0	41.0	0.0	12.45	128.39	0.257	0.2639	0.4791	15721	0.7377	0.7304	0.7231	0.7157	0.7084	0.7011	0.7445	0.7879	0.8313	0.8747	0.9181	0.9345	0.9509	0.9672	0.9836	1.0	0.9955	0.991	0.9865	0.9821	0.9776	0.9535	0.9294	0.9054	0.8813	0.8572	0.8709	0.8846	0.8983	0.912	0.9257	0.9346	0.9435	0.9523	0.9612	0.9701	0.9628	0.9555	0.9482
42	9	3690.0	99.0	0.0	19.65	141.51	0.271	0.2819	0.4471	11386	0.6735	0.6703	0.6671	0.6639	0.6607	0.6575	0.7037	0.7499	0.7961	0.8423	0.8884	0.9045	0.9206	0.9367	0.9528	0.9688	0.9661	0.9634	0.9607	0.958	0.9554	0.9339	0.9125	0.8911	0.8697	0.8482	0.8667	0.8852	0.9037	0.9222	0.9407	0.9526	0.9644	0.9763	0.9881	1.0	0.9945	0.989	0.9835
42	10	5710.0	148.0	21.0	24.92	156.13	0.299	0.3133	0.3877	7530	0.5247	0.5282	0.5317	0.5352	0.5387	0.5422	0.5894	0.6365	0.6837	0.7309	0.7781	0.7935	0.809	0.8244	0.8399	0.8553	0.8563	0.8573	0.8582	0.8592	0.8602	0.8447	0.8293	0.8139	0.7984	0.783	0.8091	0.8352	0.8613	0.8874	0.9135	0.9308	0.9481	0.9654	0.9827	1.0	0.9987	0.9974	0.9962
42	11	7380.0	189.0	10.0	27.72	172.02	0.3021	0.318	0.3799	7249	0.4864	0.4919	0.4975	0.503	0.5085	0.514	0.5621	0.6101	0.6581	0.7062	0.7542	0.7692	0.7842	0.7992	0.8141	0.8291	0.8309	0.8326	0.8344	0.8362	0.8379	0.824	0.81	0.796	0.782	0.7681	0.7961	0.8241	0.8521	0.8801	0.9081	0.9265	0.9449	0.9632	0.9816	1.0	0.9995	0.999	0.9985
42	12	7910.0	201.0	11.0	27.68	188.42	0.3044	0.3204	0.3752	7071	0.4752	0.4811	0.4871	0.493	0.499	0.505	0.5529	0.6009	0.6489	0.6969	0.7449	0.7599	0.7749	0.7899	0.8049	0.8199	0.822	0.824	0.8261	0.8282	0.8302	0.8167	0.8032	0.7897	0.7762	0.7627	0.7913	0.8199	0.8485	0.8771	0.9057	0.9246	0.9434	0.9623	0.9811	1.0	0.9999	0.9998	0.9997
42	13	6700.0	165.0	2.0	24.81	204.29	0.2988	0.3147	0.3865	7519	0.5015	0.5064	0.5113	0.5162	0.5212	0.5261	0.5742	0.6223	0.6704	0.7185	0.7666	0.7816	0.7966	0.8115	0.8265	0.8414	0.8428	0.8441	0.8455	0.8468	0.8482	0.8336	0.819	0.8044	0.7898	0.7752	0.8024	0.8296	0.8569	0.8841	0.9113	0.929	0.9468	0.9645	0.9823	1.0	0.999	0.998	0.997
42	14	4560.0	110.0	0.0	19.47	218.87	0.274	0.2859	0.4401	10744	0.6515	0.6494	0.6473	0.6452	0.6432	0.6411	0.6877	0.7343	0.7809	0.8274	0.874	0.8899	0.9058	0.9216	0.9375	0.9533	0.9511	0.9489	0.9467	0.9444	0.9422	0.9217	0.9011	0.8805	0.86	0.8394	0.859	0.8786	0.8982	0.9178	0.9374	0.9499	0.9624	0.9749	0.9875	1.0	0.995	0.99	0.985
42	15	2240.0	53.0	0.0	12.23	231.95	0.262	0.2709	0.4671	13767	0.72	0.7144	0.7087	0.7031	0.6975	0.6919	0.7371	0.7824	0.8276	0.8729	0.9181	0.9345	0.9509	0.9672	0.9836	1.0	0.9962	0.9923	0.9885	0.9847	0.9808	0.9576	0.9343	0.911	0.8877	0.8644	0.8803	0.8961	0.912	0.9278	0.9437	0.9538	0.964	0.9741	0.9843	0.9944	0.9877	0.981	0.9743
42	16	760.0	19.0	0.0	3.61	243.75	0.25	0.2549	0.4951	19331	0.7553	0.7463	0.7373	0.7284	0.7194	0.7104	0.752	0.7937	0.8353	0.8769	0.9186	0.9349	0.9511	0.9674	0.9837	1.0	0.9948	0.9896	0.9844	0.9792	0.9741	0.9492	0.9243	0.8994	0.8746	0.8497	0.8611	0.8726	0.8841	0.8956	0.907	0.9145	0.922	0.9294	0.9369	0.9444	0.9364	0.9284	0.9205
42	17	50.0	1.0	0.0	-	-	-	-	-	-	-	-	-	-	-	-	-	-	-	-	-	-	-	-	-	-	-	-	-	-	-	-	-	-	-	-	-	-	-	-	-	-	-	-	-	-	-	-	-
42	18	0.0	0.0	0.0	-	-	-	-	-	-	-	-	-	-	-	-	-	-	-	-	-	-	-	-	-	-	-	-	-	-	-	-	-	-	-	-	-	-	-	-	-	-	-	-	-	-	-	-	-
42	19	0.0	0.0	0.0	-	-	-	-	-	-	-	-	-	-	-	-	-	-	-	-	-	-	-	-	-	-	-	-	-	-	-	-	-	-	-	-	-	-	-	-	-	-	-	-	-	-	-	-	-
42	20	0.0	0.0	0.0	-	-	-	-	-	-	-	-	-	-	-	-	-	-	-	-	-	-	-	-	-	-	-	-	-	-	-	-	-	-	-	-	-	-	-	-	-	-	-	-	-	-	-	-	-
42	21	0.0	0.0	0.0	-	-	-	-	-	-	-	-	-	-	-	-	-	-	-	-	-	-	-	-	-	-	-	-	-	-	-	-	-	-	-	-	-	-	-	-	-	-	-	-	-	-	-	-	-
42	22	0.0	0.0	0.0	-	-	-	-	-	-	-	-	-	-	-	-	-	-	-	-	-	-	-	-	-	-	-	-	-	-	-	-	-	-	-	-	-	-	-	-	-	-	-	-	-	-	-	-	-
42	23	0.0	0.0	0.0	-	-	-	-	-	-	-	-	-	-	-	-	-	-	-	-	-	-	-	-	-	-	-	-	-	-	-	-	-	-	-	-	-	-	-	-	-	-	-	-	-	-	-	-	-
43	0	0.0	0.0	0.0	-	-	-	-	-	-	-	-	-	-	-	-	-	-	-	-	-	-	-	-	-	-	-	-	-	-	-	-	-	-	-	-	-	-	-	-	-	-	-	-	-	-	-	-	-
43	1	0.0	0.0	0.0	-	-	-	-	-	-	-	-	-	-	-	-	-	-	-	-	-	-	-	-	-	-	-	-	-	-	-	-	-	-	-	-	-	-	-	-	-	-	-	-	-	-	-	-	-
43	2	0.0	0.0	0.0	-	-	-	-	-	-	-	-	-	-	-	-	-	-	-	-	-	-	-	-	-	-	-	-	-	-	-	-	-	-	-	-	-	-	-	-	-	-	-	-	-	-	-	-	-
43	3	0.0	0.0	0.0	-	-	-	-	-	-	-	-	-	-	-	-	-	-	-	-	-	-	-	-	-	-	-	-	-	-	-	-	-	-	-	-	-	-	-	-	-	-	-	-	-	-	-	-	-
43	4	0.0	0.0	0.0	-	-	-	-	-	-	-	-	-	-	-	-	-	-	-	-	-	-	-	-	-	-	-	-	-	-	-	-	-	-	-	-	-	-	-	-	-	-	-	-	-	-	-	-	-
43	5	0.0	0.0	0.0	-	-	-	-	-	-	-	-	-	-	-	-	-	-	-	-	-	-	-	-	-	-	-	-	-	-	-	-	-	-	-	-	-	-	-	-	-	-	-	-	-	-	-	-	-
43	6	0.0	0.0	0.0	-	-	-	-	-	-	-	-	-	-	-	-	-	-	-	-	-	-	-	-	-	-	-	-	-	-	-	-	-	-	-	-	-	-	-	-	-	-	-	-	-	-	-	-	-
43	7	80.0	2.0	0.0	4.11	116.36	0.25	0.2549	0.4951	19331	0.7553	0.7463	0.7373	0.7284	0.7194	0.7104	0.752	0.7937	0.8353	0.8769	0.9186	0.9349	0.9511	0.9674	0.9837	1.0	0.9948	0.9896	0.9844	0.9792	0.9741	0.9492	0.9243	0.8994	0.8746	0.8497	0.8611	0.8726	0.8841	0.8956	0.907	0.9145	0.922	0.9294	0.9369	0.9444	0.9364	0.9284	0.9205
43	8	1240.0	33.0	0.0	12.71	128.21	0.255	0.2619	0.4831	16498	0.7395	0.732	0.7246	0.7171	0.7096	0.7022	0.7455	0.7887	0.832	0.8753	0.9186	0.9349	0.9512	0.9674	0.9837	1.0	0.9954	0.9908	0.9862	0.9816	0.9769	0.9528	0.9286	0.9044	0.8803	0.8561	0.8695	0.8828	0.8962	0.9096	0.923	0.9316	0.9402	0.9488	0.9574	0.966	0.9586	0.9511	0.9437
43	9	3760.0	101.0	0.0	19.93	141.36	0.2714	0.2828	0.4457	11268	0.6664	0.6636	0.6608	0.658	0.6552	0.6524	0.6988	0.7452	0.7916	0.838	0.8844	0.9003	0.9163	0.9323	0.9482	0.9642	0.9616	0.9591	0.9565	0.954	0.9514	0.9302	0.9091	0.8879	0.8668	0.8456	0.8645	0.8833	0.9021	0.921	0.9398	0.9519	0.9639	0.9759	0.988	1.0	0.9946	0.9893	0.9839
43	10	5920.0	154.0	8.0	25.23	156.02	0.2947	0.3104	0.3949	7890	0.5235	0.5275	0.5314	0.5354	0.5394	0.5433	0.5914	0.6394	0.6875	0.7355	0.7835	0.7986	0.8136	0.8286	0.8436	0.8586	0.8594	0.8602	0.861	0.8618	0.8626	0.8471	0.8316	0.8161	0.8006	0.7851	0.8112	0.8373	0.8634	0.8894	0.9155	0.9324	0.9493	0.9662	0.9831	1.0	0.9983	0.9967	0.995
43	11	7290.0	184.0	21.0	28.03	171.98	0.308	0.3227	0.3693	6827	0.4765	0.482	0.4874	0.4929	0.4984	0.5038	0.5509	0.5981	0.6452	0.6923	0.7394	0.7548	0.7702	0.7856	0.8009	0.8163	0.8186	0.8208	0.823	0.8252	0.8275	0.814	0.8006	0.7871	0.7736	0.7602	0.7887	0.8172	0.8458	0.8743	0.9029	0.9221	0.9413	0.9605	0.9797	0.9989	0.9991	0.9993	0.9995
43	12	7790.0	195.0	23.0	28.0	188.46	0.311	0.3257	0.3633	6625	0.4605	0.4665	0.4726	0.4786	0.4846	0.4906	0.5375	0.5844	0.6314	0.6783	0.7252	0.7405	0.7559	0.7713	0.7867	0.8021	0.8047	0.8073	0.81	0.8126	0.8152	0.8024	0.7896	0.7768	0.764	0.7512	0.7804	0.8097	0.8389	0.8682	0.8974	0.9172	0.937	0.9567	0.9765	0.9963	0.9971	0.9978	0.9985
43	13	5940.0	204.0	82.0	25.11	204.39	0.318	0.3314	0.3506	6209	0.4425	0.4487	0.4548	0.461	0.4672	0.4733	0.519	0.5647	0.6104	0.6561	0.7018	0.7176	0.7334	0.7491	0.7649	0.7807	0.784	0.7872	0.7905	0.7938	0.7971	0.7851	0.7731	0.7612	0.7492	0.7372	0.7672	0.7972	0.8272	0.8572	0.8872	0.9081	0.9289	0.9498	0.9706	0.9914	0.9931	0.9949	0.9966
43	14	4130.0	177.0	132.0	19.76	219.02	0.3086	0.3209	0.3706	6810	0.5112	0.5145	0.5179	0.5212	0.5246	0.5279	0.5737	0.6194	0.6652	0.7109	0.7567	0.7728	0.789	0.8051	0.8212	0.8374	0.8391	0.8408	0.8425	0.8441	0.8458	0.8311	0.8164	0.8017	0.787	0.7723	0.7993	0.8262	0.8531	0.8801	0.907	0.9256	0.9442	0.9628	0.9814	1.0	0.9998	0.9997	0.9995
43	15	2560.0	115.0	168.0	12.49	232.13	0.2846	0.2963	0.4191	9131	0.6179	0.617	0.6162	0.6153	0.6144	0.6135	0.6597	0.7059	0.7521	0.7983	0.8445	0.8605	0.8765	0.8926	0.9086	0.9246	0.9234	0.9221	0.9209	0.9197	0.9184	0.8993	0.8802	0.861	0.8419	0.8227	0.8441	0.8655	0.8868	0.9082	0.9296	0.9437	0.9577	0.9718	0.9859	1.0	0.9963	0.9925	0.9888
43	16	1770.0	52.0	3.0	3.86	243.95	0.259	0.2669	0.4741	14845	0.7295	0.723	0.7165	0.71	0.7034	0.6969	0.7412	0.7854	0.8297	0.874	0.9182	0.9346	0.9509	0.9673	0.9836	1.0	0.9958	0.9916	0.9874	0.9832	0.979	0.9553	0.9316	0.9079	0.8841	0.8604	0.8751	0.8898	0.9044	0.9191	0.9337	0.9432	0.9526	0.962	0.9714	0.9808	0.9738	0.9667	0.9597
43	17	120.0	3.0	0.0	-	-	-	-	-	-	-	-	-	-	-	-	-	-	-	-	-	-	-	-	-	-	-	-	-	-	-	-	-	-	-	-	-	-	-	-	-	-	-	-	-	-	-	-	-
43	18	0.0	0.0	0.0	-	-	-	-	-	-	-	-	-	-	-	-	-	-	-	-	-	-	-	-	-	-	-	-	-	-	-	-	-	-	-	-	-	-	-	-	-	-	-	-	-	-	-	-	-
43	19	0.0	0.0	0.0	-	-	-	-	-	-	-	-	-	-	-	-	-	-	-	-	-	-	-	-	-	-	-	-	-	-	-	-	-	-	-	-	-	-	-	-	-	-	-	-	-	-	-	-	-
43	20	0.0	0.0	0.0	-	-	-	-	-	-	-	-	-	-	-	-	-	-	-	-	-	-	-	-	-	-	-	-	-	-	-	-	-	-	-	-	-	-	-	-	-	-	-	-	-	-	-	-	-
43	21	0.0	0.0	0.0	-	-	-	-	-	-	-	-	-	-	-	-	-	-	-	-	-	-	-	-	-	-	-	-	-	-	-	-	-	-	-	-	-	-	-	-	-	-	-	-	-	-	-	-	-
43	22	0.0	0.0	0.0	-	-	-	-	-	-	-	-	-	-	-	-	-	-	-	-	-	-	-	-	-	-	-	-	-	-	-	-	-	-	-	-	-	-	-	-	-	-	-	-	-	-	-	-	-
43	23	0.0	0.0	0.0	-	-	-	-	-	-	-	-	-	-	-	-	-	-	-	-	-	-	-	-	-	-	-	-	-	-	-	-	-	-	-	-	-	-	-	-	-	-	-	-	-	-	-	-	-
44	0	0.0	0.0	0.0	-	-	-	-	-	-	-	-	-	-	-	-	-	-	-	-	-	-	-	-	-	-	-	-	-	-	-	-	-	-	-	-	-	-	-	-	-	-	-	-	-	-	-	-	-
44	1	0.0	0.0	0.0	-	-	-	-	-	-	-	-	-	-	-	-	-	-	-	-	-	-	-	-	-	-	-	-	-	-	-	-	-	-	-	-	-	-	-	-	-	-	-	-	-	-	-	-	-
44	2	0.0	0.0	0.0	-	-	-	-	-	-	-	-	-	-	-	-	-	-	-	-	-	-	-	-	-	-	-	-	-	-	-	-	-	-	-	-	-	-	-	-	-	-	-	-	-	-	-	-	-
44	3	0.0	0.0	0.0	-	-	-	-	-	-	-	-	-	-	-	-	-	-	-	-	-	-	-	-	-	-	-	-	-	-	-	-	-	-	-	-	-	-	-	-	-	-	-	-	-	-	-	-	-
44	4	0.0	0.0	0.0	-	-	-	-	-	-	-	-	-	-	-	-	-	-	-	-	-	-	-	-	-	-	-	-	-	-	-	-	-	-	-	-	-	-	-	-	-	-	-	-	-	-	-	-	-
44	5	0.0	0.0	0.0	-	-	-	-	-	-	-	-	-	-	-	-	-	-	-	-	-	-	-	-	-	-	-	-	-	-	-	-	-	-	-	-	-	-	-	-	-	-	-	-	-	-	-	-	-
44	6	0.0	0.0	0.0	-	-	-	-	-	-	-	-	-	-	-	-	-	-	-	-	-	-	-	-	-	-	-	-	-	-	-	-	-	-	-	-	-	-	-	-	-	-	-	-	-	-	-	-	-
44	7	110.0	3.0	0.0	4.36	116.15	0.25	0.2549	0.4951	19331	0.7553	0.7463	0.7373	0.7284	0.7194	0.7104	0.752	0.7937	0.8353	0.8769	0.9186	0.9349	0.9511	0.9674	0.9837	1.0	0.9948	0.9896	0.9844	0.9792	0.9741	0.9492	0.9243	0.8994	0.8746	0.8497	0.8611	0.8726	0.8841	0.8956	0.907	0.9145	0.922	0.9294	0.9369	0.9444	0.9364	0.9284	0.9205
44	8	1630.0	45.0	0.0	12.98	128.03	0.258	0.2659	0.4761	15186	0.7305	0.7239	0.7173	0.7107	0.7041	0.6975	0.7417	0.7859	0.8301	0.8743	0.9185	0.9348	0.9511	0.9674	0.9837	1.0	0.9957	0.9915	0.9872	0.9829	0.9787	0.9549	0.9311	0.9074	0.8836	0.8598	0.8743	0.8888	0.9033	0.9178	0.9323	0.9416	0.9509	0.9601	0.9694	0.9787	0.9716	0.9644	0.9573
44	9	3300.0	127.0	50.0	20.22	141.21	0.2927	0.3044	0.4029	8184	0.587	0.5873	0.5876	0.5879	0.5882	0.5885	0.6345	0.6805	0.7264	0.7724	0.8184	0.8345	0.8506	0.8667	0.8828	0.8989	0.8985	0.8982	0.8978	0.8974	0.8971	0.8792	0.8614	0.8436	0.8257	0.8079	0.8309	0.8538	0.8768	0.8998	0.9228	0.9382	0.9537	0.9691	0.9846	1.0	0.9973	0.9947	0.992
44	10	5480.0	204.0	81.0	25.53	155.92	0.3103	0.323	0.3666	6689	0.4964	0.5004	0.5045	0.5085	0.5125	0.5165	0.5623	0.6082	0.6541	0.6999	0.7458	0.7618	0.7779	0.7939	0.8099	0.826	0.828	0.83	0.832	0.834	0.8361	0.8219	0.8078	0.7937	0.7796	0.7655	0.7931	0.8207	0.8483	0.876	0.9036	0.9227	0.9417	0.9608	0.9799	0.9989	0.9991	0.9993	0.9996
44	11	7080.0	255.0	116.0	28.35	171.95	0.3233	0.3367	0.3401	5925	0.4114	0.4187	0.4259	0.4331	0.4404	0.4476	0.4929	0.5382	0.5835	0.6288	0.6741	0.6899	0.7057	0.7214	0.7372	0.7529	0.757	0.7611	0.7651	0.7692	0.7733	0.7626	0.7519	0.7412	0.7304	0.7197	0.7511	0.7825	0.8138	0.8452	0.8766	0.8986	0.9205	0.9425	0.9645	0.9865	0.9892	0.9919	0.9946
44	12	5870.0	238.0	226.0	28.32	188.49	0.3169	0.3294	0.3537	6277	0.4639	0.4689	0.474	0.4791	0.4841	0.4892	0.5345	0.5798	0.625	0.6703	0.7156	0.7317	0.7477	0.7638	0.7799	0.796	0.7989	0.8017	0.8046	0.8075	0.8104	0.7976	0.7848	0.7721	0.7593	0.7465	0.7756	0.8046	0.8337	0.8627	0.8918	0.9121	0.9324	0.9527	0.9731	0.9934	0.9947	0.996	0.9974
44	13	6390.0	223.0	99.0	25.42	204.49	0.3201	0.3335	0.3464	6093	0.4306	0.4371	0.4437	0.4503	0.4568	0.4634	0.5089	0.5545	0.6	0.6455	0.6911	0.7068	0.7226	0.7384	0.7541	0.7699	0.7735	0.7771	0.7807	0.7843	0.7879	0.7764	0.7649	0.7534	0.7419	0.7304	0.761	0.7915	0.822	0.8526	0.8831	0.9044	0.9256	0.9469	0.9682	0.9895	0.9916	0.9937	0.9958
44	14	5890.0	152.0	16.0	20.05	219.17	0.3006	0.315	0.3844	7393	0.5161	0.52	0.5238	0.5277	0.5316	0.5354	0.5826	0.6298	0.677	0.7242	0.7714	0.7869	0.8023	0.8177	0.8331	0.8486	0.8498	0.8509	0.8521	0.8533	0.8545	0.8394	0.8244	0.8093	0.7942	0.7791	0.8056	0.8322	0.8587	0.8853	0.9118	0.9295	0.9471	0.9647	0.9824	1.0	0.999	0.998	0.9969
44	15	2340.0	56.0	0.0	12.76	232.31	0.263	0.2719	0.4651	13483	0.7189	0.7134	0.7078	0.7023	0.6968	0.6913	0.7366	0.7819	0.8272	0.8725	0.9179	0.9343	0.9507	0.9671	0.9836	1.0	0.9962	0.9925	0.9887	0.9849	0.9812	0.958	0.9348	0.9115	0.8883	0.8651	0.8811	0.8972	0.9132	0.9292	0.9453	0.9555	0.9658	0.9761	0.9864	0.9967	0.9901	0.9835	0.9769
44	16	830.0	21.0	0.0	4.11	244.15	0.2509	0.2559	0.4931	18827	0.7545	0.7456	0.7367	0.7278	0.7189	0.7099	0.7516	0.7933	0.835	0.8767	0.9184	0.9347	0.951	0.9673	0.9837	1.0	0.9949	0.9897	0.9846	0.9795	0.9743	0.9495	0.9247	0.8998	0.875	0.8502	0.8618	0.8734	0.885	0.8966	0.9082	0.9158	0.9234	0.931	0.9386	0.9462	0.9383	0.9304	0.9225
44	17	60.0	2.0	0.0	-	-	-	-	-	-	-	-	-	-	-	-	-	-	-	-	-	-	-	-	-	-	-	-	-	-	-	-	-	-	-	-	-	-	-	-	-	-	-	-	-	-	-	-	-
44	18	0.0	0.0	0.0	-	-	-	-	-	-	-	-	-	-	-	-	-	-	-	-	-	-	-	-	-	-	-	-	-	-	-	-	-	-	-	-	-	-	-	-	-	-	-	-	-	-	-	-	-
44	19	0.0	0.0	0.0	-	-	-	-	-	-	-	-	-	-	-	-	-	-	-	-	-	-	-	-	-	-	-	-	-	-	-	-	-	-	-	-	-	-	-	-	-	-	-	-	-	-	-	-	-
44	20	0.0	0.0	0.0	-	-	-	-	-	-	-	-	-	-	-	-	-	-	-	-	-	-	-	-	-	-	-	-	-	-	-	-	-	-	-	-	-	-	-	-	-	-	-	-	-	-	-	-	-
44	21	0.0	0.0	0.0	-	-	-	-	-	-	-	-	-	-	-	-	-	-	-	-	-	-	-	-	-	-	-	-	-	-	-	-	-	-	-	-	-	-	-	-	-	-	-	-	-	-	-	-	-
44	22	0.0	0.0	0.0	-	-	-	-	-	-	-	-	-	-	-	-	-	-	-	-	-	-	-	-	-	-	-	-	-	-	-	-	-	-	-	-	-	-	-	-	-	-	-	-	-	-	-	-	-
44	23	0.0	0.0	0.0	-	-	-	-	-	-	-	-	-	-	-	-	-	-	-	-	-	-	-	-	-	-	-	-	-	-	-	-	-	-	-	-	-	-	-	-	-	-	-	-	-	-	-	-	-
45	0	0.0	0.0	0.0	-	-	-	-	-	-	-	-	-	-	-	-	-	-	-	-	-	-	-	-	-	-	-	-	-	-	-	-	-	-	-	-	-	-	-	-	-	-	-	-	-	-	-	-	-
45	1	0.0	0.0	0.0	-	-	-	-	-	-	-	-	-	-	-	-	-	-	-	-	-	-	-	-	-	-	-	-	-	-	-	-	-	-	-	-	-	-	-	-	-	-	-	-	-	-	-	-	-
45	2	0.0	0.0	0.0	-	-	-	-	-	-	-	-	-	-	-	-	-	-	-	-	-	-	-	-	-	-	-	-	-	-	-	-	-	-	-	-	-	-	-	-	-	-	-	-	-	-	-	-	-
45	3	0.0	0.0	0.0	-	-	-	-	-	-	-	-	-	-	-	-	-	-	-	-	-	-	-	-	-	-	-	-	-	-	-	-	-	-	-	-	-	-	-	-	-	-	-	-	-	-	-	-	-
45	4	0.0	0.0	0.0	-	-	-	-	-	-	-	-	-	-	-	-	-	-	-	-	-	-	-	-	-	-	-	-	-	-	-	-	-	-	-	-	-	-	-	-	-	-	-	-	-	-	-	-	-
45	5	0.0	0.0	0.0	-	-	-	-	-	-	-	-	-	-	-	-	-	-	-	-	-	-	-	-	-	-	-	-	-	-	-	-	-	-	-	-	-	-	-	-	-	-	-	-	-	-	-	-	-
45	6	0.0	0.0	0.0	-	-	-	-	-	-	-	-	-	-	-	-	-	-	-	-	-	-	-	-	-	-	-	-	-	-	-	-	-	-	-	-	-	-	-	-	-	-	-	-	-	-	-	-	-
45	7	130.0	4.0	0.0	4.61	115.95	0.25	0.2549	0.4951	19331	0.7553	0.7463	0.7373	0.7284	0.7194	0.7104	0.752	0.7937	0.8353	0.8769	0.9186	0.9349	0.9511	0.9674	0.9837	1.0	0.9948	0.9896	0.9844	0.9792	0.9741	0.9492	0.9243	0.8994	0.8746	0.8497	0.8611	0.8726	0.8841	0.8956	0.907	0.9145	0.922	0.9294	0.9369	0.9444	0.9364	0.9284	0.9205
45	8	1540.0	41.0	0.0	13.25	127.84	0.258	0.2659	0.4761	15186	0.7305	0.7239	0.7173	0.7107	0.7041	0.6975	0.7417	0.7859	0.8301	0.8743	0.9185	0.9348	0.9511	0.9674	0.9837	1.0	0.9957	0.9915	0.9872	0.9829	0.9787	0.9549	0.9311	0.9074	0.8836	0.8598	0.8743	0.8888	0.9033	0.9178	0.9323	0.9416	0.9509	0.9601	0.9694	0.9787	0.9716	0.9644	0.9573
45	9	3940.0	105.0	1.0	20.51	141.06	0.272	0.2839	0.4441	11114	0.6579	0.6556	0.6533	0.6509	0.6486	0.6463	0.6929	0.7396	0.7862	0.8329	0.8795	0.8954	0.9112	0.927	0.9429	0.9587	0.9563	0.9539	0.9515	0.9491	0.9467	0.9259	0.905	0.8842	0.8633	0.8425	0.8618	0.881	0.9003	0.9195	0.9388	0.951	0.9633	0.9755	0.9878	1.0	0.9948	0.9896	0.9843
45	10	5010.0	179.0	107.0	25.85	155.82	0.3141	0.3265	0.3594	6446	0.4809	0.4853	0.4898	0.4942	0.4986	0.5031	0.5485	0.5939	0.6393	0.6848	0.7302	0.7463	0.7624	0.7786	0.7947	0.8108	0.8133	0.8157	0.8182	0.8206	0.8231	0.8096	0.7962	0.7827	0.7693	0.7558	0.7841	0.8124	0.8407	0.869	0.8973	0.917	0.9368	0.9565	0.9762	0.996	0.9968	0.9976	0.9984
45	11	4690.0	211.0	257.0	28.68	171.91	0.3052	0.3182	0.3766	7049	0.5161	0.5195	0.5229	0.5263	0.5297	0.5331	0.5794	0.6256	0.6719	0.7182	0.7645	0.7804	0.7963	0.8121	0.828	0.8439	0.8453	0.8468	0.8482	0.8496	0.851	0.8361	0.8211	0.8061	0.7912	0.7762	0.8028	0.8295	0.8561	0.8827	0.9094	0.9275	0.9456	0.9638	0.9819	1.0	0.9994	0.9989	0.9983
45	12	4870.0	216.0	373.0	28.64	188.53	0.3068	0.3198	0.3734	6931	0.5081	0.5118	0.5155	0.5192	0.5229	0.5267	0.5729	0.6192	0.6654	0.7117	0.7579	0.7738	0.7897	0.8056	0.8215	0.8374	0.839	0.8407	0.8423	0.844	0.8456	0.831	0.8163	0.8017	0.7871	0.7724	0.7995	0.8265	0.8536	0.8807	0.9077	0.9262	0.9446	0.9631	0.9815	1.0	0.9997	0.9994	0.9991
45	13	4810.0	215.0	341.0	25.73	204.6	0.3063	0.3192	0.3745	6968	0.5115	0.515	0.5186	0.5222	0.5257	0.5293	0.5755	0.6218	0.668	0.7142	0.7605	0.7764	0.7923	0.8082	0.8241	0.84	0.8415	0.8431	0.8447	0.8462	0.8478	0.833	0.8183	0.8035	0.7887	0.7739	0.8008	0.8277	0.8546	0.8814	0.9083	0.9267	0.945	0.9633	0.9817	1.0	0.9996	0.9992	0.9988
45	14	3870.0	181.0	306.0	20.34	219.32	0.2987	0.3114	0.3899	7585	0.5503	0.5522	0.5542	0.5562	0.5581	0.5601	0.6064	0.6526	0.6989	0.7451	0.7914	0.8073	0.8232	0.8392	0.8551	0.871	0.8715	0.8721	0.8726	0.8731	0.8737	0.8573	0.8409	0.8246	0.8082	0.7918	0.8167	0.8416	0.8664	0.8913	0.9162	0.9329	0.9497	0.9665	0.9832	1.0	0.9984	0.9967	0.9951
45	15	2370.0	119.0	258.0	13.03	232.49	0.2765	0.2876	0.4359	10360	0.6535	0.6511	0.6487	0.6463	0.6439	0.6415	0.6877	0.7338	0.7799	0.826	0.8721	0.8882	0.9043	0.9204	0.9365	0.9526	0.9505	0.9483	0.9461	0.944	0.9418	0.9212	0.9006	0.8801	0.8595	0.8389	0.8584	0.8779	0.8975	0.917	0.9365	0.9492	0.9619	0.9746	0.9873	1.0	0.9952	0.9903	0.9855
45	16	1470.0	60.0	36.0	4.37	244.36	0.2756	0.2859	0.4386	10564	0.6675	0.6643	0.6611	0.6579	0.6548	0.6516	0.6973	0.743	0.7888	0.8345	0.8802	0.8965	0.9128	0.9291	0.9454	0.9617	0.9593	0.9569	0.9545	0.952	0.9496	0.9285	0.9074	0.8863	0.8651	0.844	0.8629	0.8817	0.9006	0.9194	0.9383	0.9506	0.963	0.9753	0.9877	1.0	0.9949	0.9899	0.9848
45	17	150.0	4.0	0.0	-	-	-	-	-	-	-	-	-	-	-	-	-	-	-	-	-	-	-	-	-	-	-	-	-	-	-	-	-	-	-	-	-	-	-	-	-	-	-	-	-	-	-	-	-
45	18	0.0	0.0	0.0	-	-	-	-	-	-	-	-	-	-	-	-	-	-	-	-	-	-	-	-	-	-	-	-	-	-	-	-	-	-	-	-	-	-	-	-	-	-	-	-	-	-	-	-	-
45	19	0.0	0.0	0.0	-	-	-	-	-	-	-	-	-	-	-	-	-	-	-	-	-	-	-	-	-	-	-	-	-	-	-	-	-	-	-	-	-	-	-	-	-	-	-	-	-	-	-	-	-
45	20	0.0	0.0	0.0	-	-	-	-	-	-	-	-	-	-	-	-	-	-	-	-	-	-	-	-	-	-	-	-	-	-	-	-	-	-	-	-	-	-	-	-	-	-	-	-	-	-	-	-	-
45	21	0.0	0.0	0.0	-	-	-	-	-	-	-	-	-	-	-	-	-	-	-	-	-	-	-	-	-	-	-	-	-	-	-	-	-	-	-	-	-	-	-	-	-	-	-	-	-	-	-	-	-
45	22	0.0	0.0	0.0	-	-	-	-	-	-	-	-	-	-	-	-	-	-	-	-	-	-	-	-	-	-	-	-	-	-	-	-	-	-	-	-	-	-	-	-	-	-	-	-	-	-	-	-	-
45	23	0.0	0.0	0.0	-	-	-	-	-	-	-	-	-	-	-	-	-	-	-	-	-	-	-	-	-	-	-	-	-	-	-	-	-	-	-	-	-	-	-	-	-	-	-	-	-	-	-	-	-
46	0	0.0	0.0	0.0	-	-	-	-	-	-	-	-	-	-	-	-	-	-	-	-	-	-	-	-	-	-	-	-	-	-	-	-	-	-	-	-	-	-	-	-	-	-	-	-	-	-	-	-	-
46	1	0.0	0.0	0.0	-	-	-	-	-	-	-	-	-	-	-	-	-	-	-	-	-	-	-	-	-	-	-	-	-	-	-	-	-	-	-	-	-	-	-	-	-	-	-	-	-	-	-	-	-
46	2	0.0	0.0	0.0	-	-	-	-	-	-	-	-	-	-	-	-	-	-	-	-	-	-	-	-	-	-	-	-	-	-	-	-	-	-	-	-	-	-	-	-	-	-	-	-	-	-	-	-	-
46	3	0.0	0.0	0.0	-	-	-	-	-	-	-	-	-	-	-	-	-	-	-	-	-	-	-	-	-	-	-	-	-	-	-	-	-	-	-	-	-	-	-	-	-	-	-	-	-	-	-	-	-
46	4	0.0	0.0	0.0	-	-	-	-	-	-	-	-	-	-	-	-	-	-	-	-	-	-	-	-	-	-	-	-	-	-	-	-	-	-	-	-	-	-	-	-	-	-	-	-	-	-	-	-	-
46	5	0.0	0.0	0.0	-	-	-	-	-	-	-	-	-	-	-	-	-	-	-	-	-	-	-	-	-	-	-	-	-	-	-	-	-	-	-	-	-	-	-	-	-	-	-	-	-	-	-	-	-
46	6	0.0	0.0	0.0	-	-	-	-	-	-	-	-	-	-	-	-	-	-	-	-	-	-	-	-	-	-	-	-	-	-	-	-	-	-	-	-	-	-	-	-	-	-	-	-	-	-	-	-	-
46	7	240.0	7.0	0.0	4.87	115.75	0.25	0.2549	0.4951	19331	0.7553	0.7463	0.7373	0.7284	0.7194	0.7104	0.752	0.7937	0.8353	0.8769	0.9186	0.9349	0.9511	0.9674	0.9837	1.0	0.9948	0.9896	0.9844	0.9792	0.9741	0.9492	0.9243	0.8994	0.8746	0.8497	0.8611	0.8726	0.8841	0.8956	0.907	0.9145	0.922	0.9294	0.9369	0.9444	0.9364	0.9284	0.9205
46	8	1930.0	55.0	0.0	13.53	127.66	0.26	0.2679	0.4721	14518	0.7286	0.7221	0.7157	0.7092	0.7028	0.6963	0.7407	0.785	0.8293	0.8737	0.918	0.9344	0.9508	0.9672	0.9836	1.0	0.9959	0.9917	0.9876	0.9835	0.9793	0.9557	0.932	0.9084	0.8847	0.8611	0.8759	0.8907	0.9056	0.9204	0.9352	0.9448	0.9543	0.9639	0.9735	0.983	0.9761	0.9691	0.9621
46	9	2540.0	60.0	0.0	20.81	140.91	0.264	0.2739	0.4621	13093	0.7066	0.7018	0.6971	0.6924	0.6877	0.683	0.7289	0.7748	0.8207	0.8666	0.9125	0.9287	0.945	0.9613	0.9775	0.9938	0.9903	0.9868	0.9833	0.9798	0.9763	0.9535	0.9308	0.908	0.8853	0.8625	0.8794	0.8962	0.913	0.9298	0.9466	0.9573	0.9679	0.9786	0.9893	1.0	0.9936	0.9872	0.9808
46	10	4040.0	92.0	0.0	26.16	155.72	0.272	0.284	0.4441	11107	0.6578	0.6555	0.6532	0.6508	0.6485	0.6462	0.6929	0.7395	0.7861	0.8328	0.8794	0.8953	0.9111	0.9269	0.9428	0.9586	0.9562	0.9538	0.9514	0.949	0.9466	0.9258	0.9049	0.8841	0.8633	0.8424	0.8617	0.881	0.9002	0.9195	0.9388	0.951	0.9633	0.9755	0.9878	1.0	0.9948	0.9896	0.9843
46	11	5080.0	113.0	0.0	29.01	171.88	0.275	0.287	0.438	10561	0.6475	0.6456	0.6437	0.6418	0.6398	0.6379	0.6845	0.7311	0.7777	0.8243	0.8709	0.8867	0.9026	0.9184	0.9343	0.9501	0.948	0.9459	0.9438	0.9417	0.9396	0.9192	0.8988	0.8784	0.8579	0.8375	0.8573	0.8771	0.8969	0.9167	0.9365	0.9492	0.9619	0.9746	0.9873	1.0	0.9951	0.9903	0.9854
46	12	5440.0	120.0	0.0	28.97	188.58	0.2919	0.3068	0.4013	8185	0.5458	0.5487	0.5515	0.5544	0.5573	0.5602	0.6079	0.6556	0.7033	0.751	0.7987	0.8139	0.8291	0.8443	0.8595	0.8747	0.875	0.8753	0.8756	0.8758	0.8761	0.8598	0.8434	0.827	0.8107	0.7943	0.8192	0.8442	0.8692	0.8941	0.9191	0.9353	0.9515	0.9676	0.9838	1.0	0.9978	0.9956	0.9934
46	13	6220.0	145.0	0.0	26.05	204.71	0.2964	0.3123	0.3913	7729	0.5122	0.5167	0.5212	0.5257	0.5302	0.5347	0.5829	0.631	0.6792	0.7273	0.7755	0.7904	0.8054	0.8203	0.8353	0.8502	0.8513	0.8524	0.8534	0.8545	0.8555	0.8405	0.8254	0.8104	0.7953	0.7803	0.8069	0.8336	0.8603	0.8869	0.9136	0.9309	0.9482	0.9654	0.9827	1.0	0.9986	0.9973	0.9959
46	14	5690.0	142.0	1.0	20.63	219.48	0.2935	0.3084	0.3981	8024	0.539	0.5421	0.5453	0.5484	0.5516	0.5547	0.6024	0.65	0.6977	0.7454	0.7931	0.8083	0.8235	0.8387	0.8539	0.8691	0.8696	0.8701	0.8705	0.871	0.8715	0.8554	0.8393	0.8232	0.8072	0.7911	0.8164	0.8417	0.867	0.8923	0.9177	0.9341	0.9506	0.9671	0.9835	1.0	0.998	0.9961	0.9941
46	15	3990.0	107.0	1.0	13.3	232.69	0.272	0.2839	0.4441	11114	0.6579	0.6556	0.6533	0.6509	0.6486	0.6463	0.6929	0.7396	0.7862	0.8329	0.8795	0.8954	0.9112	0.927	0.9429	0.9587	0.9563	0.9539	0.9515	0.9491	0.9467	0.9259	0.905	0.8842	0.8633	0.8425	0.8618	0.881	0.9003	0.9195	0.9388	0.951	0.9633	0.9755	0.9878	1.0	0.9948	0.9896	0.9843
46	16	1370.0	36.0	0.0	4.62	244.57	0.256	0.2629	0.4811	16101	0.7386	0.7312	0.7238	0.7164	0.709	0.7017	0.745	0.7883	0.8317	0.875	0.9184	0.9347	0.951	0.9673	0.9837	1.0	0.9955	0.9909	0.9864	0.9818	0.9773	0.9531	0.929	0.9049	0.8808	0.8567	0.8702	0.8837	0.8973	0.9108	0.9244	0.9331	0.9418	0.9506	0.9593	0.968	0.9607	0.9533	0.9459
46	17	90.0	2.0	0.0	-	-	-	-	-	-	-	-	-	-	-	-	-	-	-	-	-	-	-	-	-	-	-	-	-	-	-	-	-	-	-	-	-	-	-	-	-	-	-	-	-	-	-	-	-
46	18	0.0	0.0	0.0	-	-	-	-	-	-	-	-	-	-	-	-	-	-	-	-	-	-	-	-	-	-	-	-	-	-	-	-	-	-	-	-	-	-	-	-	-	-	-	-	-	-	-	-	-
46	19	0.0	0.0	0.0	-	-	-	-	-	-	-	-	-	-	-	-	-	-	-	-	-	-	-	-	-	-	-	-	-	-	-	-	-	-	-	-	-	-	-	-	-	-	-	-	-	-	-	-	-
46	20	0.0	0.0	0.0	-	-	-	-	-	-	-	-	-	-	-	-	-	-	-	-	-	-	-	-	-	-	-	-	-	-	-	-	-	-	-	-	-	-	-	-	-	-	-	-	-	-	-	-	-
46	21	0.0	0.0	0.0	-	-	-	-	-	-	-	-	-	-	-	-	-	-	-	-	-	-	-	-	-	-	-	-	-	-	-	-	-	-	-	-	-	-	-	-	-	-	-	-	-	-	-	-	-
46	22	0.0	0.0	0.0	-	-	-	-	-	-	-	-	-	-	-	-	-	-	-	-	-	-	-	-	-	-	-	-	-	-	-	-	-	-	-	-	-	-	-	-	-	-	-	-	-	-	-	-	-
46	23	0.0	0.0	0.0	-	-	-	-	-	-	-	-	-	-	-	-	-	-	-	-	-	-	-	-	-	-	-	-	-	-	-	-	-	-	-	-	-	-	-	-	-	-	-	-	-	-	-	-	-
47	0	0.0	0.0	0.0	-	-	-	-	-	-	-	-	-	-	-	-	-	-	-	-	-	-	-	-	-	-	-	-	-	-	-	-	-	-	-	-	-	-	-	-	-	-	-	-	-	-	-	-	-
47	1	0.0	0.0	0.0	-	-	-	-	-	-	-	-	-	-	-	-	-	-	-	-	-	-	-	-	-	-	-	-	-	-	-	-	-	-	-	-	-	-	-	-	-	-	-	-	-	-	-	-	-
47	2	0.0	0.0	0.0	-	-	-	-	-	-	-	-	-	-	-	-	-	-	-	-	-	-	-	-	-	-	-	-	-	-	-	-	-	-	-	-	-	-	-	-	-	-	-	-	-	-	-	-	-
47	3	0.0	0.0	0.0	-	-	-	-	-	-	-	-	-	-	-	-	-	-	-	-	-	-	-	-	-	-	-	-	-	-	-	-	-	-	-	-	-	-	-	-	-	-	-	-	-	-	-	-	-
47	4	0.0	0.0	0.0	-	-	-	-	-	-	-	-	-	-	-	-	-	-	-	-	-	-	-	-	-	-	-	-	-	-	-	-	-	-	-	-	-	-	-	-	-	-	-	-	-	-	-	-	-
47	5	0.0	0.0	0.0	-	-	-	-	-	-	-	-	-	-	-	-	-	-	-	-	-	-	-	-	-	-	-	-	-	-	-	-	-	-	-	-	-	-	-	-	-	-	-	-	-	-	-	-	-
47	6	0.0	0.0	0.0	-	-	-	-	-	-	-	-	-	-	-	-	-	-	-	-	-	-	-	-	-	-	-	-	-	-	-	-	-	-	-	-	-	-	-	-	-	-	-	-	-	-	-	-	-
47	7	120.0	3.0	0.0	5.14	115.54	0.25	0.2549	0.4951	19331	0.7553	0.7463	0.7373	0.7284	0.7194	0.7104	0.752	0.7937	0.8353	0.8769	0.9186	0.9349	0.9511	0.9674	0.9837	1.0	0.9948	0.9896	0.9844	0.9792	0.9741	0.9492	0.9243	0.8994	0.8746	0.8497	0.8611	0.8726	0.8841	0.8956	0.907	0.9145	0.922	0.9294	0.9369	0.9444	0.9364	0.9284	0.9205
47	8	1490.0	39.0	0.0	13.81	127.48	0.257	0.2639	0.4791	15721	0.7377	0.7304	0.7231	0.7157	0.7084	0.7011	0.7445	0.7879	0.8313	0.8747	0.9181	0.9345	0.9509	0.9672	0.9836	1.0	0.9955	0.991	0.9865	0.9821	0.9776	0.9535	0.9294	0.9054	0.8813	0.8572	0.8709	0.8846	0.8983	0.912	0.9257	0.9346	0.9435	0.9523	0.9612	0.9701	0.9628	0.9555	0.9482
47	9	4130.0	110.0	2.0	21.11	140.76	0.2728	0.2847	0.4425	10963	0.6553	0.6531	0.6509	0.6487	0.6465	0.6442	0.6909	0.7375	0.7841	0.8307	0.8773	0.8932	0.909	0.9249	0.9407	0.9566	0.9542	0.9519	0.9496	0.9473	0.9449	0.9242	0.9035	0.8827	0.862	0.8413	0.8607	0.88	0.8994	0.9188	0.9382	0.9506	0.9629	0.9753	0.9876	1.0	0.9949	0.9897	0.9846
47	10	4410.0	187.0	148.0	26.48	155.62	0.3092	0.3217	0.3691	6766	0.5052	0.5088	0.5124	0.5161	0.5197	0.5234	0.5692	0.6151	0.6609	0.7068	0.7526	0.7687	0.7848	0.8009	0.817	0.8331	0.8349	0.8367	0.8385	0.8404	0.8422	0.8277	0.8133	0.7988	0.7843	0.7699	0.7971	0.8243	0.8516	0.8788	0.9061	0.9248	0.9436	0.9624	0.9812	1.0	1.0	1.0	1.0
47	11	4860.0	217.0	326.0	29.34	171.85	0.3067	0.3198	0.3735	6937	0.5078	0.5115	0.5153	0.519	0.5228	0.5265	0.5728	0.6191	0.6653	0.7116	0.7579	0.7738	0.7896	0.8055	0.8214	0.8373	0.8389	0.8406	0.8422	0.8439	0.8455	0.8309	0.8163	0.8016	0.787	0.7724	0.7995	0.8265	0.8536	0.8806	0.9077	0.9262	0.9446	0.9631	0.9815	1.0	0.9997	0.9994	0.9991
47	12	4070.0	192.0	505.0	29.3	188.63	0.2958	0.3089	0.3953	7843	0.5564	0.5582	0.5601	0.562	0.5639	0.5657	0.6123	0.6589	0.7055	0.752	0.7986	0.8144	0.8302	0.8459	0.8617	0.8775	0.8778	0.8781	0.8784	0.8786	0.8789	0.8623	0.8456	0.829	0.8123	0.7956	0.8202	0.8447	0.8692	0.8937	0.9182	0.9346	0.9509	0.9673	0.9836	1.0	0.998	0.996	0.9941
47	13	4830.0	216.0	329.0	26.36	204.83	0.3064	0.3194	0.3742	6960	0.5107	0.5143	0.5179	0.5215	0.5251	0.5287	0.575	0.6212	0.6674	0.7136	0.7599	0.7758	0.7917	0.8076	0.8235	0.8394	0.841	0.8426	0.8441	0.8457	0.8473	0.8326	0.8178	0.8031	0.7883	0.7736	0.8005	0.8274	0.8543	0.8813	0.9082	0.9265	0.9449	0.9633	0.9816	1.0	0.9996	0.9993	0.9989
47	14	4620.0	196.0	123.0	20.93	219.65	0.3113	0.3237	0.365	6625	0.496	0.4999	0.5038	0.5077	0.5116	0.5155	0.5612	0.6068	0.6524	0.6981	0.7437	0.7598	0.776	0.7921	0.8082	0.8243	0.8264	0.8285	0.8306	0.8326	0.8347	0.8206	0.8066	0.7925	0.7784	0.7643	0.792	0.8196	0.8472	0.8749	0.9025	0.9217	0.9409	0.96	0.9792	0.9984	0.9987	0.999	0.9994
47	15	4060.0	109.0	2.0	13.58	232.88	0.2722	0.2841	0.4437	11076	0.6572	0.6549	0.6526	0.6503	0.648	0.6457	0.6923	0.739	0.7856	0.8323	0.8789	0.8947	0.9106	0.9264	0.9423	0.9581	0.9557	0.9533	0.951	0.9486	0.9462	0.9254	0.9046	0.8838	0.863	0.8421	0.8614	0.8807	0.9	0.9193	0.9386	0.9509	0.9632	0.9754	0.9877	1.0	0.9948	0.9896	0.9844
47	16	2100.0	62.0	9.0	4.87	244.79	0.2681	0.2782	0.4537	12073	0.6922	0.6881	0.6839	0.6798	0.6757	0.6715	0.7174	0.7633	0.8092	0.8551	0.901	0.9172	0.9335	0.9497	0.966	0.9822	0.9791	0.976	0.9729	0.9697	0.9666	0.9445	0.9223	0.9002	0.878	0.8559	0.8734	0.891	0.9085	0.9261	0.9436	0.9549	0.9662	0.9775	0.9887	1.0	0.9941	0.9881	0.9822
47	17	240.0	7.0	0.0	-	-	-	-	-	-	-	-	-	-	-	-	-	-	-	-	-	-	-	-	-	-	-	-	-	-	-	-	-	-	-	-	-	-	-	-	-	-	-	-	-	-	-	-	-
47	18	0.0	0.0	0.0	-	-	-	-	-	-	-	-	-	-	-	-	-	-	-	-	-	-	-	-	-	-	-	-	-	-	-	-	-	-	-	-	-	-	-	-	-	-	-	-	-	-	-	-	-
47	19	0.0	0.0	0.0	-	-	-	-	-	-	-	-	-	-	-	-	-	-	-	-	-	-	-	-	-	-	-	-	-	-	-	-	-	-	-	-	-	-	-	-	-	-	-	-	-	-	-	-	-
47	20	0.0	0.0	0.0	-	-	-	-	-	-	-	-	-	-	-	-	-	-	-	-	-	-	-	-	-	-	-	-	-	-	-	-	-	-	-	-	-	-	-	-	-	-	-	-	-	-	-	-	-
47	21	0.0	0.0	0.0	-	-	-	-	-	-	-	-	-	-	-	-	-	-	-	-	-	-	-	-	-	-	-	-	-	-	-	-	-	-	-	-	-	-	-	-	-	-	-	-	-	-	-	-	-
47	22	0.0	0.0	0.0	-	-	-	-	-	-	-	-	-	-	-	-	-	-	-	-	-	-	-	-	-	-	-	-	-	-	-	-	-	-	-	-	-	-	-	-	-	-	-	-	-	-	-	-	-
47	23	0.0	0.0	0.0	-	-	-	-	-	-	-	-	-	-	-	-	-	-	-	-	-	-	-	-	-	-	-	-	-	-	-	-	-	-	-	-	-	-	-	-	-	-	-	-	-	-	-	-	-
48	0	0.0	0.0	0.0	-	-	-	-	-	-	-	-	-	-	-	-	-	-	-	-	-	-	-	-	-	-	-	-	-	-	-	-	-	-	-	-	-	-	-	-	-	-	-	-	-	-	-	-	-
48	1	0.0	0.0	0.0	-	-	-	-	-	-	-	-	-	-	-	-	-	-	-	-	-	-	-	-	-	-	-	-	-	-	-	-	-	-	-	-	-	-	-	-	-	-	-	-	-	-	-	-	-
48	2	0.0	0.0	0.0	-	-	-	-	-	-	-	-	-	-	-	-	-	-	-	-	-	-	-	-	-	-	-	-	-	-	-	-	-	-	-	-	-	-	-	-	-	-	-	-	-	-	-	-	-
48	3	0.0	0.0	0.0	-	-	-	-	-	-	-	-	-	-	-	-	-	-	-	-	-	-	-	-	-	-	-	-	-	-	-	-	-	-	-	-	-	-	-	-	-	-	-	-	-	-	-	-	-
48	4	0.0	0.0	0.0	-	-	-	-	-	-	-	-	-	-	-	-	-	-	-	-	-	-	-	-	-	-	-	-	-	-	-	-	-	-	-	-	-	-	-	-	-	-	-	-	-	-	-	-	-
48	5	0.0	0.0	0.0	-	-	-	-	-	-	-	-	-	-	-	-	-	-	-	-	-	-	-	-	-	-	-	-	-	-	-	-	-	-	-	-	-	-	-	-	-	-	-	-	-	-	-	-	-
48	6	0.0	0.0	0.0	-	-	-	-	-	-	-	-	-	-	-	-	-	-	-	-	-	-	-	-	-	-	-	-	-	-	-	-	-	-	-	-	-	-	-	-	-	-	-	-	-	-	-	-	-
48	7	180.0	5.0	0.0	5.41	115.34	0.25	0.2549	0.4951	19331	0.7553	0.7463	0.7373	0.7284	0.7194	0.7104	0.752	0.7937	0.8353	0.8769	0.9186	0.9349	0.9511	0.9674	0.9837	1.0	0.9948	0.9896	0.9844	0.9792	0.9741	0.9492	0.9243	0.8994	0.8746	0.8497	0.8611	0.8726	0.8841	0.8956	0.907	0.9145	0.922	0.9294	0.9369	0.9444	0.9364	0.9284	0.9205
48	8	1770.0	48.0	0.0	14.1	127.29	0.259	0.2669	0.4741	14845	0.7295	0.723	0.7165	0.71	0.7034	0.6969	0.7412	0.7854	0.8297	0.874	0.9182	0.9346	0.9509	0.9673	0.9836	1.0	0.9958	0.9916	0.9874	0.9832	0.979	0.9553	0.9316	0.9079	0.8841	0.8604	0.8751	0.8898	0.9044	0.9191	0.9337	0.9432	0.9526	0.962	0.9714	0.9808	0.9738	0.9667	0.9597
48	9	4260.0	114.0	1.0	21.42	140.61	0.273	0.2849	0.4421	10926	0.6547	0.6525	0.6503	0.6481	0.6459	0.6437	0.6903	0.7369	0.7835	0.8302	0.8768	0.8926	0.9085	0.9243	0.9402	0.956	0.9537	0.9514	0.9491	0.9468	0.9445	0.9238	0.9031	0.8824	0.8616	0.8409	0.8604	0.8798	0.8992	0.9186	0.9381	0.9505	0.9628	0.9752	0.9876	1.0	0.9949	0.9898	0.9847
48	10	6330.0	162.0	25.0	26.81	155.53	0.3026	0.3171	0.3804	7229	0.5052	0.5096	0.5139	0.5182	0.5225	0.5269	0.5741	0.6213	0.6685	0.7158	0.763	0.7784	0.7938	0.8092	0.8246	0.84	0.8415	0.843	0.8444	0.8459	0.8474	0.8327	0.8181	0.8034	0.7888	0.7742	0.8013	0.8284	0.8555	0.8826	0.9097	0.9278	0.9458	0.9639	0.9819	1.0	0.9993	0.9986	0.9979
48	11	8100.0	205.0	11.0	29.68	171.83	0.3052	0.3211	0.3736	7013	0.4714	0.4775	0.4836	0.4897	0.4958	0.5019	0.5499	0.5979	0.6458	0.6938	0.7418	0.7568	0.7718	0.7868	0.8018	0.8168	0.819	0.8211	0.8233	0.8255	0.8277	0.8143	0.801	0.7876	0.7743	0.7609	0.7897	0.8185	0.8473	0.8761	0.9049	0.9239	0.9429	0.9619	0.9809	0.9999	1.0	1.0	1.0
48	12	8650.0	217.0	12.0	29.63	188.68	0.3075	0.3234	0.369	6849	0.4593	0.4658	0.4723	0.4789	0.4854	0.4919	0.5398	0.5876	0.6354	0.6832	0.7311	0.746	0.761	0.776	0.791	0.806	0.8085	0.811	0.8134	0.8159	0.8184	0.8056	0.7927	0.7798	0.767	0.7541	0.7835	0.8128	0.8421	0.8714	0.9007	0.9202	0.9397	0.9591	0.9786	0.998	0.9984	0.9988	0.9992
48	13	8080.0	205.0	11.0	26.68	204.95	0.3052	0.3211	0.3738	7013	0.4717	0.4778	0.4839	0.49	0.4961	0.5022	0.5501	0.5981	0.6461	0.6941	0.742	0.757	0.772	0.787	0.802	0.817	0.8192	0.8214	0.8235	0.8257	0.8279	0.8145	0.8012	0.7878	0.7744	0.7611	0.7899	0.8186	0.8474	0.8762	0.905	0.924	0.943	0.962	0.981	1.0	1.0	1.0	1.0
48	14	6480.0	168.0	8.0	21.23	219.82	0.2977	0.3136	0.3887	7614	0.5064	0.5112	0.5159	0.5206	0.5253	0.5301	0.5782	0.6263	0.6745	0.7226	0.7707	0.7857	0.8006	0.8156	0.8306	0.8455	0.8467	0.8479	0.8491	0.8504	0.8516	0.8368	0.822	0.8072	0.7924	0.7775	0.8045	0.8315	0.8584	0.8854	0.9124	0.9299	0.9474	0.9649	0.9825	1.0	0.9988	0.9977	0.9965
48	15	4190.0	112.0	2.0	13.85	233.09	0.2729	0.2849	0.4422	10938	0.6548	0.6526	0.6504	0.6482	0.646	0.6438	0.6904	0.737	0.7836	0.8302	0.8769	0.8927	0.9086	0.9244	0.9403	0.9561	0.9538	0.9515	0.9492	0.9468	0.9445	0.9238	0.9031	0.8824	0.8617	0.841	0.8604	0.8798	0.8992	0.9187	0.9381	0.9505	0.9629	0.9752	0.9876	1.0	0.9949	0.9898	0.9847
48	16	1500.0	39.0	0.0	5.13	245.01	0.257	0.2639	0.4791	15721	0.7377	0.7304	0.723	0.7157	0.7084	0.7011	0.7445	0.7879	0.8313	0.8747	0.9181	0.9345	0.9509	0.9672	0.9836	1.0	0.9955	0.991	0.9865	0.9821	0.9776	0.9535	0.9294	0.9054	0.8813	0.8572	0.8709	0.8846	0.8983	0.912	0.9257	0.9346	0.9435	0.9524	0.9612	0.9701	0.9628	0.9555	0.9482
48	17	120.0	3.0	0.0	-	-	-	-	-	-	-	-	-	-	-	-	-	-	-	-	-	-	-	-	-	-	-	-	-	-	-	-	-	-	-	-	-	-	-	-	-	-	-	-	-	-	-	-	-
48	18	0.0	0.0	0.0	-	-	-	-	-	-	-	-	-	-	-	-	-	-	-	-	-	-	-	-	-	-	-	-	-	-	-	-	-	-	-	-	-	-	-	-	-	-	-	-	-	-	-	-	-
48	19	0.0	0.0	0.0	-	-	-	-	-	-	-	-	-	-	-	-	-	-	-	-	-	-	-	-	-	-	-	-	-	-	-	-	-	-	-	-	-	-	-	-	-	-	-	-	-	-	-	-	-
48	20	0.0	0.0	0.0	-	-	-	-	-	-	-	-	-	-	-	-	-	-	-	-	-	-	-	-	-	-	-	-	-	-	-	-	-	-	-	-	-	-	-	-	-	-	-	-	-	-	-	-	-
48	21	0.0	0.0	0.0	-	-	-	-	-	-	-	-	-	-	-	-	-	-	-	-	-	-	-	-	-	-	-	-	-	-	-	-	-	-	-	-	-	-	-	-	-	-	-	-	-	-	-	-	-
48	22	0.0	0.0	0.0	-	-	-	-	-	-	-	-	-	-	-	-	-	-	-	-	-	-	-	-	-	-	-	-	-	-	-	-	-	-	-	-	-	-	-	-	-	-	-	-	-	-	-	-	-
48	23	0.0	0.0	0.0	-	-	-	-	-	-	-	-	-	-	-	-	-	-	-	-	-	-	-	-	-	-	-	-	-	-	-	-	-	-	-	-	-	-	-	-	-	-	-	-	-	-	-	-	-
49	0	0.0	0.0	0.0	-	-	-	-	-	-	-	-	-	-	-	-	-	-	-	-	-	-	-	-	-	-	-	-	-	-	-	-	-	-	-	-	-	-	-	-	-	-	-	-	-	-	-	-	-
49	1	0.0	0.0	0.0	-	-	-	-	-	-	-	-	-	-	-	-	-	-	-	-	-	-	-	-	-	-	-	-	-	-	-	-	-	-	-	-	-	-	-	-	-	-	-	-	-	-	-	-	-
49	2	0.0	0.0	0.0	-	-	-	-	-	-	-	-	-	-	-	-	-	-	-	-	-	-	-	-	-	-	-	-	-	-	-	-	-	-	-	-	-	-	-	-	-	-	-	-	-	-	-	-	-
49	3	0.0	0.0	0.0	-	-	-	-	-	-	-	-	-	-	-	-	-	-	-	-	-	-	-	-	-	-	-	-	-	-	-	-	-	-	-	-	-	-	-	-	-	-	-	-	-	-	-	-	-
49	4	0.0	0.0	0.0	-	-	-	-	-	-	-	-	-	-	-	-	-	-	-	-	-	-	-	-	-	-	-	-	-	-	-	-	-	-	-	-	-	-	-	-	-	-	-	-	-	-	-	-	-
49	5	0.0	0.0	0.0	-	-	-	-	-	-	-	-	-	-	-	-	-	-	-	-	-	-	-	-	-	-	-	-	-	-	-	-	-	-	-	-	-	-	-	-	-	-	-	-	-	-	-	-	-
49	6	0.0	0.0	0.0	-	-	-	-	-	-	-	-	-	-	-	-	-	-	-	-	-	-	-	-	-	-	-	-	-	-	-	-	-	-	-	-	-	-	-	-	-	-	-	-	-	-	-	-	-
49	7	200.0	5.0	0.0	5.68	115.13	0.25	0.2549	0.4951	19331	0.7553	0.7463	0.7373	0.7284	0.7194	0.7104	0.752	0.7937	0.8353	0.8769	0.9186	0.9349	0.9511	0.9674	0.9837	1.0	0.9948	0.9896	0.9844	0.9792	0.9741	0.9492	0.9243	0.8994	0.8746	0.8497	0.8611	0.8726	0.8841	0.8956	0.907	0.9145	0.922	0.9294	0.9369	0.9444	0.9364	0.9284	0.9205
49	8	1850.0	50.0	0.0	14.39	127.11	0.26	0.2679	0.4721	14518	0.7286	0.7221	0.7157	0.7092	0.7028	0.6963	0.7407	0.785	0.8293	0.8737	0.918	0.9344	0.9508	0.9672	0.9836	1.0	0.9959	0.9917	0.9876	0.9835	0.9793	0.9557	0.932	0.9084	0.8847	0.8611	0.8759	0.8907	0.9056	0.9204	0.9352	0.9448	0.9543	0.9639	0.9735	0.983	0.9761	0.9691	0.9621
49	9	4380.0	117.0	1.0	21.73	140.46	0.2731	0.285	0.4419	10908	0.6544	0.6522	0.65	0.6478	0.6456	0.6434	0.6901	0.7367	0.7833	0.8299	0.8765	0.8924	0.9082	0.9241	0.9399	0.9558	0.9535	0.9512	0.9488	0.9465	0.9442	0.9236	0.9029	0.8822	0.8615	0.8408	0.8602	0.8797	0.8991	0.9186	0.938	0.9504	0.9628	0.9752	0.9876	1.0	0.9949	0.9898	0.9847
49	10	7220.0	195.0	10.0	27.14	155.43	0.3013	0.3172	0.3815	7312	0.49	0.4954	0.5007	0.5061	0.5115	0.5169	0.5649	0.613	0.661	0.7091	0.7571	0.7721	0.7871	0.8021	0.817	0.832	0.8337	0.8354	0.837	0.8387	0.8404	0.8262	0.8121	0.798	0.7839	0.7697	0.7976	0.8254	0.8532	0.881	0.9089	0.9271	0.9453	0.9635	0.9818	1.0	0.9994	0.9988	0.9982
49	11	7080.0	244.0	52.0	30.02	171.81	0.3071	0.3217	0.3713	6891	0.4829	0.4881	0.4933	0.4985	0.5037	0.5089	0.5561	0.6032	0.6503	0.6975	0.7446	0.76	0.7754	0.7909	0.8063	0.8217	0.8238	0.8258	0.8279	0.83	0.8321	0.8184	0.8047	0.7909	0.7772	0.7635	0.7918	0.82	0.8483	0.8766	0.9048	0.9238	0.9428	0.9618	0.9808	0.9997	0.9998	0.9998	0.9999
49	12	7920.0	272.0	78.0	29.97	188.74	0.3267	0.3398	0.3335	5759	0.3941	0.4017	0.4093	0.4169	0.4246	0.4322	0.4768	0.5215	0.5661	0.6107	0.6553	0.6711	0.6869	0.7027	0.7185	0.7343	0.7388	0.7433	0.7478	0.7523	0.7568	0.7468	0.7368	0.7268	0.7168	0.7068	0.7387	0.7706	0.8025	0.8343	0.8662	0.8888	0.9114	0.9339	0.9565	0.9791	0.9823	0.9856	0.9889
49	13	7700.0	274.0	128.0	27.0	205.08	0.3256	0.3389	0.3356	5811	0.3988	0.4064	0.414	0.4215	0.4291	0.4367	0.4816	0.5265	0.5714	0.6163	0.6612	0.677	0.6927	0.7085	0.7242	0.74	0.7444	0.7488	0.7531	0.7575	0.7619	0.7517	0.7415	0.7313	0.7211	0.7109	0.7427	0.7745	0.8063	0.8381	0.8699	0.8923	0.9147	0.9371	0.9595	0.9819	0.985	0.9881	0.9912
49	14	4090.0	189.0	275.0	21.53	220.0	0.3013	0.314	0.3847	7362	0.5369	0.5394	0.5419	0.5445	0.547	0.5495	0.5958	0.6421	0.6884	0.7347	0.7809	0.7968	0.8127	0.8286	0.8446	0.8605	0.8613	0.8622	0.8631	0.864	0.8649	0.849	0.8332	0.8174	0.8016	0.7858	0.8113	0.8369	0.8624	0.888	0.9135	0.9308	0.9481	0.9654	0.9827	1.0	0.9988	0.9976	0.9963
49	15	2800.0	138.0	255.0	14.13	233.29	0.2807	0.2924	0.4268	9670	0.6319	0.6304	0.629	0.6276	0.6262	0.6248	0.6711	0.7174	0.7637	0.81	0.8562	0.8722	0.8882	0.9042	0.9202	0.9362	0.9346	0.9329	0.9313	0.9297	0.9281	0.9083	0.8886	0.8689	0.8492	0.8294	0.8501	0.8707	0.8913	0.912	0.9326	0.9461	0.9596	0.973	0.9865	1.0	0.9958	0.9915	0.9873
49	16	1600.0	75.0	100.0	5.38	245.24	0.2706	0.2803	0.4491	11564	0.6893	0.6851	0.681	0.6769	0.6727	0.6686	0.7142	0.7599	0.8055	0.8511	0.8968	0.9131	0.9295	0.9459	0.9622	0.9786	0.9756	0.9727	0.9697	0.9667	0.9637	0.9418	0.9198	0.8978	0.8758	0.8538	0.8715	0.8892	0.9069	0.9247	0.9424	0.9539	0.9654	0.977	0.9885	1.0	0.9943	0.9886	0.9829
49	17	310.0	9.0	0.0	-	-	-	-	-	-	-	-	-	-	-	-	-	-	-	-	-	-	-	-	-	-	-	-	-	-	-	-	-	-	-	-	-	-	-	-	-	-	-	-	-	-	-	-	-
49	18	0.0	0.0	0.0	-	-	-	-	-	-	-	-	-	-	-	-	-	-	-	-	-	-	-	-	-	-	-	-	-	-	-	-	-	-	-	-	-	-	-	-	-	-	-	-	-	-	-	-	-
49	19	0.0	0.0	0.0	-	-	-	-	-	-	-	-	-	-	-	-	-	-	-	-	-	-	-	-	-	-	-	-	-	-	-	-	-	-	-	-	-	-	-	-	-	-	-	-	-	-	-	-	-
49	20	0.0	0.0	0.0	-	-	-	-	-	-	-	-	-	-	-	-	-	-	-	-	-	-	-	-	-	-	-	-	-	-	-	-	-	-	-	-	-	-	-	-	-	-	-	-	-	-	-	-	-
49	21	0.0	0.0	0.0	-	-	-	-	-	-	-	-	-	-	-	-	-	-	-	-	-	-	-	-	-	-	-	-	-	-	-	-	-	-	-	-	-	-	-	-	-	-	-	-	-	-	-	-	-
49	22	0.0	0.0	0.0	-	-	-	-	-	-	-	-	-	-	-	-	-	-	-	-	-	-	-	-	-	-	-	-	-	-	-	-	-	-	-	-	-	-	-	-	-	-	-	-	-	-	-	-	-
49	23	0.0	0.0	0.0	-	-	-	-	-	-	-	-	-	-	-	-	-	-	-	-	-	-	-	-	-	-	-	-	-	-	-	-	-	-	-	-	-	-	-	-	-	-	-	-	-	-	-	-	-
50	0	0.0	0.0	0.0	-	-	-	-	-	-	-	-	-	-	-	-	-	-	-	-	-	-	-	-	-	-	-	-	-	-	-	-	-	-	-	-	-	-	-	-	-	-	-	-	-	-	-	-	-
50	1	0.0	0.0	0.0	-	-	-	-	-	-	-	-	-	-	-	-	-	-	-	-	-	-	-	-	-	-	-	-	-	-	-	-	-	-	-	-	-	-	-	-	-	-	-	-	-	-	-	-	-
50	2	0.0	0.0	0.0	-	-	-	-	-	-	-	-	-	-	-	-	-	-	-	-	-	-	-	-	-	-	-	-	-	-	-	-	-	-	-	-	-	-	-	-	-	-	-	-	-	-	-	-	-
50	3	0.0	0.0	0.0	-	-	-	-	-	-	-	-	-	-	-	-	-	-	-	-	-	-	-	-	-	-	-	-	-	-	-	-	-	-	-	-	-	-	-	-	-	-	-	-	-	-	-	-	-
50	4	0.0	0.0	0.0	-	-	-	-	-	-	-	-	-	-	-	-	-	-	-	-	-	-	-	-	-	-	-	-	-	-	-	-	-	-	-	-	-	-	-	-	-	-	-	-	-	-	-	-	-
50	5	0.0	0.0	0.0	-	-	-	-	-	-	-	-	-	-	-	-	-	-	-	-	-	-	-	-	-	-	-	-	-	-	-	-	-	-	-	-	-	-	-	-	-	-	-	-	-	-	-	-	-
50	6	0.0	0.0	0.0	-	-	-	-	-	-	-	-	-	-	-	-	-	-	-	-	-	-	-	-	-	-	-	-	-	-	-	-	-	-	-	-	-	-	-	-	-	-	-	-	-	-	-	-	-
50	7	340.0	10.0	0.0	5.96	114.93	0.25	0.2549	0.4951	19331	0.7553	0.7463	0.7373	0.7284	0.7194	0.7104	0.752	0.7937	0.8353	0.8769	0.9186	0.9349	0.9511	0.9674	0.9837	1.0	0.9948	0.9896	0.9844	0.9792	0.9741	0.9492	0.9243	0.8994	0.8746	0.8497	0.8611	0.8726	0.8841	0.8956	0.907	0.9145	0.922	0.9294	0.9369	0.9444	0.9364	0.9284	0.9205
50	8	1070.0	60.0	252.0	14.68	126.93	0.2664	0.2754	0.4582	12581	0.7105	0.7054	0.7002	0.6951	0.69	0.6849	0.7303	0.7757	0.8211	0.8665	0.9119	0.9284	0.9449	0.9614	0.9779	0.9944	0.991	0.9875	0.984	0.9805	0.977	0.9542	0.9314	0.9085	0.8857	0.8628	0.8795	0.8961	0.9128	0.9294	0.9461	0.9568	0.9676	0.9784	0.9892	1.0	0.9937	0.9874	0.9812
50	9	2260.0	119.0	448.0	22.05	140.31	0.2844	0.2961	0.4195	9157	0.6194	0.6184	0.6175	0.6165	0.6156	0.6146	0.6608	0.707	0.7531	0.7993	0.8455	0.8615	0.8775	0.8936	0.9096	0.9257	0.9244	0.9231	0.9218	0.9206	0.9193	0.9001	0.8809	0.8617	0.8425	0.8233	0.8446	0.8659	0.8872	0.9085	0.9298	0.9438	0.9579	0.9719	0.986	1.0	0.9962	0.9925	0.9887
50	10	2380.0	121.0	634.0	27.48	155.34	0.2851	0.2966	0.4183	9074	0.6192	0.6182	0.6172	0.6162	0.6152	0.6142	0.6602	0.7063	0.7523	0.7984	0.8445	0.8606	0.8766	0.8927	0.9088	0.9249	0.9237	0.9225	0.9212	0.92	0.9187	0.8996	0.8804	0.8612	0.8421	0.8229	0.8442	0.8655	0.8868	0.9081	0.9295	0.9436	0.9577	0.9718	0.9859	1.0	0.9963	0.9926	0.9889
50	11	1940.0	90.0	780.0	30.36	171.79	0.2796	0.2905	0.43	9874	0.6461	0.6439	0.6417	0.6396	0.6374	0.6352	0.6811	0.727	0.773	0.8189	0.8648	0.881	0.8972	0.9134	0.9295	0.9457	0.9438	0.9419	0.94	0.9381	0.9362	0.9159	0.8956	0.8754	0.8551	0.8349	0.8548	0.8747	0.8946	0.9146	0.9345	0.9476	0.9607	0.9738	0.9869	1.0	0.9955	0.991	0.9865
50	12	1920.0	85.0	811.0	30.31	188.8	0.2794	0.2903	0.4303	9905	0.6471	0.6449	0.6426	0.6404	0.6382	0.6359	0.6818	0.7278	0.7737	0.8196	0.8655	0.8817	0.8979	0.9141	0.9303	0.9464	0.9445	0.9426	0.9406	0.9387	0.9368	0.9165	0.8962	0.8759	0.8556	0.8353	0.8552	0.875	0.8949	0.9148	0.9347	0.9477	0.9608	0.9739	0.9869	1.0	0.9955	0.991	0.9864
50	13	1830.0	82.0	796.0	27.33	205.21	0.2781	0.2887	0.4332	10126	0.6546	0.652	0.6494	0.6469	0.6443	0.6417	0.6875	0.7333	0.7792	0.825	0.8708	0.8871	0.9033	0.9196	0.9358	0.952	0.9499	0.9478	0.9457	0.9436	0.9415	0.9209	0.9003	0.8797	0.8591	0.8385	0.858	0.8775	0.897	0.9165	0.936	0.9488	0.9616	0.9744	0.9872	1.0	0.9953	0.9906	0.9858
50	14	1790.0	87.0	711.0	21.83	220.18	0.2773	0.2879	0.4348	10256	0.6576	0.6549	0.6522	0.6495	0.6468	0.6441	0.6899	0.7358	0.7816	0.8275	0.8733	0.8895	0.9058	0.922	0.9382	0.9545	0.9523	0.9501	0.9479	0.9457	0.9435	0.9228	0.9021	0.8813	0.8606	0.8399	0.8592	0.8786	0.8979	0.9173	0.9366	0.9493	0.962	0.9746	0.9873	1.0	0.9952	0.9904	0.9855
50	15	2010.0	107.0	474.0	14.4	233.51	0.2793	0.2904	0.4303	9910	0.645	0.6429	0.6408	0.6387	0.6366	0.6345	0.6805	0.7265	0.7725	0.8185	0.8645	0.8807	0.8968	0.913	0.9291	0.9452	0.9433	0.9414	0.9395	0.9376	0.9357	0.9155	0.8953	0.875	0.8548	0.8346	0.8546	0.8746	0.8945	0.9145	0.9345	0.9476	0.9607	0.9738	0.9869	1.0	0.9955	0.991	0.9865
50	16	1360.0	71.0	206.0	5.64	245.47	0.2632	0.2719	0.4649	13452	0.7206	0.7149	0.7092	0.7035	0.6978	0.6921	0.7372	0.7823	0.8274	0.8725	0.9176	0.9341	0.9506	0.967	0.9835	1.0	0.9962	0.9924	0.9886	0.9848	0.981	0.9578	0.9345	0.9112	0.8879	0.8647	0.8805	0.8964	0.9123	0.9282	0.9441	0.9543	0.9645	0.9748	0.985	0.9953	0.9887	0.982	0.9754
50	17	370.0	11.0	0.0	-	-	-	-	-	-	-	-	-	-	-	-	-	-	-	-	-	-	-	-	-	-	-	-	-	-	-	-	-	-	-	-	-	-	-	-	-	-	-	-	-	-	-	-	-
50	18	0.0	0.0	0.0	-	-	-	-	-	-	-	-	-	-	-	-	-	-	-	-	-	-	-	-	-	-	-	-	-	-	-	-	-	-	-	-	-	-	-	-	-	-	-	-	-	-	-	-	-
50	19	0.0	0.0	0.0	-	-	-	-	-	-	-	-	-	-	-	-	-	-	-	-	-	-	-	-	-	-	-	-	-	-	-	-	-	-	-	-	-	-	-	-	-	-	-	-	-	-	-	-	-
50	20	0.0	0.0	0.0	-	-	-	-	-	-	-	-	-	-	-	-	-	-	-	-	-	-	-	-	-	-	-	-	-	-	-	-	-	-	-	-	-	-	-	-	-	-	-	-	-	-	-	-	-
50	21	0.0	0.0	0.0	-	-	-	-	-	-	-	-	-	-	-	-	-	-	-	-	-	-	-	-	-	-	-	-	-	-	-	-	-	-	-	-	-	-	-	-	-	-	-	-	-	-	-	-	-
50	22	0.0	0.0	0.0	-	-	-	-	-	-	-	-	-	-	-	-	-	-	-	-	-	-	-	-	-	-	-	-	-	-	-	-	-	-	-	-	-	-	-	-	-	-	-	-	-	-	-	-	-
50	23	0.0	0.0	0.0	-	-	-	-	-	-	-	-	-	-	-	-	-	-	-	-	-	-	-	-	-	-	-	-	-	-	-	-	-	-	-	-	-	-	-	-	-	-	-	-	-	-	-	-	-
51	0	0.0	0.0	0.0	-	-	-	-	-	-	-	-	-	-	-	-	-	-	-	-	-	-	-	-	-	-	-	-	-	-	-	-	-	-	-	-	-	-	-	-	-	-	-	-	-	-	-	-	-
51	1	0.0	0.0	0.0	-	-	-	-	-	-	-	-	-	-	-	-	-	-	-	-	-	-	-	-	-	-	-	-	-	-	-	-	-	-	-	-	-	-	-	-	-	-	-	-	-	-	-	-	-
51	2	0.0	0.0	0.0	-	-	-	-	-	-	-	-	-	-	-	-	-	-	-	-	-	-	-	-	-	-	-	-	-	-	-	-	-	-	-	-	-	-	-	-	-	-	-	-	-	-	-	-	-
51	3	0.0	0.0	0.0	-	-	-	-	-	-	-	-	-	-	-	-	-	-	-	-	-	-	-	-	-	-	-	-	-	-	-	-	-	-	-	-	-	-	-	-	-	-	-	-	-	-	-	-	-
51	4	0.0	0.0	0.0	-	-	-	-	-	-	-	-	-	-	-	-	-	-	-	-	-	-	-	-	-	-	-	-	-	-	-	-	-	-	-	-	-	-	-	-	-	-	-	-	-	-	-	-	-
51	5	0.0	0.0	0.0	-	-	-	-	-	-	-	-	-	-	-	-	-	-	-	-	-	-	-	-	-	-	-	-	-	-	-	-	-	-	-	-	-	-	-	-	-	-	-	-	-	-	-	-	-
51	6	0.0	0.0	0.0	-	-	-	-	-	-	-	-	-	-	-	-	-	-	-	-	-	-	-	-	-	-	-	-	-	-	-	-	-	-	-	-	-	-	-	-	-	-	-	-	-	-	-	-	-
51	7	290.0	8.0	0.0	6.24	114.72	0.25	0.2549	0.4951	19331	0.7553	0.7463	0.7373	0.7284	0.7194	0.7104	0.752	0.7937	0.8353	0.8769	0.9186	0.9349	0.9511	0.9674	0.9837	1.0	0.9948	0.9896	0.9844	0.9792	0.9741	0.9492	0.9243	0.8994	0.8746	0.8497	0.8611	0.8726	0.8841	0.8956	0.907	0.9145	0.922	0.9294	0.9369	0.9444	0.9364	0.9284	0.9205
51	8	1770.0	70.0	54.0	14.98	126.75	0.2848	0.296	0.4192	9124	0.6248	0.6235	0.6222	0.6209	0.6196	0.6182	0.6641	0.71	0.7559	0.8018	0.8477	0.8639	0.8801	0.8962	0.9124	0.9286	0.9273	0.9259	0.9246	0.9232	0.9219	0.9025	0.8831	0.8637	0.8443	0.825	0.846	0.867	0.8881	0.9091	0.9302	0.9441	0.9581	0.9721	0.986	1.0	0.9962	0.9924	0.9886
51	9	3560.0	157.0	144.0	22.37	140.16	0.3032	0.3155	0.3813	7214	0.5351	0.5375	0.54	0.5424	0.5449	0.5473	0.5933	0.6393	0.6852	0.7312	0.7771	0.7932	0.8093	0.8253	0.8414	0.8574	0.8584	0.8595	0.8605	0.8615	0.8625	0.8468	0.8311	0.8154	0.7997	0.7839	0.8096	0.8353	0.861	0.8867	0.9123	0.9299	0.9474	0.9649	0.9825	1.0	0.999	0.998	0.997
51	10	4020.0	187.0	360.0	27.82	155.24	0.2954	0.3084	0.3962	7883	0.5587	0.5604	0.5622	0.564	0.5657	0.5675	0.6141	0.6606	0.7072	0.7538	0.8003	0.8161	0.8319	0.8477	0.8635	0.8792	0.8795	0.8797	0.8799	0.8802	0.8804	0.8637	0.8469	0.8302	0.8134	0.7967	0.8211	0.8455	0.8699	0.8943	0.9187	0.9349	0.9512	0.9675	0.9837	1.0	0.998	0.9959	0.9939
51	11	3380.0	162.0	574.0	30.71	171.77	0.2958	0.3083	0.3959	7856	0.5635	0.5649	0.5664	0.5678	0.5693	0.5707	0.617	0.6633	0.7096	0.756	0.8023	0.8182	0.8341	0.85	0.8659	0.8818	0.882	0.8822	0.8823	0.8825	0.8827	0.8658	0.8488	0.8319	0.815	0.7981	0.8223	0.8464	0.8706	0.8948	0.919	0.9352	0.9514	0.9676	0.9838	1.0	0.9979	0.9958	0.9938
51	12	3120.0	146.0	673.0	30.66	188.86	0.2928	0.3052	0.402	8156	0.5784	0.5792	0.58	0.5809	0.5817	0.5825	0.6287	0.675	0.7213	0.7676	0.8138	0.8298	0.8457	0.8617	0.8776	0.8936	0.8934	0.8931	0.8929	0.8927	0.8925	0.875	0.8574	0.8399	0.8224	0.8049	0.8283	0.8517	0.8751	0.8985	0.9219	0.9375	0.9531	0.9688	0.9844	1.0	0.9975	0.9949	0.9924
51	13	2010.0	96.0	748.0	27.66	205.35	0.2812	0.2922	0.4265	9630	0.6396	0.6377	0.6358	0.6338	0.6319	0.63	0.6759	0.7218	0.7677	0.8136	0.8595	0.8757	0.8919	0.9081	0.9243	0.9405	0.9387	0.937	0.9353	0.9335	0.9318	0.9118	0.8918	0.8718	0.8518	0.8318	0.8521	0.8724	0.8926	0.9129	0.9332	0.9465	0.9599	0.9733	0.9866	1.0	0.9957	0.9914	0.9871
51	14	2020.0	99.0	662.0	22.13	220.37	0.2801	0.2911	0.4288	9793	0.6432	0.6412	0.6391	0.6371	0.635	0.633	0.6789	0.7249	0.7708	0.8168	0.8627	0.8789	0.8951	0.9112	0.9274	0.9436	0.9417	0.9399	0.938	0.9362	0.9344	0.9142	0.8941	0.8739	0.8538	0.8336	0.8537	0.8738	0.8938	0.9139	0.934	0.9472	0.9604	0.9736	0.9868	1.0	0.9956	0.9912	0.9867
51	15	2140.0	113.0	443.0	14.68	233.72	0.2814	0.2927	0.426	9587	0.6351	0.6334	0.6318	0.6301	0.6284	0.6268	0.6728	0.7189	0.765	0.811	0.8571	0.8732	0.8893	0.9054	0.9215	0.9376	0.936	0.9343	0.9327	0.931	0.9293	0.9095	0.8897	0.8699	0.85	0.8302	0.8507	0.8712	0.8917	0.9122	0.9327	0.9461	0.9596	0.9731	0.9865	1.0	0.9958	0.9916	0.9874
51	16	1730.0	81.0	132.0	5.9	245.7	0.2723	0.2825	0.4452	11182	0.6781	0.6745	0.6709	0.6673	0.6638	0.6602	0.706	0.7518	0.7976	0.8435	0.8893	0.9055	0.9218	0.9381	0.9543	0.9706	0.9679	0.9652	0.9624	0.9597	0.957	0.9354	0.9139	0.8923	0.8707	0.8492	0.8675	0.8858	0.904	0.9223	0.9406	0.9525	0.9644	0.9762	0.9881	1.0	0.9945	0.9891	0.9836
51	17	360.0	11.0	0.0	-	-	-	-	-	-	-	-	-	-	-	-	-	-	-	-	-	-	-	-	-	-	-	-	-	-	-	-	-	-	-	-	-	-	-	-	-	-	-	-	-	-	-	-	-
51	18	0.0	0.0	0.0	-	-	-	-	-	-	-	-	-	-	-	-	-	-	-	-	-	-	-	-	-	-	-	-	-	-	-	-	-	-	-	-	-	-	-	-	-	-	-	-	-	-	-	-	-
51	19	0.0	0.0	0.0	-	-	-	-	-	-	-	-	-	-	-	-	-	-	-	-	-	-	-	-	-	-	-	-	-	-	-	-	-	-	-	-	-	-	-	-	-	-	-	-	-	-	-	-	-
51	20	0.0	0.0	0.0	-	-	-	-	-	-	-	-	-	-	-	-	-	-	-	-	-	-	-	-	-	-	-	-	-	-	-	-	-	-	-	-	-	-	-	-	-	-	-	-	-	-	-	-	-
51	21	0.0	0.0	0.0	-	-	-	-	-	-	-	-	-	-	-	-	-	-	-	-	-	-	-	-	-	-	-	-	-	-	-	-	-	-	-	-	-	-	-	-	-	-	-	-	-	-	-	-	-
51	22	0.0	0.0	0.0	-	-	-	-	-	-	-	-	-	-	-	-	-	-	-	-	-	-	-	-	-	-	-	-	-	-	-	-	-	-	-	-	-	-	-	-	-	-	-	-	-	-	-	-	-
51	23	0.0	0.0	0.0	-	-	-	-	-	-	-	-	-	-	-	-	-	-	-	-	-	-	-	-	-	-	-	-	-	-	-	-	-	-	-	-	-	-	-	-	-	-	-	-	-	-	-	-	-
52	0	0.0	0.0	0.0	-	-	-	-	-	-	-	-	-	-	-	-	-	-	-	-	-	-	-	-	-	-	-	-	-	-	-	-	-	-	-	-	-	-	-	-	-	-	-	-	-	-	-	-	-
52	1	0.0	0.0	0.0	-	-	-	-	-	-	-	-	-	-	-	-	-	-	-	-	-	-	-	-	-	-	-	-	-	-	-	-	-	-	-	-	-	-	-	-	-	-	-	-	-	-	-	-	-
52	2	0.0	0.0	0.0	-	-	-	-	-	-	-	-	-	-	-	-	-	-	-	-	-	-	-	-	-	-	-	-	-	-	-	-	-	-	-	-	-	-	-	-	-	-	-	-	-	-	-	-	-
52	3	0.0	0.0	0.0	-	-	-	-	-	-	-	-	-	-	-	-	-	-	-	-	-	-	-	-	-	-	-	-	-	-	-	-	-	-	-	-	-	-	-	-	-	-	-	-	-	-	-	-	-
52	4	0.0	0.0	0.0	-	-	-	-	-	-	-	-	-	-	-	-	-	-	-	-	-	-	-	-	-	-	-	-	-	-	-	-	-	-	-	-	-	-	-	-	-	-	-	-	-	-	-	-	-
52	5	0.0	0.0	0.0	-	-	-	-	-	-	-	-	-	-	-	-	-	-	-	-	-	-	-	-	-	-	-	-	-	-	-	-	-	-	-	-	-	-	-	-	-	-	-	-	-	-	-	-	-
52	6	0.0	0.0	0.0	-	-	-	-	-	-	-	-	-	-	-	-	-	-	-	-	-	-	-	-	-	-	-	-	-	-	-	-	-	-	-	-	-	-	-	-	-	-	-	-	-	-	-	-	-
52	7	460.0	13.0	0.0	6.53	114.52	0.25	0.2549	0.4951	19331	0.7553	0.7463	0.7373	0.7284	0.7194	0.7104	0.752	0.7937	0.8353	0.8769	0.9186	0.9349	0.9511	0.9674	0.9837	1.0	0.9948	0.9896	0.9844	0.9792	0.9741	0.9492	0.9243	0.8994	0.8746	0.8497	0.8611	0.8726	0.8841	0.8956	0.907	0.9145	0.922	0.9294	0.9369	0.9444	0.9364	0.9284	0.9205
52	8	1550.0	72.0	87.0	15.29	126.56	0.2743	0.2846	0.4412	10796	0.6711	0.6678	0.6645	0.6612	0.6579	0.6546	0.7004	0.7462	0.7919	0.8377	0.8835	0.8998	0.9161	0.9323	0.9486	0.9649	0.9624	0.9598	0.9573	0.9548	0.9522	0.931	0.9097	0.8884	0.8672	0.8459	0.8645	0.8832	0.9018	0.9205	0.9391	0.9513	0.9635	0.9757	0.9878	1.0	0.9948	0.9896	0.9844
52	9	4690.0	124.0	5.0	22.7	140.02	0.274	0.2859	0.4401	10744	0.6514	0.6493	0.6472	0.6452	0.6431	0.641	0.6876	0.7342	0.7808	0.8274	0.874	0.8898	0.9057	0.9216	0.9374	0.9533	0.951	0.9488	0.9466	0.9444	0.9422	0.9216	0.901	0.8805	0.8599	0.8393	0.8589	0.8785	0.8981	0.9177	0.9373	0.9499	0.9624	0.9749	0.9875	1.0	0.995	0.99	0.985
52	10	5080.0	172.0	30.0	28.16	155.15	0.2938	0.3077	0.3985	8018	0.5535	0.5557	0.558	0.5602	0.5624	0.5646	0.6117	0.6587	0.7058	0.7528	0.7999	0.8154	0.831	0.8465	0.862	0.8776	0.8778	0.8781	0.8783	0.8786	0.8788	0.8622	0.8456	0.829	0.8124	0.7958	0.8204	0.845	0.8697	0.8943	0.9189	0.9351	0.9514	0.9676	0.9838	1.0	0.9979	0.9957	0.9936
52	11	8660.0	218.0	12.0	31.06	171.75	0.3076	0.3235	0.3689	6842	0.459	0.4655	0.4721	0.4786	0.4852	0.4917	0.5395	0.5873	0.6352	0.683	0.7308	0.7458	0.7608	0.7758	0.7908	0.8057	0.8082	0.8107	0.8132	0.8157	0.8182	0.8053	0.7925	0.7797	0.7668	0.754	0.7833	0.8127	0.842	0.8713	0.9007	0.9201	0.9396	0.9591	0.9785	0.998	0.9984	0.9988	0.9992
52	12	9220.0	230.0	12.0	31.0	188.93	0.3097	0.3256	0.3647	6700	0.4474	0.4544	0.4614	0.4683	0.4753	0.4822	0.5299	0.5776	0.6253	0.673	0.7207	0.7356	0.7506	0.7656	0.7805	0.7955	0.7983	0.8011	0.8039	0.8066	0.8094	0.797	0.7847	0.7723	0.7599	0.7476	0.7774	0.8072	0.8371	0.8669	0.8967	0.9166	0.9365	0.9564	0.9763	0.9962	0.997	0.9977	0.9985
52	13	7850.0	190.0	3.0	27.98	205.49	0.3042	0.3201	0.3757	7087	0.4764	0.4823	0.4883	0.4942	0.5001	0.506	0.554	0.602	0.65	0.698	0.746	0.761	0.7759	0.7909	0.8059	0.8209	0.823	0.825	0.827	0.8291	0.8311	0.8176	0.804	0.7905	0.7769	0.7633	0.7919	0.8204	0.8489	0.8775	0.906	0.9248	0.9436	0.9624	0.9812	1.0	0.9998	0.9997	0.9995
52	14	5490.0	130.0	0.0	22.43	220.56	0.2923	0.3073	0.4004	8141	0.5438	0.5468	0.5497	0.5527	0.5556	0.5586	0.6063	0.654	0.7017	0.7494	0.7971	0.8123	0.8275	0.8427	0.8579	0.8731	0.8735	0.8738	0.8741	0.8745	0.8748	0.8585	0.8422	0.8259	0.8097	0.7934	0.8184	0.8435	0.8686	0.8936	0.9187	0.935	0.9512	0.9675	0.9837	1.0	0.9979	0.9957	0.9936
52	15	2880.0	67.0	0.0	14.96	233.95	0.265	0.2749	0.4601	12835	0.7037	0.6991	0.6945	0.6899	0.6852	0.6806	0.7265	0.7724	0.8183	0.8641	0.91	0.9263	0.9425	0.9588	0.9751	0.9913	0.9879	0.9845	0.9811	0.9777	0.9742	0.9516	0.929	0.9064	0.8838	0.8611	0.8781	0.8951	0.912	0.929	0.9459	0.9567	0.9676	0.9784	0.9892	1.0	0.9937	0.9874	0.9811
52	16	1500.0	38.0	0.0	6.16	245.95	0.257	0.2639	0.4791	15721	0.7377	0.7304	0.723	0.7157	0.7084	0.7011	0.7445	0.7879	0.8313	0.8747	0.9181	0.9345	0.9509	0.9672	0.9836	1.0	0.9955	0.991	0.9865	0.9821	0.9776	0.9535	0.9294	0.9054	0.8813	0.8572	0.8709	0.8846	0.8983	0.912	0.9257	0.9346	0.9435	0.9524	0.9612	0.9701	0.9628	0.9555	0.9482
52	17	200.0	5.0	0.0	-	-	-	-	-	-	-	-	-	-	-	-	-	-	-	-	-	-	-	-	-	-	-	-	-	-	-	-	-	-	-	-	-	-	-	-	-	-	-	-	-	-	-	-	-
52	18	0.0	0.0	0.0	-	-	-	-	-	-	-	-	-	-	-	-	-	-	-	-	-	-	-	-	-	-	-	-	-	-	-	-	-	-	-	-	-	-	-	-	-	-	-	-	-	-	-	-	-
52	19	0.0	0.0	0.0	-	-	-	-	-	-	-	-	-	-	-	-	-	-	-	-	-	-	-	-	-	-	-	-	-	-	-	-	-	-	-	-	-	-	-	-	-	-	-	-	-	-	-	-	-
52	20	0.0	0.0	0.0	-	-	-	-	-	-	-	-	-	-	-	-	-	-	-	-	-	-	-	-	-	-	-	-	-	-	-	-	-	-	-	-	-	-	-	-	-	-	-	-	-	-	-	-	-
52	21	0.0	0.0	0.0	-	-	-	-	-	-	-	-	-	-	-	-	-	-	-	-	-	-	-	-	-	-	-	-	-	-	-	-	-	-	-	-	-	-	-	-	-	-	-	-	-	-	-	-	-
52	22	0.0	0.0	0.0	-	-	-	-	-	-	-	-	-	-	-	-	-	-	-	-	-	-	-	-	-	-	-	-	-	-	-	-	-	-	-	-	-	-	-	-	-	-	-	-	-	-	-	-	-
52	23	0.0	0.0	0.0	-	-	-	-	-	-	-	-	-	-	-	-	-	-	-	-	-	-	-	-	-	-	-	-	-	-	-	-	-	-	-	-	-	-	-	-	-	-	-	-	-	-	-	-	-
53	0	0.0	0.0	0.0	-	-	-	-	-	-	-	-	-	-	-	-	-	-	-	-	-	-	-	-	-	-	-	-	-	-	-	-	-	-	-	-	-	-	-	-	-	-	-	-	-	-	-	-	-
53	1	0.0	0.0	0.0	-	-	-	-	-	-	-	-	-	-	-	-	-	-	-	-	-	-	-	-	-	-	-	-	-	-	-	-	-	-	-	-	-	-	-	-	-	-	-	-	-	-	-	-	-
53	2	0.0	0.0	0.0	-	-	-	-	-	-	-	-	-	-	-	-	-	-	-	-	-	-	-	-	-	-	-	-	-	-	-	-	-	-	-	-	-	-	-	-	-	-	-	-	-	-	-	-	-
53	3	0.0	0.0	0.0	-	-	-	-	-	-	-	-	-	-	-	-	-	-	-	-	-	-	-	-	-	-	-	-	-	-	-	-	-	-	-	-	-	-	-	-	-	-	-	-	-	-	-	-	-
53	4	0.0	0.0	0.0	-	-	-	-	-	-	-	-	-	-	-	-	-	-	-	-	-	-	-	-	-	-	-	-	-	-	-	-	-	-	-	-	-	-	-	-	-	-	-	-	-	-	-	-	-
53	5	0.0	0.0	0.0	-	-	-	-	-	-	-	-	-	-	-	-	-	-	-	-	-	-	-	-	-	-	-	-	-	-	-	-	-	-	-	-	-	-	-	-	-	-	-	-	-	-	-	-	-
53	6	0.0	0.0	0.0	-	-	-	-	-	-	-	-	-	-	-	-	-	-	-	-	-	-	-	-	-	-	-	-	-	-	-	-	-	-	-	-	-	-	-	-	-	-	-	-	-	-	-	-	-
53	7	280.0	7.0	0.0	6.82	114.31	0.25	0.2549	0.4951	19331	0.7553	0.7463	0.7373	0.7284	0.7194	0.7104	0.752	0.7937	0.8353	0.8769	0.9186	0.9349	0.9511	0.9674	0.9837	1.0	0.9948	0.9896	0.9844	0.9792	0.9741	0.9492	0.9243	0.8994	0.8746	0.8497	0.8611	0.8726	0.8841	0.8956	0.907	0.9145	0.922	0.9294	0.9369	0.9444	0.9364	0.9284	0.9205
53	8	1310.0	61.0	95.0	15.6	126.38	0.2708	0.2805	0.4488	11523	0.6896	0.6854	0.6813	0.6771	0.6729	0.6688	0.7144	0.76	0.8055	0.8511	0.8967	0.9131	0.9295	0.9459	0.9623	0.9787	0.9757	0.9727	0.9698	0.9668	0.9638	0.9418	0.9198	0.8978	0.8758	0.8538	0.8715	0.8892	0.9069	0.9246	0.9423	0.9539	0.9654	0.9769	0.9885	1.0	0.9943	0.9886	0.9829
53	9	3710.0	163.0	145.0	23.03	139.87	0.3045	0.317	0.3784	7109	0.5269	0.5297	0.5326	0.5354	0.5382	0.541	0.587	0.633	0.679	0.725	0.771	0.787	0.803	0.8191	0.8351	0.8511	0.8523	0.8536	0.8548	0.856	0.8572	0.8418	0.8264	0.8111	0.7957	0.7803	0.8064	0.8325	0.8586	0.8847	0.9108	0.9286	0.9465	0.9643	0.9822	1.0	0.9992	0.9985	0.9977
53	10	4030.0	187.0	396.0	28.51	155.06	0.2954	0.3085	0.3961	7881	0.5582	0.56	0.5618	0.5636	0.5654	0.5672	0.6138	0.6604	0.7069	0.7535	0.8001	0.8159	0.8316	0.8474	0.8632	0.879	0.8792	0.8795	0.8797	0.8799	0.8802	0.8634	0.8467	0.83	0.8132	0.7965	0.8209	0.8453	0.8698	0.8942	0.9186	0.9349	0.9512	0.9674	0.9837	1.0	0.998	0.9959	0.9939
53	11	3530.0	167.0	603.0	31.42	171.74	0.2969	0.3094	0.3937	7752	0.5587	0.5603	0.5619	0.5636	0.5652	0.5668	0.6131	0.6594	0.7057	0.752	0.7983	0.8142	0.8301	0.8461	0.862	0.8779	0.8782	0.8785	0.8788	0.8791	0.8794	0.8627	0.846	0.8293	0.8125	0.7958	0.8202	0.8447	0.8691	0.8935	0.918	0.9344	0.9508	0.9672	0.9836	1.0	0.9981	0.9962	0.9943
53	12	2130.0	97.0	794.0	31.35	189.01	0.2816	0.2927	0.4257	9567	0.6369	0.6351	0.6333	0.6315	0.6298	0.628	0.6739	0.7199	0.7658	0.8118	0.8577	0.8739	0.8901	0.9062	0.9224	0.9385	0.9369	0.9352	0.9335	0.9318	0.9302	0.9103	0.8904	0.8705	0.8506	0.8307	0.8511	0.8715	0.8919	0.9123	0.9327	0.9462	0.9596	0.9731	0.9865	1.0	0.9958	0.9916	0.9873
53	13	2310.0	105.0	735.0	28.32	205.64	0.2843	0.2957	0.42	9182	0.624	0.6228	0.6215	0.6203	0.6191	0.6179	0.6639	0.7099	0.7559	0.8019	0.8479	0.864	0.8801	0.8963	0.9124	0.9285	0.9272	0.9258	0.9245	0.9231	0.9218	0.9024	0.883	0.8637	0.8443	0.8249	0.846	0.8671	0.8881	0.9092	0.9303	0.9442	0.9582	0.9721	0.9861	1.0	0.9962	0.9923	0.9885
53	14	3480.0	171.0	466.0	22.74	220.76	0.2898	0.3024	0.4078	8472	0.5871	0.5876	0.5882	0.5887	0.5893	0.5898	0.6363	0.6828	0.7293	0.7758	0.8222	0.8381	0.8539	0.8698	0.8856	0.9015	0.901	0.9005	0.9	0.8995	0.899	0.8811	0.8632	0.8453	0.8274	0.8095	0.8324	0.8553	0.8783	0.9012	0.9242	0.9393	0.9545	0.9697	0.9848	1.0	0.9971	0.9942	0.9913
53	15	2880.0	141.0	280.0	15.24	234.18	0.2823	0.2943	0.4234	9428	0.6228	0.6218	0.6208	0.6198	0.6188	0.6179	0.6642	0.7106	0.757	0.8034	0.8498	0.8657	0.8816	0.8976	0.9135	0.9294	0.928	0.9266	0.9252	0.9238	0.9224	0.903	0.8837	0.8643	0.8449	0.8256	0.8467	0.8678	0.8889	0.91	0.931	0.9448	0.9586	0.9724	0.9862	1.0	0.996	0.992	0.988
53	16	1760.0	82.0	74.0	6.42	246.19	0.2805	0.2915	0.428	9733	0.6418	0.6398	0.6378	0.6358	0.6338	0.6318	0.6777	0.7237	0.7696	0.8156	0.8615	0.8777	0.8938	0.91	0.9262	0.9424	0.9406	0.9388	0.937	0.9352	0.9334	0.9133	0.8932	0.8731	0.853	0.8329	0.8531	0.8732	0.8934	0.9135	0.9337	0.9469	0.9602	0.9735	0.9867	1.0	0.9956	0.9913	0.9869
53	17	360.0	10.0	0.0	-	-	-	-	-	-	-	-	-	-	-	-	-	-	-	-	-	-	-	-	-	-	-	-	-	-	-	-	-	-	-	-	-	-	-	-	-	-	-	-	-	-	-	-	-
53	18	0.0	0.0	0.0	-	-	-	-	-	-	-	-	-	-	-	-	-	-	-	-	-	-	-	-	-	-	-	-	-	-	-	-	-	-	-	-	-	-	-	-	-	-	-	-	-	-	-	-	-
53	19	0.0	0.0	0.0	-	-	-	-	-	-	-	-	-	-	-	-	-	-	-	-	-	-	-	-	-	-	-	-	-	-	-	-	-	-	-	-	-	-	-	-	-	-	-	-	-	-	-	-	-
53	20	0.0	0.0	0.0	-	-	-	-	-	-	-	-	-	-	-	-	-	-	-	-	-	-	-	-	-	-	-	-	-	-	-	-	-	-	-	-	-	-	-	-	-	-	-	-	-	-	-	-	-
53	21	0.0	0.0	0.0	-	-	-	-	-	-	-	-	-	-	-	-	-	-	-	-	-	-	-	-	-	-	-	-	-	-	-	-	-	-	-	-	-	-	-	-	-	-	-	-	-	-	-	-	-
53	22	0.0	0.0	0.0	-	-	-	-	-	-	-	-	-	-	-	-	-	-	-	-	-	-	-	-	-	-	-	-	-	-	-	-	-	-	-	-	-	-	-	-	-	-	-	-	-	-	-	-	-
53	23	0.0	0.0	0.0	-	-	-	-	-	-	-	-	-	-	-	-	-	-	-	-	-	-	-	-	-	-	-	-	-	-	-	-	-	-	-	-	-	-	-	-	-	-	-	-	-	-	-	-	-
54	0	0.0	0.0	0.0	-	-	-	-	-	-	-	-	-	-	-	-	-	-	-	-	-	-	-	-	-	-	-	-	-	-	-	-	-	-	-	-	-	-	-	-	-	-	-	-	-	-	-	-	-
54	1	0.0	0.0	0.0	-	-	-	-	-	-	-	-	-	-	-	-	-	-	-	-	-	-	-	-	-	-	-	-	-	-	-	-	-	-	-	-	-	-	-	-	-	-	-	-	-	-	-	-	-
54	2	0.0	0.0	0.0	-	-	-	-	-	-	-	-	-	-	-	-	-	-	-	-	-	-	-	-	-	-	-	-	-	-	-	-	-	-	-	-	-	-	-	-	-	-	-	-	-	-	-	-	-
54	3	0.0	0.0	0.0	-	-	-	-	-	-	-	-	-	-	-	-	-	-	-	-	-	-	-	-	-	-	-	-	-	-	-	-	-	-	-	-	-	-	-	-	-	-	-	-	-	-	-	-	-
54	4	0.0	0.0	0.0	-	-	-	-	-	-	-	-	-	-	-	-	-	-	-	-	-	-	-	-	-	-	-	-	-	-	-	-	-	-	-	-	-	-	-	-	-	-	-	-	-	-	-	-	-
54	5	0.0	0.0	0.0	-	-	-	-	-	-	-	-	-	-	-	-	-	-	-	-	-	-	-	-	-	-	-	-	-	-	-	-	-	-	-	-	-	-	-	-	-	-	-	-	-	-	-	-	-
54	6	0.0	0.0	0.0	-	-	-	-	-	-	-	-	-	-	-	-	-	-	-	-	-	-	-	-	-	-	-	-	-	-	-	-	-	-	-	-	-	-	-	-	-	-	-	-	-	-	-	-	-
54	7	300.0	8.0	0.0	7.12	114.11	0.25	0.2549	0.4951	19331	0.7553	0.7463	0.7373	0.7284	0.7194	0.7104	0.752	0.7937	0.8353	0.8769	0.9186	0.9349	0.9511	0.9674	0.9837	1.0	0.9948	0.9896	0.9844	0.9792	0.9741	0.9492	0.9243	0.8994	0.8746	0.8497	0.8611	0.8726	0.8841	0.8956	0.907	0.9145	0.922	0.9294	0.9369	0.9444	0.9364	0.9284	0.9205
54	8	2250.0	61.0	0.0	15.91	126.2	0.262	0.2709	0.4671	13767	0.72	0.7144	0.7087	0.7031	0.6975	0.6919	0.7371	0.7824	0.8276	0.8729	0.9181	0.9345	0.9509	0.9672	0.9836	1.0	0.9962	0.9923	0.9885	0.9847	0.9808	0.9576	0.9343	0.911	0.8877	0.8644	0.8803	0.8961	0.912	0.9278	0.9437	0.9538	0.964	0.9741	0.9843	0.9944	0.9877	0.981	0.9743
54	9	4900.0	130.0	2.0	23.36	139.72	0.2749	0.2868	0.4383	10585	0.6484	0.6465	0.6445	0.6425	0.6406	0.6386	0.6852	0.7317	0.7783	0.8249	0.8715	0.8873	0.9032	0.9191	0.9349	0.9508	0.9487	0.9465	0.9444	0.9422	0.9401	0.9197	0.8992	0.8788	0.8584	0.8379	0.8577	0.8774	0.8972	0.9169	0.9367	0.9493	0.962	0.9747	0.9873	1.0	0.9951	0.9902	0.9853
54	10	5250.0	177.0	30.0	28.86	154.98	0.2951	0.3091	0.3958	7890	0.5461	0.5486	0.5512	0.5538	0.5563	0.5589	0.606	0.6531	0.7002	0.7473	0.7943	0.8099	0.8254	0.8409	0.8564	0.8719	0.8723	0.8727	0.8732	0.8736	0.874	0.8577	0.8414	0.8251	0.8088	0.7925	0.8175	0.8425	0.8675	0.8926	0.9176	0.934	0.9505	0.967	0.9835	1.0	0.9981	0.9962	0.9943
54	11	8900.0	223.0	12.0	31.78	171.73	0.3085	0.3244	0.3671	6780	0.4539	0.4606	0.4674	0.4741	0.4808	0.4875	0.5353	0.5831	0.6308	0.6786	0.7264	0.7413	0.7563	0.7713	0.7863	0.8013	0.8039	0.8065	0.8091	0.8117	0.8143	0.8017	0.7891	0.7764	0.7638	0.7512	0.7807	0.8103	0.8398	0.8694	0.8989	0.9186	0.9382	0.9579	0.9776	0.9972	0.9978	0.9983	0.9989
54	12	9460.0	235.0	12.0	31.71	189.09	0.3106	0.3265	0.3629	6641	0.4427	0.4498	0.4569	0.4641	0.4712	0.4783	0.5259	0.5736	0.6212	0.6688	0.7165	0.7314	0.7464	0.7614	0.7763	0.7913	0.7942	0.7971	0.8	0.8029	0.8058	0.7936	0.7814	0.7692	0.7571	0.7449	0.7749	0.805	0.835	0.8651	0.8951	0.9152	0.9353	0.9553	0.9754	0.9954	0.9964	0.9973	0.9982
54	13	8850.0	222.0	12.0	28.65	205.79	0.3083	0.3242	0.3675	6794	0.455	0.4617	0.4684	0.4751	0.4817	0.4884	0.5362	0.584	0.6318	0.6795	0.7273	0.7423	0.7573	0.7723	0.7872	0.8022	0.8048	0.8074	0.81	0.8126	0.8152	0.8025	0.7898	0.7771	0.7644	0.7518	0.7813	0.8108	0.8403	0.8698	0.8993	0.9189	0.9385	0.9581	0.9778	0.9974	0.9979	0.9984	0.9989
54	14	7170.0	184.0	10.0	23.04	220.96	0.3011	0.317	0.3819	7328	0.4909	0.4962	0.5016	0.5069	0.5123	0.5176	0.5657	0.6137	0.6618	0.7098	0.7579	0.7729	0.7878	0.8028	0.8178	0.8328	0.8344	0.8361	0.8377	0.8393	0.841	0.8268	0.8127	0.7985	0.7843	0.7702	0.798	0.8257	0.8535	0.8813	0.9091	0.9272	0.9454	0.9636	0.9818	1.0	0.9994	0.9987	0.9981
54	15	4760.0	126.0	4.0	15.52	234.41	0.2743	0.2863	0.4394	10684	0.6503	0.6482	0.6462	0.6442	0.6421	0.6401	0.6867	0.7333	0.7799	0.8265	0.873	0.8889	0.9048	0.9206	0.9365	0.9523	0.9502	0.948	0.9458	0.9436	0.9414	0.9209	0.9004	0.8798	0.8593	0.8388	0.8585	0.8781	0.8978	0.9174	0.9371	0.9497	0.9623	0.9748	0.9874	1.0	0.995	0.9901	0.9851
54	16	2130.0	57.0	0.0	6.68	246.44	0.2613	0.2703	0.4684	13959	0.7206	0.715	0.7093	0.7036	0.698	0.6923	0.7375	0.7827	0.8279	0.8731	0.9183	0.9346	0.951	0.9673	0.9837	1.0	0.9961	0.9922	0.9884	0.9845	0.9806	0.9573	0.934	0.9107	0.8873	0.864	0.8798	0.8955	0.9112	0.927	0.9427	0.9527	0.9628	0.9728	0.9829	0.9929	0.9862	0.9794	0.9727
54	17	260.0	7.0	0.0	-	-	-	-	-	-	-	-	-	-	-	-	-	-	-	-	-	-	-	-	-	-	-	-	-	-	-	-	-	-	-	-	-	-	-	-	-	-	-	-	-	-	-	-	-
54	18	0.0	0.0	0.0	-	-	-	-	-	-	-	-	-	-	-	-	-	-	-	-	-	-	-	-	-	-	-	-	-	-	-	-	-	-	-	-	-	-	-	-	-	-	-	-	-	-	-	-	-
54	19	0.0	0.0	0.0	-	-	-	-	-	-	-	-	-	-	-	-	-	-	-	-	-	-	-	-	-	-	-	-	-	-	-	-	-	-	-	-	-	-	-	-	-	-	-	-	-	-	-	-	-
54	20	0.0	0.0	0.0	-	-	-	-	-	-	-	-	-	-	-	-	-	-	-	-	-	-	-	-	-	-	-	-	-	-	-	-	-	-	-	-	-	-	-	-	-	-	-	-	-	-	-	-	-
54	21	0.0	0.0	0.0	-	-	-	-	-	-	-	-	-	-	-	-	-	-	-	-	-	-	-	-	-	-	-	-	-	-	-	-	-	-	-	-	-	-	-	-	-	-	-	-	-	-	-	-	-
54	22	0.0	0.0	0.0	-	-	-	-	-	-	-	-	-	-	-	-	-	-	-	-	-	-	-	-	-	-	-	-	-	-	-	-	-	-	-	-	-	-	-	-	-	-	-	-	-	-	-	-	-
54	23	0.0	0.0	0.0	-	-	-	-	-	-	-	-	-	-	-	-	-	-	-	-	-	-	-	-	-	-	-	-	-	-	-	-	-	-	-	-	-	-	-	-	-	-	-	-	-	-	-	-	-
55	0	0.0	0.0	0.0	-	-	-	-	-	-	-	-	-	-	-	-	-	-	-	-	-	-	-	-	-	-	-	-	-	-	-	-	-	-	-	-	-	-	-	-	-	-	-	-	-	-	-	-	-
55	1	0.0	0.0	0.0	-	-	-	-	-	-	-	-	-	-	-	-	-	-	-	-	-	-	-	-	-	-	-	-	-	-	-	-	-	-	-	-	-	-	-	-	-	-	-	-	-	-	-	-	-
55	2	0.0	0.0	0.0	-	-	-	-	-	-	-	-	-	-	-	-	-	-	-	-	-	-	-	-	-	-	-	-	-	-	-	-	-	-	-	-	-	-	-	-	-	-	-	-	-	-	-	-	-
55	3	0.0	0.0	0.0	-	-	-	-	-	-	-	-	-	-	-	-	-	-	-	-	-	-	-	-	-	-	-	-	-	-	-	-	-	-	-	-	-	-	-	-	-	-	-	-	-	-	-	-	-
55	4	0.0	0.0	0.0	-	-	-	-	-	-	-	-	-	-	-	-	-	-	-	-	-	-	-	-	-	-	-	-	-	-	-	-	-	-	-	-	-	-	-	-	-	-	-	-	-	-	-	-	-
55	5	0.0	0.0	0.0	-	-	-	-	-	-	-	-	-	-	-	-	-	-	-	-	-	-	-	-	-	-	-	-	-	-	-	-	-	-	-	-	-	-	-	-	-	-	-	-	-	-	-	-	-
55	6	0.0	0.0	0.0	-	-	-	-	-	-	-	-	-	-	-	-	-	-	-	-	-	-	-	-	-	-	-	-	-	-	-	-	-	-	-	-	-	-	-	-	-	-	-	-	-	-	-	-	-
55	7	630.0	19.0	0.0	7.42	113.9	0.25	0.2549	0.4951	19331	0.7553	0.7463	0.7373	0.7284	0.7194	0.7104	0.752	0.7937	0.8353	0.8769	0.9186	0.9349	0.9511	0.9674	0.9837	1.0	0.9948	0.9896	0.9844	0.9792	0.9741	0.9492	0.9243	0.8994	0.8746	0.8497	0.8611	0.8726	0.8841	0.8956	0.907	0.9145	0.922	0.9294	0.9369	0.9444	0.9364	0.9284	0.9205
55	8	1920.0	97.0	196.0	16.23	126.02	0.2733	0.2838	0.4429	10968	0.6718	0.6686	0.6653	0.662	0.6588	0.6555	0.7014	0.7473	0.7932	0.8391	0.885	0.9012	0.9174	0.9337	0.9499	0.9661	0.9635	0.9609	0.9584	0.9558	0.9532	0.9319	0.9106	0.8892	0.8679	0.8466	0.8652	0.8838	0.9024	0.921	0.9396	0.9517	0.9638	0.9758	0.9879	1.0	0.9947	0.9894	0.9841
55	9	2480.0	129.0	462.0	23.7	139.58	0.2868	0.2986	0.4146	8849	0.6079	0.6074	0.607	0.6065	0.6061	0.6056	0.6518	0.698	0.7443	0.7905	0.8367	0.8527	0.8687	0.8847	0.9007	0.9167	0.9157	0.9148	0.9138	0.9128	0.9118	0.8931	0.8744	0.8556	0.8369	0.8182	0.8401	0.862	0.8838	0.9057	0.9276	0.9421	0.9566	0.971	0.9855	1.0	0.9966	0.9931	0.9897
55	10	2570.0	127.0	646.0	29.21	154.89	0.288	0.3	0.412	8698	0.6011	0.601	0.6008	0.6007	0.6005	0.6004	0.6467	0.6929	0.7392	0.7854	0.8317	0.8477	0.8636	0.8796	0.8956	0.9116	0.9108	0.9099	0.9091	0.9083	0.9075	0.8891	0.8706	0.8521	0.8337	0.8152	0.8375	0.8597	0.8819	0.9042	0.9264	0.9411	0.9558	0.9706	0.9853	1.0	0.9968	0.9935	0.9903
55	11	2090.0	96.0	783.0	32.14	171.73	0.2809	0.292	0.4271	9669	0.6393	0.6374	0.6355	0.6336	0.6317	0.6299	0.6758	0.7218	0.7678	0.8138	0.8597	0.8759	0.892	0.9082	0.9243	0.9405	0.9388	0.937	0.9353	0.9335	0.9318	0.9118	0.8918	0.8718	0.8518	0.8318	0.8521	0.8724	0.8927	0.913	0.9333	0.9466	0.96	0.9733	0.9867	1.0	0.9957	0.9914	0.9871
55	12	2100.0	92.0	806.0	32.06	189.17	0.2809	0.292	0.427	9669	0.6394	0.6375	0.6356	0.6337	0.6319	0.63	0.6759	0.7219	0.7679	0.8138	0.8598	0.8759	0.8921	0.9083	0.9244	0.9406	0.9388	0.9371	0.9353	0.9336	0.9319	0.9119	0.8919	0.8719	0.8519	0.8319	0.8522	0.8724	0.8927	0.913	0.9333	0.9466	0.96	0.9733	0.9867	1.0	0.9957	0.9914	0.9871
55	13	2000.0	90.0	790.0	28.98	205.95	0.2809	0.2917	0.4274	9683	0.642	0.64	0.6379	0.6359	0.6339	0.6318	0.6777	0.7236	0.7694	0.8153	0.8612	0.8774	0.8936	0.9098	0.926	0.9422	0.9404	0.9386	0.9369	0.9351	0.9333	0.9132	0.8931	0.873	0.8529	0.8328	0.853	0.8731	0.8933	0.9134	0.9336	0.9469	0.9601	0.9734	0.9867	1.0	0.9957	0.9913	0.987
55	14	1960.0	93.0	711.0	23.35	221.17	0.2794	0.2903	0.4303	9905	0.6467	0.6445	0.6422	0.64	0.6378	0.6356	0.6816	0.7275	0.7734	0.8194	0.8653	0.8815	0.8977	0.9138	0.93	0.9462	0.9443	0.9423	0.9404	0.9385	0.9366	0.9163	0.896	0.8757	0.8554	0.8351	0.855	0.8749	0.8948	0.9147	0.9346	0.9477	0.9608	0.9739	0.9869	1.0	0.9955	0.991	0.9864
55	15	2440.0	127.0	452.0	15.8	234.65	0.2848	0.2965	0.4186	9105	0.6173	0.6164	0.6155	0.6147	0.6138	0.613	0.6591	0.7053	0.7515	0.7977	0.8439	0.8599	0.8759	0.8919	0.908	0.924	0.9228	0.9216	0.9204	0.9192	0.9179	0.8988	0.8797	0.8606	0.8415	0.8224	0.8438	0.8652	0.8866	0.908	0.9294	0.9435	0.9576	0.9718	0.9859	1.0	0.9963	0.9926	0.9889
55	16	1550.0	81.0	233.0	6.94	246.7	0.266	0.2751	0.459	12670	0.711	0.7059	0.7007	0.6956	0.6905	0.6854	0.7308	0.7763	0.8217	0.8672	0.9126	0.9291	0.9456	0.9621	0.9785	0.995	0.9915	0.988	0.9845	0.981	0.9775	0.9546	0.9318	0.9089	0.886	0.8632	0.8798	0.8964	0.913	0.9296	0.9463	0.957	0.9678	0.9785	0.9893	1.0	0.9937	0.9874	0.9811
55	17	540.0	16.0	0.0	-	-	-	-	-	-	-	-	-	-	-	-	-	-	-	-	-	-	-	-	-	-	-	-	-	-	-	-	-	-	-	-	-	-	-	-	-	-	-	-	-	-	-	-	-
55	18	0.0	0.0	0.0	-	-	-	-	-	-	-	-	-	-	-	-	-	-	-	-	-	-	-	-	-	-	-	-	-	-	-	-	-	-	-	-	-	-	-	-	-	-	-	-	-	-	-	-	-
55	19	0.0	0.0	0.0	-	-	-	-	-	-	-	-	-	-	-	-	-	-	-	-	-	-	-	-	-	-	-	-	-	-	-	-	-	-	-	-	-	-	-	-	-	-	-	-	-	-	-	-	-
55	20	0.0	0.0	0.0	-	-	-	-	-	-	-	-	-	-	-	-	-	-	-	-	-	-	-	-	-	-	-	-	-	-	-	-	-	-	-	-	-	-	-	-	-	-	-	-	-	-	-	-	-
55	21	0.0	0.0	0.0	-	-	-	-	-	-	-	-	-	-	-	-	-	-	-	-	-	-	-	-	-	-	-	-	-	-	-	-	-	-	-	-	-	-	-	-	-	-	-	-	-	-	-	-	-
55	22	0.0	0.0	0.0	-	-	-	-	-	-	-	-	-	-	-	-	-	-	-	-	-	-	-	-	-	-	-	-	-	-	-	-	-	-	-	-	-	-	-	-	-	-	-	-	-	-	-	-	-
55	23	0.0	0.0	0.0	-	-	-	-	-	-	-	-	-	-	-	-	-	-	-	-	-	-	-	-	-	-	-	-	-	-	-	-	-	-	-	-	-	-	-	-	-	-	-	-	-	-	-	-	-
56	0	0.0	0.0	0.0	-	-	-	-	-	-	-	-	-	-	-	-	-	-	-	-	-	-	-	-	-	-	-	-	-	-	-	-	-	-	-	-	-	-	-	-	-	-	-	-	-	-	-	-	-
56	1	0.0	0.0	0.0	-	-	-	-	-	-	-	-	-	-	-	-	-	-	-	-	-	-	-	-	-	-	-	-	-	-	-	-	-	-	-	-	-	-	-	-	-	-	-	-	-	-	-	-	-
56	2	0.0	0.0	0.0	-	-	-	-	-	-	-	-	-	-	-	-	-	-	-	-	-	-	-	-	-	-	-	-	-	-	-	-	-	-	-	-	-	-	-	-	-	-	-	-	-	-	-	-	-
56	3	0.0	0.0	0.0	-	-	-	-	-	-	-	-	-	-	-	-	-	-	-	-	-	-	-	-	-	-	-	-	-	-	-	-	-	-	-	-	-	-	-	-	-	-	-	-	-	-	-	-	-
56	4	0.0	0.0	0.0	-	-	-	-	-	-	-	-	-	-	-	-	-	-	-	-	-	-	-	-	-	-	-	-	-	-	-	-	-	-	-	-	-	-	-	-	-	-	-	-	-	-	-	-	-
56	5	0.0	0.0	0.0	-	-	-	-	-	-	-	-	-	-	-	-	-	-	-	-	-	-	-	-	-	-	-	-	-	-	-	-	-	-	-	-	-	-	-	-	-	-	-	-	-	-	-	-	-
56	6	0.0	0.0	0.0	-	-	-	-	-	-	-	-	-	-	-	-	-	-	-	-	-	-	-	-	-	-	-	-	-	-	-	-	-	-	-	-	-	-	-	-	-	-	-	-	-	-	-	-	-
56	7	430.0	12.0	0.0	7.72	113.7	0.25	0.2549	0.4951	19331	0.7553	0.7463	0.7373	0.7284	0.7194	0.7104	0.752	0.7937	0.8353	0.8769	0.9186	0.9349	0.9511	0.9674	0.9837	1.0	0.9948	0.9896	0.9844	0.9792	0.9741	0.9492	0.9243	0.8994	0.8746	0.8497	0.8611	0.8726	0.8841	0.8956	0.907	0.9145	0.922	0.9294	0.9369	0.9444	0.9364	0.9284	0.9205
56	8	2670.0	74.0	0.0	16.55	125.83	0.264	0.2739	0.4621	13093	0.7065	0.7018	0.6971	0.6924	0.6877	0.683	0.7289	0.7748	0.8207	0.8666	0.9125	0.9287	0.945	0.9612	0.9775	0.9937	0.9902	0.9867	0.9833	0.9798	0.9763	0.9535	0.9308	0.908	0.8853	0.8625	0.8793	0.8962	0.913	0.9298	0.9466	0.9573	0.9679	0.9786	0.9893	1.0	0.9936	0.9872	0.9808
56	9	5110.0	134.0	5.0	24.04	139.43	0.2755	0.2876	0.4369	10469	0.6436	0.6419	0.6402	0.6385	0.6367	0.635	0.6817	0.7284	0.775	0.8217	0.8684	0.8842	0.9	0.9158	0.9316	0.9474	0.9454	0.9434	0.9413	0.9393	0.9373	0.917	0.8968	0.8765	0.8563	0.836	0.856	0.876	0.896	0.916	0.936	0.9488	0.9616	0.9744	0.9872	1.0	0.9952	0.9904	0.9857
56	10	5440.0	182.0	30.0	29.57	154.8	0.2964	0.3105	0.3931	7766	0.5393	0.5421	0.545	0.5478	0.5507	0.5535	0.6007	0.6478	0.6949	0.742	0.7891	0.8046	0.8201	0.8356	0.8511	0.8666	0.8672	0.8678	0.8684	0.869	0.8696	0.8536	0.8375	0.8215	0.8055	0.7895	0.8148	0.8402	0.8655	0.8909	0.9163	0.933	0.9498	0.9665	0.9833	1.0	0.9983	0.9966	0.9949
56	11	9150.0	228.0	12.0	32.51	171.73	0.3095	0.3254	0.3651	6713	0.4487	0.4556	0.4625	0.4694	0.4763	0.4832	0.5309	0.5786	0.6263	0.674	0.7217	0.7367	0.7517	0.7667	0.7816	0.7966	0.7994	0.8021	0.8049	0.8076	0.8103	0.7979	0.7855	0.7731	0.7607	0.7482	0.778	0.8078	0.8376	0.8674	0.8972	0.917	0.9369	0.9567	0.9765	0.9964	0.9971	0.9978	0.9986
56	12	9710.0	240.0	12.0	32.42	189.26	0.3115	0.3275	0.361	6582	0.4373	0.4447	0.452	0.4593	0.4666	0.4739	0.5215	0.569	0.6166	0.6642	0.7117	0.7267	0.7417	0.7566	0.7716	0.7866	0.7896	0.7926	0.7957	0.7987	0.8017	0.7898	0.7778	0.7658	0.7539	0.7419	0.7722	0.8025	0.8328	0.863	0.8933	0.9136	0.9338	0.9541	0.9744	0.9946	0.9957	0.9968	0.9978
56	13	9080.0	226.0	12.0	29.32	206.11	0.3092	0.3251	0.3656	6733	0.4501	0.4569	0.4638	0.4707	0.4775	0.4844	0.5321	0.5798	0.6275	0.6753	0.723	0.7379	0.7529	0.7679	0.7829	0.7979	0.8006	0.8033	0.806	0.8087	0.8114	0.7989	0.7865	0.774	0.7615	0.749	0.7787	0.8085	0.8382	0.8679	0.8976	0.9174	0.9372	0.957	0.9768	0.9966	0.9973	0.998	0.9986
56	14	7380.0	188.0	9.0	23.66	221.38	0.3021	0.318	0.3799	7249	0.4864	0.4919	0.4974	0.5029	0.5084	0.514	0.562	0.61	0.6581	0.7061	0.7541	0.7691	0.7841	0.7991	0.8141	0.8291	0.8308	0.8326	0.8344	0.8361	0.8379	0.8239	0.8099	0.796	0.782	0.768	0.796	0.8241	0.8521	0.8801	0.9081	0.9265	0.9449	0.9632	0.9816	1.0	0.9995	0.999	0.9985
56	15	4860.0	127.0	13.0	16.08	234.89	0.2939	0.3078	0.3983	8008	0.5519	0.5542	0.5565	0.5588	0.5612	0.5635	0.6106	0.6577	0.7048	0.7519	0.799	0.8145	0.83	0.8456	0.8611	0.8766	0.8768	0.8771	0.8774	0.8777	0.8779	0.8614	0.8449	0.8283	0.8118	0.7952	0.8199	0.8446	0.8693	0.894	0.9188	0.935	0.9513	0.9675	0.9838	1.0	0.9979	0.9958	0.9937
56	16	2270.0	61.0	0.0	7.2	246.96	0.262	0.2709	0.4671	13767	0.72	0.7144	0.7087	0.7031	0.6975	0.6919	0.7371	0.7824	0.8276	0.8729	0.9181	0.9345	0.9509	0.9672	0.9836	1.0	0.9962	0.9923	0.9885	0.9847	0.9808	0.9576	0.9343	0.911	0.8877	0.8644	0.8803	0.8961	0.912	0.9278	0.9437	0.9538	0.964	0.9741	0.9843	0.9944	0.9877	0.981	0.9743
56	17	300.0	8.0	0.0	-	-	-	-	-	-	-	-	-	-	-	-	-	-	-	-	-	-	-	-	-	-	-	-	-	-	-	-	-	-	-	-	-	-	-	-	-	-	-	-	-	-	-	-	-
56	18	0.0	0.0	0.0	-	-	-	-	-	-	-	-	-	-	-	-	-	-	-	-	-	-	-	-	-	-	-	-	-	-	-	-	-	-	-	-	-	-	-	-	-	-	-	-	-	-	-	-	-
56	19	0.0	0.0	0.0	-	-	-	-	-	-	-	-	-	-	-	-	-	-	-	-	-	-	-	-	-	-	-	-	-	-	-	-	-	-	-	-	-	-	-	-	-	-	-	-	-	-	-	-	-
56	20	0.0	0.0	0.0	-	-	-	-	-	-	-	-	-	-	-	-	-	-	-	-	-	-	-	-	-	-	-	-	-	-	-	-	-	-	-	-	-	-	-	-	-	-	-	-	-	-	-	-	-
56	21	0.0	0.0	0.0	-	-	-	-	-	-	-	-	-	-	-	-	-	-	-	-	-	-	-	-	-	-	-	-	-	-	-	-	-	-	-	-	-	-	-	-	-	-	-	-	-	-	-	-	-
56	22	0.0	0.0	0.0	-	-	-	-	-	-	-	-	-	-	-	-	-	-	-	-	-	-	-	-	-	-	-	-	-	-	-	-	-	-	-	-	-	-	-	-	-	-	-	-	-	-	-	-	-
56	23	0.0	0.0	0.0	-	-	-	-	-	-	-	-	-	-	-	-	-	-	-	-	-	-	-	-	-	-	-	-	-	-	-	-	-	-	-	-	-	-	-	-	-	-	-	-	-	-	-	-	-
57	0	0.0	0.0	0.0	-	-	-	-	-	-	-	-	-	-	-	-	-	-	-	-	-	-	-	-	-	-	-	-	-	-	-	-	-	-	-	-	-	-	-	-	-	-	-	-	-	-	-	-	-
57	1	0.0	0.0	0.0	-	-	-	-	-	-	-	-	-	-	-	-	-	-	-	-	-	-	-	-	-	-	-	-	-	-	-	-	-	-	-	-	-	-	-	-	-	-	-	-	-	-	-	-	-
57	2	0.0	0.0	0.0	-	-	-	-	-	-	-	-	-	-	-	-	-	-	-	-	-	-	-	-	-	-	-	-	-	-	-	-	-	-	-	-	-	-	-	-	-	-	-	-	-	-	-	-	-
57	3	0.0	0.0	0.0	-	-	-	-	-	-	-	-	-	-	-	-	-	-	-	-	-	-	-	-	-	-	-	-	-	-	-	-	-	-	-	-	-	-	-	-	-	-	-	-	-	-	-	-	-
57	4	0.0	0.0	0.0	-	-	-	-	-	-	-	-	-	-	-	-	-	-	-	-	-	-	-	-	-	-	-	-	-	-	-	-	-	-	-	-	-	-	-	-	-	-	-	-	-	-	-	-	-
57	5	0.0	0.0	0.0	-	-	-	-	-	-	-	-	-	-	-	-	-	-	-	-	-	-	-	-	-	-	-	-	-	-	-	-	-	-	-	-	-	-	-	-	-	-	-	-	-	-	-	-	-
57	6	0.0	0.0	0.0	-	-	-	-	-	-	-	-	-	-	-	-	-	-	-	-	-	-	-	-	-	-	-	-	-	-	-	-	-	-	-	-	-	-	-	-	-	-	-	-	-	-	-	-	-
57	7	380.0	10.0	0.0	8.03	113.49	0.25	0.2549	0.4951	19331	0.7553	0.7463	0.7373	0.7284	0.7194	0.7104	0.752	0.7937	0.8353	0.8769	0.9186	0.9349	0.9511	0.9674	0.9837	1.0	0.9948	0.9896	0.9844	0.9792	0.9741	0.9492	0.9243	0.8994	0.8746	0.8497	0.8611	0.8726	0.8841	0.8956	0.907	0.9145	0.922	0.9294	0.9369	0.9444	0.9364	0.9284	0.9205
57	8	2520.0	68.0	0.0	16.88	125.65	0.2638	0.2737	0.4624	13146	0.7082	0.7033	0.6985	0.6937	0.6889	0.6841	0.73	0.7758	0.8217	0.8675	0.9134	0.9297	0.946	0.9622	0.9785	0.9948	0.9913	0.9877	0.9842	0.9807	0.9771	0.9543	0.9315	0.9087	0.8859	0.8631	0.8799	0.8966	0.9133	0.93	0.9468	0.9574	0.9681	0.9787	0.9894	1.0	0.9936	0.9872	0.9807
57	9	5230.0	138.0	3.0	24.39	139.29	0.2846	0.2985	0.4169	9047	0.5889	0.5898	0.5906	0.5915	0.5924	0.5933	0.6406	0.6879	0.7353	0.7826	0.8299	0.8453	0.8608	0.8762	0.8916	0.9071	0.9063	0.9056	0.9048	0.9041	0.9033	0.8852	0.8671	0.849	0.831	0.8129	0.8356	0.8584	0.8812	0.9039	0.9267	0.9414	0.956	0.9707	0.9853	1.0	0.9966	0.9933	0.9899
57	10	5530.0	184.0	30.0	29.93	154.72	0.297	0.3111	0.3918	7711	0.5357	0.5388	0.5418	0.5448	0.5478	0.5508	0.5979	0.6451	0.6922	0.7394	0.7865	0.802	0.8175	0.8329	0.8484	0.8639	0.8646	0.8653	0.866	0.8666	0.8673	0.8515	0.8356	0.8197	0.8038	0.7879	0.8135	0.839	0.8645	0.8901	0.9156	0.9325	0.9494	0.9662	0.9831	1.0	0.9984	0.9968	0.9952
57	11	9260.0	230.0	12.0	32.88	171.73	0.3099	0.3258	0.3643	6687	0.4465	0.4535	0.4605	0.4675	0.4744	0.4814	0.5291	0.5768	0.6245	0.6721	0.7198	0.7348	0.7498	0.7647	0.7797	0.7947	0.7975	0.8003	0.8031	0.8059	0.8087	0.7964	0.784	0.7717	0.7594	0.747	0.7769	0.8068	0.8367	0.8665	0.8964	0.9163	0.9363	0.9562	0.9761	0.996	0.9968	0.9976	0.9984
57	12	9820.0	242.0	12.0	32.78	189.35	0.3119	0.3279	0.3602	6557	0.4351	0.4425	0.4499	0.4573	0.4647	0.4721	0.5196	0.5671	0.6147	0.6622	0.7098	0.7247	0.7397	0.7546	0.7696	0.7846	0.7877	0.7907	0.7938	0.7969	0.8	0.7881	0.7763	0.7644	0.7525	0.7407	0.771	0.8014	0.8318	0.8622	0.8926	0.9129	0.9332	0.9536	0.9739	0.9943	0.9954	0.9966	0.9977
57	13	9190.0	228.0	12.0	29.66	206.28	0.3096	0.3255	0.3648	6706	0.4479	0.4549	0.4618	0.4687	0.4757	0.4826	0.5303	0.578	0.6257	0.6734	0.7211	0.736	0.751	0.766	0.781	0.7959	0.7987	0.8015	0.8042	0.807	0.8098	0.7974	0.785	0.7726	0.7602	0.7478	0.7776	0.8075	0.8373	0.8671	0.8969	0.9168	0.9367	0.9565	0.9764	0.9963	0.997	0.9978	0.9985
57	14	7490.0	190.0	9.0	23.97	221.6	0.3026	0.3185	0.3789	7209	0.4841	0.4897	0.4953	0.5009	0.5065	0.5121	0.5602	0.6082	0.6562	0.7042	0.7523	0.7673	0.7822	0.7972	0.8122	0.8272	0.829	0.8308	0.8327	0.8345	0.8363	0.8225	0.8086	0.7947	0.7808	0.767	0.7951	0.8232	0.8513	0.8795	0.9076	0.9261	0.9446	0.963	0.9815	1.0	0.9996	0.9992	0.9988
57	15	4950.0	129.0	13.0	16.37	235.14	0.2943	0.3083	0.3974	7967	0.5498	0.5522	0.5546	0.5571	0.5595	0.5619	0.609	0.6561	0.7032	0.7503	0.7974	0.8129	0.8284	0.8439	0.8594	0.8749	0.8752	0.8756	0.8759	0.8762	0.8766	0.8601	0.8436	0.8272	0.8107	0.7943	0.8191	0.8439	0.8687	0.8935	0.9183	0.9347	0.951	0.9673	0.9837	1.0	0.998	0.9959	0.9939
57	16	2140.0	85.0	36.0	7.46	247.22	0.2738	0.2842	0.442	10882	0.6716	0.6683	0.665	0.6617	0.6584	0.6551	0.7009	0.7468	0.7926	0.8384	0.8843	0.9005	0.9168	0.933	0.9493	0.9655	0.963	0.9604	0.9579	0.9553	0.9527	0.9315	0.9102	0.8889	0.8676	0.8463	0.8649	0.8835	0.9021	0.9207	0.9394	0.9515	0.9636	0.9757	0.9879	1.0	0.9947	0.9895	0.9842
57	17	540.0	16.0	0.0	-	-	-	-	-	-	-	-	-	-	-	-	-	-	-	-	-	-	-	-	-	-	-	-	-	-	-	-	-	-	-	-	-	-	-	-	-	-	-	-	-	-	-	-	-
57	18	0.0	0.0	0.0	-	-	-	-	-	-	-	-	-	-	-	-	-	-	-	-	-	-	-	-	-	-	-	-	-	-	-	-	-	-	-	-	-	-	-	-	-	-	-	-	-	-	-	-	-
57	19	0.0	0.0	0.0	-	-	-	-	-	-	-	-	-	-	-	-	-	-	-	-	-	-	-	-	-	-	-	-	-	-	-	-	-	-	-	-	-	-	-	-	-	-	-	-	-	-	-	-	-
57	20	0.0	0.0	0.0	-	-	-	-	-	-	-	-	-	-	-	-	-	-	-	-	-	-	-	-	-	-	-	-	-	-	-	-	-	-	-	-	-	-	-	-	-	-	-	-	-	-	-	-	-
57	21	0.0	0.0	0.0	-	-	-	-	-	-	-	-	-	-	-	-	-	-	-	-	-	-	-	-	-	-	-	-	-	-	-	-	-	-	-	-	-	-	-	-	-	-	-	-	-	-	-	-	-
57	22	0.0	0.0	0.0	-	-	-	-	-	-	-	-	-	-	-	-	-	-	-	-	-	-	-	-	-	-	-	-	-	-	-	-	-	-	-	-	-	-	-	-	-	-	-	-	-	-	-	-	-
57	23	0.0	0.0	0.0	-	-	-	-	-	-	-	-	-	-	-	-	-	-	-	-	-	-	-	-	-	-	-	-	-	-	-	-	-	-	-	-	-	-	-	-	-	-	-	-	-	-	-	-	-
58	0	0.0	0.0	0.0	-	-	-	-	-	-	-	-	-	-	-	-	-	-	-	-	-	-	-	-	-	-	-	-	-	-	-	-	-	-	-	-	-	-	-	-	-	-	-	-	-	-	-	-	-
58	1	0.0	0.0	0.0	-	-	-	-	-	-	-	-	-	-	-	-	-	-	-	-	-	-	-	-	-	-	-	-	-	-	-	-	-	-	-	-	-	-	-	-	-	-	-	-	-	-	-	-	-
58	2	0.0	0.0	0.0	-	-	-	-	-	-	-	-	-	-	-	-	-	-	-	-	-	-	-	-	-	-	-	-	-	-	-	-	-	-	-	-	-	-	-	-	-	-	-	-	-	-	-	-	-
58	3	0.0	0.0	0.0	-	-	-	-	-	-	-	-	-	-	-	-	-	-	-	-	-	-	-	-	-	-	-	-	-	-	-	-	-	-	-	-	-	-	-	-	-	-	-	-	-	-	-	-	-
58	4	0.0	0.0	0.0	-	-	-	-	-	-	-	-	-	-	-	-	-	-	-	-	-	-	-	-	-	-	-	-	-	-	-	-	-	-	-	-	-	-	-	-	-	-	-	-	-	-	-	-	-
58	5	0.0	0.0	0.0	-	-	-	-	-	-	-	-	-	-	-	-	-	-	-	-	-	-	-	-	-	-	-	-	-	-	-	-	-	-	-	-	-	-	-	-	-	-	-	-	-	-	-	-	-
58	6	0.0	0.0	0.0	-	-	-	-	-	-	-	-	-	-	-	-	-	-	-	-	-	-	-	-	-	-	-	-	-	-	-	-	-	-	-	-	-	-	-	-	-	-	-	-	-	-	-	-	-
58	7	780.0	24.0	0.0	8.35	113.29	0.25	0.2549	0.4951	19331	0.7553	0.7463	0.7373	0.7284	0.7194	0.7104	0.752	0.7937	0.8353	0.8769	0.9186	0.9349	0.9511	0.9674	0.9837	1.0	0.9948	0.9896	0.9844	0.9792	0.9741	0.9492	0.9243	0.8994	0.8746	0.8497	0.8611	0.8726	0.8841	0.8956	0.907	0.9145	0.922	0.9294	0.9369	0.9444	0.9364	0.9284	0.9205
58	8	2090.0	105.0	214.0	17.21	125.47	0.2753	0.286	0.4387	10591	0.6625	0.6597	0.6568	0.654	0.6511	0.6483	0.6942	0.7402	0.7862	0.8321	0.8781	0.8943	0.9105	0.9266	0.9428	0.959	0.9566	0.9543	0.9519	0.9496	0.9472	0.9263	0.9053	0.8844	0.8635	0.8425	0.8616	0.8807	0.8998	0.9188	0.9379	0.9503	0.9627	0.9752	0.9876	1.0	0.995	0.9899	0.9849
58	9	2460.0	128.0	495.0	24.73	139.14	0.2865	0.2984	0.4151	8882	0.6094	0.6089	0.6084	0.6079	0.6073	0.6068	0.653	0.6992	0.7454	0.7916	0.8378	0.8538	0.8698	0.8858	0.9018	0.9179	0.9168	0.9158	0.9148	0.9138	0.9128	0.894	0.8752	0.8564	0.8376	0.8188	0.8406	0.8625	0.8843	0.9061	0.9279	0.9423	0.9567	0.9711	0.9856	1.0	0.9965	0.9931	0.9896
58	10	2680.0	131.0	655.0	30.3	154.64	0.289	0.3011	0.4099	8578	0.5964	0.5964	0.5965	0.5965	0.5966	0.5967	0.6429	0.6892	0.7355	0.7817	0.828	0.844	0.8599	0.8759	0.8919	0.9078	0.9071	0.9065	0.9058	0.9051	0.9044	0.8861	0.8679	0.8496	0.8313	0.8131	0.8355	0.858	0.8805	0.903	0.9255	0.9404	0.9553	0.9702	0.9851	1.0	0.9969	0.9938	0.9907
58	11	2160.0	98.0	794.0	33.25	171.73	0.2815	0.2926	0.426	9582	0.6372	0.6354	0.6336	0.6318	0.63	0.6282	0.6742	0.7202	0.7661	0.8121	0.8581	0.8742	0.8904	0.9065	0.9227	0.9388	0.9372	0.9355	0.9338	0.9321	0.9304	0.9105	0.8906	0.8707	0.8508	0.8309	0.8513	0.8717	0.8921	0.9124	0.9328	0.9463	0.9597	0.9731	0.9866	1.0	0.9958	0.9915	0.9873
58	12	2140.0	91.0	824.0	33.15	189.45	0.2813	0.2924	0.4263	9611	0.6379	0.6361	0.6342	0.6324	0.6306	0.6288	0.6747	0.7207	0.7667	0.8126	0.8586	0.8748	0.8909	0.9071	0.9232	0.9394	0.9377	0.936	0.9343	0.9326	0.9309	0.9109	0.891	0.8711	0.8511	0.8312	0.8516	0.8719	0.8923	0.9126	0.933	0.9464	0.9598	0.9732	0.9866	1.0	0.9957	0.9915	0.9872
58	13	2030.0	89.0	808.0	30.0	206.45	0.2813	0.2922	0.4265	9620	0.6398	0.6379	0.6359	0.634	0.632	0.6301	0.676	0.7219	0.7678	0.8137	0.8596	0.8758	0.892	0.9081	0.9243	0.9405	0.9388	0.9371	0.9353	0.9336	0.9319	0.9119	0.8919	0.8719	0.8519	0.8319	0.8521	0.8724	0.8926	0.9129	0.9332	0.9465	0.9599	0.9733	0.9866	1.0	0.9957	0.9914	0.9872
58	14	1980.0	93.0	730.0	24.28	221.83	0.2799	0.2909	0.4293	9823	0.644	0.6419	0.6399	0.6378	0.6357	0.6336	0.6796	0.7255	0.7715	0.8175	0.8634	0.8796	0.8957	0.9119	0.9281	0.9442	0.9424	0.9405	0.9386	0.9368	0.9349	0.9147	0.8945	0.8744	0.8542	0.834	0.854	0.8741	0.8941	0.9142	0.9342	0.9474	0.9605	0.9737	0.9868	1.0	0.9956	0.9911	0.9867
58	15	2190.0	116.0	515.0	16.65	235.39	0.2821	0.2934	0.4245	9487	0.6316	0.6301	0.6286	0.6271	0.6256	0.6241	0.6702	0.7163	0.7624	0.8084	0.8545	0.8706	0.8867	0.9028	0.9189	0.935	0.9334	0.9318	0.9303	0.9287	0.9271	0.9074	0.8878	0.8681	0.8484	0.8287	0.8494	0.87	0.8907	0.9114	0.932	0.9456	0.9592	0.9728	0.9864	1.0	0.9959	0.9918	0.9876
58	16	1650.0	86.0	263.0	7.72	247.49	0.2671	0.2765	0.4564	12372	0.7033	0.6986	0.6939	0.6891	0.6844	0.6797	0.7252	0.7708	0.8164	0.862	0.9076	0.924	0.9404	0.9568	0.9732	0.9896	0.9863	0.983	0.9796	0.9763	0.973	0.9504	0.9278	0.9052	0.8827	0.8601	0.8771	0.8941	0.9111	0.9281	0.9451	0.9561	0.9671	0.978	0.989	1.0	0.9939	0.9877	0.9816
58	17	660.0	20.0	0.0	-	-	-	-	-	-	-	-	-	-	-	-	-	-	-	-	-	-	-	-	-	-	-	-	-	-	-	-	-	-	-	-	-	-	-	-	-	-	-	-	-	-	-	-	-
58	18	0.0	0.0	0.0	-	-	-	-	-	-	-	-	-	-	-	-	-	-	-	-	-	-	-	-	-	-	-	-	-	-	-	-	-	-	-	-	-	-	-	-	-	-	-	-	-	-	-	-	-
58	19	0.0	0.0	0.0	-	-	-	-	-	-	-	-	-	-	-	-	-	-	-	-	-	-	-	-	-	-	-	-	-	-	-	-	-	-	-	-	-	-	-	-	-	-	-	-	-	-	-	-	-
58	20	0.0	0.0	0.0	-	-	-	-	-	-	-	-	-	-	-	-	-	-	-	-	-	-	-	-	-	-	-	-	-	-	-	-	-	-	-	-	-	-	-	-	-	-	-	-	-	-	-	-	-
58	21	0.0	0.0	0.0	-	-	-	-	-	-	-	-	-	-	-	-	-	-	-	-	-	-	-	-	-	-	-	-	-	-	-	-	-	-	-	-	-	-	-	-	-	-	-	-	-	-	-	-	-
58	22	0.0	0.0	0.0	-	-	-	-	-	-	-	-	-	-	-	-	-	-	-	-	-	-	-	-	-	-	-	-	-	-	-	-	-	-	-	-	-	-	-	-	-	-	-	-	-	-	-	-	-
58	23	0.0	0.0	0.0	-	-	-	-	-	-	-	-	-	-	-	-	-	-	-	-	-	-	-	-	-	-	-	-	-	-	-	-	-	-	-	-	-	-	-	-	-	-	-	-	-	-	-	-	-
59	0	0.0	0.0	0.0	-	-	-	-	-	-	-	-	-	-	-	-	-	-	-	-	-	-	-	-	-	-	-	-	-	-	-	-	-	-	-	-	-	-	-	-	-	-	-	-	-	-	-	-	-
59	1	0.0	0.0	0.0	-	-	-	-	-	-	-	-	-	-	-	-	-	-	-	-	-	-	-	-	-	-	-	-	-	-	-	-	-	-	-	-	-	-	-	-	-	-	-	-	-	-	-	-	-
59	2	0.0	0.0	0.0	-	-	-	-	-	-	-	-	-	-	-	-	-	-	-	-	-	-	-	-	-	-	-	-	-	-	-	-	-	-	-	-	-	-	-	-	-	-	-	-	-	-	-	-	-
59	3	0.0	0.0	0.0	-	-	-	-	-	-	-	-	-	-	-	-	-	-	-	-	-	-	-	-	-	-	-	-	-	-	-	-	-	-	-	-	-	-	-	-	-	-	-	-	-	-	-	-	-
59	4	0.0	0.0	0.0	-	-	-	-	-	-	-	-	-	-	-	-	-	-	-	-	-	-	-	-	-	-	-	-	-	-	-	-	-	-	-	-	-	-	-	-	-	-	-	-	-	-	-	-	-
59	5	0.0	0.0	0.0	-	-	-	-	-	-	-	-	-	-	-	-	-	-	-	-	-	-	-	-	-	-	-	-	-	-	-	-	-	-	-	-	-	-	-	-	-	-	-	-	-	-	-	-	-
59	6	0.0	0.0	0.0	-	-	-	-	-	-	-	-	-	-	-	-	-	-	-	-	-	-	-	-	-	-	-	-	-	-	-	-	-	-	-	-	-	-	-	-	-	-	-	-	-	-	-	-	-
59	7	830.0	25.0	0.0	8.66	113.08	0.2509	0.2559	0.4931	18827	0.7545	0.7456	0.7367	0.7278	0.7189	0.7099	0.7516	0.7933	0.835	0.8767	0.9184	0.9347	0.951	0.9673	0.9837	1.0	0.9949	0.9897	0.9846	0.9795	0.9743	0.9495	0.9247	0.8998	0.875	0.8502	0.8618	0.8734	0.885	0.8966	0.9082	0.9158	0.9234	0.931	0.9386	0.9462	0.9383	0.9304	0.9225
59	8	2160.0	108.0	215.0	17.54	125.28	0.2762	0.2872	0.4366	10417	0.6571	0.6545	0.6519	0.6493	0.6467	0.6441	0.6901	0.7362	0.7822	0.8282	0.8742	0.8904	0.9065	0.9227	0.9388	0.955	0.9527	0.9505	0.9483	0.9461	0.9438	0.9231	0.9024	0.8817	0.8609	0.8402	0.8596	0.8789	0.8983	0.9176	0.937	0.9496	0.9622	0.9748	0.9874	1.0	0.9951	0.9902	0.9853
59	9	2500.0	130.0	497.0	25.09	139.0	0.2869	0.2988	0.4143	8833	0.6072	0.6068	0.6064	0.606	0.6055	0.6051	0.6513	0.6975	0.7437	0.79	0.8362	0.8522	0.8682	0.8842	0.9002	0.9162	0.9152	0.9143	0.9133	0.9124	0.9114	0.8927	0.874	0.8553	0.8366	0.8179	0.8398	0.8617	0.8836	0.9056	0.9275	0.942	0.9565	0.971	0.9855	1.0	0.9966	0.9932	0.9898
59	10	2260.0	107.0	689.0	30.67	154.56	0.2837	0.2951	0.4212	9262	0.6256	0.6243	0.6231	0.6218	0.6205	0.6192	0.6653	0.7113	0.7574	0.8034	0.8495	0.8656	0.8817	0.8978	0.9139	0.93	0.9286	0.9272	0.9258	0.9244	0.923	0.9035	0.8841	0.8647	0.8452	0.8258	0.8468	0.8678	0.8888	0.9097	0.9307	0.9446	0.9584	0.9723	0.9861	1.0	0.9961	0.9922	0.9883
59	11	3080.0	139.0	654.0	33.63	171.74	0.2917	0.3041	0.4041	8271	0.5816	0.5824	0.5831	0.5838	0.5845	0.5852	0.6315	0.6779	0.7242	0.7706	0.817	0.8329	0.8488	0.8647	0.8806	0.8965	0.8962	0.8959	0.8955	0.8952	0.8949	0.8772	0.8596	0.8419	0.8242	0.8066	0.8298	0.853	0.8763	0.8995	0.9227	0.9382	0.9536	0.9691	0.9845	1.0	0.9973	0.9947	0.992
59	12	5920.0	247.0	413.0	33.51	189.55	0.3115	0.3246	0.3639	6606	0.4823	0.487	0.4917	0.4964	0.5011	0.5058	0.5518	0.5979	0.644	0.69	0.7361	0.7519	0.7678	0.7837	0.7995	0.8154	0.8177	0.82	0.8223	0.8246	0.8269	0.8133	0.7997	0.7862	0.7726	0.759	0.7873	0.8155	0.8438	0.872	0.9003	0.9197	0.9392	0.9586	0.978	0.9975	0.998	0.9985	0.999
59	13	6040.0	254.0	307.0	30.34	206.63	0.3135	0.3266	0.3598	6478	0.4729	0.4778	0.4828	0.4878	0.4928	0.4978	0.5436	0.5895	0.6353	0.6812	0.727	0.7429	0.7588	0.7747	0.7906	0.8065	0.809	0.8116	0.8142	0.8167	0.8193	0.8061	0.7929	0.7797	0.7665	0.7533	0.782	0.8107	0.8393	0.868	0.8967	0.9165	0.9363	0.9561	0.976	0.9958	0.9966	0.9975	0.9983
59	14	5720.0	234.0	174.0	24.6	222.06	0.3169	0.3293	0.3537	6277	0.4653	0.4703	0.4752	0.4802	0.4852	0.4902	0.5354	0.5806	0.6258	0.671	0.7162	0.7324	0.7485	0.7646	0.7807	0.7968	0.7997	0.8025	0.8054	0.8082	0.8111	0.7983	0.7855	0.7726	0.7598	0.747	0.776	0.805	0.8339	0.8629	0.8919	0.9122	0.9325	0.9528	0.9731	0.9935	0.9948	0.9961	0.9974
59	15	4420.0	163.0	78.0	16.93	235.65	0.2991	0.3116	0.3893	7553	0.5503	0.5523	0.5542	0.5561	0.558	0.56	0.6062	0.6523	0.6985	0.7447	0.7909	0.8068	0.8228	0.8388	0.8547	0.8707	0.8713	0.8718	0.8724	0.8729	0.8735	0.8571	0.8407	0.8244	0.808	0.7916	0.8165	0.8414	0.8663	0.8911	0.916	0.9328	0.9496	0.9664	0.9832	1.0	0.9984	0.9968	0.9952
59	16	2270.0	90.0	73.0	7.98	247.76	0.2878	0.2994	0.4127	8735	0.6072	0.6067	0.6062	0.6057	0.6052	0.6047	0.6508	0.6968	0.7429	0.789	0.835	0.8511	0.8672	0.8833	0.8993	0.9154	0.9145	0.9136	0.9127	0.9117	0.9108	0.8921	0.8735	0.8548	0.8361	0.8174	0.8393	0.8613	0.8832	0.9051	0.9271	0.9417	0.9562	0.9708	0.9854	1.0	0.9967	0.9933	0.99
59	17	590.0	17.0	0.0	-	-	-	-	-	-	-	-	-	-	-	-	-	-	-	-	-	-	-	-	-	-	-	-	-	-	-	-	-	-	-	-	-	-	-	-	-	-	-	-	-	-	-	-	-
59	18	0.0	0.0	0.0	-	-	-	-	-	-	-	-	-	-	-	-	-	-	-	-	-	-	-	-	-	-	-	-	-	-	-	-	-	-	-	-	-	-	-	-	-	-	-	-	-	-	-	-	-
59	19	0.0	0.0	0.0	-	-	-	-	-	-	-	-	-	-	-	-	-	-	-	-	-	-	-	-	-	-	-	-	-	-	-	-	-	-	-	-	-	-	-	-	-	-	-	-	-	-	-	-	-
59	20	0.0	0.0	0.0	-	-	-	-	-	-	-	-	-	-	-	-	-	-	-	-	-	-	-	-	-	-	-	-	-	-	-	-	-	-	-	-	-	-	-	-	-	-	-	-	-	-	-	-	-
59	21	0.0	0.0	0.0	-	-	-	-	-	-	-	-	-	-	-	-	-	-	-	-	-	-	-	-	-	-	-	-	-	-	-	-	-	-	-	-	-	-	-	-	-	-	-	-	-	-	-	-	-
59	22	0.0	0.0	0.0	-	-	-	-	-	-	-	-	-	-	-	-	-	-	-	-	-	-	-	-	-	-	-	-	-	-	-	-	-	-	-	-	-	-	-	-	-	-	-	-	-	-	-	-	-
59	23	0.0	0.0	0.0	-	-	-	-	-	-	-	-	-	-	-	-	-	-	-	-	-	-	-	-	-	-	-	-	-	-	-	-	-	-	-	-	-	-	-	-	-	-	-	-	-	-	-	-	-
60	0	0.0	0.0	0.0	-	-	-	-	-	-	-	-	-	-	-	-	-	-	-	-	-	-	-	-	-	-	-	-	-	-	-	-	-	-	-	-	-	-	-	-	-	-	-	-	-	-	-	-	-
60	1	0.0	0.0	0.0	-	-	-	-	-	-	-	-	-	-	-	-	-	-	-	-	-	-	-	-	-	-	-	-	-	-	-	-	-	-	-	-	-	-	-	-	-	-	-	-	-	-	-	-	-
60	2	0.0	0.0	0.0	-	-	-	-	-	-	-	-	-	-	-	-	-	-	-	-	-	-	-	-	-	-	-	-	-	-	-	-	-	-	-	-	-	-	-	-	-	-	-	-	-	-	-	-	-
60	3	0.0	0.0	0.0	-	-	-	-	-	-	-	-	-	-	-	-	-	-	-	-	-	-	-	-	-	-	-	-	-	-	-	-	-	-	-	-	-	-	-	-	-	-	-	-	-	-	-	-	-
60	4	0.0	0.0	0.0	-	-	-	-	-	-	-	-	-	-	-	-	-	-	-	-	-	-	-	-	-	-	-	-	-	-	-	-	-	-	-	-	-	-	-	-	-	-	-	-	-	-	-	-	-
60	5	0.0	0.0	0.0	-	-	-	-	-	-	-	-	-	-	-	-	-	-	-	-	-	-	-	-	-	-	-	-	-	-	-	-	-	-	-	-	-	-	-	-	-	-	-	-	-	-	-	-	-
60	6	0.0	0.0	0.0	-	-	-	-	-	-	-	-	-	-	-	-	-	-	-	-	-	-	-	-	-	-	-	-	-	-	-	-	-	-	-	-	-	-	-	-	-	-	-	-	-	-	-	-	-
60	7	460.0	12.0	0.0	8.98	112.88	0.25	0.2549	0.4951	19331	0.7553	0.7463	0.7373	0.7284	0.7194	0.7104	0.752	0.7937	0.8353	0.8769	0.9186	0.9349	0.9511	0.9674	0.9837	1.0	0.9948	0.9896	0.9844	0.9792	0.9741	0.9492	0.9243	0.8994	0.8746	0.8497	0.8611	0.8726	0.8841	0.8956	0.907	0.9145	0.922	0.9294	0.9369	0.9444	0.9364	0.9284	0.9205
60	8	2240.0	56.0	0.0	17.88	125.1	0.262	0.2709	0.4671	13767	0.72	0.7144	0.7087	0.7031	0.6975	0.6919	0.7371	0.7824	0.8276	0.8729	0.9181	0.9345	0.9509	0.9672	0.9836	1.0	0.9962	0.9923	0.9885	0.9847	0.9808	0.9576	0.9343	0.911	0.8877	0.8644	0.8803	0.8961	0.912	0.9278	0.9437	0.9538	0.964	0.9741	0.9843	0.9944	0.9877	0.981	0.9743
60	9	3610.0	83.0	0.0	25.44	138.86	0.271	0.2819	0.4471	11386	0.6735	0.6703	0.6671	0.6639	0.6607	0.6575	0.7037	0.7499	0.7961	0.8423	0.8884	0.9045	0.9206	0.9367	0.9528	0.9688	0.9661	0.9634	0.9607	0.958	0.9554	0.9339	0.9125	0.8911	0.8697	0.8482	0.8667	0.8852	0.9037	0.9222	0.9407	0.9526	0.9644	0.9763	0.9881	1.0	0.9945	0.989	0.9835
60	10	5240.0	116.0	0.0	31.04	154.48	0.2857	0.2998	0.4145	8903	0.5817	0.583	0.5842	0.5854	0.5867	0.5879	0.6353	0.6827	0.7301	0.7775	0.8249	0.8403	0.8557	0.8711	0.8865	0.9018	0.9013	0.9007	0.9001	0.8995	0.8989	0.8811	0.8633	0.8455	0.8277	0.8099	0.833	0.8561	0.8793	0.9024	0.9255	0.9404	0.9553	0.9702	0.9851	1.0	0.9968	0.9936	0.9904
60	11	6330.0	136.0	0.0	34.0	171.74	0.2969	0.3129	0.3902	7682	0.5098	0.5144	0.519	0.5236	0.5282	0.5328	0.5809	0.6291	0.6772	0.7254	0.7735	0.7885	0.8034	0.8184	0.8333	0.8483	0.8494	0.8505	0.8516	0.8528	0.8539	0.8389	0.824	0.809	0.7941	0.7791	0.8059	0.8327	0.8595	0.8863	0.9131	0.9305	0.9478	0.9652	0.9826	1.0	0.9987	0.9974	0.9961
60	12	6690.0	143.0	0.0	33.88	189.65	0.2988	0.3147	0.3865	7519	0.5016	0.5065	0.5114	0.5163	0.5213	0.5262	0.5743	0.6224	0.6705	0.7186	0.7667	0.7817	0.7966	0.8116	0.8266	0.8415	0.8429	0.8442	0.8456	0.8469	0.8483	0.8337	0.8191	0.8045	0.7898	0.7752	0.8025	0.8297	0.8569	0.8841	0.9113	0.9291	0.9468	0.9645	0.9823	1.0	0.999	0.998	0.997
60	13	6270.0	135.0	0.0	30.69	206.82	0.2967	0.3126	0.3907	7702	0.511	0.5155	0.5201	0.5246	0.5292	0.5337	0.5819	0.63	0.6782	0.7263	0.7745	0.7894	0.8044	0.8193	0.8343	0.8492	0.8503	0.8514	0.8525	0.8536	0.8547	0.8397	0.8247	0.8097	0.7947	0.7797	0.8064	0.8332	0.8599	0.8866	0.9133	0.9307	0.948	0.9653	0.9827	1.0	0.9987	0.9973	0.996
60	14	5120.0	114.0	0.0	24.91	222.29	0.2754	0.2876	0.4369	10480	0.6433	0.6416	0.6399	0.6382	0.6365	0.6348	0.6815	0.7282	0.7749	0.8216	0.8683	0.8841	0.8999	0.9157	0.9315	0.9473	0.9452	0.9432	0.9412	0.9392	0.9371	0.9169	0.8966	0.8764	0.8562	0.8359	0.8559	0.8759	0.8959	0.9159	0.936	0.9488	0.9616	0.9744	0.9872	1.0	0.9952	0.9904	0.9857
60	15	3470.0	80.0	0.0	17.22	235.91	0.2706	0.2816	0.4478	11459	0.6745	0.6713	0.668	0.6648	0.6616	0.6583	0.7045	0.7507	0.7969	0.8431	0.8893	0.9054	0.9215	0.9375	0.9536	0.9697	0.967	0.9642	0.9615	0.9588	0.956	0.9346	0.9131	0.8917	0.8702	0.8487	0.8672	0.8856	0.904	0.9225	0.9409	0.9527	0.9645	0.9764	0.9882	1.0	0.9945	0.9889	0.9834
60	16	1660.0	40.0	0.0	8.24	248.04	0.2584	0.2663	0.4753	15048	0.7301	0.7235	0.717	0.7104	0.7038	0.6973	0.7415	0.7857	0.8299	0.8742	0.9184	0.9347	0.951	0.9674	0.9837	1.0	0.9958	0.9915	0.9873	0.983	0.9788	0.9551	0.9313	0.9076	0.8838	0.8601	0.8746	0.8892	0.9038	0.9183	0.9329	0.9422	0.9516	0.9609	0.9702	0.9796	0.9725	0.9654	0.9583
60	17	250.0	6.0	0.0	-	-	-	-	-	-	-	-	-	-	-	-	-	-	-	-	-	-	-	-	-	-	-	-	-	-	-	-	-	-	-	-	-	-	-	-	-	-	-	-	-	-	-	-	-
60	18	0.0	0.0	0.0	-	-	-	-	-	-	-	-	-	-	-	-	-	-	-	-	-	-	-	-	-	-	-	-	-	-	-	-	-	-	-	-	-	-	-	-	-	-	-	-	-	-	-	-	-
60	19	0.0	0.0	0.0	-	-	-	-	-	-	-	-	-	-	-	-	-	-	-	-	-	-	-	-	-	-	-	-	-	-	-	-	-	-	-	-	-	-	-	-	-	-	-	-	-	-	-	-	-
60	20	0.0	0.0	0.0	-	-	-	-	-	-	-	-	-	-	-	-	-	-	-	-	-	-	-	-	-	-	-	-	-	-	-	-	-	-	-	-	-	-	-	-	-	-	-	-	-	-	-	-	-
60	21	0.0	0.0	0.0	-	-	-	-	-	-	-	-	-	-	-	-	-	-	-	-	-	-	-	-	-	-	-	-	-	-	-	-	-	-	-	-	-	-	-	-	-	-	-	-	-	-	-	-	-
60	22	0.0	0.0	0.0	-	-	-	-	-	-	-	-	-	-	-	-	-	-	-	-	-	-	-	-	-	-	-	-	-	-	-	-	-	-	-	-	-	-	-	-	-	-	-	-	-	-	-	-	-
60	23	0.0	0.0	0.0	-	-	-	-	-	-	-	-	-	-	-	-	-	-	-	-	-	-	-	-	-	-	-	-	-	-	-	-	-	-	-	-	-	-	-	-	-	-	-	-	-	-	-	-	-
61	0	0.0	0.0	0.0	-	-	-	-	-	-	-	-	-	-	-	-	-	-	-	-	-	-	-	-	-	-	-	-	-	-	-	-	-	-	-	-	-	-	-	-	-	-	-	-	-	-	-	-	-
61	1	0.0	0.0	0.0	-	-	-	-	-	-	-	-	-	-	-	-	-	-	-	-	-	-	-	-	-	-	-	-	-	-	-	-	-	-	-	-	-	-	-	-	-	-	-	-	-	-	-	-	-
61	2	0.0	0.0	0.0	-	-	-	-	-	-	-	-	-	-	-	-	-	-	-	-	-	-	-	-	-	-	-	-	-	-	-	-	-	-	-	-	-	-	-	-	-	-	-	-	-	-	-	-	-
61	3	0.0	0.0	0.0	-	-	-	-	-	-	-	-	-	-	-	-	-	-	-	-	-	-	-	-	-	-	-	-	-	-	-	-	-	-	-	-	-	-	-	-	-	-	-	-	-	-	-	-	-
61	4	0.0	0.0	0.0	-	-	-	-	-	-	-	-	-	-	-	-	-	-	-	-	-	-	-	-	-	-	-	-	-	-	-	-	-	-	-	-	-	-	-	-	-	-	-	-	-	-	-	-	-
61	5	0.0	0.0	0.0	-	-	-	-	-	-	-	-	-	-	-	-	-	-	-	-	-	-	-	-	-	-	-	-	-	-	-	-	-	-	-	-	-	-	-	-	-	-	-	-	-	-	-	-	-
61	6	0.0	0.0	0.0	-	-	-	-	-	-	-	-	-	-	-	-	-	-	-	-	-	-	-	-	-	-	-	-	-	-	-	-	-	-	-	-	-	-	-	-	-	-	-	-	-	-	-	-	-
61	7	340.0	9.0	0.0	9.3	112.67	0.25	0.2549	0.4951	19331	0.7553	0.7463	0.7373	0.7284	0.7194	0.7104	0.752	0.7937	0.8353	0.8769	0.9186	0.9349	0.9511	0.9674	0.9837	1.0	0.9948	0.9896	0.9844	0.9792	0.9741	0.9492	0.9243	0.8994	0.8746	0.8497	0.8611	0.8726	0.8841	0.8956	0.907	0.9145	0.922	0.9294	0.9369	0.9444	0.9364	0.9284	0.9205
61	8	1870.0	45.0	0.0	18.22	124.92	0.26	0.2679	0.4721	14518	0.7286	0.7221	0.7157	0.7092	0.7028	0.6963	0.7407	0.785	0.8293	0.8737	0.918	0.9344	0.9508	0.9672	0.9836	1.0	0.9959	0.9917	0.9876	0.9835	0.9793	0.9557	0.932	0.9084	0.8847	0.8611	0.8759	0.8907	0.9056	0.9204	0.9352	0.9448	0.9543	0.9639	0.9735	0.983	0.9761	0.9691	0.9621
61	9	3700.0	85.0	0.0	25.8	138.71	0.271	0.2819	0.4471	11386	0.6735	0.6703	0.6671	0.6639	0.6607	0.6575	0.7037	0.7499	0.7961	0.8423	0.8884	0.9045	0.9206	0.9367	0.9528	0.9688	0.9661	0.9634	0.9607	0.958	0.9554	0.9339	0.9125	0.8911	0.8697	0.8482	0.8667	0.8852	0.9037	0.9222	0.9407	0.9526	0.9644	0.9763	0.9881	1.0	0.9945	0.989	0.9835
61	10	5330.0	118.0	0.0	31.42	154.4	0.2902	0.3049	0.4049	8368	0.5554	0.5579	0.5603	0.5627	0.5652	0.5676	0.6153	0.6629	0.7106	0.7582	0.8059	0.8211	0.8363	0.8516	0.8668	0.8821	0.8821	0.8822	0.8822	0.8823	0.8823	0.8655	0.8488	0.832	0.8153	0.7985	0.823	0.8475	0.8719	0.8964	0.9209	0.9367	0.9525	0.9684	0.9842	1.0	0.9975	0.995	0.9926
61	11	6430.0	138.0	0.0	34.39	171.76	0.2975	0.3134	0.3891	7631	0.5073	0.512	0.5167	0.5214	0.5261	0.5308	0.579	0.6271	0.6752	0.7234	0.7715	0.7864	0.8014	0.8164	0.8313	0.8463	0.8474	0.8486	0.8498	0.851	0.8522	0.8374	0.8225	0.8077	0.7928	0.778	0.8049	0.8318	0.8587	0.8856	0.9126	0.93	0.9475	0.965	0.9825	1.0	0.9988	0.9976	0.9964
61	12	6790.0	145.0	0.0	34.25	189.76	0.2993	0.3152	0.3855	7476	0.4992	0.5042	0.5092	0.5143	0.5193	0.5243	0.5724	0.6205	0.6686	0.7167	0.7648	0.7797	0.7947	0.8097	0.8246	0.8396	0.841	0.8424	0.8438	0.8452	0.8467	0.8321	0.8176	0.8031	0.7886	0.7741	0.8015	0.8288	0.8561	0.8835	0.9108	0.9287	0.9465	0.9643	0.9822	1.0	0.9991	0.9981	0.9972
61	13	7800.0	177.0	1.0	31.03	207.01	0.304	0.3199	0.3761	7102	0.4774	0.4832	0.4891	0.495	0.5009	0.5067	0.5547	0.6027	0.6507	0.6987	0.7467	0.7617	0.7767	0.7917	0.8067	0.8217	0.8237	0.8257	0.8277	0.8297	0.8318	0.8182	0.8046	0.791	0.7774	0.7638	0.7923	0.8207	0.8492	0.8777	0.9062	0.9249	0.9437	0.9625	0.9812	1.0	0.9998	0.9996	0.9994
61	14	7350.0	179.0	2.0	25.22	222.53	0.3019	0.3179	0.3802	7263	0.487	0.4925	0.498	0.5035	0.509	0.5145	0.5625	0.6106	0.6586	0.7067	0.7547	0.7697	0.7847	0.7996	0.8146	0.8296	0.8314	0.8331	0.8348	0.8366	0.8383	0.8243	0.8103	0.7963	0.7823	0.7684	0.7963	0.8243	0.8523	0.8803	0.9082	0.9266	0.9449	0.9633	0.9816	1.0	0.9995	0.999	0.9985
61	15	5580.0	148.0	4.0	17.5	236.17	0.2928	0.3077	0.3995	8093	0.542	0.545	0.548	0.551	0.5541	0.5571	0.6048	0.6525	0.7002	0.7479	0.7955	0.8108	0.826	0.8412	0.8564	0.8716	0.872	0.8724	0.8728	0.8731	0.8735	0.8573	0.8411	0.8249	0.8087	0.7925	0.8176	0.8428	0.868	0.8931	0.9183	0.9346	0.951	0.9673	0.9837	1.0	0.9979	0.9958	0.9938
61	16	2780.0	76.0	0.0	8.5	248.32	0.265	0.2749	0.4601	12835	0.7037	0.6991	0.6945	0.6899	0.6852	0.6806	0.7265	0.7724	0.8183	0.8641	0.91	0.9263	0.9425	0.9588	0.9751	0.9913	0.9879	0.9845	0.9811	0.9777	0.9742	0.9516	0.929	0.9064	0.8838	0.8611	0.8781	0.8951	0.912	0.929	0.9459	0.9567	0.9676	0.9784	0.9892	1.0	0.9937	0.9874	0.9811
61	17	470.0	12.0	0.0	-	-	-	-	-	-	-	-	-	-	-	-	-	-	-	-	-	-	-	-	-	-	-	-	-	-	-	-	-	-	-	-	-	-	-	-	-	-	-	-	-	-	-	-	-
61	18	0.0	0.0	0.0	-	-	-	-	-	-	-	-	-	-	-	-	-	-	-	-	-	-	-	-	-	-	-	-	-	-	-	-	-	-	-	-	-	-	-	-	-	-	-	-	-	-	-	-	-
61	19	0.0	0.0	0.0	-	-	-	-	-	-	-	-	-	-	-	-	-	-	-	-	-	-	-	-	-	-	-	-	-	-	-	-	-	-	-	-	-	-	-	-	-	-	-	-	-	-	-	-	-
61	20	0.0	0.0	0.0	-	-	-	-	-	-	-	-	-	-	-	-	-	-	-	-	-	-	-	-	-	-	-	-	-	-	-	-	-	-	-	-	-	-	-	-	-	-	-	-	-	-	-	-	-
61	21	0.0	0.0	0.0	-	-	-	-	-	-	-	-	-	-	-	-	-	-	-	-	-	-	-	-	-	-	-	-	-	-	-	-	-	-	-	-	-	-	-	-	-	-	-	-	-	-	-	-	-
61	22	0.0	0.0	0.0	-	-	-	-	-	-	-	-	-	-	-	-	-	-	-	-	-	-	-	-	-	-	-	-	-	-	-	-	-	-	-	-	-	-	-	-	-	-	-	-	-	-	-	-	-
61	23	0.0	0.0	0.0	-	-	-	-	-	-	-	-	-	-	-	-	-	-	-	-	-	-	-	-	-	-	-	-	-	-	-	-	-	-	-	-	-	-	-	-	-	-	-	-	-	-	-	-	-
62	0	0.0	0.0	0.0	-	-	-	-	-	-	-	-	-	-	-	-	-	-	-	-	-	-	-	-	-	-	-	-	-	-	-	-	-	-	-	-	-	-	-	-	-	-	-	-	-	-	-	-	-
62	1	0.0	0.0	0.0	-	-	-	-	-	-	-	-	-	-	-	-	-	-	-	-	-	-	-	-	-	-	-	-	-	-	-	-	-	-	-	-	-	-	-	-	-	-	-	-	-	-	-	-	-
62	2	0.0	0.0	0.0	-	-	-	-	-	-	-	-	-	-	-	-	-	-	-	-	-	-	-	-	-	-	-	-	-	-	-	-	-	-	-	-	-	-	-	-	-	-	-	-	-	-	-	-	-
62	3	0.0	0.0	0.0	-	-	-	-	-	-	-	-	-	-	-	-	-	-	-	-	-	-	-	-	-	-	-	-	-	-	-	-	-	-	-	-	-	-	-	-	-	-	-	-	-	-	-	-	-
62	4	0.0	0.0	0.0	-	-	-	-	-	-	-	-	-	-	-	-	-	-	-	-	-	-	-	-	-	-	-	-	-	-	-	-	-	-	-	-	-	-	-	-	-	-	-	-	-	-	-	-	-
62	5	0.0	0.0	0.0	-	-	-	-	-	-	-	-	-	-	-	-	-	-	-	-	-	-	-	-	-	-	-	-	-	-	-	-	-	-	-	-	-	-	-	-	-	-	-	-	-	-	-	-	-
62	6	0.0	0.0	0.0	-	-	-	-	-	-	-	-	-	-	-	-	-	-	-	-	-	-	-	-	-	-	-	-	-	-	-	-	-	-	-	-	-	-	-	-	-	-	-	-	-	-	-	-	-
62	7	1020.0	30.0	0.0	9.63	112.47	0.2529	0.2589	0.4881	17599	0.7472	0.739	0.7308	0.7226	0.7143	0.7061	0.7486	0.7911	0.8335	0.876	0.9185	0.9348	0.9511	0.9674	0.9837	1.0	0.9951	0.9902	0.9854	0.9805	0.9756	0.9511	0.9266	0.9021	0.8776	0.8531	0.8656	0.878	0.8905	0.903	0.9155	0.9235	0.9316	0.9397	0.9478	0.9559	0.9482	0.9405	0.9329
62	8	1720.0	93.0	311.0	18.56	124.74	0.2717	0.2819	0.4464	11300	0.6812	0.6775	0.6738	0.67	0.6663	0.6626	0.7084	0.7541	0.7999	0.8457	0.8914	0.9077	0.924	0.9403	0.9566	0.9729	0.9701	0.9673	0.9645	0.9617	0.9589	0.9372	0.9156	0.8939	0.8722	0.8505	0.8686	0.8868	0.9049	0.923	0.9411	0.9529	0.9647	0.9765	0.9882	1.0	0.9945	0.9889	0.9834
62	9	2490.0	129.0	541.0	26.16	138.57	0.2869	0.2988	0.4143	8833	0.6075	0.6071	0.6066	0.6062	0.6057	0.6053	0.6515	0.6977	0.7439	0.7901	0.8363	0.8523	0.8683	0.8843	0.9003	0.9163	0.9154	0.9144	0.9134	0.9125	0.9115	0.8928	0.8741	0.8554	0.8367	0.818	0.8399	0.8618	0.8837	0.9056	0.9275	0.942	0.9565	0.971	0.9855	1.0	0.9966	0.9932	0.9898
62	10	1950.0	91.0	769.0	31.79	154.32	0.2798	0.2906	0.4296	9848	0.6464	0.6442	0.6419	0.6397	0.6375	0.6353	0.6812	0.7271	0.7729	0.8188	0.8647	0.8809	0.8971	0.9133	0.9295	0.9457	0.9438	0.9419	0.94	0.9381	0.9362	0.9159	0.8957	0.8754	0.8551	0.8348	0.8548	0.8747	0.8946	0.9145	0.9345	0.9476	0.9607	0.9738	0.9869	1.0	0.9955	0.991	0.9865
62	11	2200.0	95.0	826.0	34.77	171.77	0.2814	0.2926	0.426	9592	0.6366	0.6348	0.633	0.6313	0.6295	0.6278	0.6738	0.7198	0.7658	0.8118	0.8578	0.8739	0.89	0.9062	0.9223	0.9385	0.9368	0.9351	0.9334	0.9318	0.9301	0.9102	0.8903	0.8704	0.8506	0.8307	0.8511	0.8715	0.8919	0.9124	0.9328	0.9462	0.9597	0.9731	0.9866	1.0	0.9958	0.9915	0.9873
62	12	1790.0	69.0	890.0	34.62	189.88	0.2772	0.2879	0.4349	10267	0.6562	0.6536	0.651	0.6484	0.6458	0.6431	0.689	0.735	0.7809	0.8268	0.8727	0.8889	0.9051	0.9213	0.9375	0.9537	0.9515	0.9493	0.9472	0.945	0.9428	0.9222	0.9015	0.8808	0.8601	0.8394	0.8589	0.8783	0.8977	0.9171	0.9365	0.9492	0.9619	0.9746	0.9873	1.0	0.9952	0.9904	0.9856
62	13	2010.0	84.0	847.0	31.38	207.2	0.2809	0.2918	0.4273	9679	0.6418	0.6397	0.6377	0.6357	0.6337	0.6316	0.6775	0.7234	0.7693	0.8151	0.861	0.8772	0.8934	0.9096	0.9258	0.942	0.9402	0.9385	0.9367	0.9349	0.9331	0.913	0.893	0.8729	0.8528	0.8327	0.8529	0.873	0.8932	0.9134	0.9335	0.9468	0.9601	0.9734	0.9867	1.0	0.9957	0.9913	0.987
62	14	1760.0	79.0	799.0	25.54	222.77	0.277	0.2875	0.4356	10312	0.6604	0.6576	0.6547	0.6519	0.649	0.6462	0.6919	0.7377	0.7835	0.8293	0.8751	0.8913	0.9076	0.9239	0.9401	0.9564	0.9541	0.9519	0.9496	0.9474	0.9451	0.9243	0.9035	0.8826	0.8618	0.841	0.8602	0.8794	0.8986	0.9178	0.937	0.9496	0.9622	0.9748	0.9874	1.0	0.9951	0.9902	0.9854
62	15	1630.0	82.0	666.0	17.79	236.44	0.275	0.2852	0.4397	10676	0.6705	0.6672	0.6638	0.6605	0.6572	0.6539	0.6996	0.7453	0.7909	0.8366	0.8823	0.8987	0.915	0.9313	0.9476	0.9639	0.9615	0.959	0.9565	0.954	0.9515	0.9302	0.909	0.8878	0.8665	0.8453	0.864	0.8827	0.9014	0.9201	0.9388	0.951	0.9633	0.9755	0.9878	1.0	0.9948	0.9897	0.9845
62	16	1520.0	83.0	375.0	8.77	248.6	0.2711	0.281	0.4479	11445	0.6855	0.6816	0.6776	0.6737	0.6698	0.6658	0.7115	0.7572	0.8029	0.8486	0.8943	0.9107	0.927	0.9433	0.9597	0.976	0.9731	0.9702	0.9673	0.9644	0.9615	0.9397	0.9178	0.896	0.8741	0.8523	0.8702	0.8881	0.906	0.9239	0.9418	0.9535	0.9651	0.9767	0.9884	1.0	0.9944	0.9887	0.9831
62	17	640.0	27.0	23.0	-	-	-	-	-	-	-	-	-	-	-	-	-	-	-	-	-	-	-	-	-	-	-	-	-	-	-	-	-	-	-	-	-	-	-	-	-	-	-	-	-	-	-	-	-
62	18	0.0	0.0	0.0	-	-	-	-	-	-	-	-	-	-	-	-	-	-	-	-	-	-	-	-	-	-	-	-	-	-	-	-	-	-	-	-	-	-	-	-	-	-	-	-	-	-	-	-	-
62	19	0.0	0.0	0.0	-	-	-	-	-	-	-	-	-	-	-	-	-	-	-	-	-	-	-	-	-	-	-	-	-	-	-	-	-	-	-	-	-	-	-	-	-	-	-	-	-	-	-	-	-
62	20	0.0	0.0	0.0	-	-	-	-	-	-	-	-	-	-	-	-	-	-	-	-	-	-	-	-	-	-	-	-	-	-	-	-	-	-	-	-	-	-	-	-	-	-	-	-	-	-	-	-	-
62	21	0.0	0.0	0.0	-	-	-	-	-	-	-	-	-	-	-	-	-	-	-	-	-	-	-	-	-	-	-	-	-	-	-	-	-	-	-	-	-	-	-	-	-	-	-	-	-	-	-	-	-
62	22	0.0	0.0	0.0	-	-	-	-	-	-	-	-	-	-	-	-	-	-	-	-	-	-	-	-	-	-	-	-	-	-	-	-	-	-	-	-	-	-	-	-	-	-	-	-	-	-	-	-	-
62	23	0.0	0.0	0.0	-	-	-	-	-	-	-	-	-	-	-	-	-	-	-	-	-	-	-	-	-	-	-	-	-	-	-	-	-	-	-	-	-	-	-	-	-	-	-	-	-	-	-	-	-
63	0	0.0	0.0	0.0	-	-	-	-	-	-	-	-	-	-	-	-	-	-	-	-	-	-	-	-	-	-	-	-	-	-	-	-	-	-	-	-	-	-	-	-	-	-	-	-	-	-	-	-	-
63	1	0.0	0.0	0.0	-	-	-	-	-	-	-	-	-	-	-	-	-	-	-	-	-	-	-	-	-	-	-	-	-	-	-	-	-	-	-	-	-	-	-	-	-	-	-	-	-	-	-	-	-
63	2	0.0	0.0	0.0	-	-	-	-	-	-	-	-	-	-	-	-	-	-	-	-	-	-	-	-	-	-	-	-	-	-	-	-	-	-	-	-	-	-	-	-	-	-	-	-	-	-	-	-	-
63	3	0.0	0.0	0.0	-	-	-	-	-	-	-	-	-	-	-	-	-	-	-	-	-	-	-	-	-	-	-	-	-	-	-	-	-	-	-	-	-	-	-	-	-	-	-	-	-	-	-	-	-
63	4	0.0	0.0	0.0	-	-	-	-	-	-	-	-	-	-	-	-	-	-	-	-	-	-	-	-	-	-	-	-	-	-	-	-	-	-	-	-	-	-	-	-	-	-	-	-	-	-	-	-	-
63	5	0.0	0.0	0.0	-	-	-	-	-	-	-	-	-	-	-	-	-	-	-	-	-	-	-	-	-	-	-	-	-	-	-	-	-	-	-	-	-	-	-	-	-	-	-	-	-	-	-	-	-
63	6	10.0	1.0	0.0	0.22	100.95	0.25	0.2549	0.4951	19331	0.7553	0.7463	0.7373	0.7284	0.7194	0.7104	0.752	0.7937	0.8353	0.8769	0.9186	0.9349	0.9511	0.9674	0.9837	1.0	0.9948	0.9896	0.9844	0.9792	0.9741	0.9492	0.9243	0.8994	0.8746	0.8497	0.8611	0.8726	0.8841	0.8956	0.907	0.9145	0.922	0.9294	0.9369	0.9444	0.9364	0.9284	0.9205
63	7	760.0	37.0	56.0	9.96	112.26	0.2597	0.2672	0.473	14676	0.7317	0.7249	0.7182	0.7114	0.7047	0.6979	0.7419	0.7858	0.8298	0.8738	0.9178	0.9342	0.9507	0.9671	0.9836	1.0	0.9958	0.9916	0.9873	0.9831	0.9789	0.9551	0.9313	0.9076	0.8838	0.86	0.8745	0.889	0.9035	0.918	0.9325	0.9419	0.9513	0.9607	0.9701	0.9795	0.9724	0.9654	0.9584
63	8	1550.0	85.0	425.0	18.9	124.55	0.2748	0.2852	0.44	10699	0.6682	0.665	0.6619	0.6587	0.6555	0.6524	0.6982	0.744	0.7898	0.8356	0.8814	0.8977	0.914	0.9302	0.9465	0.9627	0.9603	0.9578	0.9553	0.9529	0.9504	0.9293	0.9081	0.887	0.8658	0.8446	0.8634	0.8822	0.901	0.9198	0.9386	0.9509	0.9632	0.9755	0.9877	1.0	0.9949	0.9897	0.9846
63	9	2140.0	111.0	616.0	26.53	138.43	0.2823	0.2935	0.4242	9463	0.6329	0.6313	0.6297	0.6281	0.6265	0.6249	0.6709	0.7169	0.7629	0.8089	0.8549	0.871	0.8872	0.9033	0.9194	0.9356	0.934	0.9324	0.9308	0.9293	0.9277	0.9079	0.8882	0.8685	0.8487	0.829	0.8496	0.8702	0.8908	0.9115	0.9321	0.9456	0.9592	0.9728	0.9864	1.0	0.9959	0.9918	0.9876
63	10	1930.0	88.0	788.0	32.17	154.25	0.2795	0.2903	0.4302	9894	0.6478	0.6455	0.6432	0.6409	0.6387	0.6364	0.6822	0.7281	0.774	0.8199	0.8657	0.8819	0.8982	0.9144	0.9306	0.9468	0.9448	0.9429	0.941	0.939	0.9371	0.9168	0.8964	0.8761	0.8558	0.8355	0.8553	0.8752	0.895	0.9149	0.9347	0.9478	0.9608	0.9739	0.9869	1.0	0.9955	0.991	0.9864
63	11	2140.0	90.0	833.0	35.15	171.79	0.2809	0.292	0.4272	9669	0.6393	0.6375	0.6356	0.6337	0.6318	0.63	0.6759	0.7219	0.7679	0.8139	0.8599	0.876	0.8922	0.9083	0.9245	0.9406	0.9389	0.9371	0.9354	0.9336	0.9319	0.9119	0.8919	0.8719	0.8519	0.8319	0.8522	0.8725	0.8927	0.913	0.9333	0.9466	0.96	0.9733	0.9867	1.0	0.9957	0.9914	0.9871
63	12	1920.0	80.0	854.0	35.0	189.99	0.2785	0.2895	0.432	10040	0.6494	0.6471	0.6448	0.6425	0.6401	0.6378	0.6838	0.7298	0.7757	0.8217	0.8677	0.8838	0.9	0.9162	0.9323	0.9485	0.9465	0.9445	0.9425	0.9405	0.9385	0.9181	0.8977	0.8773	0.8569	0.8365	0.8562	0.876	0.8957	0.9155	0.9353	0.9482	0.9612	0.9741	0.9871	1.0	0.9954	0.9908	0.9861
63	13	2120.0	90.0	830.0	31.73	207.4	0.2821	0.2931	0.4248	9501	0.6362	0.6344	0.6326	0.6308	0.629	0.6272	0.6731	0.7191	0.765	0.8109	0.8568	0.8729	0.8891	0.9053	0.9215	0.9377	0.936	0.9344	0.9328	0.9311	0.9295	0.9096	0.8898	0.8699	0.8501	0.8302	0.8507	0.8711	0.8916	0.912	0.9325	0.946	0.9595	0.973	0.9865	1.0	0.9958	0.9917	0.9875
63	14	1800.0	81.0	795.0	25.85	223.02	0.2775	0.288	0.4345	10229	0.6585	0.6557	0.6529	0.6501	0.6473	0.6446	0.6903	0.7361	0.7819	0.8277	0.8734	0.8897	0.906	0.9222	0.9385	0.9548	0.9526	0.9504	0.9482	0.946	0.9438	0.923	0.9023	0.8815	0.8608	0.84	0.8594	0.8787	0.898	0.9173	0.9366	0.9493	0.9619	0.9746	0.9873	1.0	0.9952	0.9904	0.9856
63	15	1640.0	82.0	671.0	18.07	236.72	0.2753	0.2855	0.4392	10623	0.6694	0.6662	0.6629	0.6596	0.6563	0.6531	0.6987	0.7444	0.7901	0.8358	0.8815	0.8978	0.9142	0.9305	0.9468	0.9631	0.9607	0.9582	0.9557	0.9533	0.9508	0.9296	0.9084	0.8872	0.866	0.8448	0.8636	0.8823	0.9011	0.9198	0.9386	0.9509	0.9631	0.9754	0.9877	1.0	0.9949	0.9898	0.9846
63	16	1540.0	84.0	382.0	9.03	248.89	0.2714	0.2813	0.4473	11384	0.6844	0.6805	0.6766	0.6727	0.6688	0.6649	0.7106	0.7563	0.802	0.8477	0.8934	0.9098	0.9261	0.9424	0.9588	0.9751	0.9722	0.9694	0.9665	0.9636	0.9608	0.939	0.9172	0.8954	0.8735	0.8517	0.8697	0.8877	0.9057	0.9236	0.9416	0.9533	0.965	0.9766	0.9883	1.0	0.9944	0.9888	0.9832
63	17	680.0	28.0	23.0	-	-	-	-	-	-	-	-	-	-	-	-	-	-	-	-	-	-	-	-	-	-	-	-	-	-	-	-	-	-	-	-	-	-	-	-	-	-	-	-	-	-	-	-	-
63	18	0.0	0.0	0.0	-	-	-	-	-	-	-	-	-	-	-	-	-	-	-	-	-	-	-	-	-	-	-	-	-	-	-	-	-	-	-	-	-	-	-	-	-	-	-	-	-	-	-	-	-
63	19	0.0	0.0	0.0	-	-	-	-	-	-	-	-	-	-	-	-	-	-	-	-	-	-	-	-	-	-	-	-	-	-	-	-	-	-	-	-	-	-	-	-	-	-	-	-	-	-	-	-	-
63	20	0.0	0.0	0.0	-	-	-	-	-	-	-	-	-	-	-	-	-	-	-	-	-	-	-	-	-	-	-	-	-	-	-	-	-	-	-	-	-	-	-	-	-	-	-	-	-	-	-	-	-
63	21	0.0	0.0	0.0	-	-	-	-	-	-	-	-	-	-	-	-	-	-	-	-	-	-	-	-	-	-	-	-	-	-	-	-	-	-	-	-	-	-	-	-	-	-	-	-	-	-	-	-	-
63	22	0.0	0.0	0.0	-	-	-	-	-	-	-	-	-	-	-	-	-	-	-	-	-	-	-	-	-	-	-	-	-	-	-	-	-	-	-	-	-	-	-	-	-	-	-	-	-	-	-	-	-
63	23	0.0	0.0	0.0	-	-	-	-	-	-	-	-	-	-	-	-	-	-	-	-	-	-	-	-	-	-	-	-	-	-	-	-	-	-	-	-	-	-	-	-	-	-	-	-	-	-	-	-	-
64	0	0.0	0.0	0.0	-	-	-	-	-	-	-	-	-	-	-	-	-	-	-	-	-	-	-	-	-	-	-	-	-	-	-	-	-	-	-	-	-	-	-	-	-	-	-	-	-	-	-	-	-
64	1	0.0	0.0	0.0	-	-	-	-	-	-	-	-	-	-	-	-	-	-	-	-	-	-	-	-	-	-	-	-	-	-	-	-	-	-	-	-	-	-	-	-	-	-	-	-	-	-	-	-	-
64	2	0.0	0.0	0.0	-	-	-	-	-	-	-	-	-	-	-	-	-	-	-	-	-	-	-	-	-	-	-	-	-	-	-	-	-	-	-	-	-	-	-	-	-	-	-	-	-	-	-	-	-
64	3	0.0	0.0	0.0	-	-	-	-	-	-	-	-	-	-	-	-	-	-	-	-	-	-	-	-	-	-	-	-	-	-	-	-	-	-	-	-	-	-	-	-	-	-	-	-	-	-	-	-	-
64	4	0.0	0.0	0.0	-	-	-	-	-	-	-	-	-	-	-	-	-	-	-	-	-	-	-	-	-	-	-	-	-	-	-	-	-	-	-	-	-	-	-	-	-	-	-	-	-	-	-	-	-
64	5	0.0	0.0	0.0	-	-	-	-	-	-	-	-	-	-	-	-	-	-	-	-	-	-	-	-	-	-	-	-	-	-	-	-	-	-	-	-	-	-	-	-	-	-	-	-	-	-	-	-	-
64	6	10.0	1.0	0.0	0.54	100.73	0.25	0.2549	0.4951	19331	0.7553	0.7463	0.7373	0.7284	0.7194	0.7104	0.752	0.7937	0.8353	0.8769	0.9186	0.9349	0.9511	0.9674	0.9837	1.0	0.9948	0.9896	0.9844	0.9792	0.9741	0.9492	0.9243	0.8994	0.8746	0.8497	0.8611	0.8726	0.8841	0.8956	0.907	0.9145	0.922	0.9294	0.9369	0.9444	0.9364	0.9284	0.9205
64	7	1170.0	35.0	1.0	10.29	112.05	0.2544	0.2607	0.4849	16872	0.7436	0.7357	0.7279	0.72	0.7121	0.7043	0.7471	0.7899	0.8327	0.8756	0.9184	0.9347	0.951	0.9674	0.9837	1.0	0.9953	0.9905	0.9858	0.9811	0.9763	0.952	0.9276	0.9033	0.8789	0.8546	0.8675	0.8805	0.8934	0.9063	0.9192	0.9276	0.936	0.9443	0.9527	0.9611	0.9535	0.946	0.9384
64	8	2880.0	113.0	47.0	19.25	124.37	0.2881	0.2997	0.4121	8699	0.6064	0.6059	0.6055	0.605	0.6045	0.604	0.6501	0.6961	0.7421	0.7882	0.8342	0.8503	0.8664	0.8825	0.8986	0.9147	0.9138	0.9129	0.912	0.9111	0.9102	0.8915	0.8729	0.8543	0.8356	0.817	0.8389	0.8609	0.8829	0.9049	0.9268	0.9415	0.9561	0.9707	0.9854	1.0	0.9967	0.9934	0.9901
64	9	6080.0	157.0	20.0	26.89	138.29	0.301	0.3154	0.3836	7360	0.5143	0.5182	0.5222	0.5261	0.53	0.5339	0.5811	0.6283	0.6755	0.7227	0.7699	0.7853	0.8007	0.8162	0.8316	0.847	0.8483	0.8495	0.8508	0.852	0.8533	0.8382	0.8232	0.8082	0.7932	0.7782	0.8049	0.8315	0.8581	0.8848	0.9114	0.9291	0.9469	0.9646	0.9823	1.0	0.999	0.9981	0.9971
64	10	7390.0	250.0	117.0	32.56	154.17	0.3248	0.3381	0.3371	5850	0.4038	0.4113	0.4187	0.4261	0.4336	0.441	0.4861	0.5311	0.5762	0.6213	0.6663	0.6821	0.6979	0.7137	0.7294	0.7452	0.7495	0.7538	0.758	0.7623	0.7666	0.7562	0.7458	0.7354	0.725	0.7146	0.7463	0.7779	0.8096	0.8412	0.8729	0.8951	0.9174	0.9397	0.962	0.9842	0.9872	0.9902	0.9931
64	11	6780.0	276.0	285.0	35.54	171.81	0.3153	0.3286	0.3562	6367	0.4602	0.4657	0.4712	0.4767	0.4822	0.4876	0.5335	0.5793	0.6251	0.6709	0.7168	0.7326	0.7484	0.7643	0.7801	0.7959	0.7988	0.8016	0.8045	0.8073	0.8102	0.7975	0.7848	0.7721	0.7594	0.7468	0.776	0.8052	0.8344	0.8637	0.8929	0.9131	0.9334	0.9536	0.9738	0.994	0.9952	0.9964	0.9976
64	12	6280.0	256.0	445.0	35.37	190.11	0.3129	0.3262	0.3609	6514	0.4734	0.4784	0.4835	0.4885	0.4935	0.4985	0.5445	0.5905	0.6365	0.6825	0.7285	0.7443	0.7602	0.776	0.7919	0.8077	0.8102	0.8127	0.8153	0.8178	0.8203	0.8071	0.7939	0.7806	0.7674	0.7542	0.7828	0.8115	0.8401	0.8688	0.8974	0.9172	0.9369	0.9566	0.9764	0.9961	0.9969	0.9977	0.9985
64	13	3820.0	173.0	635.0	32.07	207.6	0.2993	0.312	0.3887	7532	0.5473	0.5494	0.5515	0.5536	0.5557	0.5578	0.604	0.6503	0.6965	0.7428	0.789	0.805	0.8209	0.8368	0.8527	0.8687	0.8693	0.8699	0.8705	0.8711	0.8717	0.8555	0.8392	0.823	0.8067	0.7905	0.8155	0.8405	0.8655	0.8906	0.9156	0.9325	0.9493	0.9662	0.9831	1.0	0.9985	0.9969	0.9954
64	14	1990.0	94.0	759.0	26.17	223.27	0.2807	0.2916	0.4277	9708	0.6417	0.6397	0.6377	0.6357	0.6337	0.6317	0.6776	0.7235	0.7694	0.8153	0.8613	0.8774	0.8936	0.9098	0.926	0.9422	0.9404	0.9386	0.9368	0.935	0.9332	0.9131	0.8931	0.873	0.8529	0.8328	0.853	0.8731	0.8933	0.9134	0.9336	0.9469	0.9602	0.9734	0.9867	1.0	0.9956	0.9913	0.9869
64	15	1540.0	76.0	696.0	18.36	237.0	0.2738	0.2837	0.4426	10916	0.6779	0.6742	0.6705	0.6669	0.6632	0.6595	0.7051	0.7507	0.7963	0.8419	0.8875	0.9039	0.9202	0.9366	0.953	0.9694	0.9667	0.964	0.9614	0.9587	0.9561	0.9345	0.913	0.8915	0.8699	0.8484	0.8667	0.8851	0.9034	0.9217	0.94	0.952	0.964	0.976	0.988	1.0	0.9947	0.9893	0.984
64	16	1550.0	85.0	398.0	9.29	249.18	0.2717	0.2817	0.4466	11315	0.6827	0.6789	0.6751	0.6713	0.6675	0.6636	0.7094	0.7551	0.8008	0.8465	0.8923	0.9086	0.9249	0.9412	0.9575	0.9739	0.971	0.9682	0.9654	0.9626	0.9597	0.938	0.9163	0.8945	0.8728	0.851	0.8691	0.8871	0.9052	0.9233	0.9413	0.953	0.9648	0.9765	0.9883	1.0	0.9944	0.9889	0.9833
64	17	630.0	30.0	34.0	-	-	-	-	-	-	-	-	-	-	-	-	-	-	-	-	-	-	-	-	-	-	-	-	-	-	-	-	-	-	-	-	-	-	-	-	-	-	-	-	-	-	-	-	-
64	18	0.0	0.0	0.0	-	-	-	-	-	-	-	-	-	-	-	-	-	-	-	-	-	-	-	-	-	-	-	-	-	-	-	-	-	-	-	-	-	-	-	-	-	-	-	-	-	-	-	-	-
64	19	0.0	0.0	0.0	-	-	-	-	-	-	-	-	-	-	-	-	-	-	-	-	-	-	-	-	-	-	-	-	-	-	-	-	-	-	-	-	-	-	-	-	-	-	-	-	-	-	-	-	-
64	20	0.0	0.0	0.0	-	-	-	-	-	-	-	-	-	-	-	-	-	-	-	-	-	-	-	-	-	-	-	-	-	-	-	-	-	-	-	-	-	-	-	-	-	-	-	-	-	-	-	-	-
64	21	0.0	0.0	0.0	-	-	-	-	-	-	-	-	-	-	-	-	-	-	-	-	-	-	-	-	-	-	-	-	-	-	-	-	-	-	-	-	-	-	-	-	-	-	-	-	-	-	-	-	-
64	22	0.0	0.0	0.0	-	-	-	-	-	-	-	-	-	-	-	-	-	-	-	-	-	-	-	-	-	-	-	-	-	-	-	-	-	-	-	-	-	-	-	-	-	-	-	-	-	-	-	-	-
64	23	0.0	0.0	0.0	-	-	-	-	-	-	-	-	-	-	-	-	-	-	-	-	-	-	-	-	-	-	-	-	-	-	-	-	-	-	-	-	-	-	-	-	-	-	-	-	-	-	-	-	-
65	0	0.0	0.0	0.0	-	-	-	-	-	-	-	-	-	-	-	-	-	-	-	-	-	-	-	-	-	-	-	-	-	-	-	-	-	-	-	-	-	-	-	-	-	-	-	-	-	-	-	-	-
65	1	0.0	0.0	0.0	-	-	-	-	-	-	-	-	-	-	-	-	-	-	-	-	-	-	-	-	-	-	-	-	-	-	-	-	-	-	-	-	-	-	-	-	-	-	-	-	-	-	-	-	-
65	2	0.0	0.0	0.0	-	-	-	-	-	-	-	-	-	-	-	-	-	-	-	-	-	-	-	-	-	-	-	-	-	-	-	-	-	-	-	-	-	-	-	-	-	-	-	-	-	-	-	-	-
65	3	0.0	0.0	0.0	-	-	-	-	-	-	-	-	-	-	-	-	-	-	-	-	-	-	-	-	-	-	-	-	-	-	-	-	-	-	-	-	-	-	-	-	-	-	-	-	-	-	-	-	-
65	4	0.0	0.0	0.0	-	-	-	-	-	-	-	-	-	-	-	-	-	-	-	-	-	-	-	-	-	-	-	-	-	-	-	-	-	-	-	-	-	-	-	-	-	-	-	-	-	-	-	-	-
65	5	0.0	0.0	0.0	-	-	-	-	-	-	-	-	-	-	-	-	-	-	-	-	-	-	-	-	-	-	-	-	-	-	-	-	-	-	-	-	-	-	-	-	-	-	-	-	-	-	-	-	-
65	6	20.0	1.0	0.0	0.86	100.52	0.25	0.2549	0.4951	19331	0.7553	0.7463	0.7373	0.7284	0.7194	0.7104	0.752	0.7937	0.8353	0.8769	0.9186	0.9349	0.9511	0.9674	0.9837	1.0	0.9948	0.9896	0.9844	0.9792	0.9741	0.9492	0.9243	0.8994	0.8746	0.8497	0.8611	0.8726	0.8841	0.8956	0.907	0.9145	0.922	0.9294	0.9369	0.9444	0.9364	0.9284	0.9205
65	7	920.0	38.0	18.0	10.63	111.85	0.2611	0.2689	0.47	14186	0.7283	0.7218	0.7154	0.7089	0.7025	0.6961	0.7404	0.7847	0.829	0.8733	0.9176	0.9341	0.9506	0.9671	0.9835	1.0	0.9959	0.9918	0.9878	0.9837	0.9796	0.956	0.9324	0.9087	0.8851	0.8615	0.8764	0.8914	0.9063	0.9213	0.9362	0.9459	0.9556	0.9653	0.9749	0.9846	0.9777	0.9708	0.9639
65	8	2650.0	120.0	105.0	19.6	124.19	0.2956	0.3077	0.3967	7884	0.5707	0.5718	0.5728	0.5738	0.5748	0.5758	0.6219	0.668	0.714	0.7601	0.8061	0.8222	0.8382	0.8543	0.8703	0.8864	0.8864	0.8864	0.8865	0.8865	0.8866	0.8694	0.8522	0.835	0.8178	0.8006	0.8245	0.8483	0.8721	0.8959	0.9198	0.9358	0.9519	0.9679	0.984	1.0	0.9978	0.9956	0.9934
65	9	4210.0	179.0	127.0	27.26	138.14	0.3078	0.3203	0.3719	6864	0.5113	0.5147	0.5181	0.5216	0.525	0.5284	0.5743	0.6202	0.6662	0.7121	0.758	0.7741	0.7901	0.8062	0.8222	0.8383	0.8399	0.8416	0.8432	0.8449	0.8465	0.8318	0.8171	0.8023	0.7876	0.7729	0.7998	0.8267	0.8536	0.8806	0.9075	0.926	0.9445	0.963	0.9815	1.0	0.9998	0.9995	0.9993
65	10	8160.0	283.0	107.0	32.94	154.1	0.3271	0.3402	0.3327	5740	0.3913	0.399	0.4067	0.4144	0.4221	0.4298	0.4743	0.5189	0.5634	0.608	0.6525	0.6683	0.6841	0.6998	0.7156	0.7314	0.736	0.7405	0.7451	0.7496	0.7542	0.7443	0.7344	0.7245	0.7146	0.7047	0.7367	0.7687	0.8007	0.8326	0.8646	0.8872	0.9099	0.9325	0.9551	0.9778	0.9811	0.9845	0.9879
65	11	10250.0	343.0	133.0	35.93	171.83	0.3323	0.3449	0.3228	5507	0.3602	0.3684	0.3767	0.3849	0.3932	0.4015	0.4446	0.4878	0.531	0.5741	0.6173	0.633	0.6486	0.6643	0.6799	0.6956	0.7008	0.706	0.7111	0.7163	0.7215	0.7128	0.7042	0.6955	0.6868	0.6781	0.7107	0.7432	0.7758	0.8083	0.8409	0.8642	0.8876	0.9109	0.9342	0.9576	0.9618	0.9661	0.9703
65	12	7250.0	287.0	294.0	35.75	190.24	0.3176	0.3308	0.3516	6233	0.4483	0.4542	0.4601	0.4659	0.4718	0.4777	0.5233	0.5689	0.6146	0.6602	0.7058	0.7216	0.7375	0.7533	0.7692	0.785	0.7882	0.7913	0.7945	0.7977	0.8008	0.7887	0.7765	0.7643	0.7521	0.7399	0.7696	0.7994	0.8291	0.8589	0.8886	0.9093	0.93	0.9507	0.9714	0.992	0.9936	0.9952	0.9968
65	13	6480.0	266.0	261.0	32.42	207.81	0.3153	0.3284	0.3562	6368	0.4625	0.4679	0.4732	0.4786	0.4839	0.4893	0.535	0.5807	0.6265	0.6722	0.718	0.7338	0.7497	0.7656	0.7815	0.7973	0.8002	0.803	0.8058	0.8086	0.8114	0.7987	0.7859	0.7731	0.7604	0.7476	0.7767	0.8059	0.835	0.8641	0.8932	0.9134	0.9336	0.9538	0.974	0.9942	0.9953	0.9965	0.9977
65	14	7900.0	276.0	106.0	26.48	223.53	0.3264	0.3397	0.3339	5773	0.394	0.4017	0.4094	0.417	0.4247	0.4324	0.4771	0.5218	0.5666	0.6113	0.656	0.6718	0.6875	0.7033	0.719	0.7348	0.7393	0.7437	0.7482	0.7527	0.7572	0.7472	0.7372	0.7272	0.7172	0.7072	0.7391	0.771	0.8029	0.8349	0.8668	0.8893	0.9119	0.9344	0.9569	0.9795	0.9827	0.986	0.9893
65	15	5240.0	194.0	67.0	18.64	237.28	0.3063	0.319	0.3747	6971	0.5157	0.519	0.5223	0.5256	0.5289	0.5322	0.5783	0.6244	0.6704	0.7165	0.7626	0.7785	0.7945	0.8105	0.8265	0.8425	0.844	0.8455	0.847	0.8485	0.85	0.835	0.8201	0.8052	0.7903	0.7754	0.802	0.8287	0.8554	0.8821	0.9087	0.927	0.9452	0.9635	0.9817	1.0	0.9996	0.9991	0.9987
65	16	2490.0	113.0	141.0	9.55	249.47	0.282	0.2934	0.4246	9497	0.6309	0.6294	0.628	0.6265	0.6251	0.6236	0.6697	0.7159	0.762	0.8081	0.8542	0.8703	0.8864	0.9024	0.9185	0.9346	0.933	0.9315	0.9299	0.9283	0.9268	0.9071	0.8875	0.8678	0.8481	0.8285	0.8492	0.8699	0.8906	0.9113	0.932	0.9456	0.9592	0.9728	0.9864	1.0	0.9959	0.9918	0.9877
65	17	750.0	31.0	16.0	-	-	-	-	-	-	-	-	-	-	-	-	-	-	-	-	-	-	-	-	-	-	-	-	-	-	-	-	-	-	-	-	-	-	-	-	-	-	-	-	-	-	-	-	-
65	18	0.0	0.0	0.0	-	-	-	-	-	-	-	-	-	-	-	-	-	-	-	-	-	-	-	-	-	-	-	-	-	-	-	-	-	-	-	-	-	-	-	-	-	-	-	-	-	-	-	-	-
65	19	0.0	0.0	0.0	-	-	-	-	-	-	-	-	-	-	-	-	-	-	-	-	-	-	-	-	-	-	-	-	-	-	-	-	-	-	-	-	-	-	-	-	-	-	-	-	-	-	-	-	-
65	20	0.0	0.0	0.0	-	-	-	-	-	-	-	-	-	-	-	-	-	-	-	-	-	-	-	-	-	-	-	-	-	-	-	-	-	-	-	-	-	-	-	-	-	-	-	-	-	-	-	-	-
65	21	0.0	0.0	0.0	-	-	-	-	-	-	-	-	-	-	-	-	-	-	-	-	-	-	-	-	-	-	-	-	-	-	-	-	-	-	-	-	-	-	-	-	-	-	-	-	-	-	-	-	-
65	22	0.0	0.0	0.0	-	-	-	-	-	-	-	-	-	-	-	-	-	-	-	-	-	-	-	-	-	-	-	-	-	-	-	-	-	-	-	-	-	-	-	-	-	-	-	-	-	-	-	-	-
65	23	0.0	0.0	0.0	-	-	-	-	-	-	-	-	-	-	-	-	-	-	-	-	-	-	-	-	-	-	-	-	-	-	-	-	-	-	-	-	-	-	-	-	-	-	-	-	-	-	-	-	-
66	0	0.0	0.0	0.0	-	-	-	-	-	-	-	-	-	-	-	-	-	-	-	-	-	-	-	-	-	-	-	-	-	-	-	-	-	-	-	-	-	-	-	-	-	-	-	-	-	-	-	-	-
66	1	0.0	0.0	0.0	-	-	-	-	-	-	-	-	-	-	-	-	-	-	-	-	-	-	-	-	-	-	-	-	-	-	-	-	-	-	-	-	-	-	-	-	-	-	-	-	-	-	-	-	-
66	2	0.0	0.0	0.0	-	-	-	-	-	-	-	-	-	-	-	-	-	-	-	-	-	-	-	-	-	-	-	-	-	-	-	-	-	-	-	-	-	-	-	-	-	-	-	-	-	-	-	-	-
66	3	0.0	0.0	0.0	-	-	-	-	-	-	-	-	-	-	-	-	-	-	-	-	-	-	-	-	-	-	-	-	-	-	-	-	-	-	-	-	-	-	-	-	-	-	-	-	-	-	-	-	-
66	4	0.0	0.0	0.0	-	-	-	-	-	-	-	-	-	-	-	-	-	-	-	-	-	-	-	-	-	-	-	-	-	-	-	-	-	-	-	-	-	-	-	-	-	-	-	-	-	-	-	-	-
66	5	0.0	0.0	0.0	-	-	-	-	-	-	-	-	-	-	-	-	-	-	-	-	-	-	-	-	-	-	-	-	-	-	-	-	-	-	-	-	-	-	-	-	-	-	-	-	-	-	-	-	-
66	6	20.0	1.0	0.0	1.19	100.3	0.25	0.2549	0.4951	19331	0.7553	0.7463	0.7373	0.7284	0.7194	0.7104	0.752	0.7937	0.8353	0.8769	0.9186	0.9349	0.9511	0.9674	0.9837	1.0	0.9948	0.9896	0.9844	0.9792	0.9741	0.9492	0.9243	0.8994	0.8746	0.8497	0.8611	0.8726	0.8841	0.8956	0.907	0.9145	0.922	0.9294	0.9369	0.9444	0.9364	0.9284	0.9205
66	7	1110.0	31.0	0.0	10.96	111.64	0.2539	0.2599	0.4861	17153	0.7463	0.7382	0.7301	0.7219	0.7138	0.7057	0.7482	0.7907	0.8332	0.8757	0.9182	0.9346	0.9509	0.9673	0.9836	1.0	0.9952	0.9904	0.9855	0.9807	0.9759	0.9515	0.927	0.9025	0.8781	0.8536	0.8662	0.8789	0.8915	0.9041	0.9167	0.925	0.9332	0.9414	0.9496	0.9578	0.9502	0.9426	0.935
66	8	3850.0	108.0	4.0	19.96	124.01	0.2719	0.2838	0.4443	11134	0.6587	0.6563	0.654	0.6516	0.6492	0.6469	0.6935	0.7401	0.7867	0.8333	0.88	0.8958	0.9117	0.9275	0.9434	0.9592	0.9568	0.9544	0.952	0.9495	0.9471	0.9263	0.9054	0.8845	0.8637	0.8428	0.862	0.8812	0.9004	0.9197	0.9389	0.9511	0.9633	0.9755	0.9878	1.0	0.9948	0.9895	0.9843
66	9	4620.0	159.0	28.0	27.64	138.0	0.2906	0.3041	0.4053	8359	0.5701	0.5717	0.5732	0.5747	0.5762	0.5777	0.6247	0.6717	0.7187	0.7657	0.8127	0.8283	0.8439	0.8594	0.875	0.8906	0.8904	0.8902	0.8901	0.8899	0.8897	0.8724	0.8551	0.8379	0.8206	0.8033	0.8271	0.8508	0.8746	0.8984	0.9221	0.9377	0.9533	0.9689	0.9844	1.0	0.9974	0.9947	0.9921
66	10	8960.0	224.0	12.0	33.33	154.02	0.3087	0.3246	0.3666	6767	0.4528	0.4596	0.4663	0.4731	0.4799	0.4866	0.5344	0.5821	0.6299	0.6776	0.7254	0.7403	0.7553	0.7703	0.7853	0.8003	0.8029	0.8056	0.8082	0.8108	0.8135	0.8009	0.7883	0.7757	0.7631	0.7505	0.7801	0.8097	0.8394	0.869	0.8986	0.9183	0.9379	0.9576	0.9773	0.997	0.9976	0.9982	0.9988
66	11	10590.0	258.0	17.0	36.33	171.85	0.3226	0.3373	0.3402	5957	0.3938	0.4022	0.4105	0.4189	0.4273	0.4356	0.4817	0.5278	0.5739	0.62	0.6661	0.6814	0.6967	0.712	0.7274	0.7427	0.747	0.7513	0.7556	0.76	0.7643	0.7542	0.7441	0.734	0.7239	0.7138	0.746	0.7782	0.8103	0.8425	0.8747	0.8969	0.9191	0.9413	0.9636	0.9858	0.9886	0.9915	0.9943
66	12	11120.0	269.0	17.0	36.13	190.37	0.3162	0.3322	0.3516	6298	0.4106	0.4189	0.4272	0.4354	0.4437	0.452	0.4992	0.5465	0.5937	0.641	0.6882	0.7032	0.7181	0.733	0.7479	0.7629	0.7666	0.7703	0.774	0.7777	0.7814	0.7705	0.7596	0.7488	0.7379	0.727	0.7585	0.7899	0.8214	0.8528	0.8843	0.9055	0.9267	0.948	0.9692	0.9904	0.9923	0.9943	0.9962
66	13	9190.0	296.0	62.0	32.77	208.02	0.318	0.3326	0.3494	6203	0.4225	0.4299	0.4372	0.4445	0.4519	0.4592	0.5056	0.552	0.5983	0.6447	0.6911	0.7065	0.7218	0.7372	0.7526	0.7679	0.7715	0.7751	0.7788	0.7824	0.786	0.7747	0.7635	0.7522	0.7409	0.7297	0.7606	0.7915	0.8224	0.8533	0.8842	0.9054	0.9266	0.9478	0.969	0.9902	0.9922	0.9941	0.9961
66	14	6360.0	254.0	152.0	26.8	223.79	0.3197	0.3322	0.3481	6118	0.4486	0.4542	0.4597	0.4653	0.4709	0.4765	0.5215	0.5665	0.6116	0.6566	0.7017	0.7177	0.7338	0.7499	0.766	0.7821	0.7854	0.7886	0.7919	0.7952	0.7985	0.7863	0.7742	0.762	0.7499	0.7377	0.7675	0.7972	0.8269	0.8566	0.8863	0.9072	0.9281	0.9491	0.97	0.9909	0.9927	0.9945	0.9964
66	15	5020.0	214.0	140.0	18.93	237.56	0.3132	0.3256	0.3612	6502	0.4847	0.489	0.4934	0.4977	0.502	0.5064	0.5519	0.5975	0.643	0.6886	0.7341	0.7502	0.7663	0.7824	0.7985	0.8146	0.8169	0.8193	0.8216	0.824	0.8263	0.8127	0.7991	0.7855	0.7718	0.7582	0.7863	0.8145	0.8426	0.8708	0.8989	0.9185	0.938	0.9576	0.9771	0.9967	0.9974	0.998	0.9987
66	16	2160.0	109.0	193.0	9.81	249.77	0.279	0.2901	0.4309	9956	0.6462	0.6441	0.6419	0.6398	0.6376	0.6355	0.6815	0.7275	0.7735	0.8195	0.8655	0.8817	0.8978	0.9139	0.9301	0.9462	0.9443	0.9424	0.9404	0.9385	0.9365	0.9163	0.896	0.8757	0.8554	0.8352	0.8551	0.875	0.8949	0.9148	0.9348	0.9478	0.9609	0.9739	0.987	1.0	0.9955	0.9909	0.9864
66	17	790.0	33.0	16.0	-	-	-	-	-	-	-	-	-	-	-	-	-	-	-	-	-	-	-	-	-	-	-	-	-	-	-	-	-	-	-	-	-	-	-	-	-	-	-	-	-	-	-	-	-
66	18	0.0	0.0	0.0	-	-	-	-	-	-	-	-	-	-	-	-	-	-	-	-	-	-	-	-	-	-	-	-	-	-	-	-	-	-	-	-	-	-	-	-	-	-	-	-	-	-	-	-	-
66	19	0.0	0.0	0.0	-	-	-	-	-	-	-	-	-	-	-	-	-	-	-	-	-	-	-	-	-	-	-	-	-	-	-	-	-	-	-	-	-	-	-	-	-	-	-	-	-	-	-	-	-
66	20	0.0	0.0	0.0	-	-	-	-	-	-	-	-	-	-	-	-	-	-	-	-	-	-	-	-	-	-	-	-	-	-	-	-	-	-	-	-	-	-	-	-	-	-	-	-	-	-	-	-	-
66	21	0.0	0.0	0.0	-	-	-	-	-	-	-	-	-	-	-	-	-	-	-	-	-	-	-	-	-	-	-	-	-	-	-	-	-	-	-	-	-	-	-	-	-	-	-	-	-	-	-	-	-
66	22	0.0	0.0	0.0	-	-	-	-	-	-	-	-	-	-	-	-	-	-	-	-	-	-	-	-	-	-	-	-	-	-	-	-	-	-	-	-	-	-	-	-	-	-	-	-	-	-	-	-	-
66	23	0.0	0.0	0.0	-	-	-	-	-	-	-	-	-	-	-	-	-	-	-	-	-	-	-	-	-	-	-	-	-	-	-	-	-	-	-	-	-	-	-	-	-	-	-	-	-	-	-	-	-
67	0	0.0	0.0	0.0	-	-	-	-	-	-	-	-	-	-	-	-	-	-	-	-	-	-	-	-	-	-	-	-	-	-	-	-	-	-	-	-	-	-	-	-	-	-	-	-	-	-	-	-	-
67	1	0.0	0.0	0.0	-	-	-	-	-	-	-	-	-	-	-	-	-	-	-	-	-	-	-	-	-	-	-	-	-	-	-	-	-	-	-	-	-	-	-	-	-	-	-	-	-	-	-	-	-
67	2	0.0	0.0	0.0	-	-	-	-	-	-	-	-	-	-	-	-	-	-	-	-	-	-	-	-	-	-	-	-	-	-	-	-	-	-	-	-	-	-	-	-	-	-	-	-	-	-	-	-	-
67	3	0.0	0.0	0.0	-	-	-	-	-	-	-	-	-	-	-	-	-	-	-	-	-	-	-	-	-	-	-	-	-	-	-	-	-	-	-	-	-	-	-	-	-	-	-	-	-	-	-	-	-
67	4	0.0	0.0	0.0	-	-	-	-	-	-	-	-	-	-	-	-	-	-	-	-	-	-	-	-	-	-	-	-	-	-	-	-	-	-	-	-	-	-	-	-	-	-	-	-	-	-	-	-	-
67	5	0.0	0.0	0.0	-	-	-	-	-	-	-	-	-	-	-	-	-	-	-	-	-	-	-	-	-	-	-	-	-	-	-	-	-	-	-	-	-	-	-	-	-	-	-	-	-	-	-	-	-
67	6	50.0	1.0	0.0	1.52	100.08	0.25	0.2549	0.4951	19331	0.7553	0.7463	0.7373	0.7284	0.7194	0.7104	0.752	0.7937	0.8353	0.8769	0.9186	0.9349	0.9511	0.9674	0.9837	1.0	0.9948	0.9896	0.9844	0.9792	0.9741	0.9492	0.9243	0.8994	0.8746	0.8497	0.8611	0.8726	0.8841	0.8956	0.907	0.9145	0.922	0.9294	0.9369	0.9444	0.9364	0.9284	0.9205
67	7	1000.0	48.0	94.0	11.3	111.44	0.2601	0.2679	0.472	14501	0.7294	0.7228	0.7163	0.7098	0.7032	0.6967	0.7409	0.7852	0.8294	0.8736	0.9179	0.9343	0.9507	0.9671	0.9836	1.0	0.9959	0.9917	0.9876	0.9834	0.9793	0.9556	0.9319	0.9082	0.8845	0.8609	0.8756	0.8904	0.9051	0.9199	0.9346	0.9442	0.9537	0.9633	0.9728	0.9823	0.9754	0.9684	0.9614
67	8	1910.0	102.0	409.0	20.31	123.82	0.2795	0.2906	0.4299	9879	0.6437	0.6416	0.6396	0.6376	0.6355	0.6335	0.6795	0.7256	0.7716	0.8176	0.8636	0.8798	0.8959	0.912	0.9282	0.9443	0.9424	0.9405	0.9387	0.9368	0.9349	0.9148	0.8946	0.8744	0.8542	0.834	0.8541	0.8741	0.8942	0.9142	0.9343	0.9474	0.9606	0.9737	0.9869	1.0	0.9955	0.9911	0.9866
67	9	2290.0	117.0	624.0	28.01	137.86	0.2849	0.2962	0.4189	9107	0.6218	0.6207	0.6196	0.6184	0.6173	0.6161	0.6621	0.7081	0.7541	0.8001	0.8461	0.8623	0.8784	0.8945	0.9106	0.9268	0.9255	0.9242	0.9229	0.9216	0.9203	0.901	0.8818	0.8625	0.8432	0.8239	0.8451	0.8663	0.8875	0.9087	0.9298	0.9439	0.9579	0.9719	0.986	1.0	0.9962	0.9925	0.9887
67	10	2020.0	90.0	803.0	33.72	153.95	0.2802	0.2912	0.4286	9778	0.6426	0.6406	0.6386	0.6365	0.6345	0.6325	0.6785	0.7244	0.7704	0.8164	0.8623	0.8785	0.8946	0.9108	0.927	0.9431	0.9413	0.9395	0.9376	0.9358	0.934	0.9139	0.8937	0.8736	0.8535	0.8334	0.8535	0.8736	0.8937	0.9138	0.9339	0.9471	0.9603	0.9736	0.9868	1.0	0.9956	0.9912	0.9868
67	11	1820.0	71.0	889.0	36.72	171.88	0.2772	0.288	0.4348	10261	0.6561	0.6535	0.6509	0.6483	0.6457	0.6431	0.689	0.7349	0.7808	0.8267	0.8726	0.8888	0.905	0.9212	0.9374	0.9536	0.9514	0.9493	0.9471	0.9449	0.9428	0.9221	0.9014	0.8807	0.8601	0.8394	0.8588	0.8782	0.8976	0.9171	0.9365	0.9492	0.9619	0.9746	0.9873	1.0	0.9952	0.9904	0.9856
67	12	1880.0	72.0	900.0	36.51	190.5	0.2781	0.2889	0.4331	10115	0.6524	0.65	0.6475	0.6451	0.6426	0.6402	0.6861	0.732	0.7779	0.8238	0.8698	0.886	0.9022	0.9183	0.9345	0.9507	0.9487	0.9466	0.9445	0.9424	0.9403	0.9198	0.8993	0.8788	0.8583	0.8377	0.8573	0.8769	0.8966	0.9162	0.9358	0.9486	0.9615	0.9743	0.9872	1.0	0.9953	0.9906	0.9859
67	13	1790.0	70.0	888.0	33.12	208.24	0.2775	0.2881	0.4344	10223	0.6577	0.6549	0.6522	0.6495	0.6468	0.644	0.6898	0.7356	0.7814	0.8272	0.8731	0.8893	0.9056	0.9218	0.9381	0.9543	0.9521	0.95	0.9478	0.9456	0.9434	0.9227	0.902	0.8812	0.8605	0.8398	0.8591	0.8785	0.8978	0.9172	0.9365	0.9492	0.9619	0.9746	0.9873	1.0	0.9952	0.9904	0.9856
67	14	1850.0	81.0	814.0	27.11	224.06	0.2786	0.2891	0.4322	10051	0.6546	0.652	0.6494	0.6467	0.6441	0.6415	0.6872	0.733	0.7787	0.8245	0.8702	0.8865	0.9028	0.919	0.9353	0.9516	0.9495	0.9474	0.9453	0.9432	0.9412	0.9206	0.9	0.8794	0.8588	0.8382	0.8577	0.8772	0.8967	0.9162	0.9357	0.9486	0.9614	0.9743	0.9871	1.0	0.9953	0.9906	0.986
67	15	1670.0	82.0	694.0	19.21	237.85	0.276	0.2862	0.4379	10500	0.667	0.6638	0.6606	0.6575	0.6543	0.6511	0.6968	0.7425	0.7882	0.8338	0.8795	0.8958	0.9122	0.9285	0.9448	0.9611	0.9587	0.9563	0.9539	0.9515	0.9491	0.928	0.907	0.8859	0.8648	0.8437	0.8626	0.8814	0.9003	0.9192	0.9381	0.9504	0.9628	0.9752	0.9876	1.0	0.995	0.9899	0.9849
67	16	1640.0	89.0	407.0	10.07	250.07	0.2733	0.2837	0.4429	10975	0.673	0.6697	0.6663	0.663	0.6596	0.6563	0.7021	0.748	0.7938	0.8397	0.8855	0.9018	0.918	0.9343	0.9505	0.9668	0.9642	0.9616	0.959	0.9564	0.9538	0.9324	0.9111	0.8897	0.8683	0.847	0.8655	0.8841	0.9026	0.9212	0.9397	0.9518	0.9638	0.9759	0.9879	1.0	0.9947	0.9894	0.9841
67	17	750.0	36.0	56.0	0.22	261.34	0.2564	0.2631	0.4805	15985	0.7396	0.7321	0.7246	0.7171	0.7096	0.7021	0.7453	0.7885	0.8317	0.8749	0.9181	0.9345	0.9509	0.9673	0.9836	1.0	0.9954	0.9909	0.9863	0.9818	0.9772	0.9531	0.9289	0.9048	0.8806	0.8564	0.8699	0.8834	0.8968	0.9103	0.9238	0.9325	0.9412	0.9499	0.9587	0.9674	0.96	0.9527	0.9453
67	18	0.0	0.0	0.0	-	-	-	-	-	-	-	-	-	-	-	-	-	-	-	-	-	-	-	-	-	-	-	-	-	-	-	-	-	-	-	-	-	-	-	-	-	-	-	-	-	-	-	-	-
67	19	0.0	0.0	0.0	-	-	-	-	-	-	-	-	-	-	-	-	-	-	-	-	-	-	-	-	-	-	-	-	-	-	-	-	-	-	-	-	-	-	-	-	-	-	-	-	-	-	-	-	-
67	20	0.0	0.0	0.0	-	-	-	-	-	-	-	-	-	-	-	-	-	-	-	-	-	-	-	-	-	-	-	-	-	-	-	-	-	-	-	-	-	-	-	-	-	-	-	-	-	-	-	-	-
67	21	0.0	0.0	0.0	-	-	-	-	-	-	-	-	-	-	-	-	-	-	-	-	-	-	-	-	-	-	-	-	-	-	-	-	-	-	-	-	-	-	-	-	-	-	-	-	-	-	-	-	-
67	22	0.0	0.0	0.0	-	-	-	-	-	-	-	-	-	-	-	-	-	-	-	-	-	-	-	-	-	-	-	-	-	-	-	-	-	-	-	-	-	-	-	-	-	-	-	-	-	-	-	-	-
67	23	0.0	0.0	0.0	-	-	-	-	-	-	-	-	-	-	-	-	-	-	-	-	-	-	-	-	-	-	-	-	-	-	-	-	-	-	-	-	-	-	-	-	-	-	-	-	-	-	-	-	-
68	0	0.0	0.0	0.0	-	-	-	-	-	-	-	-	-	-	-	-	-	-	-	-	-	-	-	-	-	-	-	-	-	-	-	-	-	-	-	-	-	-	-	-	-	-	-	-	-	-	-	-	-
68	1	0.0	0.0	0.0	-	-	-	-	-	-	-	-	-	-	-	-	-	-	-	-	-	-	-	-	-	-	-	-	-	-	-	-	-	-	-	-	-	-	-	-	-	-	-	-	-	-	-	-	-
68	2	0.0	0.0	0.0	-	-	-	-	-	-	-	-	-	-	-	-	-	-	-	-	-	-	-	-	-	-	-	-	-	-	-	-	-	-	-	-	-	-	-	-	-	-	-	-	-	-	-	-	-
68	3	0.0	0.0	0.0	-	-	-	-	-	-	-	-	-	-	-	-	-	-	-	-	-	-	-	-	-	-	-	-	-	-	-	-	-	-	-	-	-	-	-	-	-	-	-	-	-	-	-	-	-
68	4	0.0	0.0	0.0	-	-	-	-	-	-	-	-	-	-	-	-	-	-	-	-	-	-	-	-	-	-	-	-	-	-	-	-	-	-	-	-	-	-	-	-	-	-	-	-	-	-	-	-	-
68	5	0.0	0.0	0.0	-	-	-	-	-	-	-	-	-	-	-	-	-	-	-	-	-	-	-	-	-	-	-	-	-	-	-	-	-	-	-	-	-	-	-	-	-	-	-	-	-	-	-	-	-
68	6	60.0	2.0	0.0	1.85	99.86	0.25	0.2549	0.4951	19331	0.7553	0.7463	0.7373	0.7284	0.7194	0.7104	0.752	0.7937	0.8353	0.8769	0.9186	0.9349	0.9511	0.9674	0.9837	1.0	0.9948	0.9896	0.9844	0.9792	0.9741	0.9492	0.9243	0.8994	0.8746	0.8497	0.8611	0.8726	0.8841	0.8956	0.907	0.9145	0.922	0.9294	0.9369	0.9444	0.9364	0.9284	0.9205
68	7	1060.0	50.0	104.0	11.65	111.23	0.261	0.2691	0.4699	14174	0.7271	0.7208	0.7144	0.7081	0.7018	0.6955	0.7399	0.7844	0.8289	0.8733	0.9178	0.9342	0.9507	0.9671	0.9836	1.0	0.9959	0.9919	0.9878	0.9838	0.9797	0.9562	0.9326	0.909	0.8854	0.8619	0.8769	0.892	0.907	0.9221	0.9372	0.9469	0.9566	0.9664	0.9761	0.9858	0.9789	0.9721	0.9652
68	8	1940.0	104.0	417.0	20.67	123.64	0.2801	0.2912	0.4287	9788	0.6411	0.6392	0.6372	0.6353	0.6334	0.6315	0.6775	0.7236	0.7696	0.8156	0.8617	0.8778	0.8939	0.91	0.9262	0.9423	0.9405	0.9387	0.9369	0.9351	0.9333	0.9132	0.8931	0.873	0.853	0.8329	0.8531	0.8733	0.8934	0.9136	0.9338	0.947	0.9603	0.9735	0.9868	1.0	0.9956	0.9912	0.9868
68	9	2310.0	117.0	631.0	28.39	137.72	0.2852	0.2966	0.4183	9065	0.6204	0.6193	0.6183	0.6172	0.6161	0.615	0.661	0.707	0.753	0.799	0.845	0.8611	0.8773	0.8934	0.9095	0.9256	0.9244	0.9231	0.9219	0.9206	0.9194	0.9001	0.8809	0.8617	0.8425	0.8233	0.8445	0.8658	0.887	0.9083	0.9296	0.9436	0.9577	0.9718	0.9859	1.0	0.9963	0.9926	0.9888
68	10	2200.0	102.0	748.0	34.12	153.88	0.2821	0.2934	0.4244	9487	0.6327	0.6311	0.6295	0.6279	0.6264	0.6248	0.6708	0.7168	0.7629	0.8089	0.8549	0.871	0.8872	0.9033	0.9194	0.9355	0.9339	0.9324	0.9308	0.9292	0.9276	0.9079	0.8882	0.8684	0.8487	0.829	0.8496	0.8702	0.8908	0.9115	0.9321	0.9457	0.9593	0.9728	0.9864	1.0	0.9959	0.9918	0.9876
68	11	5960.0	251.0	474.0	37.12	171.91	0.3074	0.321	0.3716	6881	0.4969	0.5012	0.5056	0.5099	0.5142	0.5186	0.5651	0.6116	0.6582	0.7047	0.7513	0.767	0.7827	0.7985	0.8142	0.8299	0.8318	0.8337	0.8355	0.8374	0.8393	0.8251	0.8109	0.7966	0.7824	0.7682	0.7958	0.8234	0.851	0.8786	0.9062	0.925	0.9437	0.9625	0.9812	1.0	0.9999	0.9998	0.9997
68	12	7950.0	307.0	274.0	36.89	190.64	0.3207	0.3336	0.3457	6062	0.4348	0.4411	0.4473	0.4536	0.4598	0.466	0.5113	0.5565	0.6017	0.647	0.6922	0.7081	0.7241	0.74	0.7559	0.7718	0.7754	0.7789	0.7825	0.786	0.7896	0.778	0.7663	0.7547	0.7431	0.7315	0.7618	0.7921	0.8225	0.8528	0.8831	0.9044	0.9257	0.9469	0.9682	0.9895	0.9916	0.9937	0.9958
68	13	8660.0	324.0	173.0	33.48	208.46	0.3267	0.3396	0.3337	5759	0.399	0.4064	0.4137	0.4211	0.4284	0.4358	0.4803	0.5248	0.5693	0.6138	0.6583	0.6742	0.6901	0.706	0.7219	0.7377	0.7422	0.7466	0.751	0.7555	0.7599	0.7497	0.7395	0.7294	0.7192	0.709	0.7407	0.7724	0.8041	0.8358	0.8676	0.8901	0.9125	0.935	0.9575	0.98	0.9833	0.9865	0.9897
68	14	8250.0	285.0	105.0	27.43	224.33	0.3279	0.3409	0.3312	5703	0.3871	0.3949	0.4026	0.4104	0.4182	0.426	0.4704	0.5147	0.5591	0.6035	0.6479	0.6636	0.6794	0.6952	0.7109	0.7267	0.7314	0.736	0.7407	0.7453	0.75	0.7403	0.7305	0.7208	0.7111	0.7014	0.7335	0.7655	0.7976	0.8297	0.8618	0.8846	0.9073	0.9301	0.9528	0.9756	0.9791	0.9826	0.9861
68	15	5510.0	202.0	67.0	19.49	238.15	0.3098	0.3228	0.3675	6720	0.4943	0.4985	0.5027	0.5069	0.5111	0.5153	0.5614	0.6075	0.6536	0.6997	0.7457	0.7617	0.7776	0.7935	0.8095	0.8254	0.8274	0.8294	0.8315	0.8335	0.8355	0.8215	0.8074	0.7933	0.7793	0.7652	0.7929	0.8207	0.8484	0.8761	0.9039	0.9229	0.9419	0.961	0.98	0.9991	0.9993	0.9994	0.9996
68	16	2440.0	111.0	93.0	10.34	250.37	0.2902	0.3019	0.4079	8454	0.5965	0.5965	0.5964	0.5963	0.5963	0.5962	0.6423	0.6884	0.7344	0.7805	0.8265	0.8426	0.8587	0.8747	0.8908	0.9069	0.9062	0.9056	0.905	0.9043	0.9037	0.8855	0.8672	0.849	0.8307	0.8125	0.835	0.8575	0.8799	0.9024	0.9249	0.9399	0.955	0.97	0.985	1.0	0.997	0.994	0.991
68	17	1100.0	32.0	0.0	0.47	261.66	0.2539	0.2599	0.4861	17153	0.7463	0.7382	0.7301	0.7219	0.7138	0.7057	0.7482	0.7907	0.8332	0.8757	0.9182	0.9346	0.9509	0.9673	0.9836	1.0	0.9952	0.9904	0.9855	0.9807	0.9759	0.9515	0.927	0.9025	0.8781	0.8536	0.8662	0.8789	0.8915	0.9041	0.9167	0.925	0.9332	0.9414	0.9496	0.9578	0.9502	0.9426	0.935
68	18	10.0	0.0	0.0	-	-	-	-	-	-	-	-	-	-	-	-	-	-	-	-	-	-	-	-	-	-	-	-	-	-	-	-	-	-	-	-	-	-	-	-	-	-	-	-	-	-	-	-	-
68	19	0.0	0.0	0.0	-	-	-	-	-	-	-	-	-	-	-	-	-	-	-	-	-	-	-	-	-	-	-	-	-	-	-	-	-	-	-	-	-	-	-	-	-	-	-	-	-	-	-	-	-
68	20	0.0	0.0	0.0	-	-	-	-	-	-	-	-	-	-	-	-	-	-	-	-	-	-	-	-	-	-	-	-	-	-	-	-	-	-	-	-	-	-	-	-	-	-	-	-	-	-	-	-	-
68	21	0.0	0.0	0.0	-	-	-	-	-	-	-	-	-	-	-	-	-	-	-	-	-	-	-	-	-	-	-	-	-	-	-	-	-	-	-	-	-	-	-	-	-	-	-	-	-	-	-	-	-
68	22	0.0	0.0	0.0	-	-	-	-	-	-	-	-	-	-	-	-	-	-	-	-	-	-	-	-	-	-	-	-	-	-	-	-	-	-	-	-	-	-	-	-	-	-	-	-	-	-	-	-	-
68	23	0.0	0.0	0.0	-	-	-	-	-	-	-	-	-	-	-	-	-	-	-	-	-	-	-	-	-	-	-	-	-	-	-	-	-	-	-	-	-	-	-	-	-	-	-	-	-	-	-	-	-
69	0	0.0	0.0	0.0	-	-	-	-	-	-	-	-	-	-	-	-	-	-	-	-	-	-	-	-	-	-	-	-	-	-	-	-	-	-	-	-	-	-	-	-	-	-	-	-	-	-	-	-	-
69	1	0.0	0.0	0.0	-	-	-	-	-	-	-	-	-	-	-	-	-	-	-	-	-	-	-	-	-	-	-	-	-	-	-	-	-	-	-	-	-	-	-	-	-	-	-	-	-	-	-	-	-
69	2	0.0	0.0	0.0	-	-	-	-	-	-	-	-	-	-	-	-	-	-	-	-	-	-	-	-	-	-	-	-	-	-	-	-	-	-	-	-	-	-	-	-	-	-	-	-	-	-	-	-	-
69	3	0.0	0.0	0.0	-	-	-	-	-	-	-	-	-	-	-	-	-	-	-	-	-	-	-	-	-	-	-	-	-	-	-	-	-	-	-	-	-	-	-	-	-	-	-	-	-	-	-	-	-
69	4	0.0	0.0	0.0	-	-	-	-	-	-	-	-	-	-	-	-	-	-	-	-	-	-	-	-	-	-	-	-	-	-	-	-	-	-	-	-	-	-	-	-	-	-	-	-	-	-	-	-	-
69	5	0.0	0.0	0.0	-	-	-	-	-	-	-	-	-	-	-	-	-	-	-	-	-	-	-	-	-	-	-	-	-	-	-	-	-	-	-	-	-	-	-	-	-	-	-	-	-	-	-	-	-
69	6	60.0	2.0	0.0	2.19	99.64	0.25	0.2549	0.4951	19331	0.7553	0.7463	0.7373	0.7284	0.7194	0.7104	0.752	0.7937	0.8353	0.8769	0.9186	0.9349	0.9511	0.9674	0.9837	1.0	0.9948	0.9896	0.9844	0.9792	0.9741	0.9492	0.9243	0.8994	0.8746	0.8497	0.8611	0.8726	0.8841	0.8956	0.907	0.9145	0.922	0.9294	0.9369	0.9444	0.9364	0.9284	0.9205
69	7	1050.0	50.0	50.0	11.99	111.03	0.2655	0.2744	0.4601	12817	0.7154	0.71	0.7047	0.6993	0.6939	0.6886	0.7339	0.7792	0.8246	0.8699	0.9153	0.9318	0.9483	0.9649	0.9814	0.998	0.9944	0.9908	0.9872	0.9836	0.98	0.957	0.934	0.9109	0.8879	0.8649	0.8813	0.8976	0.914	0.9304	0.9468	0.9575	0.9681	0.9787	0.9894	1.0	0.9936	0.9872	0.9808
69	8	2330.0	118.0	296.0	21.03	123.46	0.2788	0.2901	0.4312	9977	0.6436	0.6416	0.6397	0.6377	0.6357	0.6337	0.6799	0.7261	0.7722	0.8184	0.8645	0.8806	0.8966	0.9127	0.9288	0.9449	0.943	0.941	0.9391	0.9372	0.9353	0.9152	0.895	0.8748	0.8546	0.8344	0.8544	0.8745	0.8945	0.9146	0.9346	0.9477	0.9608	0.9738	0.9869	1.0	0.9955	0.9909	0.9864
69	9	3260.0	162.0	475.0	28.77	137.58	0.2892	0.3018	0.409	8540	0.5893	0.5897	0.5902	0.5907	0.5911	0.5916	0.6381	0.6846	0.7311	0.7776	0.8241	0.84	0.8558	0.8717	0.8875	0.9033	0.9028	0.9022	0.9017	0.9011	0.9005	0.8825	0.8645	0.8465	0.8285	0.8105	0.8334	0.8562	0.879	0.9018	0.9247	0.9397	0.9548	0.9699	0.9849	1.0	0.997	0.994	0.991
69	10	3270.0	152.0	662.0	34.51	153.81	0.2938	0.3064	0.3999	8049	0.5713	0.5725	0.5736	0.5748	0.5759	0.5771	0.6235	0.6698	0.7162	0.7626	0.809	0.8249	0.8407	0.8566	0.8725	0.8884	0.8884	0.8883	0.8882	0.8882	0.8881	0.8709	0.8536	0.8364	0.8191	0.8019	0.8257	0.8494	0.8732	0.897	0.9207	0.9366	0.9524	0.9683	0.9841	1.0	0.9976	0.9953	0.9929
69	11	3170.0	131.0	780.0	37.52	171.94	0.2919	0.304	0.4041	8258	0.5849	0.5854	0.5859	0.5864	0.5869	0.5874	0.6336	0.6798	0.726	0.7722	0.8184	0.8344	0.8504	0.8664	0.8823	0.8983	0.898	0.8976	0.8972	0.8969	0.8965	0.8787	0.8609	0.8431	0.8254	0.8076	0.8307	0.8537	0.8768	0.8999	0.923	0.9384	0.9538	0.9692	0.9846	1.0	0.9973	0.9946	0.9919
69	12	1930.0	74.0	900.0	37.27	190.78	0.2786	0.2894	0.432	10035	0.6508	0.6484	0.646	0.6436	0.6412	0.6388	0.6847	0.7306	0.7765	0.8224	0.8683	0.8845	0.9007	0.9169	0.9331	0.9493	0.9473	0.9453	0.9432	0.9412	0.9392	0.9187	0.8983	0.8778	0.8574	0.8369	0.8566	0.8763	0.896	0.9157	0.9354	0.9483	0.9612	0.9742	0.9871	1.0	0.9954	0.9907	0.9861
69	13	1820.0	70.0	893.0	33.83	208.69	0.2776	0.2882	0.4341	10207	0.6567	0.654	0.6514	0.6487	0.646	0.6433	0.6891	0.735	0.7808	0.8266	0.8724	0.8887	0.9049	0.9212	0.9374	0.9536	0.9515	0.9493	0.9472	0.945	0.9428	0.9221	0.9015	0.8808	0.8601	0.8394	0.8588	0.8782	0.8976	0.917	0.9364	0.9491	0.9618	0.9745	0.9873	1.0	0.9952	0.9904	0.9857
69	14	1870.0	81.0	822.0	27.75	224.61	0.2791	0.2896	0.4313	9972	0.6531	0.6505	0.6479	0.6454	0.6428	0.6402	0.6859	0.7317	0.7774	0.8231	0.8688	0.8851	0.9014	0.9177	0.934	0.9503	0.9482	0.9462	0.9441	0.9421	0.9401	0.9195	0.899	0.8785	0.858	0.8374	0.857	0.8766	0.8962	0.9158	0.9354	0.9483	0.9612	0.9742	0.9871	1.0	0.9954	0.9908	0.9861
69	15	1680.0	82.0	707.0	19.78	238.45	0.2765	0.2868	0.4367	10408	0.6645	0.6614	0.6583	0.6553	0.6522	0.6491	0.6948	0.7405	0.7862	0.8319	0.8776	0.8939	0.9102	0.9265	0.9429	0.9592	0.9568	0.9545	0.9522	0.9498	0.9475	0.9265	0.9055	0.8845	0.8635	0.8426	0.8616	0.8806	0.8996	0.9186	0.9376	0.9501	0.9625	0.975	0.9875	1.0	0.995	0.9901	0.9851
69	16	1680.0	91.0	425.0	10.6	250.68	0.274	0.2845	0.4415	10838	0.6703	0.6671	0.6638	0.6606	0.6574	0.6541	0.7	0.7459	0.7917	0.8376	0.8834	0.8997	0.9159	0.9321	0.9484	0.9646	0.9621	0.9596	0.957	0.9545	0.952	0.9307	0.9095	0.8882	0.867	0.8457	0.8644	0.8831	0.9018	0.9205	0.9392	0.9513	0.9635	0.9757	0.9878	1.0	0.9948	0.9895	0.9843
69	17	840.0	40.0	77.0	0.72	261.97	0.255	0.2614	0.4836	16601	0.7426	0.7349	0.7271	0.7193	0.7115	0.7037	0.7466	0.7896	0.8325	0.8754	0.9183	0.9346	0.951	0.9673	0.9837	1.0	0.9953	0.9906	0.9859	0.9813	0.9766	0.9523	0.928	0.9037	0.8794	0.8551	0.8681	0.8812	0.8943	0.9073	0.9204	0.9289	0.9373	0.9458	0.9543	0.9627	0.9552	0.9478	0.9403
69	18	20.0	0.0	0.0	-	-	-	-	-	-	-	-	-	-	-	-	-	-	-	-	-	-	-	-	-	-	-	-	-	-	-	-	-	-	-	-	-	-	-	-	-	-	-	-	-	-	-	-	-
69	19	0.0	0.0	0.0	-	-	-	-	-	-	-	-	-	-	-	-	-	-	-	-	-	-	-	-	-	-	-	-	-	-	-	-	-	-	-	-	-	-	-	-	-	-	-	-	-	-	-	-	-
69	20	0.0	0.0	0.0	-	-	-	-	-	-	-	-	-	-	-	-	-	-	-	-	-	-	-	-	-	-	-	-	-	-	-	-	-	-	-	-	-	-	-	-	-	-	-	-	-	-	-	-	-
69	21	0.0	0.0	0.0	-	-	-	-	-	-	-	-	-	-	-	-	-	-	-	-	-	-	-	-	-	-	-	-	-	-	-	-	-	-	-	-	-	-	-	-	-	-	-	-	-	-	-	-	-
69	22	0.0	0.0	0.0	-	-	-	-	-	-	-	-	-	-	-	-	-	-	-	-	-	-	-	-	-	-	-	-	-	-	-	-	-	-	-	-	-	-	-	-	-	-	-	-	-	-	-	-	-
69	23	0.0	0.0	0.0	-	-	-	-	-	-	-	-	-	-	-	-	-	-	-	-	-	-	-	-	-	-	-	-	-	-	-	-	-	-	-	-	-	-	-	-	-	-	-	-	-	-	-	-	-
70	0	0.0	0.0	0.0	-	-	-	-	-	-	-	-	-	-	-	-	-	-	-	-	-	-	-	-	-	-	-	-	-	-	-	-	-	-	-	-	-	-	-	-	-	-	-	-	-	-	-	-	-
70	1	0.0	0.0	0.0	-	-	-	-	-	-	-	-	-	-	-	-	-	-	-	-	-	-	-	-	-	-	-	-	-	-	-	-	-	-	-	-	-	-	-	-	-	-	-	-	-	-	-	-	-
70	2	0.0	0.0	0.0	-	-	-	-	-	-	-	-	-	-	-	-	-	-	-	-	-	-	-	-	-	-	-	-	-	-	-	-	-	-	-	-	-	-	-	-	-	-	-	-	-	-	-	-	-
70	3	0.0	0.0	0.0	-	-	-	-	-	-	-	-	-	-	-	-	-	-	-	-	-	-	-	-	-	-	-	-	-	-	-	-	-	-	-	-	-	-	-	-	-	-	-	-	-	-	-	-	-
70	4	0.0	0.0	0.0	-	-	-	-	-	-	-	-	-	-	-	-	-	-	-	-	-	-	-	-	-	-	-	-	-	-	-	-	-	-	-	-	-	-	-	-	-	-	-	-	-	-	-	-	-
70	5	0.0	0.0	0.0	-	-	-	-	-	-	-	-	-	-	-	-	-	-	-	-	-	-	-	-	-	-	-	-	-	-	-	-	-	-	-	-	-	-	-	-	-	-	-	-	-	-	-	-	-
70	6	100.0	3.0	0.0	2.52	99.43	0.25	0.2549	0.4951	19331	0.7553	0.7463	0.7373	0.7284	0.7194	0.7104	0.752	0.7937	0.8353	0.8769	0.9186	0.9349	0.9511	0.9674	0.9837	1.0	0.9948	0.9896	0.9844	0.9792	0.9741	0.9492	0.9243	0.8994	0.8746	0.8497	0.8611	0.8726	0.8841	0.8956	0.907	0.9145	0.922	0.9294	0.9369	0.9444	0.9364	0.9284	0.9205
70	7	950.0	51.0	160.0	12.34	110.82	0.2596	0.2672	0.4731	14693	0.7311	0.7244	0.7177	0.711	0.7043	0.6976	0.7417	0.7857	0.8298	0.8738	0.9179	0.9343	0.9507	0.9671	0.9836	1.0	0.9958	0.9916	0.9874	0.9832	0.9789	0.9552	0.9314	0.9077	0.8839	0.8602	0.8747	0.8893	0.9038	0.9184	0.9329	0.9423	0.9517	0.9612	0.9706	0.98	0.973	0.9659	0.9589
70	8	2010.0	107.0	432.0	21.39	123.27	0.281	0.2923	0.4268	9645	0.6361	0.6344	0.6327	0.631	0.6293	0.6276	0.6737	0.7198	0.7659	0.812	0.8581	0.8742	0.8903	0.9064	0.9225	0.9385	0.9369	0.9352	0.9335	0.9318	0.9301	0.9102	0.8904	0.8705	0.8506	0.8308	0.8512	0.8716	0.8921	0.9125	0.9329	0.9463	0.9598	0.9732	0.9866	1.0	0.9957	0.9915	0.9872
70	9	2370.0	119.0	643.0	29.15	137.44	0.286	0.2975	0.4165	8959	0.6168	0.6159	0.6149	0.614	0.6131	0.6121	0.6581	0.7041	0.7501	0.7961	0.8421	0.8582	0.8743	0.8905	0.9066	0.9227	0.9216	0.9204	0.9192	0.9181	0.9169	0.8979	0.8788	0.8597	0.8407	0.8216	0.843	0.8645	0.8859	0.9074	0.9288	0.943	0.9573	0.9715	0.9858	1.0	0.9964	0.9928	0.9892
70	10	2110.0	93.0	808.0	34.91	153.74	0.2808	0.2919	0.4273	9684	0.6399	0.638	0.6361	0.6342	0.6323	0.6303	0.6763	0.7223	0.7682	0.8142	0.8602	0.8763	0.8925	0.9087	0.9248	0.941	0.9392	0.9375	0.9357	0.9339	0.9322	0.9122	0.8922	0.8721	0.8521	0.8321	0.8524	0.8726	0.8929	0.9131	0.9334	0.9467	0.96	0.9733	0.9867	1.0	0.9957	0.9914	0.987
70	11	1890.0	73.0	890.0	37.92	171.98	0.2779	0.2887	0.4333	10147	0.6531	0.6506	0.6481	0.6456	0.6431	0.6406	0.6866	0.7325	0.7784	0.8243	0.8702	0.8864	0.9026	0.9188	0.935	0.9512	0.9491	0.947	0.9449	0.9428	0.9407	0.9202	0.8996	0.8791	0.8586	0.838	0.8576	0.8772	0.8967	0.9163	0.9359	0.9487	0.9615	0.9743	0.9872	1.0	0.9953	0.9906	0.9859
70	12	1960.0	75.0	899.0	37.66	190.93	0.2789	0.2897	0.4314	9988	0.6492	0.6469	0.6445	0.6422	0.6399	0.6376	0.6835	0.7294	0.7753	0.8213	0.8672	0.8834	0.8996	0.9157	0.9319	0.9481	0.9461	0.9441	0.9422	0.9402	0.9382	0.9178	0.8974	0.877	0.8566	0.8362	0.856	0.8758	0.8956	0.9153	0.9351	0.9481	0.9611	0.974	0.987	1.0	0.9954	0.9908	0.9862
70	13	1870.0	73.0	887.0	34.18	208.92	0.2782	0.2889	0.4329	10104	0.6541	0.6515	0.649	0.6464	0.6438	0.6413	0.6871	0.7329	0.7788	0.8246	0.8704	0.8867	0.9029	0.9191	0.9354	0.9516	0.9495	0.9474	0.9453	0.9432	0.9411	0.9205	0.9	0.8794	0.8588	0.8382	0.8578	0.8773	0.8968	0.9163	0.9359	0.9487	0.9615	0.9743	0.9872	1.0	0.9953	0.9906	0.9859
70	14	1930.0	84.0	814.0	28.06	224.89	0.2806	0.2912	0.4283	9738	0.6468	0.6445	0.6422	0.6399	0.6376	0.6353	0.681	0.7267	0.7725	0.8182	0.8639	0.8802	0.8965	0.9128	0.9291	0.9453	0.9435	0.9416	0.9397	0.9378	0.9359	0.9157	0.8954	0.8751	0.8549	0.8346	0.8545	0.8744	0.8943	0.9142	0.9342	0.9473	0.9605	0.9737	0.9868	1.0	0.9956	0.9911	0.9867
70	15	1730.0	84.0	700.0	20.06	238.75	0.277	0.2873	0.4357	10324	0.6621	0.6592	0.6562	0.6532	0.6503	0.6473	0.693	0.7387	0.7844	0.8302	0.8759	0.8922	0.9085	0.9248	0.9411	0.9574	0.9551	0.9528	0.9506	0.9483	0.946	0.9251	0.9042	0.8833	0.8624	0.8415	0.8607	0.8798	0.8989	0.918	0.9372	0.9497	0.9623	0.9749	0.9874	1.0	0.9951	0.9902	0.9853
70	16	1940.0	104.0	359.0	10.86	250.99	0.2715	0.2817	0.4468	11340	0.681	0.6773	0.6736	0.6699	0.6662	0.6625	0.7084	0.7542	0.8	0.8458	0.8916	0.9079	0.9242	0.9404	0.9567	0.973	0.9702	0.9674	0.9646	0.9618	0.959	0.9373	0.9156	0.8939	0.8722	0.8505	0.8687	0.8868	0.905	0.9231	0.9412	0.953	0.9647	0.9765	0.9882	1.0	0.9945	0.9889	0.9834
70	17	850.0	41.0	47.0	0.97	262.28	0.2581	0.2652	0.4767	15286	0.7357	0.7285	0.7214	0.7143	0.7071	0.7	0.7436	0.7872	0.8308	0.8744	0.9179	0.9344	0.9508	0.9672	0.9836	1.0	0.9956	0.9912	0.9868	0.9824	0.9781	0.9541	0.9301	0.9062	0.8822	0.8582	0.8722	0.8862	0.9002	0.9141	0.9281	0.9372	0.9462	0.9553	0.9644	0.9734	0.9662	0.959	0.9518
70	18	20.0	0.0	0.0	-	-	-	-	-	-	-	-	-	-	-	-	-	-	-	-	-	-	-	-	-	-	-	-	-	-	-	-	-	-	-	-	-	-	-	-	-	-	-	-	-	-	-	-	-
70	19	0.0	0.0	0.0	-	-	-	-	-	-	-	-	-	-	-	-	-	-	-	-	-	-	-	-	-	-	-	-	-	-	-	-	-	-	-	-	-	-	-	-	-	-	-	-	-	-	-	-	-
70	20	0.0	0.0	0.0	-	-	-	-	-	-	-	-	-	-	-	-	-	-	-	-	-	-	-	-	-	-	-	-	-	-	-	-	-	-	-	-	-	-	-	-	-	-	-	-	-	-	-	-	-
70	21	0.0	0.0	0.0	-	-	-	-	-	-	-	-	-	-	-	-	-	-	-	-	-	-	-	-	-	-	-	-	-	-	-	-	-	-	-	-	-	-	-	-	-	-	-	-	-	-	-	-	-
70	22	0.0	0.0	0.0	-	-	-	-	-	-	-	-	-	-	-	-	-	-	-	-	-	-	-	-	-	-	-	-	-	-	-	-	-	-	-	-	-	-	-	-	-	-	-	-	-	-	-	-	-
70	23	0.0	0.0	0.0	-	-	-	-	-	-	-	-	-	-	-	-	-	-	-	-	-	-	-	-	-	-	-	-	-	-	-	-	-	-	-	-	-	-	-	-	-	-	-	-	-	-	-	-	-
71	0	0.0	0.0	0.0	-	-	-	-	-	-	-	-	-	-	-	-	-	-	-	-	-	-	-	-	-	-	-	-	-	-	-	-	-	-	-	-	-	-	-	-	-	-	-	-	-	-	-	-	-
71	1	0.0	0.0	0.0	-	-	-	-	-	-	-	-	-	-	-	-	-	-	-	-	-	-	-	-	-	-	-	-	-	-	-	-	-	-	-	-	-	-	-	-	-	-	-	-	-	-	-	-	-
71	2	0.0	0.0	0.0	-	-	-	-	-	-	-	-	-	-	-	-	-	-	-	-	-	-	-	-	-	-	-	-	-	-	-	-	-	-	-	-	-	-	-	-	-	-	-	-	-	-	-	-	-
71	3	0.0	0.0	0.0	-	-	-	-	-	-	-	-	-	-	-	-	-	-	-	-	-	-	-	-	-	-	-	-	-	-	-	-	-	-	-	-	-	-	-	-	-	-	-	-	-	-	-	-	-
71	4	0.0	0.0	0.0	-	-	-	-	-	-	-	-	-	-	-	-	-	-	-	-	-	-	-	-	-	-	-	-	-	-	-	-	-	-	-	-	-	-	-	-	-	-	-	-	-	-	-	-	-
71	5	0.0	0.0	0.0	-	-	-	-	-	-	-	-	-	-	-	-	-	-	-	-	-	-	-	-	-	-	-	-	-	-	-	-	-	-	-	-	-	-	-	-	-	-	-	-	-	-	-	-	-
71	6	60.0	2.0	0.0	2.86	99.21	0.25	0.2549	0.4951	19331	0.7553	0.7463	0.7373	0.7284	0.7194	0.7104	0.752	0.7937	0.8353	0.8769	0.9186	0.9349	0.9511	0.9674	0.9837	1.0	0.9948	0.9896	0.9844	0.9792	0.9741	0.9492	0.9243	0.8994	0.8746	0.8497	0.8611	0.8726	0.8841	0.8956	0.907	0.9145	0.922	0.9294	0.9369	0.9444	0.9364	0.9284	0.9205
71	7	1300.0	35.0	0.0	12.69	110.62	0.256	0.2629	0.4811	16101	0.7386	0.7312	0.7238	0.7164	0.709	0.7017	0.745	0.7883	0.8317	0.875	0.9184	0.9347	0.951	0.9673	0.9837	1.0	0.9955	0.9909	0.9864	0.9818	0.9773	0.9531	0.929	0.9049	0.8808	0.8567	0.8702	0.8837	0.8973	0.9108	0.9244	0.9331	0.9418	0.9506	0.9593	0.968	0.9607	0.9533	0.9459
71	8	4100.0	110.0	1.0	21.76	123.09	0.2726	0.2845	0.4429	11001	0.6559	0.6537	0.6514	0.6492	0.6469	0.6447	0.6913	0.7379	0.7846	0.8312	0.8778	0.8937	0.9095	0.9253	0.9412	0.957	0.9547	0.9523	0.95	0.9476	0.9453	0.9245	0.9038	0.883	0.8623	0.8415	0.8609	0.8803	0.8996	0.919	0.9383	0.9507	0.963	0.9753	0.9877	1.0	0.9948	0.9897	0.9845
71	9	5090.0	172.0	31.0	29.53	137.29	0.2939	0.3078	0.3983	8008	0.5526	0.5548	0.5571	0.5594	0.5617	0.564	0.611	0.6581	0.7052	0.7522	0.7993	0.8148	0.8304	0.8459	0.8614	0.8769	0.8772	0.8775	0.8777	0.878	0.8783	0.8617	0.8451	0.8286	0.812	0.7954	0.8201	0.8448	0.8694	0.8941	0.9188	0.935	0.9513	0.9675	0.9838	1.0	0.9979	0.9958	0.9937
71	10	9650.0	239.0	13.0	35.31	153.68	0.3113	0.3272	0.3615	6596	0.4388	0.4461	0.4533	0.4606	0.4678	0.4751	0.5227	0.5703	0.6179	0.6655	0.713	0.728	0.743	0.7579	0.7729	0.7879	0.7909	0.7938	0.7968	0.7998	0.8028	0.7908	0.7788	0.7668	0.7548	0.7427	0.7729	0.8032	0.8334	0.8636	0.8938	0.914	0.9342	0.9544	0.9746	0.9948	0.9959	0.9969	0.9979
71	11	11300.0	273.0	17.0	38.32	172.02	0.3168	0.3327	0.3505	6264	0.4074	0.4158	0.4242	0.4325	0.4409	0.4493	0.4965	0.5437	0.5909	0.6382	0.6854	0.7003	0.7152	0.7302	0.7451	0.76	0.7638	0.7676	0.7714	0.7752	0.7789	0.7682	0.7575	0.7467	0.736	0.7252	0.7568	0.7884	0.82	0.8516	0.8832	0.9045	0.9259	0.9472	0.9686	0.9899	0.9919	0.994	0.996
71	12	11820.0	284.0	17.0	38.04	191.08	0.3184	0.3343	0.3473	6175	0.398	0.4067	0.4154	0.4241	0.4329	0.4416	0.4887	0.5358	0.5829	0.63	0.6771	0.692	0.7069	0.7218	0.7368	0.7517	0.7557	0.7597	0.7637	0.7678	0.7718	0.7614	0.7511	0.7407	0.7303	0.72	0.752	0.784	0.816	0.848	0.88	0.9017	0.9234	0.9451	0.9668	0.9884	0.9908	0.9931	0.9954
71	13	6460.0	260.0	295.0	34.53	209.15	0.3144	0.3276	0.358	6422	0.4661	0.4714	0.4766	0.4819	0.4871	0.4924	0.5383	0.5841	0.63	0.6758	0.7217	0.7375	0.7534	0.7692	0.7851	0.8009	0.8036	0.8064	0.8091	0.8118	0.8145	0.8016	0.7887	0.7757	0.7628	0.7499	0.7789	0.8078	0.8368	0.8658	0.8947	0.9148	0.9348	0.9548	0.9748	0.9949	0.9959	0.9969	0.9979
71	14	4700.0	214.0	464.0	28.38	225.17	0.3005	0.3138	0.3857	7419	0.5334	0.5362	0.539	0.5418	0.5447	0.5475	0.594	0.6406	0.6871	0.7337	0.7803	0.796	0.8118	0.8275	0.8433	0.8591	0.86	0.8609	0.8618	0.8627	0.8636	0.8479	0.8322	0.8164	0.8007	0.785	0.8107	0.8364	0.8622	0.8879	0.9136	0.9309	0.9481	0.9654	0.9827	1.0	0.9988	0.9975	0.9963
71	15	2420.0	125.0	586.0	20.35	239.05	0.286	0.2978	0.4163	8948	0.6118	0.6112	0.6106	0.61	0.6093	0.6087	0.6549	0.7011	0.7473	0.7935	0.8397	0.8557	0.8717	0.8878	0.9038	0.9198	0.9187	0.9176	0.9166	0.9155	0.9144	0.8955	0.8766	0.8577	0.8388	0.82	0.8416	0.8633	0.885	0.9067	0.9284	0.9427	0.957	0.9713	0.9857	1.0	0.9965	0.9929	0.9894
71	16	1780.0	96.0	412.0	11.12	251.3	0.2756	0.2863	0.4381	10539	0.6618	0.6589	0.6561	0.6533	0.6505	0.6476	0.6936	0.7395	0.7855	0.8314	0.8774	0.8936	0.9097	0.9259	0.9421	0.9583	0.956	0.9536	0.9513	0.949	0.9467	0.9257	0.9048	0.8839	0.863	0.8421	0.8612	0.8803	0.8995	0.9186	0.9377	0.9502	0.9626	0.9751	0.9875	1.0	0.995	0.99	0.985
71	17	970.0	46.0	68.0	1.22	262.6	0.2603	0.2682	0.4714	14422	0.7287	0.7222	0.7158	0.7093	0.7028	0.6964	0.7407	0.785	0.8293	0.8736	0.9179	0.9343	0.9507	0.9671	0.9836	1.0	0.9959	0.9918	0.9876	0.9835	0.9794	0.9557	0.9321	0.9084	0.8848	0.8611	0.876	0.8908	0.9057	0.9205	0.9353	0.9449	0.9545	0.9641	0.9737	0.9833	0.9764	0.9694	0.9625
71	18	30.0	1.0	0.0	-	-	-	-	-	-	-	-	-	-	-	-	-	-	-	-	-	-	-	-	-	-	-	-	-	-	-	-	-	-	-	-	-	-	-	-	-	-	-	-	-	-	-	-	-
71	19	0.0	0.0	0.0	-	-	-	-	-	-	-	-	-	-	-	-	-	-	-	-	-	-	-	-	-	-	-	-	-	-	-	-	-	-	-	-	-	-	-	-	-	-	-	-	-	-	-	-	-
71	20	0.0	0.0	0.0	-	-	-	-	-	-	-	-	-	-	-	-	-	-	-	-	-	-	-	-	-	-	-	-	-	-	-	-	-	-	-	-	-	-	-	-	-	-	-	-	-	-	-	-	-
71	21	0.0	0.0	0.0	-	-	-	-	-	-	-	-	-	-	-	-	-	-	-	-	-	-	-	-	-	-	-	-	-	-	-	-	-	-	-	-	-	-	-	-	-	-	-	-	-	-	-	-	-
71	22	0.0	0.0	0.0	-	-	-	-	-	-	-	-	-	-	-	-	-	-	-	-	-	-	-	-	-	-	-	-	-	-	-	-	-	-	-	-	-	-	-	-	-	-	-	-	-	-	-	-	-
71	23	0.0	0.0	0.0	-	-	-	-	-	-	-	-	-	-	-	-	-	-	-	-	-	-	-	-	-	-	-	-	-	-	-	-	-	-	-	-	-	-	-	-	-	-	-	-	-	-	-	-	-
72	0	0.0	0.0	0.0	-	-	-	-	-	-	-	-	-	-	-	-	-	-	-	-	-	-	-	-	-	-	-	-	-	-	-	-	-	-	-	-	-	-	-	-	-	-	-	-	-	-	-	-	-
72	1	0.0	0.0	0.0	-	-	-	-	-	-	-	-	-	-	-	-	-	-	-	-	-	-	-	-	-	-	-	-	-	-	-	-	-	-	-	-	-	-	-	-	-	-	-	-	-	-	-	-	-
72	2	0.0	0.0	0.0	-	-	-	-	-	-	-	-	-	-	-	-	-	-	-	-	-	-	-	-	-	-	-	-	-	-	-	-	-	-	-	-	-	-	-	-	-	-	-	-	-	-	-	-	-
72	3	0.0	0.0	0.0	-	-	-	-	-	-	-	-	-	-	-	-	-	-	-	-	-	-	-	-	-	-	-	-	-	-	-	-	-	-	-	-	-	-	-	-	-	-	-	-	-	-	-	-	-
72	4	0.0	0.0	0.0	-	-	-	-	-	-	-	-	-	-	-	-	-	-	-	-	-	-	-	-	-	-	-	-	-	-	-	-	-	-	-	-	-	-	-	-	-	-	-	-	-	-	-	-	-
72	5	0.0	0.0	0.0	-	-	-	-	-	-	-	-	-	-	-	-	-	-	-	-	-	-	-	-	-	-	-	-	-	-	-	-	-	-	-	-	-	-	-	-	-	-	-	-	-	-	-	-	-
72	6	150.0	4.0	0.0	3.2	98.99	0.25	0.2549	0.4951	19331	0.7553	0.7463	0.7373	0.7284	0.7194	0.7104	0.752	0.7937	0.8353	0.8769	0.9186	0.9349	0.9511	0.9674	0.9837	1.0	0.9948	0.9896	0.9844	0.9792	0.9741	0.9492	0.9243	0.8994	0.8746	0.8497	0.8611	0.8726	0.8841	0.8956	0.907	0.9145	0.922	0.9294	0.9369	0.9444	0.9364	0.9284	0.9205
72	7	1030.0	55.0	184.0	13.04	110.41	0.2609	0.2689	0.4703	14219	0.7273	0.721	0.7147	0.7083	0.702	0.6956	0.7401	0.7845	0.8289	0.8734	0.9178	0.9342	0.9507	0.9671	0.9836	1.0	0.9959	0.9919	0.9878	0.9837	0.9797	0.9561	0.9325	0.9089	0.8853	0.8617	0.8768	0.8918	0.9068	0.9218	0.9368	0.9465	0.9562	0.966	0.9757	0.9854	0.9785	0.9716	0.9647
72	8	2040.0	109.0	456.0	22.12	122.91	0.2818	0.2932	0.425	9525	0.632	0.6305	0.629	0.6275	0.626	0.6245	0.6706	0.7167	0.7628	0.8089	0.8551	0.8711	0.8872	0.9033	0.9194	0.9354	0.9338	0.9323	0.9307	0.9291	0.9275	0.9078	0.8881	0.8684	0.8487	0.829	0.8496	0.8702	0.8909	0.9115	0.9322	0.9457	0.9593	0.9729	0.9864	1.0	0.9959	0.9917	0.9876
72	9	2410.0	120.0	659.0	29.92	137.15	0.2866	0.298	0.4154	8888	0.6145	0.6137	0.6128	0.612	0.6111	0.6103	0.6563	0.7023	0.7483	0.7943	0.8403	0.8564	0.8725	0.8886	0.9047	0.9209	0.9198	0.9187	0.9176	0.9165	0.9154	0.8964	0.8774	0.8585	0.8395	0.8205	0.8421	0.8637	0.8852	0.9068	0.9283	0.9427	0.957	0.9713	0.9857	1.0	0.9965	0.9929	0.9894
72	10	2140.0	93.0	821.0	35.71	153.61	0.2813	0.2924	0.4263	9611	0.6369	0.6351	0.6334	0.6316	0.6298	0.6281	0.6741	0.7201	0.7661	0.8121	0.8581	0.8743	0.8904	0.9065	0.9227	0.9388	0.9371	0.9354	0.9337	0.932	0.9304	0.9105	0.8906	0.8707	0.8508	0.8309	0.8513	0.8717	0.8921	0.9125	0.9329	0.9463	0.9597	0.9732	0.9866	1.0	0.9958	0.9915	0.9873
72	11	1910.0	73.0	900.0	38.72	172.05	0.2781	0.2889	0.433	10115	0.6527	0.6502	0.6477	0.6453	0.6428	0.6403	0.6862	0.7321	0.778	0.824	0.8699	0.8861	0.9023	0.9185	0.9347	0.9509	0.9488	0.9467	0.9446	0.9425	0.9405	0.9199	0.8994	0.8789	0.8583	0.8378	0.8574	0.877	0.8966	0.9162	0.9358	0.9486	0.9615	0.9743	0.9872	1.0	0.9953	0.9906	0.9859
72	12	2000.0	76.0	904.0	38.43	191.23	0.2794	0.2902	0.4304	9910	0.6473	0.6451	0.6429	0.6406	0.6384	0.6361	0.682	0.7279	0.7738	0.8198	0.8657	0.8819	0.8981	0.9142	0.9304	0.9466	0.9447	0.9428	0.9408	0.9389	0.9369	0.9166	0.8963	0.876	0.8557	0.8354	0.8552	0.8751	0.895	0.9149	0.9347	0.9478	0.9608	0.9739	0.9869	1.0	0.9955	0.9909	0.9864
72	13	1890.0	73.0	893.0	34.88	209.39	0.2782	0.2889	0.4329	10104	0.6537	0.6512	0.6486	0.6461	0.6436	0.641	0.6869	0.7327	0.7785	0.8244	0.8702	0.8865	0.9027	0.9189	0.9352	0.9514	0.9493	0.9472	0.9451	0.943	0.9409	0.9204	0.8998	0.8792	0.8587	0.8381	0.8576	0.8772	0.8967	0.9163	0.9358	0.9487	0.9615	0.9743	0.9872	1.0	0.9953	0.9906	0.9859
72	14	1960.0	84.0	822.0	28.69	225.46	0.2813	0.2919	0.4268	9634	0.6437	0.6416	0.6394	0.6372	0.635	0.6328	0.6786	0.7243	0.7701	0.8158	0.8616	0.8778	0.8941	0.9104	0.9266	0.9429	0.9411	0.9393	0.9375	0.9357	0.9339	0.9138	0.8936	0.8735	0.8533	0.8332	0.8533	0.8733	0.8934	0.9135	0.9336	0.9468	0.9601	0.9734	0.9867	1.0	0.9957	0.9913	0.987
72	15	1740.0	84.0	712.0	20.63	239.36	0.277	0.2874	0.4357	10318	0.6613	0.6584	0.6555	0.6526	0.6496	0.6467	0.6925	0.7382	0.784	0.8297	0.8755	0.8918	0.9081	0.9243	0.9406	0.9569	0.9546	0.9524	0.9501	0.9479	0.9456	0.9247	0.9039	0.883	0.8621	0.8413	0.8604	0.8796	0.8988	0.9179	0.9371	0.9497	0.9622	0.9748	0.9874	1.0	0.9951	0.9902	0.9853
72	16	1750.0	95.0	438.0	11.38	251.62	0.2752	0.2859	0.4389	10609	0.6635	0.6606	0.6577	0.6548	0.6519	0.649	0.6949	0.7408	0.7868	0.8327	0.8786	0.8948	0.911	0.9272	0.9434	0.9596	0.9572	0.9549	0.9525	0.9501	0.9478	0.9268	0.9058	0.8848	0.8638	0.8429	0.8619	0.8809	0.9	0.919	0.938	0.9504	0.9628	0.9752	0.9876	1.0	0.995	0.9899	0.9849
72	17	1020.0	49.0	76.0	1.46	262.92	0.2609	0.2689	0.4701	14219	0.7274	0.7211	0.7147	0.7084	0.702	0.6957	0.7401	0.7845	0.8289	0.8733	0.9178	0.9342	0.9507	0.9671	0.9836	1.0	0.9959	0.9919	0.9878	0.9837	0.9797	0.9561	0.9325	0.9089	0.8853	0.8617	0.8768	0.8918	0.9068	0.9218	0.9368	0.9465	0.9562	0.9659	0.9757	0.9854	0.9785	0.9716	0.9647
72	18	40.0	1.0	0.0	-	-	-	-	-	-	-	-	-	-	-	-	-	-	-	-	-	-	-	-	-	-	-	-	-	-	-	-	-	-	-	-	-	-	-	-	-	-	-	-	-	-	-	-	-
72	19	0.0	0.0	0.0	-	-	-	-	-	-	-	-	-	-	-	-	-	-	-	-	-	-	-	-	-	-	-	-	-	-	-	-	-	-	-	-	-	-	-	-	-	-	-	-	-	-	-	-	-
72	20	0.0	0.0	0.0	-	-	-	-	-	-	-	-	-	-	-	-	-	-	-	-	-	-	-	-	-	-	-	-	-	-	-	-	-	-	-	-	-	-	-	-	-	-	-	-	-	-	-	-	-
72	21	0.0	0.0	0.0	-	-	-	-	-	-	-	-	-	-	-	-	-	-	-	-	-	-	-	-	-	-	-	-	-	-	-	-	-	-	-	-	-	-	-	-	-	-	-	-	-	-	-	-	-
72	22	0.0	0.0	0.0	-	-	-	-	-	-	-	-	-	-	-	-	-	-	-	-	-	-	-	-	-	-	-	-	-	-	-	-	-	-	-	-	-	-	-	-	-	-	-	-	-	-	-	-	-
72	23	0.0	0.0	0.0	-	-	-	-	-	-	-	-	-	-	-	-	-	-	-	-	-	-	-	-	-	-	-	-	-	-	-	-	-	-	-	-	-	-	-	-	-	-	-	-	-	-	-	-	-
73	0	0.0	0.0	0.0	-	-	-	-	-	-	-	-	-	-	-	-	-	-	-	-	-	-	-	-	-	-	-	-	-	-	-	-	-	-	-	-	-	-	-	-	-	-	-	-	-	-	-	-	-
73	1	0.0	0.0	0.0	-	-	-	-	-	-	-	-	-	-	-	-	-	-	-	-	-	-	-	-	-	-	-	-	-	-	-	-	-	-	-	-	-	-	-	-	-	-	-	-	-	-	-	-	-
73	2	0.0	0.0	0.0	-	-	-	-	-	-	-	-	-	-	-	-	-	-	-	-	-	-	-	-	-	-	-	-	-	-	-	-	-	-	-	-	-	-	-	-	-	-	-	-	-	-	-	-	-
73	3	0.0	0.0	0.0	-	-	-	-	-	-	-	-	-	-	-	-	-	-	-	-	-	-	-	-	-	-	-	-	-	-	-	-	-	-	-	-	-	-	-	-	-	-	-	-	-	-	-	-	-
73	4	0.0	0.0	0.0	-	-	-	-	-	-	-	-	-	-	-	-	-	-	-	-	-	-	-	-	-	-	-	-	-	-	-	-	-	-	-	-	-	-	-	-	-	-	-	-	-	-	-	-	-
73	5	0.0	0.0	0.0	-	-	-	-	-	-	-	-	-	-	-	-	-	-	-	-	-	-	-	-	-	-	-	-	-	-	-	-	-	-	-	-	-	-	-	-	-	-	-	-	-	-	-	-	-
73	6	90.0	2.0	0.0	3.55	98.78	0.25	0.2549	0.4951	19331	0.7553	0.7463	0.7373	0.7284	0.7194	0.7104	0.752	0.7937	0.8353	0.8769	0.9186	0.9349	0.9511	0.9674	0.9837	1.0	0.9948	0.9896	0.9844	0.9792	0.9741	0.9492	0.9243	0.8994	0.8746	0.8497	0.8611	0.8726	0.8841	0.8956	0.907	0.9145	0.922	0.9294	0.9369	0.9444	0.9364	0.9284	0.9205
73	7	1480.0	40.0	0.0	13.39	110.2	0.257	0.2639	0.4791	15721	0.7377	0.7304	0.7231	0.7157	0.7084	0.7011	0.7445	0.7879	0.8313	0.8747	0.9181	0.9345	0.9509	0.9672	0.9836	1.0	0.9955	0.991	0.9865	0.9821	0.9776	0.9535	0.9294	0.9054	0.8813	0.8572	0.8709	0.8846	0.8983	0.912	0.9257	0.9346	0.9435	0.9523	0.9612	0.9701	0.9628	0.9555	0.9482
73	8	4340.0	117.0	2.0	22.49	122.72	0.273	0.2849	0.4421	10926	0.6547	0.6525	0.6503	0.6481	0.6459	0.6437	0.6903	0.7369	0.7835	0.8302	0.8768	0.8926	0.9085	0.9243	0.9402	0.956	0.9537	0.9514	0.9491	0.9468	0.9445	0.9237	0.903	0.8823	0.8616	0.8409	0.8604	0.8798	0.8992	0.9186	0.9381	0.9505	0.9628	0.9752	0.9876	1.0	0.9949	0.9898	0.9847
73	9	5300.0	178.0	33.0	30.3	137.01	0.2953	0.3092	0.3955	7873	0.5456	0.5482	0.5508	0.5534	0.5559	0.5585	0.6056	0.6527	0.6998	0.7469	0.794	0.8095	0.825	0.8405	0.856	0.8715	0.872	0.8724	0.8728	0.8733	0.8737	0.8574	0.8412	0.8249	0.8086	0.7923	0.8173	0.8424	0.8674	0.8924	0.9174	0.934	0.9505	0.967	0.9835	1.0	0.9981	0.9962	0.9943
73	10	9960.0	245.0	13.0	36.11	153.54	0.3124	0.3283	0.3593	6526	0.4326	0.4401	0.4476	0.455	0.4625	0.47	0.5175	0.565	0.6125	0.66	0.7076	0.7225	0.7375	0.7524	0.7674	0.7823	0.7855	0.7887	0.7918	0.795	0.7981	0.7863	0.7746	0.7628	0.751	0.7393	0.7698	0.8002	0.8307	0.8612	0.8917	0.9121	0.9326	0.953	0.9734	0.9939	0.9951	0.9963	0.9975
73	11	11600.0	279.0	17.0	39.12	172.1	0.3177	0.3336	0.3487	6213	0.4021	0.4106	0.4192	0.4278	0.4363	0.4449	0.492	0.5392	0.5863	0.6335	0.6806	0.6956	0.7105	0.7254	0.7403	0.7553	0.7592	0.7631	0.767	0.7709	0.7749	0.7643	0.7538	0.7433	0.7328	0.7222	0.7541	0.7859	0.8177	0.8495	0.8814	0.9029	0.9245	0.946	0.9675	0.9891	0.9913	0.9934	0.9956
73	12	12110.0	290.0	18.0	38.81	191.39	0.3192	0.3352	0.3456	6131	0.3929	0.4018	0.4107	0.4196	0.4285	0.4374	0.4844	0.5315	0.5785	0.6256	0.6726	0.6875	0.7024	0.7173	0.7323	0.7472	0.7513	0.7555	0.7596	0.7638	0.7679	0.7578	0.7476	0.7374	0.7273	0.7171	0.7494	0.7816	0.8138	0.8461	0.8783	0.9002	0.922	0.9439	0.9658	0.9877	0.9901	0.9926	0.9951
73	13	11370.0	274.0	17.0	35.24	209.64	0.3171	0.333	0.3499	6247	0.4058	0.4142	0.4226	0.4311	0.4395	0.4479	0.4951	0.5423	0.5895	0.6367	0.6839	0.6988	0.7138	0.7287	0.7436	0.7585	0.7624	0.7662	0.77	0.7739	0.7777	0.767	0.7563	0.7456	0.735	0.7243	0.756	0.7876	0.8193	0.851	0.8826	0.904	0.9254	0.9468	0.9683	0.9897	0.9917	0.9938	0.9959
73	14	9520.0	236.0	13.0	29.01	225.75	0.3109	0.3268	0.3624	6621	0.4411	0.4483	0.4555	0.4627	0.4698	0.477	0.5246	0.5722	0.6198	0.6675	0.7151	0.73	0.745	0.76	0.7749	0.7899	0.7928	0.7958	0.7987	0.8017	0.8046	0.7925	0.7804	0.7683	0.7561	0.744	0.7741	0.8043	0.8344	0.8645	0.8946	0.9147	0.9348	0.955	0.9751	0.9952	0.9962	0.9971	0.9981
73	15	6800.0	175.0	9.0	20.91	239.67	0.2993	0.3153	0.3854	7475	0.4991	0.5041	0.5091	0.5141	0.5191	0.5241	0.5722	0.6203	0.6684	0.7165	0.7646	0.7796	0.7946	0.8095	0.8245	0.8395	0.8409	0.8423	0.8437	0.8451	0.8465	0.832	0.8175	0.803	0.7885	0.774	0.8014	0.8287	0.8561	0.8834	0.9108	0.9286	0.9465	0.9643	0.9822	1.0	0.9991	0.9982	0.9972
73	16	3770.0	102.0	1.0	11.64	251.94	0.2715	0.2831	0.4454	11233	0.6644	0.6617	0.659	0.6563	0.6536	0.6509	0.6974	0.7438	0.7903	0.8368	0.8832	0.8991	0.9151	0.931	0.947	0.9629	0.9604	0.9579	0.9553	0.9528	0.9503	0.9292	0.9081	0.887	0.866	0.8449	0.8638	0.8828	0.9017	0.9206	0.9396	0.9517	0.9637	0.9758	0.9879	1.0	0.9947	0.9893	0.984
73	17	1030.0	28.0	0.0	1.71	263.24	0.2529	0.2589	0.4881	17599	0.7472	0.739	0.7308	0.7226	0.7143	0.7061	0.7486	0.7911	0.8335	0.876	0.9185	0.9348	0.9511	0.9674	0.9837	1.0	0.9951	0.9902	0.9854	0.9805	0.9756	0.9511	0.9266	0.9021	0.8776	0.8531	0.8656	0.878	0.8905	0.903	0.9155	0.9235	0.9316	0.9397	0.9478	0.9559	0.9482	0.9405	0.9329
73	18	30.0	1.0	0.0	-	-	-	-	-	-	-	-	-	-	-	-	-	-	-	-	-	-	-	-	-	-	-	-	-	-	-	-	-	-	-	-	-	-	-	-	-	-	-	-	-	-	-	-	-
73	19	0.0	0.0	0.0	-	-	-	-	-	-	-	-	-	-	-	-	-	-	-	-	-	-	-	-	-	-	-	-	-	-	-	-	-	-	-	-	-	-	-	-	-	-	-	-	-	-	-	-	-
73	20	0.0	0.0	0.0	-	-	-	-	-	-	-	-	-	-	-	-	-	-	-	-	-	-	-	-	-	-	-	-	-	-	-	-	-	-	-	-	-	-	-	-	-	-	-	-	-	-	-	-	-
73	21	0.0	0.0	0.0	-	-	-	-	-	-	-	-	-	-	-	-	-	-	-	-	-	-	-	-	-	-	-	-	-	-	-	-	-	-	-	-	-	-	-	-	-	-	-	-	-	-	-	-	-
73	22	0.0	0.0	0.0	-	-	-	-	-	-	-	-	-	-	-	-	-	-	-	-	-	-	-	-	-	-	-	-	-	-	-	-	-	-	-	-	-	-	-	-	-	-	-	-	-	-	-	-	-
73	23	0.0	0.0	0.0	-	-	-	-	-	-	-	-	-	-	-	-	-	-	-	-	-	-	-	-	-	-	-	-	-	-	-	-	-	-	-	-	-	-	-	-	-	-	-	-	-	-	-	-	-
74	0	0.0	0.0	0.0	-	-	-	-	-	-	-	-	-	-	-	-	-	-	-	-	-	-	-	-	-	-	-	-	-	-	-	-	-	-	-	-	-	-	-	-	-	-	-	-	-	-	-	-	-
74	1	0.0	0.0	0.0	-	-	-	-	-	-	-	-	-	-	-	-	-	-	-	-	-	-	-	-	-	-	-	-	-	-	-	-	-	-	-	-	-	-	-	-	-	-	-	-	-	-	-	-	-
74	2	0.0	0.0	0.0	-	-	-	-	-	-	-	-	-	-	-	-	-	-	-	-	-	-	-	-	-	-	-	-	-	-	-	-	-	-	-	-	-	-	-	-	-	-	-	-	-	-	-	-	-
74	3	0.0	0.0	0.0	-	-	-	-	-	-	-	-	-	-	-	-	-	-	-	-	-	-	-	-	-	-	-	-	-	-	-	-	-	-	-	-	-	-	-	-	-	-	-	-	-	-	-	-	-
74	4	0.0	0.0	0.0	-	-	-	-	-	-	-	-	-	-	-	-	-	-	-	-	-	-	-	-	-	-	-	-	-	-	-	-	-	-	-	-	-	-	-	-	-	-	-	-	-	-	-	-	-
74	5	0.0	0.0	0.0	-	-	-	-	-	-	-	-	-	-	-	-	-	-	-	-	-	-	-	-	-	-	-	-	-	-	-	-	-	-	-	-	-	-	-	-	-	-	-	-	-	-	-	-	-
74	6	130.0	4.0	0.0	3.89	98.56	0.25	0.2549	0.4951	19331	0.7553	0.7463	0.7373	0.7284	0.7194	0.7104	0.752	0.7937	0.8353	0.8769	0.9186	0.9349	0.9511	0.9674	0.9837	1.0	0.9948	0.9896	0.9844	0.9792	0.9741	0.9492	0.9243	0.8994	0.8746	0.8497	0.8611	0.8726	0.8841	0.8956	0.907	0.9145	0.922	0.9294	0.9369	0.9444	0.9364	0.9284	0.9205
74	7	1850.0	53.0	0.0	13.74	110.0	0.26	0.2679	0.4721	14518	0.7286	0.7221	0.7157	0.7092	0.7028	0.6963	0.7407	0.785	0.8293	0.8737	0.918	0.9344	0.9508	0.9672	0.9836	1.0	0.9959	0.9917	0.9876	0.9835	0.9793	0.9557	0.932	0.9084	0.8847	0.8611	0.8759	0.8907	0.9056	0.9204	0.9352	0.9448	0.9543	0.9639	0.9735	0.983	0.9761	0.9691	0.9621
74	8	4760.0	132.0	12.0	22.86	122.54	0.292	0.3057	0.4023	8205	0.5626	0.5644	0.5663	0.5681	0.57	0.5718	0.6188	0.6659	0.7129	0.7599	0.807	0.8225	0.8381	0.8536	0.8692	0.8847	0.8848	0.8848	0.8848	0.8848	0.8848	0.8678	0.8509	0.8339	0.8169	0.7999	0.8241	0.8482	0.8724	0.8966	0.9207	0.9366	0.9524	0.9683	0.9841	1.0	0.9976	0.9952	0.9928
74	9	7440.0	189.0	12.0	30.69	136.87	0.3023	0.3182	0.3794	7233	0.4853	0.4908	0.4964	0.5019	0.5075	0.5131	0.5611	0.6091	0.6572	0.7052	0.7532	0.7682	0.7832	0.7982	0.8132	0.8282	0.83	0.8318	0.8335	0.8353	0.8371	0.8232	0.8093	0.7954	0.7814	0.7675	0.7956	0.8237	0.8517	0.8798	0.9079	0.9263	0.9447	0.9631	0.9816	1.0	0.9995	0.9991	0.9986
74	10	10920.0	281.0	13.0	36.51	153.48	0.3156	0.3315	0.3529	6333	0.4145	0.4226	0.4307	0.4389	0.447	0.4551	0.5024	0.5497	0.597	0.6443	0.6916	0.7066	0.7215	0.7364	0.7514	0.7663	0.7699	0.7735	0.7771	0.7807	0.7843	0.7733	0.7623	0.7512	0.7402	0.7292	0.7605	0.7917	0.823	0.8543	0.8856	0.9067	0.9278	0.9489	0.9699	0.991	0.9928	0.9946	0.9964
74	11	10690.0	332.0	54.0	39.53	172.14	0.322	0.3364	0.3416	5989	0.4013	0.4093	0.4174	0.4254	0.4334	0.4414	0.4874	0.5334	0.5794	0.6254	0.6714	0.6868	0.7022	0.7176	0.733	0.7484	0.7526	0.7567	0.7609	0.7651	0.7692	0.7589	0.7485	0.7381	0.7277	0.7173	0.7492	0.781	0.8128	0.8447	0.8765	0.8985	0.9205	0.9426	0.9646	0.9866	0.9893	0.992	0.9946
74	12	11760.0	364.0	77.0	39.2	191.55	0.3268	0.3409	0.3323	5753	0.3744	0.383	0.3917	0.4004	0.409	0.4177	0.4628	0.5079	0.553	0.5981	0.6432	0.6586	0.674	0.6893	0.7047	0.7201	0.7249	0.7297	0.7345	0.7393	0.744	0.7347	0.7254	0.7161	0.7068	0.6975	0.7302	0.7628	0.7955	0.8281	0.8607	0.8836	0.9064	0.9293	0.9521	0.975	0.9785	0.982	0.9856
74	13	10430.0	326.0	54.0	35.59	209.89	0.3232	0.3378	0.339	5927	0.3921	0.4004	0.4088	0.4171	0.4255	0.4338	0.4797	0.5256	0.5715	0.6175	0.6634	0.6787	0.6941	0.7094	0.7248	0.7401	0.7445	0.7489	0.7533	0.7576	0.762	0.752	0.742	0.732	0.722	0.712	0.7442	0.7763	0.8085	0.8407	0.8729	0.8953	0.9176	0.9399	0.9622	0.9845	0.9874	0.9904	0.9933
74	14	10450.0	270.0	13.0	29.32	226.04	0.3141	0.3301	0.3558	6421	0.4227	0.4305	0.4384	0.4462	0.454	0.4619	0.5093	0.5567	0.604	0.6514	0.6988	0.7138	0.7287	0.7437	0.7586	0.7736	0.777	0.7804	0.7838	0.7872	0.7906	0.7792	0.7678	0.7565	0.7451	0.7337	0.7647	0.7956	0.8265	0.8574	0.8884	0.9092	0.9299	0.9507	0.9715	0.9923	0.9939	0.9954	0.9969
74	15	6950.0	179.0	5.0	21.19	239.98	0.3001	0.316	0.384	7410	0.4958	0.5009	0.5061	0.5112	0.5164	0.5215	0.5696	0.6177	0.6658	0.7138	0.7619	0.7769	0.7919	0.8068	0.8218	0.8368	0.8383	0.8398	0.8413	0.8428	0.8443	0.8299	0.8156	0.8012	0.7869	0.7725	0.8	0.8275	0.8551	0.8826	0.9101	0.9281	0.9461	0.964	0.982	1.0	0.9992	0.9984	0.9976
74	16	3860.0	104.0	2.0	11.9	252.26	0.2719	0.2839	0.4442	11126	0.6582	0.6559	0.6535	0.6512	0.6489	0.6465	0.6932	0.7398	0.7864	0.8331	0.8797	0.8955	0.9114	0.9272	0.9431	0.9589	0.9565	0.9541	0.9517	0.9493	0.9469	0.926	0.9052	0.8843	0.8635	0.8426	0.8619	0.8811	0.9003	0.9196	0.9388	0.9511	0.9633	0.9755	0.9878	1.0	0.9948	0.9895	0.9843
74	17	1090.0	29.0	0.0	1.96	263.56	0.2539	0.2599	0.4861	17153	0.7463	0.7382	0.7301	0.7219	0.7138	0.7057	0.7482	0.7907	0.8332	0.8757	0.9182	0.9346	0.9509	0.9673	0.9836	1.0	0.9952	0.9904	0.9855	0.9807	0.9759	0.9515	0.927	0.9025	0.8781	0.8536	0.8662	0.8789	0.8915	0.9041	0.9167	0.925	0.9332	0.9414	0.9496	0.9578	0.9502	0.9426	0.935
74	18	30.0	1.0	0.0	-	-	-	-	-	-	-	-	-	-	-	-	-	-	-	-	-	-	-	-	-	-	-	-	-	-	-	-	-	-	-	-	-	-	-	-	-	-	-	-	-	-	-	-	-
74	19	0.0	0.0	0.0	-	-	-	-	-	-	-	-	-	-	-	-	-	-	-	-	-	-	-	-	-	-	-	-	-	-	-	-	-	-	-	-	-	-	-	-	-	-	-	-	-	-	-	-	-
74	20	0.0	0.0	0.0	-	-	-	-	-	-	-	-	-	-	-	-	-	-	-	-	-	-	-	-	-	-	-	-	-	-	-	-	-	-	-	-	-	-	-	-	-	-	-	-	-	-	-	-	-
74	21	0.0	0.0	0.0	-	-	-	-	-	-	-	-	-	-	-	-	-	-	-	-	-	-	-	-	-	-	-	-	-	-	-	-	-	-	-	-	-	-	-	-	-	-	-	-	-	-	-	-	-
74	22	0.0	0.0	0.0	-	-	-	-	-	-	-	-	-	-	-	-	-	-	-	-	-	-	-	-	-	-	-	-	-	-	-	-	-	-	-	-	-	-	-	-	-	-	-	-	-	-	-	-	-
74	23	0.0	0.0	0.0	-	-	-	-	-	-	-	-	-	-	-	-	-	-	-	-	-	-	-	-	-	-	-	-	-	-	-	-	-	-	-	-	-	-	-	-	-	-	-	-	-	-	-	-	-
75	0	0.0	0.0	0.0	-	-	-	-	-	-	-	-	-	-	-	-	-	-	-	-	-	-	-	-	-	-	-	-	-	-	-	-	-	-	-	-	-	-	-	-	-	-	-	-	-	-	-	-	-
75	1	0.0	0.0	0.0	-	-	-	-	-	-	-	-	-	-	-	-	-	-	-	-	-	-	-	-	-	-	-	-	-	-	-	-	-	-	-	-	-	-	-	-	-	-	-	-	-	-	-	-	-
75	2	0.0	0.0	0.0	-	-	-	-	-	-	-	-	-	-	-	-	-	-	-	-	-	-	-	-	-	-	-	-	-	-	-	-	-	-	-	-	-	-	-	-	-	-	-	-	-	-	-	-	-
75	3	0.0	0.0	0.0	-	-	-	-	-	-	-	-	-	-	-	-	-	-	-	-	-	-	-	-	-	-	-	-	-	-	-	-	-	-	-	-	-	-	-	-	-	-	-	-	-	-	-	-	-
75	4	0.0	0.0	0.0	-	-	-	-	-	-	-	-	-	-	-	-	-	-	-	-	-	-	-	-	-	-	-	-	-	-	-	-	-	-	-	-	-	-	-	-	-	-	-	-	-	-	-	-	-
75	5	0.0	0.0	0.0	-	-	-	-	-	-	-	-	-	-	-	-	-	-	-	-	-	-	-	-	-	-	-	-	-	-	-	-	-	-	-	-	-	-	-	-	-	-	-	-	-	-	-	-	-
75	6	110.0	3.0	0.0	4.24	98.35	0.25	0.2549	0.4951	19331	0.7553	0.7463	0.7373	0.7284	0.7194	0.7104	0.752	0.7937	0.8353	0.8769	0.9186	0.9349	0.9511	0.9674	0.9837	1.0	0.9948	0.9896	0.9844	0.9792	0.9741	0.9492	0.9243	0.8994	0.8746	0.8497	0.8611	0.8726	0.8841	0.8956	0.907	0.9145	0.922	0.9294	0.9369	0.9444	0.9364	0.9284	0.9205
75	7	1640.0	45.0	0.0	14.1	109.79	0.258	0.266	0.4761	15169	0.7305	0.7239	0.7173	0.7107	0.7041	0.6975	0.7417	0.7859	0.8301	0.8743	0.9185	0.9348	0.9511	0.9674	0.9837	1.0	0.9957	0.9915	0.9872	0.9829	0.9787	0.9549	0.9311	0.9074	0.8836	0.8598	0.8743	0.8888	0.9033	0.9178	0.9323	0.9416	0.9509	0.9602	0.9695	0.9788	0.9716	0.9645	0.9574
75	8	4530.0	121.0	6.0	23.23	122.35	0.2739	0.2858	0.4403	10762	0.6517	0.6496	0.6475	0.6454	0.6434	0.6413	0.6879	0.7345	0.7811	0.8276	0.8742	0.8901	0.906	0.9218	0.9377	0.9535	0.9513	0.9491	0.9468	0.9446	0.9424	0.9218	0.9012	0.8807	0.8601	0.8395	0.8591	0.8787	0.8982	0.9178	0.9374	0.9499	0.9624	0.975	0.9875	1.0	0.995	0.99	0.985
75	9	7570.0	192.0	12.0	31.08	136.73	0.3029	0.3189	0.3782	7185	0.4824	0.488	0.4937	0.4994	0.5051	0.5108	0.5588	0.6068	0.6548	0.7028	0.7509	0.7658	0.7808	0.7958	0.8108	0.8258	0.8277	0.8295	0.8314	0.8333	0.8352	0.8214	0.8076	0.7938	0.78	0.7661	0.7944	0.8226	0.8508	0.879	0.9072	0.9258	0.9443	0.9629	0.9814	1.0	0.9996	0.9993	0.9989
75	10	9300.0	219.0	4.0	36.92	153.41	0.3099	0.3259	0.3642	6686	0.4461	0.4531	0.4601	0.4671	0.4741	0.4811	0.5288	0.5764	0.6241	0.6718	0.7194	0.7344	0.7494	0.7644	0.7793	0.7943	0.7971	0.7999	0.8027	0.8056	0.8084	0.7961	0.7837	0.7714	0.7591	0.7468	0.7767	0.8066	0.8365	0.8664	0.8963	0.9162	0.9362	0.9561	0.976	0.996	0.9968	0.9976	0.9984
75	11	9400.0	206.0	3.0	39.93	172.19	0.3103	0.3263	0.3634	6659	0.4439	0.451	0.4581	0.4652	0.4722	0.4793	0.527	0.5746	0.6222	0.6699	0.7175	0.7325	0.7475	0.7624	0.7774	0.7924	0.7953	0.7981	0.801	0.8039	0.8067	0.7945	0.7823	0.77	0.7578	0.7456	0.7756	0.8056	0.8356	0.8656	0.8956	0.9156	0.9356	0.9556	0.9756	0.9956	0.9965	0.9974	0.9983
75	12	8020.0	167.0	0.0	39.59	191.71	0.3049	0.3208	0.3743	7035	0.473	0.479	0.4851	0.4911	0.4972	0.5032	0.5512	0.5992	0.6471	0.6951	0.7431	0.7581	0.7731	0.7881	0.8031	0.8181	0.8202	0.8224	0.8245	0.8266	0.8288	0.8154	0.8019	0.7885	0.7751	0.7617	0.7904	0.8191	0.8478	0.8765	0.9052	0.9242	0.9431	0.9621	0.981	1.0	1.0	0.9999	0.9999
75	13	9200.0	202.0	3.0	35.94	210.14	0.3096	0.3256	0.3648	6705	0.4478	0.4547	0.4617	0.4686	0.4755	0.4825	0.5302	0.5779	0.6256	0.6733	0.7209	0.7359	0.7509	0.7659	0.7808	0.7958	0.7986	0.8014	0.8041	0.8069	0.8097	0.7973	0.7849	0.7725	0.7601	0.7477	0.7776	0.8074	0.8372	0.867	0.8969	0.9167	0.9366	0.9565	0.9764	0.9962	0.997	0.9977	0.9985
75	14	8870.0	210.0	4.0	29.63	226.34	0.3084	0.3244	0.3672	6786	0.4543	0.4611	0.4678	0.4745	0.4812	0.4879	0.5357	0.5834	0.6312	0.679	0.7267	0.7417	0.7567	0.7717	0.7867	0.8017	0.8043	0.8069	0.8095	0.8121	0.8147	0.802	0.7894	0.7767	0.7641	0.7514	0.7809	0.8105	0.84	0.8696	0.8991	0.9187	0.9384	0.958	0.9776	0.9973	0.9978	0.9984	0.9989
75	15	7030.0	181.0	6.0	21.47	240.3	0.3004	0.3164	0.3832	7384	0.4941	0.4993	0.5045	0.5097	0.5149	0.5202	0.5682	0.6163	0.6644	0.7125	0.7605	0.7755	0.7905	0.8055	0.8204	0.8354	0.8369	0.8385	0.8401	0.8416	0.8432	0.8289	0.8146	0.8003	0.786	0.7717	0.7993	0.8269	0.8545	0.8821	0.9097	0.9278	0.9458	0.9639	0.9819	1.0	0.9992	0.9985	0.9977
75	16	3530.0	91.0	0.0	12.15	252.58	0.271	0.2819	0.4471	11386	0.6735	0.6703	0.6671	0.6639	0.6607	0.6575	0.7037	0.7499	0.7961	0.8423	0.8885	0.9045	0.9206	0.9367	0.9528	0.9689	0.9662	0.9635	0.9608	0.9581	0.9554	0.9339	0.9125	0.8911	0.8697	0.8483	0.8667	0.8852	0.9037	0.9222	0.9407	0.9526	0.9644	0.9763	0.9881	1.0	0.9945	0.989	0.9835
75	17	850.0	22.0	0.0	2.2	263.89	0.2509	0.2559	0.4931	18827	0.7545	0.7456	0.7367	0.7278	0.7189	0.7099	0.7516	0.7933	0.835	0.8767	0.9184	0.9347	0.951	0.9673	0.9837	1.0	0.9949	0.9897	0.9846	0.9795	0.9743	0.9495	0.9247	0.8998	0.875	0.8502	0.8618	0.8734	0.885	0.8966	0.9082	0.9158	0.9234	0.931	0.9386	0.9462	0.9383	0.9304	0.9225
75	18	20.0	1.0	0.0	-	-	-	-	-	-	-	-	-	-	-	-	-	-	-	-	-	-	-	-	-	-	-	-	-	-	-	-	-	-	-	-	-	-	-	-	-	-	-	-	-	-	-	-	-
75	19	0.0	0.0	0.0	-	-	-	-	-	-	-	-	-	-	-	-	-	-	-	-	-	-	-	-	-	-	-	-	-	-	-	-	-	-	-	-	-	-	-	-	-	-	-	-	-	-	-	-	-
75	20	0.0	0.0	0.0	-	-	-	-	-	-	-	-	-	-	-	-	-	-	-	-	-	-	-	-	-	-	-	-	-	-	-	-	-	-	-	-	-	-	-	-	-	-	-	-	-	-	-	-	-
75	21	0.0	0.0	0.0	-	-	-	-	-	-	-	-	-	-	-	-	-	-	-	-	-	-	-	-	-	-	-	-	-	-	-	-	-	-	-	-	-	-	-	-	-	-	-	-	-	-	-	-	-
75	22	0.0	0.0	0.0	-	-	-	-	-	-	-	-	-	-	-	-	-	-	-	-	-	-	-	-	-	-	-	-	-	-	-	-	-	-	-	-	-	-	-	-	-	-	-	-	-	-	-	-	-
75	23	0.0	0.0	0.0	-	-	-	-	-	-	-	-	-	-	-	-	-	-	-	-	-	-	-	-	-	-	-	-	-	-	-	-	-	-	-	-	-	-	-	-	-	-	-	-	-	-	-	-	-
76	0	0.0	0.0	0.0	-	-	-	-	-	-	-	-	-	-	-	-	-	-	-	-	-	-	-	-	-	-	-	-	-	-	-	-	-	-	-	-	-	-	-	-	-	-	-	-	-	-	-	-	-
76	1	0.0	0.0	0.0	-	-	-	-	-	-	-	-	-	-	-	-	-	-	-	-	-	-	-	-	-	-	-	-	-	-	-	-	-	-	-	-	-	-	-	-	-	-	-	-	-	-	-	-	-
76	2	0.0	0.0	0.0	-	-	-	-	-	-	-	-	-	-	-	-	-	-	-	-	-	-	-	-	-	-	-	-	-	-	-	-	-	-	-	-	-	-	-	-	-	-	-	-	-	-	-	-	-
76	3	0.0	0.0	0.0	-	-	-	-	-	-	-	-	-	-	-	-	-	-	-	-	-	-	-	-	-	-	-	-	-	-	-	-	-	-	-	-	-	-	-	-	-	-	-	-	-	-	-	-	-
76	4	0.0	0.0	0.0	-	-	-	-	-	-	-	-	-	-	-	-	-	-	-	-	-	-	-	-	-	-	-	-	-	-	-	-	-	-	-	-	-	-	-	-	-	-	-	-	-	-	-	-	-
76	5	0.0	0.0	0.0	-	-	-	-	-	-	-	-	-	-	-	-	-	-	-	-	-	-	-	-	-	-	-	-	-	-	-	-	-	-	-	-	-	-	-	-	-	-	-	-	-	-	-	-	-
76	6	130.0	4.0	0.0	4.58	98.13	0.25	0.2549	0.4951	19331	0.7553	0.7463	0.7373	0.7284	0.7194	0.7104	0.752	0.7937	0.8353	0.8769	0.9186	0.9349	0.9511	0.9674	0.9837	1.0	0.9948	0.9896	0.9844	0.9792	0.9741	0.9492	0.9243	0.8994	0.8746	0.8497	0.8611	0.8726	0.8841	0.8956	0.907	0.9145	0.922	0.9294	0.9369	0.9444	0.9364	0.9284	0.9205
76	7	1530.0	40.0	0.0	14.45	109.59	0.2576	0.2653	0.4771	15361	0.733	0.7261	0.7193	0.7124	0.7056	0.6987	0.7427	0.7866	0.8305	0.8744	0.9184	0.9347	0.951	0.9673	0.9837	1.0	0.9957	0.9913	0.987	0.9826	0.9783	0.9544	0.9306	0.9067	0.8828	0.8589	0.8732	0.8874	0.9016	0.9158	0.9301	0.9392	0.9483	0.9575	0.9666	0.9758	0.9686	0.9614	0.9542
76	8	3620.0	88.0	0.0	23.6	122.17	0.271	0.2819	0.4471	11386	0.6735	0.6703	0.6671	0.6639	0.6607	0.6575	0.7037	0.7499	0.7961	0.8423	0.8884	0.9045	0.9206	0.9367	0.9528	0.9688	0.9661	0.9634	0.9607	0.958	0.9554	0.9339	0.9125	0.8911	0.8697	0.8482	0.8667	0.8852	0.9037	0.9222	0.9407	0.9526	0.9644	0.9763	0.9881	1.0	0.9945	0.989	0.9835
76	9	4950.0	110.0	0.0	31.47	136.58	0.2749	0.2869	0.4381	10579	0.6482	0.6462	0.6443	0.6423	0.6404	0.6384	0.685	0.7315	0.7781	0.8247	0.8713	0.8871	0.903	0.9189	0.9347	0.9506	0.9485	0.9463	0.9442	0.9421	0.9399	0.9195	0.8991	0.8787	0.8582	0.8378	0.8576	0.8773	0.8971	0.9169	0.9366	0.9493	0.962	0.9747	0.9873	1.0	0.9951	0.9902	0.9854
76	10	6670.0	142.0	0.0	37.32	153.35	0.2987	0.3146	0.3867	7527	0.502	0.5069	0.5118	0.5167	0.5216	0.5265	0.5746	0.6227	0.6708	0.7189	0.767	0.782	0.797	0.8119	0.8269	0.8418	0.8432	0.8445	0.8458	0.8472	0.8485	0.8339	0.8193	0.8047	0.79	0.7754	0.8026	0.8298	0.857	0.8842	0.9114	0.9291	0.9468	0.9646	0.9823	1.0	0.999	0.998	0.9969
76	11	7780.0	162.0	0.0	40.34	172.23	0.3038	0.3198	0.3764	7116	0.4781	0.4839	0.4898	0.4956	0.5015	0.5073	0.5553	0.6033	0.6513	0.6993	0.7473	0.7623	0.7773	0.7923	0.8073	0.8223	0.8243	0.8263	0.8283	0.8302	0.8322	0.8186	0.805	0.7914	0.7777	0.7641	0.7926	0.821	0.8494	0.8779	0.9063	0.9251	0.9438	0.9625	0.9813	1.0	0.9998	0.9996	0.9994
76	12	8100.0	168.0	0.0	39.97	191.88	0.3052	0.3211	0.3736	7013	0.4714	0.4775	0.4836	0.4897	0.4958	0.5019	0.5499	0.5979	0.6458	0.6938	0.7418	0.7568	0.7718	0.7868	0.8018	0.8168	0.819	0.8211	0.8233	0.8255	0.8277	0.8143	0.801	0.7876	0.7743	0.7609	0.7897	0.8185	0.8473	0.8761	0.9049	0.9239	0.9429	0.9619	0.9809	0.9999	1.0	1.0	1.0
76	13	7600.0	159.0	0.0	36.29	210.39	0.3031	0.319	0.3779	7171	0.4817	0.4874	0.4931	0.4988	0.5045	0.5102	0.5582	0.6062	0.6542	0.7023	0.7503	0.7653	0.7802	0.7952	0.8102	0.8252	0.8271	0.829	0.8309	0.8328	0.8347	0.8209	0.8071	0.7934	0.7796	0.7658	0.7941	0.8223	0.8506	0.8788	0.9071	0.9257	0.9443	0.9628	0.9814	1.0	0.9997	0.9993	0.999
76	14	6350.0	136.0	0.0	29.95	226.65	0.297	0.313	0.39	7674	0.5093	0.5139	0.5185	0.5232	0.5278	0.5324	0.5805	0.6287	0.6768	0.725	0.7731	0.7881	0.803	0.818	0.8329	0.8479	0.849	0.8501	0.8513	0.8524	0.8535	0.8386	0.8237	0.8088	0.7938	0.7789	0.8057	0.8325	0.8593	0.8862	0.913	0.9304	0.9478	0.9652	0.9826	1.0	0.9987	0.9975	0.9962
76	15	4530.0	102.0	0.0	21.75	240.62	0.2739	0.2859	0.4402	10756	0.6515	0.6495	0.6474	0.6453	0.6432	0.6411	0.6877	0.7343	0.7809	0.8275	0.8741	0.89	0.9058	0.9217	0.9375	0.9534	0.9512	0.9489	0.9467	0.9445	0.9423	0.9217	0.9011	0.8806	0.86	0.8394	0.859	0.8786	0.8982	0.9178	0.9374	0.9499	0.9624	0.9749	0.9875	1.0	0.995	0.99	0.985
76	16	2500.0	59.0	0.0	12.41	252.9	0.2633	0.2726	0.4641	13351	0.7162	0.7109	0.7056	0.7004	0.6951	0.6899	0.7355	0.7811	0.8267	0.8723	0.918	0.9344	0.9508	0.9672	0.9836	1.0	0.9963	0.9926	0.9889	0.9853	0.9816	0.9585	0.9354	0.9123	0.8892	0.8661	0.8824	0.8987	0.9151	0.9314	0.9477	0.9582	0.9686	0.9791	0.9895	1.0	0.9934	0.9869	0.9803
76	17	710.0	18.0	0.0	2.45	264.21	0.25	0.2549	0.4951	19331	0.7553	0.7463	0.7373	0.7284	0.7194	0.7104	0.752	0.7937	0.8353	0.8769	0.9186	0.9349	0.9511	0.9674	0.9837	1.0	0.9948	0.9896	0.9844	0.9792	0.9741	0.9492	0.9243	0.8994	0.8746	0.8497	0.8611	0.8726	0.8841	0.8956	0.907	0.9145	0.922	0.9294	0.9369	0.9444	0.9364	0.9284	0.9205
76	18	20.0	1.0	0.0	-	-	-	-	-	-	-	-	-	-	-	-	-	-	-	-	-	-	-	-	-	-	-	-	-	-	-	-	-	-	-	-	-	-	-	-	-	-	-	-	-	-	-	-	-
76	19	0.0	0.0	0.0	-	-	-	-	-	-	-	-	-	-	-	-	-	-	-	-	-	-	-	-	-	-	-	-	-	-	-	-	-	-	-	-	-	-	-	-	-	-	-	-	-	-	-	-	-
76	20	0.0	0.0	0.0	-	-	-	-	-	-	-	-	-	-	-	-	-	-	-	-	-	-	-	-	-	-	-	-	-	-	-	-	-	-	-	-	-	-	-	-	-	-	-	-	-	-	-	-	-
76	21	0.0	0.0	0.0	-	-	-	-	-	-	-	-	-	-	-	-	-	-	-	-	-	-	-	-	-	-	-	-	-	-	-	-	-	-	-	-	-	-	-	-	-	-	-	-	-	-	-	-	-
76	22	0.0	0.0	0.0	-	-	-	-	-	-	-	-	-	-	-	-	-	-	-	-	-	-	-	-	-	-	-	-	-	-	-	-	-	-	-	-	-	-	-	-	-	-	-	-	-	-	-	-	-
76	23	0.0	0.0	0.0	-	-	-	-	-	-	-	-	-	-	-	-	-	-	-	-	-	-	-	-	-	-	-	-	-	-	-	-	-	-	-	-	-	-	-	-	-	-	-	-	-	-	-	-	-
77	0	0.0	0.0	0.0	-	-	-	-	-	-	-	-	-	-	-	-	-	-	-	-	-	-	-	-	-	-	-	-	-	-	-	-	-	-	-	-	-	-	-	-	-	-	-	-	-	-	-	-	-
77	1	0.0	0.0	0.0	-	-	-	-	-	-	-	-	-	-	-	-	-	-	-	-	-	-	-	-	-	-	-	-	-	-	-	-	-	-	-	-	-	-	-	-	-	-	-	-	-	-	-	-	-
77	2	0.0	0.0	0.0	-	-	-	-	-	-	-	-	-	-	-	-	-	-	-	-	-	-	-	-	-	-	-	-	-	-	-	-	-	-	-	-	-	-	-	-	-	-	-	-	-	-	-	-	-
77	3	0.0	0.0	0.0	-	-	-	-	-	-	-	-	-	-	-	-	-	-	-	-	-	-	-	-	-	-	-	-	-	-	-	-	-	-	-	-	-	-	-	-	-	-	-	-	-	-	-	-	-
77	4	0.0	0.0	0.0	-	-	-	-	-	-	-	-	-	-	-	-	-	-	-	-	-	-	-	-	-	-	-	-	-	-	-	-	-	-	-	-	-	-	-	-	-	-	-	-	-	-	-	-	-
77	5	0.0	0.0	0.0	-	-	-	-	-	-	-	-	-	-	-	-	-	-	-	-	-	-	-	-	-	-	-	-	-	-	-	-	-	-	-	-	-	-	-	-	-	-	-	-	-	-	-	-	-
77	6	220.0	7.0	0.0	4.93	97.91	0.25	0.2549	0.4951	19331	0.7553	0.7463	0.7373	0.7284	0.7194	0.7104	0.752	0.7937	0.8353	0.8769	0.9186	0.9349	0.9511	0.9674	0.9837	1.0	0.9948	0.9896	0.9844	0.9792	0.9741	0.9492	0.9243	0.8994	0.8746	0.8497	0.8611	0.8726	0.8841	0.8956	0.907	0.9145	0.922	0.9294	0.9369	0.9444	0.9364	0.9284	0.9205
77	7	1640.0	66.0	38.0	14.81	109.38	0.2831	0.2941	0.4228	9361	0.6326	0.6309	0.6293	0.6276	0.626	0.6243	0.6702	0.7161	0.762	0.8079	0.8537	0.8699	0.8861	0.9023	0.9185	0.9347	0.9332	0.9316	0.9301	0.9285	0.927	0.9073	0.8876	0.8679	0.8482	0.8285	0.8491	0.8698	0.8904	0.911	0.9317	0.9453	0.959	0.9727	0.9863	1.0	0.996	0.9919	0.9879
77	8	3890.0	144.0	47.0	23.97	121.98	0.2993	0.3116	0.3892	7540	0.5525	0.5543	0.5561	0.5578	0.5596	0.5614	0.6075	0.6535	0.6996	0.7457	0.7918	0.8078	0.8238	0.8398	0.8558	0.8719	0.8724	0.8729	0.8734	0.874	0.8745	0.858	0.8416	0.8252	0.8087	0.7923	0.8171	0.8418	0.8666	0.8914	0.9161	0.9329	0.9497	0.9665	0.9832	1.0	0.9984	0.9968	0.9952
77	9	7880.0	200.0	7.0	31.86	136.44	0.3043	0.3202	0.3755	7080	0.4759	0.4818	0.4878	0.4937	0.4996	0.5056	0.5536	0.6015	0.6495	0.6975	0.7455	0.7605	0.7755	0.7905	0.8055	0.8205	0.8225	0.8246	0.8267	0.8287	0.8308	0.8172	0.8037	0.7902	0.7766	0.7631	0.7916	0.8202	0.8488	0.8773	0.9059	0.9247	0.9435	0.9623	0.9812	1.0	0.9999	0.9997	0.9996
77	10	7780.0	239.0	40.0	37.73	153.28	0.3083	0.3229	0.3688	6807	0.4754	0.4809	0.4864	0.4919	0.4974	0.5029	0.55	0.5971	0.6442	0.6913	0.7384	0.7537	0.7691	0.7845	0.7999	0.8153	0.8176	0.8198	0.8221	0.8243	0.8266	0.8132	0.7998	0.7864	0.7729	0.7595	0.7881	0.8167	0.8453	0.8739	0.9025	0.9217	0.9409	0.9602	0.9794	0.9987	0.9989	0.9992	0.9995
77	11	9290.0	271.0	43.0	40.75	172.28	0.3143	0.3289	0.3569	6419	0.4436	0.4502	0.4568	0.4634	0.47	0.4766	0.5232	0.5699	0.6165	0.6632	0.7099	0.7252	0.7406	0.756	0.7714	0.7868	0.7898	0.7929	0.796	0.799	0.8021	0.79	0.7779	0.7658	0.7537	0.7415	0.7715	0.8015	0.8315	0.8615	0.8915	0.9119	0.9323	0.9527	0.9731	0.9936	0.9948	0.9961	0.9974
77	12	9770.0	281.0	44.0	40.36	192.05	0.3169	0.3315	0.3515	6265	0.4284	0.4355	0.4427	0.4498	0.4569	0.4641	0.5105	0.557	0.6035	0.6499	0.6964	0.7118	0.7271	0.7425	0.7579	0.7732	0.7767	0.7801	0.7836	0.7871	0.7905	0.779	0.7675	0.756	0.7445	0.733	0.7637	0.7943	0.825	0.8556	0.8863	0.9073	0.9282	0.9492	0.9702	0.9912	0.9929	0.9947	0.9965
77	13	9050.0	266.0	44.0	36.65	210.65	0.3153	0.33	0.3547	6358	0.4364	0.4433	0.4501	0.457	0.4639	0.4708	0.5174	0.564	0.6107	0.6573	0.7039	0.7193	0.7346	0.75	0.7653	0.7807	0.7839	0.7871	0.7904	0.7936	0.7969	0.785	0.7732	0.7614	0.7496	0.7377	0.768	0.7983	0.8286	0.8589	0.8892	0.9099	0.9305	0.9512	0.9719	0.9925	0.994	0.9955	0.997
77	14	9980.0	245.0	13.0	30.26	226.95	0.3125	0.3285	0.359	6519	0.4318	0.4393	0.4468	0.4543	0.4618	0.4694	0.5169	0.5644	0.6119	0.6594	0.7069	0.7218	0.7368	0.7517	0.7667	0.7816	0.7848	0.788	0.7912	0.7943	0.7975	0.7858	0.774	0.7623	0.7506	0.7388	0.7693	0.7999	0.8304	0.8609	0.8915	0.9119	0.9324	0.9528	0.9733	0.9937	0.995	0.9962	0.9975
77	15	7200.0	184.0	10.0	22.03	240.94	0.3012	0.3172	0.3816	7319	0.4903	0.4957	0.501	0.5064	0.5118	0.5171	0.5652	0.6132	0.6613	0.7094	0.7574	0.7724	0.7874	0.8023	0.8173	0.8323	0.834	0.8356	0.8373	0.8389	0.8406	0.8264	0.8123	0.7982	0.784	0.7699	0.7977	0.8255	0.8533	0.8811	0.9089	0.9271	0.9454	0.9636	0.9818	1.0	0.9994	0.9987	0.9981
77	16	4090.0	110.0	3.0	12.67	253.23	0.2725	0.2845	0.443	11013	0.6561	0.6539	0.6516	0.6494	0.6471	0.6449	0.6915	0.7381	0.7847	0.8314	0.878	0.8938	0.9097	0.9255	0.9414	0.9572	0.9549	0.9525	0.9502	0.9478	0.9455	0.9247	0.9039	0.8832	0.8624	0.8416	0.861	0.8803	0.8997	0.919	0.9384	0.9507	0.963	0.9754	0.9877	1.0	0.9948	0.9897	0.9845
77	17	1260.0	34.0	0.0	2.7	264.54	0.255	0.2619	0.4831	16498	0.7395	0.732	0.7246	0.7171	0.7096	0.7022	0.7455	0.7887	0.832	0.8753	0.9186	0.9349	0.9512	0.9674	0.9837	1.0	0.9954	0.9908	0.9862	0.9816	0.977	0.9528	0.9286	0.9044	0.8803	0.8561	0.8695	0.8829	0.8962	0.9096	0.923	0.9316	0.9402	0.9488	0.9574	0.966	0.9586	0.9511	0.9437
77	18	50.0	1.0	0.0	-	-	-	-	-	-	-	-	-	-	-	-	-	-	-	-	-	-	-	-	-	-	-	-	-	-	-	-	-	-	-	-	-	-	-	-	-	-	-	-	-	-	-	-	-
77	19	0.0	0.0	0.0	-	-	-	-	-	-	-	-	-	-	-	-	-	-	-	-	-	-	-	-	-	-	-	-	-	-	-	-	-	-	-	-	-	-	-	-	-	-	-	-	-	-	-	-	-
77	20	0.0	0.0	0.0	-	-	-	-	-	-	-	-	-	-	-	-	-	-	-	-	-	-	-	-	-	-	-	-	-	-	-	-	-	-	-	-	-	-	-	-	-	-	-	-	-	-	-	-	-
77	21	0.0	0.0	0.0	-	-	-	-	-	-	-	-	-	-	-	-	-	-	-	-	-	-	-	-	-	-	-	-	-	-	-	-	-	-	-	-	-	-	-	-	-	-	-	-	-	-	-	-	-
77	22	0.0	0.0	0.0	-	-	-	-	-	-	-	-	-	-	-	-	-	-	-	-	-	-	-	-	-	-	-	-	-	-	-	-	-	-	-	-	-	-	-	-	-	-	-	-	-	-	-	-	-
77	23	0.0	0.0	0.0	-	-	-	-	-	-	-	-	-	-	-	-	-	-	-	-	-	-	-	-	-	-	-	-	-	-	-	-	-	-	-	-	-	-	-	-	-	-	-	-	-	-	-	-	-
78	0	0.0	0.0	0.0	-	-	-	-	-	-	-	-	-	-	-	-	-	-	-	-	-	-	-	-	-	-	-	-	-	-	-	-	-	-	-	-	-	-	-	-	-	-	-	-	-	-	-	-	-
78	1	0.0	0.0	0.0	-	-	-	-	-	-	-	-	-	-	-	-	-	-	-	-	-	-	-	-	-	-	-	-	-	-	-	-	-	-	-	-	-	-	-	-	-	-	-	-	-	-	-	-	-
78	2	0.0	0.0	0.0	-	-	-	-	-	-	-	-	-	-	-	-	-	-	-	-	-	-	-	-	-	-	-	-	-	-	-	-	-	-	-	-	-	-	-	-	-	-	-	-	-	-	-	-	-
78	3	0.0	0.0	0.0	-	-	-	-	-	-	-	-	-	-	-	-	-	-	-	-	-	-	-	-	-	-	-	-	-	-	-	-	-	-	-	-	-	-	-	-	-	-	-	-	-	-	-	-	-
78	4	0.0	0.0	0.0	-	-	-	-	-	-	-	-	-	-	-	-	-	-	-	-	-	-	-	-	-	-	-	-	-	-	-	-	-	-	-	-	-	-	-	-	-	-	-	-	-	-	-	-	-
78	5	0.0	0.0	0.0	-	-	-	-	-	-	-	-	-	-	-	-	-	-	-	-	-	-	-	-	-	-	-	-	-	-	-	-	-	-	-	-	-	-	-	-	-	-	-	-	-	-	-	-	-
78	6	100.0	2.0	0.0	5.28	97.7	0.25	0.2549	0.4951	19331	0.7553	0.7463	0.7373	0.7284	0.7194	0.7104	0.752	0.7937	0.8353	0.8769	0.9186	0.9349	0.9511	0.9674	0.9837	1.0	0.9948	0.9896	0.9844	0.9792	0.9741	0.9492	0.9243	0.8994	0.8746	0.8497	0.8611	0.8726	0.8841	0.8956	0.907	0.9145	0.922	0.9294	0.9369	0.9444	0.9364	0.9284	0.9205
78	7	1430.0	36.0	0.0	15.17	109.17	0.257	0.2639	0.4791	15721	0.7377	0.7304	0.7231	0.7157	0.7084	0.7011	0.7445	0.7879	0.8313	0.8747	0.9181	0.9345	0.9509	0.9672	0.9836	1.0	0.9955	0.991	0.9865	0.9821	0.9776	0.9535	0.9294	0.9054	0.8813	0.8572	0.8709	0.8846	0.8983	0.912	0.9257	0.9346	0.9435	0.9523	0.9612	0.9701	0.9628	0.9555	0.9482
78	8	4400.0	112.0	0.0	24.35	121.79	0.2732	0.2852	0.4416	10883	0.6539	0.6517	0.6495	0.6474	0.6452	0.643	0.6896	0.7363	0.7829	0.8295	0.8761	0.8919	0.9078	0.9236	0.9395	0.9553	0.9531	0.9508	0.9485	0.9462	0.9439	0.9232	0.9026	0.8819	0.8612	0.8406	0.86	0.8795	0.899	0.9184	0.9379	0.9503	0.9627	0.9752	0.9876	1.0	0.9949	0.9898	0.9848
78	9	8000.0	202.0	7.0	32.25	136.3	0.3048	0.3207	0.3745	7043	0.4736	0.4796	0.4856	0.4917	0.4977	0.5037	0.5517	0.5997	0.6476	0.6956	0.7436	0.7586	0.7736	0.7886	0.8036	0.8186	0.8207	0.8228	0.8249	0.8271	0.8292	0.8157	0.8023	0.7889	0.7754	0.762	0.7907	0.8193	0.848	0.8767	0.9054	0.9243	0.9432	0.9622	0.9811	1.0	0.9999	0.9999	0.9998
78	10	9590.0	223.0	7.0	38.13	153.22	0.311	0.3269	0.362	6615	0.4402	0.4474	0.4546	0.4618	0.469	0.4762	0.5238	0.5715	0.6191	0.6667	0.7143	0.7292	0.7442	0.7592	0.7741	0.7891	0.792	0.795	0.798	0.8009	0.8039	0.7918	0.7797	0.7677	0.7556	0.7435	0.7737	0.8038	0.834	0.8641	0.8943	0.9144	0.9346	0.9547	0.9749	0.9951	0.996	0.997	0.998
78	11	9690.0	211.0	3.0	41.16	172.34	0.3113	0.3273	0.3614	6595	0.4385	0.4458	0.453	0.4603	0.4676	0.4748	0.5224	0.57	0.6176	0.6652	0.7128	0.7277	0.7427	0.7576	0.7726	0.7876	0.7906	0.7936	0.7966	0.7996	0.8026	0.7906	0.7786	0.7666	0.7546	0.7425	0.7728	0.803	0.8332	0.8635	0.8937	0.9139	0.9341	0.9544	0.9746	0.9948	0.9958	0.9969	0.9979
78	12	8260.0	171.0	0.0	40.75	192.23	0.3059	0.3218	0.3722	6962	0.4677	0.474	0.4802	0.4864	0.4927	0.4989	0.5468	0.5948	0.6427	0.6906	0.7385	0.7535	0.7685	0.7835	0.7985	0.8135	0.8158	0.8181	0.8203	0.8226	0.8249	0.8117	0.7985	0.7853	0.7721	0.7589	0.7878	0.8168	0.8457	0.8747	0.9036	0.9228	0.9419	0.9611	0.9802	0.9994	0.9995	0.9996	0.9997
78	13	7750.0	162.0	0.0	37.0	210.92	0.3037	0.3197	0.3766	7124	0.4786	0.4844	0.4902	0.496	0.5019	0.5077	0.5557	0.6037	0.6517	0.6997	0.7477	0.7627	0.7777	0.7927	0.8077	0.8227	0.8246	0.8266	0.8286	0.8306	0.8326	0.8189	0.8053	0.7916	0.778	0.7643	0.7928	0.8212	0.8496	0.878	0.9064	0.9251	0.9439	0.9626	0.9813	1.0	0.9998	0.9995	0.9993
78	14	6490.0	139.0	0.0	30.57	227.26	0.2977	0.3137	0.3886	7612	0.5062	0.5109	0.5157	0.5204	0.5252	0.5299	0.578	0.6262	0.6743	0.7224	0.7705	0.7855	0.8005	0.8154	0.8304	0.8453	0.8465	0.8478	0.849	0.8502	0.8514	0.8366	0.8218	0.807	0.7922	0.7774	0.8044	0.8314	0.8584	0.8853	0.9123	0.9298	0.9474	0.9649	0.9825	1.0	0.9988	0.9977	0.9965
78	15	4650.0	104.0	0.0	22.31	241.27	0.274	0.2859	0.4401	10744	0.6514	0.6494	0.6473	0.6452	0.6431	0.6411	0.6876	0.7342	0.7808	0.8274	0.874	0.8899	0.9057	0.9216	0.9375	0.9533	0.9511	0.9489	0.9466	0.9444	0.9422	0.9216	0.9011	0.8805	0.8599	0.8394	0.859	0.8786	0.8982	0.9178	0.9373	0.9499	0.9624	0.9749	0.9875	1.0	0.995	0.99	0.985
78	16	2600.0	61.0	0.0	12.93	253.56	0.264	0.2739	0.4621	13093	0.7066	0.7018	0.6971	0.6924	0.6877	0.683	0.7289	0.7748	0.8207	0.8666	0.9125	0.9287	0.945	0.9613	0.9775	0.9938	0.9903	0.9868	0.9833	0.9798	0.9763	0.9535	0.9308	0.908	0.8853	0.8625	0.8794	0.8962	0.913	0.9298	0.9466	0.9573	0.9679	0.9786	0.9893	1.0	0.9936	0.9872	0.9808
78	17	780.0	19.0	0.0	2.94	264.87	0.25	0.2549	0.4951	19331	0.7553	0.7463	0.7373	0.7284	0.7194	0.7104	0.752	0.7937	0.8353	0.8769	0.9186	0.9349	0.9511	0.9674	0.9837	1.0	0.9948	0.9896	0.9844	0.9792	0.9741	0.9492	0.9243	0.8994	0.8746	0.8497	0.8611	0.8726	0.8841	0.8956	0.907	0.9145	0.922	0.9294	0.9369	0.9444	0.9364	0.9284	0.9205
78	18	30.0	1.0	0.0	-	-	-	-	-	-	-	-	-	-	-	-	-	-	-	-	-	-	-	-	-	-	-	-	-	-	-	-	-	-	-	-	-	-	-	-	-	-	-	-	-	-	-	-	-
78	19	0.0	0.0	0.0	-	-	-	-	-	-	-	-	-	-	-	-	-	-	-	-	-	-	-	-	-	-	-	-	-	-	-	-	-	-	-	-	-	-	-	-	-	-	-	-	-	-	-	-	-
78	20	0.0	0.0	0.0	-	-	-	-	-	-	-	-	-	-	-	-	-	-	-	-	-	-	-	-	-	-	-	-	-	-	-	-	-	-	-	-	-	-	-	-	-	-	-	-	-	-	-	-	-
78	21	0.0	0.0	0.0	-	-	-	-	-	-	-	-	-	-	-	-	-	-	-	-	-	-	-	-	-	-	-	-	-	-	-	-	-	-	-	-	-	-	-	-	-	-	-	-	-	-	-	-	-
78	22	0.0	0.0	0.0	-	-	-	-	-	-	-	-	-	-	-	-	-	-	-	-	-	-	-	-	-	-	-	-	-	-	-	-	-	-	-	-	-	-	-	-	-	-	-	-	-	-	-	-	-
78	23	0.0	0.0	0.0	-	-	-	-	-	-	-	-	-	-	-	-	-	-	-	-	-	-	-	-	-	-	-	-	-	-	-	-	-	-	-	-	-	-	-	-	-	-	-	-	-	-	-	-	-
79	0	0.0	0.0	0.0	-	-	-	-	-	-	-	-	-	-	-	-	-	-	-	-	-	-	-	-	-	-	-	-	-	-	-	-	-	-	-	-	-	-	-	-	-	-	-	-	-	-	-	-	-
79	1	0.0	0.0	0.0	-	-	-	-	-	-	-	-	-	-	-	-	-	-	-	-	-	-	-	-	-	-	-	-	-	-	-	-	-	-	-	-	-	-	-	-	-	-	-	-	-	-	-	-	-
79	2	0.0	0.0	0.0	-	-	-	-	-	-	-	-	-	-	-	-	-	-	-	-	-	-	-	-	-	-	-	-	-	-	-	-	-	-	-	-	-	-	-	-	-	-	-	-	-	-	-	-	-
79	3	0.0	0.0	0.0	-	-	-	-	-	-	-	-	-	-	-	-	-	-	-	-	-	-	-	-	-	-	-	-	-	-	-	-	-	-	-	-	-	-	-	-	-	-	-	-	-	-	-	-	-
79	4	0.0	0.0	0.0	-	-	-	-	-	-	-	-	-	-	-	-	-	-	-	-	-	-	-	-	-	-	-	-	-	-	-	-	-	-	-	-	-	-	-	-	-	-	-	-	-	-	-	-	-
79	5	0.0	0.0	0.0	-	-	-	-	-	-	-	-	-	-	-	-	-	-	-	-	-	-	-	-	-	-	-	-	-	-	-	-	-	-	-	-	-	-	-	-	-	-	-	-	-	-	-	-	-
79	6	110.0	3.0	0.0	5.63	97.48	0.25	0.2549	0.4951	19331	0.7553	0.7463	0.7373	0.7284	0.7194	0.7104	0.752	0.7937	0.8353	0.8769	0.9186	0.9349	0.9511	0.9674	0.9837	1.0	0.9948	0.9896	0.9844	0.9792	0.9741	0.9492	0.9243	0.8994	0.8746	0.8497	0.8611	0.8726	0.8841	0.8956	0.907	0.9145	0.922	0.9294	0.9369	0.9444	0.9364	0.9284	0.9205
79	7	1510.0	38.0	0.0	15.53	108.97	0.257	0.2641	0.4789	15684	0.7371	0.7298	0.7226	0.7153	0.7081	0.7008	0.7443	0.7878	0.8312	0.8747	0.9182	0.9345	0.9509	0.9673	0.9836	1.0	0.9955	0.9911	0.9866	0.9821	0.9777	0.9536	0.9296	0.9055	0.8815	0.8575	0.8712	0.885	0.8987	0.9125	0.9263	0.9352	0.9441	0.953	0.9619	0.9708	0.9635	0.9562	0.9489
79	8	4520.0	115.0	0.0	24.72	121.61	0.2739	0.2858	0.4403	10762	0.6517	0.6496	0.6475	0.6454	0.6434	0.6413	0.6879	0.7345	0.7811	0.8276	0.8742	0.8901	0.906	0.9218	0.9377	0.9535	0.9513	0.9491	0.9468	0.9446	0.9424	0.9218	0.9012	0.8807	0.8601	0.8395	0.8591	0.8787	0.8982	0.9178	0.9374	0.9499	0.9624	0.975	0.9875	1.0	0.995	0.99	0.985
79	9	8150.0	206.0	7.0	32.64	136.15	0.3054	0.3214	0.3732	6997	0.4703	0.4764	0.4826	0.4887	0.4948	0.501	0.5489	0.5969	0.6449	0.6928	0.7408	0.7558	0.7708	0.7858	0.8008	0.8158	0.818	0.8202	0.8224	0.8246	0.8268	0.8135	0.8002	0.7869	0.7736	0.7603	0.7891	0.818	0.8468	0.8756	0.9045	0.9235	0.9426	0.9616	0.9807	0.9998	0.9998	0.9999	0.9999
79	10	7460.0	278.0	149.0	38.54	153.15	0.3182	0.3312	0.3506	6200	0.4482	0.454	0.4598	0.4656	0.4714	0.4772	0.5226	0.5681	0.6135	0.659	0.7044	0.7204	0.7363	0.7522	0.7681	0.784	0.7872	0.7904	0.7936	0.7968	0.8	0.7878	0.7757	0.7635	0.7513	0.7391	0.7689	0.7986	0.8284	0.8581	0.8879	0.9087	0.9294	0.9502	0.9709	0.9917	0.9933	0.995	0.9967
79	11	8090.0	302.0	311.0	41.57	172.39	0.318	0.3314	0.3506	6209	0.4437	0.4498	0.4559	0.462	0.468	0.4741	0.5198	0.5654	0.6111	0.6567	0.7024	0.7182	0.734	0.7498	0.7656	0.7814	0.7847	0.7879	0.7912	0.7945	0.7977	0.7857	0.7737	0.7617	0.7497	0.7376	0.7676	0.7975	0.8275	0.8574	0.8874	0.9082	0.929	0.9499	0.9707	0.9915	0.9932	0.9949	0.9966
79	12	6630.0	250.0	509.0	41.14	192.4	0.3105	0.324	0.3655	6668	0.4825	0.4873	0.4921	0.4969	0.5017	0.5065	0.5528	0.5991	0.6454	0.6917	0.738	0.7538	0.7696	0.7853	0.8011	0.8168	0.8191	0.8214	0.8236	0.8259	0.8281	0.8145	0.8009	0.7873	0.7737	0.76	0.7883	0.8165	0.8448	0.8731	0.9013	0.9206	0.94	0.9593	0.9786	0.998	0.9984	0.9988	0.9992
79	13	4470.0	179.0	666.0	37.35	211.19	0.3031	0.3159	0.3811	7214	0.5285	0.5314	0.5342	0.5371	0.5399	0.5428	0.589	0.6353	0.6815	0.7278	0.774	0.7899	0.8058	0.8217	0.8377	0.8536	0.8547	0.8558	0.8569	0.858	0.8591	0.8437	0.8282	0.8127	0.7973	0.7818	0.8078	0.8338	0.8598	0.8858	0.9118	0.9294	0.9471	0.9647	0.9824	1.0	0.9991	0.9981	0.9972
79	14	2390.0	106.0	775.0	30.88	227.57	0.2858	0.2973	0.4169	8984	0.617	0.6161	0.6152	0.6142	0.6133	0.6124	0.6584	0.7044	0.7504	0.7965	0.8425	0.8586	0.8747	0.8908	0.9069	0.923	0.9219	0.9207	0.9195	0.9184	0.9172	0.8981	0.879	0.8599	0.8409	0.8218	0.8432	0.8646	0.8861	0.9075	0.9289	0.9432	0.9574	0.9716	0.9858	1.0	0.9964	0.9927	0.9891
79	15	1740.0	82.0	741.0	22.59	241.59	0.2767	0.2871	0.4362	10368	0.6615	0.6586	0.6557	0.6528	0.6499	0.647	0.6928	0.7386	0.7844	0.8302	0.8759	0.8922	0.9085	0.9247	0.941	0.9573	0.955	0.9527	0.9504	0.9482	0.9459	0.925	0.9041	0.8832	0.8624	0.8415	0.8606	0.8798	0.8989	0.9181	0.9372	0.9498	0.9623	0.9749	0.9874	1.0	0.9951	0.9902	0.9853
79	16	1530.0	81.0	536.0	13.18	253.89	0.2721	0.282	0.4459	11243	0.6829	0.679	0.6752	0.6713	0.6675	0.6636	0.7093	0.7549	0.8006	0.8463	0.8919	0.9083	0.9246	0.941	0.9573	0.9737	0.9709	0.968	0.9652	0.9624	0.9596	0.9379	0.9161	0.8944	0.8726	0.8509	0.869	0.887	0.9051	0.9231	0.9412	0.9529	0.9647	0.9765	0.9882	1.0	0.9945	0.9889	0.9834
79	17	930.0	51.0	197.0	3.19	265.2	0.2607	0.2687	0.4706	14282	0.7278	0.7214	0.715	0.7086	0.7022	0.6959	0.7402	0.7846	0.829	0.8734	0.9178	0.9343	0.9507	0.9671	0.9836	1.0	0.9959	0.9918	0.9878	0.9837	0.9796	0.956	0.9324	0.9088	0.8852	0.8616	0.8765	0.8915	0.9065	0.9214	0.9364	0.9461	0.9557	0.9654	0.9751	0.9847	0.9778	0.9709	0.964
79	18	140.0	4.0	0.0	-	-	-	-	-	-	-	-	-	-	-	-	-	-	-	-	-	-	-	-	-	-	-	-	-	-	-	-	-	-	-	-	-	-	-	-	-	-	-	-	-	-	-	-	-
79	19	0.0	0.0	0.0	-	-	-	-	-	-	-	-	-	-	-	-	-	-	-	-	-	-	-	-	-	-	-	-	-	-	-	-	-	-	-	-	-	-	-	-	-	-	-	-	-	-	-	-	-
79	20	0.0	0.0	0.0	-	-	-	-	-	-	-	-	-	-	-	-	-	-	-	-	-	-	-	-	-	-	-	-	-	-	-	-	-	-	-	-	-	-	-	-	-	-	-	-	-	-	-	-	-
79	21	0.0	0.0	0.0	-	-	-	-	-	-	-	-	-	-	-	-	-	-	-	-	-	-	-	-	-	-	-	-	-	-	-	-	-	-	-	-	-	-	-	-	-	-	-	-	-	-	-	-	-
79	22	0.0	0.0	0.0	-	-	-	-	-	-	-	-	-	-	-	-	-	-	-	-	-	-	-	-	-	-	-	-	-	-	-	-	-	-	-	-	-	-	-	-	-	-	-	-	-	-	-	-	-
79	23	0.0	0.0	0.0	-	-	-	-	-	-	-	-	-	-	-	-	-	-	-	-	-	-	-	-	-	-	-	-	-	-	-	-	-	-	-	-	-	-	-	-	-	-	-	-	-	-	-	-	-
80	0	0.0	0.0	0.0	-	-	-	-	-	-	-	-	-	-	-	-	-	-	-	-	-	-	-	-	-	-	-	-	-	-	-	-	-	-	-	-	-	-	-	-	-	-	-	-	-	-	-	-	-
80	1	0.0	0.0	0.0	-	-	-	-	-	-	-	-	-	-	-	-	-	-	-	-	-	-	-	-	-	-	-	-	-	-	-	-	-	-	-	-	-	-	-	-	-	-	-	-	-	-	-	-	-
80	2	0.0	0.0	0.0	-	-	-	-	-	-	-	-	-	-	-	-	-	-	-	-	-	-	-	-	-	-	-	-	-	-	-	-	-	-	-	-	-	-	-	-	-	-	-	-	-	-	-	-	-
80	3	0.0	0.0	0.0	-	-	-	-	-	-	-	-	-	-	-	-	-	-	-	-	-	-	-	-	-	-	-	-	-	-	-	-	-	-	-	-	-	-	-	-	-	-	-	-	-	-	-	-	-
80	4	0.0	0.0	0.0	-	-	-	-	-	-	-	-	-	-	-	-	-	-	-	-	-	-	-	-	-	-	-	-	-	-	-	-	-	-	-	-	-	-	-	-	-	-	-	-	-	-	-	-	-
80	5	0.0	0.0	0.0	-	-	-	-	-	-	-	-	-	-	-	-	-	-	-	-	-	-	-	-	-	-	-	-	-	-	-	-	-	-	-	-	-	-	-	-	-	-	-	-	-	-	-	-	-
80	6	390.0	12.0	0.0	5.98	97.27	0.25	0.2549	0.4951	19331	0.7553	0.7463	0.7373	0.7284	0.7194	0.7104	0.752	0.7937	0.8353	0.8769	0.9186	0.9349	0.9511	0.9674	0.9837	1.0	0.9948	0.9896	0.9844	0.9792	0.9741	0.9492	0.9243	0.8994	0.8746	0.8497	0.8611	0.8726	0.8841	0.8956	0.907	0.9145	0.922	0.9294	0.9369	0.9444	0.9364	0.9284	0.9205
80	7	1430.0	75.0	177.0	15.89	108.76	0.2677	0.2771	0.4553	12231	0.7024	0.6977	0.693	0.6882	0.6835	0.6788	0.7243	0.7699	0.8154	0.861	0.9065	0.9229	0.9394	0.9558	0.9722	0.9886	0.9853	0.9821	0.9788	0.9755	0.9722	0.9496	0.9271	0.9046	0.8821	0.8595	0.8766	0.8936	0.9107	0.9277	0.9448	0.9558	0.9669	0.9779	0.989	1.0	0.9939	0.9878	0.9817
80	8	3580.0	156.0	165.0	25.09	121.42	0.2971	0.3097	0.3932	7732	0.5571	0.5588	0.5605	0.5622	0.5639	0.5657	0.612	0.6583	0.7046	0.7509	0.7972	0.8131	0.829	0.8449	0.8608	0.8767	0.8771	0.8774	0.8778	0.8781	0.8784	0.8618	0.8451	0.8285	0.8118	0.7952	0.8197	0.8442	0.8687	0.8932	0.9177	0.9342	0.9506	0.9671	0.9835	1.0	0.9981	0.9962	0.9944
80	9	5770.0	187.0	51.0	33.04	136.01	0.3132	0.3258	0.361	6501	0.4829	0.4874	0.4918	0.4962	0.5007	0.5051	0.5507	0.5963	0.6419	0.6874	0.733	0.7491	0.7652	0.7812	0.7973	0.8134	0.8157	0.8181	0.8205	0.8229	0.8253	0.8117	0.7982	0.7846	0.771	0.7575	0.7857	0.8139	0.8421	0.8703	0.8986	0.9182	0.9378	0.9574	0.977	0.9966	0.9972	0.9979	0.9986
80	10	8150.0	247.0	41.0	38.95	153.09	0.3097	0.3244	0.3659	6711	0.4672	0.473	0.4788	0.4846	0.4904	0.4962	0.5432	0.5903	0.6373	0.6843	0.7313	0.7467	0.7621	0.7774	0.7928	0.8082	0.8106	0.8131	0.8156	0.818	0.8205	0.8074	0.7943	0.7812	0.7681	0.755	0.784	0.8129	0.8419	0.8708	0.8998	0.9193	0.9388	0.9584	0.9779	0.9974	0.9979	0.9985	0.999
80	11	9700.0	279.0	44.0	41.97	172.44	0.3157	0.3304	0.3539	6334	0.4346	0.4416	0.4485	0.4554	0.4623	0.4692	0.5158	0.5624	0.609	0.6555	0.7021	0.7175	0.7328	0.7482	0.7635	0.7789	0.7822	0.7855	0.7888	0.7921	0.7954	0.7836	0.7719	0.7601	0.7484	0.7366	0.767	0.7974	0.8277	0.8581	0.8885	0.9092	0.93	0.9507	0.9714	0.9922	0.9938	0.9953	0.9969
80	12	13020.0	307.0	18.0	41.53	192.59	0.3217	0.3376	0.3406	5999	0.3777	0.387	0.3964	0.4058	0.4152	0.4246	0.4714	0.5182	0.565	0.6118	0.6586	0.6735	0.6884	0.7033	0.7182	0.7331	0.7376	0.7421	0.7466	0.7511	0.7557	0.7461	0.7366	0.727	0.7175	0.708	0.7408	0.7736	0.8065	0.8393	0.8722	0.8946	0.917	0.9394	0.9618	0.9841	0.9871	0.99	0.993
80	13	10340.0	307.0	110.0	37.7	211.46	0.3329	0.3455	0.3217	5481	0.3566	0.3649	0.3731	0.3814	0.3896	0.3979	0.4408	0.4837	0.5266	0.5695	0.6123	0.628	0.6436	0.6592	0.6749	0.6905	0.6957	0.701	0.7062	0.7115	0.7167	0.7082	0.6996	0.6911	0.6825	0.674	0.7065	0.739	0.7715	0.8041	0.8366	0.8599	0.8833	0.9067	0.93	0.9534	0.9578	0.9621	0.9664
80	14	7040.0	267.0	200.0	31.19	227.89	0.3211	0.3336	0.3454	6042	0.4395	0.4454	0.4514	0.4573	0.4632	0.4691	0.5141	0.5591	0.604	0.649	0.694	0.71	0.7261	0.7422	0.7582	0.7743	0.7778	0.7813	0.7848	0.7883	0.7918	0.78	0.7682	0.7564	0.7446	0.7328	0.763	0.7931	0.8232	0.8533	0.8834	0.9046	0.9259	0.9471	0.9683	0.9895	0.9916	0.9937	0.9958
80	15	4190.0	192.0	284.0	22.87	241.92	0.3017	0.3145	0.3837	7327	0.5344	0.537	0.5397	0.5423	0.5449	0.5476	0.5938	0.6401	0.6864	0.7327	0.779	0.7949	0.8108	0.8267	0.8426	0.8585	0.8594	0.8604	0.8613	0.8623	0.8632	0.8475	0.8318	0.816	0.8003	0.7846	0.8103	0.836	0.8617	0.8874	0.913	0.9304	0.9478	0.9652	0.9826	1.0	0.9989	0.9977	0.9966
80	16	3340.0	148.0	142.0	13.44	254.22	0.2921	0.3044	0.4035	8231	0.5821	0.5827	0.5834	0.584	0.5847	0.5853	0.6316	0.6779	0.7241	0.7704	0.8167	0.8326	0.8486	0.8645	0.8805	0.8964	0.8961	0.8958	0.8955	0.8952	0.8949	0.8772	0.8595	0.8418	0.8242	0.8065	0.8297	0.8529	0.8761	0.8994	0.9226	0.9381	0.9535	0.969	0.9845	1.0	0.9974	0.9947	0.9921
80	17	1400.0	57.0	45.0	3.43	265.53	0.2738	0.2838	0.4424	10909	0.6766	0.673	0.6694	0.6658	0.6622	0.6586	0.7042	0.7499	0.7955	0.8411	0.8868	0.9031	0.9195	0.9359	0.9522	0.9686	0.9659	0.9633	0.9606	0.958	0.9554	0.9339	0.9124	0.8909	0.8694	0.848	0.8663	0.8847	0.9031	0.9215	0.9399	0.9519	0.9639	0.9759	0.988	1.0	0.9947	0.9894	0.984
80	18	120.0	3.0	0.0	-	-	-	-	-	-	-	-	-	-	-	-	-	-	-	-	-	-	-	-	-	-	-	-	-	-	-	-	-	-	-	-	-	-	-	-	-	-	-	-	-	-	-	-	-
80	19	0.0	0.0	0.0	-	-	-	-	-	-	-	-	-	-	-	-	-	-	-	-	-	-	-	-	-	-	-	-	-	-	-	-	-	-	-	-	-	-	-	-	-	-	-	-	-	-	-	-	-
80	20	0.0	0.0	0.0	-	-	-	-	-	-	-	-	-	-	-	-	-	-	-	-	-	-	-	-	-	-	-	-	-	-	-	-	-	-	-	-	-	-	-	-	-	-	-	-	-	-	-	-	-
80	21	0.0	0.0	0.0	-	-	-	-	-	-	-	-	-	-	-	-	-	-	-	-	-	-	-	-	-	-	-	-	-	-	-	-	-	-	-	-	-	-	-	-	-	-	-	-	-	-	-	-	-
80	22	0.0	0.0	0.0	-	-	-	-	-	-	-	-	-	-	-	-	-	-	-	-	-	-	-	-	-	-	-	-	-	-	-	-	-	-	-	-	-	-	-	-	-	-	-	-	-	-	-	-	-
80	23	0.0	0.0	0.0	-	-	-	-	-	-	-	-	-	-	-	-	-	-	-	-	-	-	-	-	-	-	-	-	-	-	-	-	-	-	-	-	-	-	-	-	-	-	-	-	-	-	-	-	-
81	0	0.0	0.0	0.0	-	-	-	-	-	-	-	-	-	-	-	-	-	-	-	-	-	-	-	-	-	-	-	-	-	-	-	-	-	-	-	-	-	-	-	-	-	-	-	-	-	-	-	-	-
81	1	0.0	0.0	0.0	-	-	-	-	-	-	-	-	-	-	-	-	-	-	-	-	-	-	-	-	-	-	-	-	-	-	-	-	-	-	-	-	-	-	-	-	-	-	-	-	-	-	-	-	-
81	2	0.0	0.0	0.0	-	-	-	-	-	-	-	-	-	-	-	-	-	-	-	-	-	-	-	-	-	-	-	-	-	-	-	-	-	-	-	-	-	-	-	-	-	-	-	-	-	-	-	-	-
81	3	0.0	0.0	0.0	-	-	-	-	-	-	-	-	-	-	-	-	-	-	-	-	-	-	-	-	-	-	-	-	-	-	-	-	-	-	-	-	-	-	-	-	-	-	-	-	-	-	-	-	-
81	4	0.0	0.0	0.0	-	-	-	-	-	-	-	-	-	-	-	-	-	-	-	-	-	-	-	-	-	-	-	-	-	-	-	-	-	-	-	-	-	-	-	-	-	-	-	-	-	-	-	-	-
81	5	0.0	0.0	0.0	-	-	-	-	-	-	-	-	-	-	-	-	-	-	-	-	-	-	-	-	-	-	-	-	-	-	-	-	-	-	-	-	-	-	-	-	-	-	-	-	-	-	-	-	-
81	6	300.0	9.0	0.0	6.33	97.05	0.25	0.2549	0.4951	19331	0.7553	0.7463	0.7373	0.7284	0.7194	0.7104	0.752	0.7937	0.8353	0.8769	0.9186	0.9349	0.9511	0.9674	0.9837	1.0	0.9948	0.9896	0.9844	0.9792	0.9741	0.9492	0.9243	0.8994	0.8746	0.8497	0.8611	0.8726	0.8841	0.8956	0.907	0.9145	0.922	0.9294	0.9369	0.9444	0.9364	0.9284	0.9205
81	7	1930.0	77.0	51.0	16.24	108.55	0.2878	0.2992	0.413	8741	0.611	0.6102	0.6095	0.6088	0.6081	0.6073	0.6532	0.6992	0.7451	0.791	0.8369	0.8531	0.8692	0.8854	0.9015	0.9177	0.9167	0.9157	0.9147	0.9138	0.9128	0.894	0.8751	0.8563	0.8375	0.8187	0.8404	0.8622	0.8839	0.9057	0.9274	0.942	0.9565	0.971	0.9855	1.0	0.9966	0.9932	0.9899
81	8	3570.0	155.0	175.0	25.47	121.23	0.297	0.3096	0.3933	7741	0.5572	0.5589	0.5606	0.5623	0.564	0.5657	0.612	0.6584	0.7047	0.751	0.7973	0.8132	0.8291	0.845	0.8609	0.8768	0.8772	0.8775	0.8778	0.8782	0.8785	0.8619	0.8452	0.8285	0.8119	0.7952	0.8197	0.8442	0.8687	0.8932	0.9177	0.9342	0.9506	0.9671	0.9835	1.0	0.9981	0.9962	0.9944
81	9	4740.0	211.0	290.0	33.43	135.86	0.3042	0.3172	0.3786	7125	0.5206	0.5238	0.527	0.5303	0.5335	0.5367	0.583	0.6293	0.6756	0.7219	0.7683	0.7841	0.8	0.8159	0.8318	0.8476	0.8489	0.8502	0.8515	0.8528	0.8541	0.839	0.8238	0.8087	0.7935	0.7784	0.8048	0.8312	0.8576	0.884	0.9104	0.9283	0.9462	0.9641	0.9821	1.0	0.9993	0.9986	0.9978
81	10	8310.0	307.0	161.0	39.36	153.02	0.3204	0.3335	0.346	6078	0.4341	0.4404	0.4467	0.453	0.4593	0.4657	0.511	0.5563	0.6016	0.647	0.6923	0.7082	0.724	0.7399	0.7558	0.7717	0.7752	0.7788	0.7823	0.7859	0.7894	0.7778	0.7662	0.7546	0.743	0.7314	0.7618	0.7922	0.8225	0.8529	0.8833	0.9045	0.9258	0.947	0.9683	0.9895	0.9916	0.9937	0.9958
81	11	10820.0	317.0	109.0	42.38	172.5	0.3314	0.3444	0.3242	5546	0.3628	0.3711	0.3795	0.3878	0.3962	0.4045	0.4481	0.4917	0.5352	0.5788	0.6224	0.638	0.6536	0.6693	0.6849	0.7006	0.7057	0.7109	0.716	0.7212	0.7263	0.7175	0.7087	0.7	0.6912	0.6824	0.715	0.7477	0.7803	0.813	0.8457	0.869	0.8923	0.9156	0.9389	0.9623	0.9664	0.9706	0.9747
81	12	13140.0	309.0	17.0	41.91	192.77	0.3221	0.338	0.34	5979	0.3754	0.3849	0.3944	0.4038	0.4133	0.4227	0.4695	0.5162	0.5629	0.6097	0.6564	0.6713	0.6862	0.701	0.7159	0.7308	0.7354	0.7399	0.7445	0.7491	0.7536	0.7442	0.7347	0.7253	0.7158	0.7064	0.7393	0.7722	0.8051	0.838	0.8709	0.8933	0.9158	0.9382	0.9607	0.9831	0.9861	0.9891	0.9921
81	13	9520.0	276.0	44.0	38.05	211.73	0.317	0.3316	0.3514	6260	0.4278	0.4349	0.4421	0.4492	0.4564	0.4635	0.51	0.5565	0.603	0.6494	0.6959	0.7113	0.7266	0.742	0.7573	0.7727	0.7762	0.7796	0.7831	0.7866	0.7901	0.7786	0.7671	0.7556	0.7442	0.7327	0.7634	0.794	0.8247	0.8554	0.8861	0.9071	0.9281	0.9491	0.9701	0.9911	0.9929	0.9946	0.9964
81	14	10400.0	253.0	16.0	31.5	228.2	0.3139	0.3299	0.3562	6433	0.4237	0.4315	0.4393	0.4471	0.4549	0.4627	0.5101	0.5575	0.6049	0.6524	0.6998	0.7147	0.7297	0.7446	0.7596	0.7745	0.7779	0.7813	0.7846	0.788	0.7914	0.78	0.7686	0.7571	0.7457	0.7343	0.7652	0.7961	0.827	0.8578	0.8887	0.9095	0.9302	0.951	0.9717	0.9925	0.994	0.9955	0.997
81	15	7620.0	193.0	11.0	23.14	242.25	0.3032	0.3191	0.3777	7163	0.4813	0.487	0.4927	0.4984	0.5042	0.5099	0.5579	0.6059	0.6539	0.7019	0.75	0.765	0.7799	0.7949	0.8099	0.8249	0.8268	0.8287	0.8306	0.8325	0.8344	0.8207	0.8069	0.7932	0.7794	0.7656	0.7939	0.8222	0.8505	0.8787	0.907	0.9256	0.9442	0.9628	0.9814	1.0	0.9997	0.9994	0.999
81	16	4430.0	118.0	4.0	13.69	254.55	0.2735	0.2855	0.441	10828	0.6529	0.6508	0.6487	0.6465	0.6444	0.6423	0.6889	0.7355	0.7821	0.8287	0.8753	0.8911	0.907	0.9228	0.9387	0.9546	0.9523	0.95	0.9478	0.9455	0.9432	0.9226	0.902	0.8814	0.8607	0.8401	0.8596	0.8791	0.8986	0.9182	0.9377	0.9501	0.9626	0.9751	0.9875	1.0	0.995	0.9899	0.9849
81	17	1490.0	40.0	0.0	3.68	265.86	0.257	0.2639	0.4791	15721	0.7377	0.7304	0.7231	0.7157	0.7084	0.7011	0.7445	0.7879	0.8313	0.8747	0.9181	0.9345	0.9509	0.9672	0.9836	1.0	0.9955	0.991	0.9865	0.9821	0.9776	0.9535	0.9294	0.9054	0.8813	0.8572	0.8709	0.8846	0.8983	0.912	0.9257	0.9346	0.9435	0.9523	0.9612	0.9701	0.9628	0.9555	0.9482
81	18	90.0	2.0	0.0	-	-	-	-	-	-	-	-	-	-	-	-	-	-	-	-	-	-	-	-	-	-	-	-	-	-	-	-	-	-	-	-	-	-	-	-	-	-	-	-	-	-	-	-	-
81	19	0.0	0.0	0.0	-	-	-	-	-	-	-	-	-	-	-	-	-	-	-	-	-	-	-	-	-	-	-	-	-	-	-	-	-	-	-	-	-	-	-	-	-	-	-	-	-	-	-	-	-
81	20	0.0	0.0	0.0	-	-	-	-	-	-	-	-	-	-	-	-	-	-	-	-	-	-	-	-	-	-	-	-	-	-	-	-	-	-	-	-	-	-	-	-	-	-	-	-	-	-	-	-	-
81	21	0.0	0.0	0.0	-	-	-	-	-	-	-	-	-	-	-	-	-	-	-	-	-	-	-	-	-	-	-	-	-	-	-	-	-	-	-	-	-	-	-	-	-	-	-	-	-	-	-	-	-
81	22	0.0	0.0	0.0	-	-	-	-	-	-	-	-	-	-	-	-	-	-	-	-	-	-	-	-	-	-	-	-	-	-	-	-	-	-	-	-	-	-	-	-	-	-	-	-	-	-	-	-	-
81	23	0.0	0.0	0.0	-	-	-	-	-	-	-	-	-	-	-	-	-	-	-	-	-	-	-	-	-	-	-	-	-	-	-	-	-	-	-	-	-	-	-	-	-	-	-	-	-	-	-	-	-
82	0	0.0	0.0	0.0	-	-	-	-	-	-	-	-	-	-	-	-	-	-	-	-	-	-	-	-	-	-	-	-	-	-	-	-	-	-	-	-	-	-	-	-	-	-	-	-	-	-	-	-	-
82	1	0.0	0.0	0.0	-	-	-	-	-	-	-	-	-	-	-	-	-	-	-	-	-	-	-	-	-	-	-	-	-	-	-	-	-	-	-	-	-	-	-	-	-	-	-	-	-	-	-	-	-
82	2	0.0	0.0	0.0	-	-	-	-	-	-	-	-	-	-	-	-	-	-	-	-	-	-	-	-	-	-	-	-	-	-	-	-	-	-	-	-	-	-	-	-	-	-	-	-	-	-	-	-	-
82	3	0.0	0.0	0.0	-	-	-	-	-	-	-	-	-	-	-	-	-	-	-	-	-	-	-	-	-	-	-	-	-	-	-	-	-	-	-	-	-	-	-	-	-	-	-	-	-	-	-	-	-
82	4	0.0	0.0	0.0	-	-	-	-	-	-	-	-	-	-	-	-	-	-	-	-	-	-	-	-	-	-	-	-	-	-	-	-	-	-	-	-	-	-	-	-	-	-	-	-	-	-	-	-	-
82	5	0.0	0.0	0.0	-	-	-	-	-	-	-	-	-	-	-	-	-	-	-	-	-	-	-	-	-	-	-	-	-	-	-	-	-	-	-	-	-	-	-	-	-	-	-	-	-	-	-	-	-
82	6	340.0	9.0	0.0	6.69	96.84	0.25	0.2549	0.4951	19331	0.7553	0.7463	0.7373	0.7284	0.7194	0.7104	0.752	0.7937	0.8353	0.8769	0.9186	0.9349	0.9511	0.9674	0.9837	1.0	0.9948	0.9896	0.9844	0.9792	0.9741	0.9492	0.9243	0.8994	0.8746	0.8497	0.8611	0.8726	0.8841	0.8956	0.907	0.9145	0.922	0.9294	0.9369	0.9444	0.9364	0.9284	0.9205
82	7	1600.0	74.0	110.0	16.6	108.34	0.2757	0.2861	0.4382	10540	0.6647	0.6617	0.6587	0.6557	0.6527	0.6496	0.6955	0.7413	0.7871	0.8329	0.8787	0.895	0.9112	0.9275	0.9438	0.96	0.9576	0.9553	0.9529	0.9505	0.9481	0.9271	0.9061	0.8851	0.8641	0.8431	0.862	0.881	0.9	0.919	0.938	0.9504	0.9628	0.9752	0.9876	1.0	0.995	0.9899	0.9849
82	8	3330.0	160.0	243.0	25.84	121.04	0.2952	0.3077	0.3971	7913	0.5659	0.5672	0.5686	0.5699	0.5713	0.5726	0.619	0.6653	0.7116	0.7579	0.8043	0.8202	0.8361	0.852	0.8679	0.8838	0.8839	0.884	0.8841	0.8842	0.8843	0.8673	0.8503	0.8333	0.8163	0.7992	0.8233	0.8473	0.8714	0.8954	0.9195	0.9356	0.9517	0.9678	0.9839	1.0	0.9978	0.9957	0.9935
82	9	4900.0	217.0	389.0	33.82	135.72	0.3053	0.3184	0.3763	7040	0.5142	0.5177	0.5212	0.5247	0.5282	0.5317	0.578	0.6244	0.6707	0.717	0.7634	0.7792	0.7951	0.8109	0.8268	0.8427	0.8441	0.8456	0.847	0.8485	0.85	0.8351	0.8202	0.8053	0.7904	0.7755	0.8022	0.829	0.8557	0.8824	0.9091	0.9273	0.9455	0.9637	0.9818	1.0	0.9995	0.9989	0.9984
82	10	6050.0	250.0	454.0	39.76	152.96	0.3074	0.3209	0.3717	6882	0.4973	0.5016	0.5059	0.5102	0.5145	0.5189	0.5654	0.6119	0.6585	0.705	0.7515	0.7673	0.783	0.7988	0.8145	0.8302	0.8321	0.8339	0.8358	0.8377	0.8395	0.8253	0.8111	0.7968	0.7826	0.7684	0.796	0.8235	0.8511	0.8787	0.9063	0.925	0.9438	0.9625	0.9813	1.0	0.9999	0.9998	0.9997
82	11	7070.0	266.0	493.0	42.79	172.56	0.3117	0.3253	0.363	6589	0.4751	0.4802	0.4853	0.4903	0.4954	0.5005	0.5467	0.593	0.6392	0.6855	0.7317	0.7474	0.7632	0.7789	0.7947	0.8104	0.8129	0.8153	0.8177	0.8202	0.8226	0.8093	0.796	0.7826	0.7693	0.756	0.7846	0.8132	0.8417	0.8703	0.8989	0.9185	0.9381	0.9577	0.9773	0.9969	0.9975	0.9981	0.9987
82	12	7510.0	274.0	499.0	42.3	192.96	0.3155	0.329	0.3554	6354	0.4552	0.4609	0.4667	0.4724	0.4782	0.4839	0.5298	0.5758	0.6217	0.6676	0.7136	0.7293	0.7451	0.7608	0.7766	0.7923	0.7953	0.7982	0.8012	0.8041	0.8071	0.7946	0.7821	0.7696	0.7571	0.7446	0.774	0.8035	0.833	0.8624	0.8919	0.9122	0.9325	0.9529	0.9732	0.9936	0.9949	0.9962	0.9974
82	13	7640.0	287.0	422.0	38.4	212.01	0.3183	0.3314	0.3503	6193	0.4456	0.4515	0.4574	0.4634	0.4693	0.4753	0.5208	0.5663	0.6119	0.6574	0.7029	0.7188	0.7346	0.7505	0.7664	0.7822	0.7855	0.7887	0.792	0.7952	0.7985	0.7864	0.7743	0.7622	0.7502	0.7381	0.768	0.7978	0.8277	0.8576	0.8874	0.9082	0.929	0.9499	0.9707	0.9915	0.9932	0.9949	0.9966
82	14	6610.0	268.0	338.0	31.81	228.52	0.3162	0.3293	0.3546	6314	0.4577	0.4633	0.4688	0.4743	0.4798	0.4853	0.531	0.5767	0.6224	0.6681	0.7137	0.7296	0.7455	0.7614	0.7772	0.7931	0.796	0.799	0.8019	0.8049	0.8078	0.7952	0.7827	0.7701	0.7575	0.7449	0.7743	0.8036	0.8329	0.8623	0.8916	0.912	0.9323	0.9527	0.9731	0.9934	0.9947	0.996	0.9974
82	15	4840.0	217.0	252.0	23.42	242.59	0.3064	0.3194	0.3743	6960	0.5108	0.5144	0.518	0.5216	0.5252	0.5288	0.575	0.6212	0.6675	0.7137	0.7599	0.7758	0.7917	0.8076	0.8235	0.8394	0.841	0.8426	0.8442	0.8458	0.8473	0.8326	0.8179	0.8031	0.7884	0.7736	0.8005	0.8275	0.8544	0.8813	0.9082	0.9266	0.9449	0.9633	0.9816	1.0	0.9996	0.9992	0.9989
82	16	2540.0	127.0	313.0	13.95	254.88	0.2782	0.2895	0.4323	10071	0.6459	0.6438	0.6418	0.6397	0.6376	0.6356	0.6817	0.7279	0.774	0.8202	0.8663	0.8824	0.8985	0.9145	0.9306	0.9467	0.9447	0.9428	0.9408	0.9388	0.9369	0.9166	0.8963	0.876	0.8557	0.8355	0.8554	0.8753	0.8952	0.9151	0.9351	0.9481	0.961	0.974	0.987	1.0	0.9954	0.9908	0.9862
82	17	1510.0	71.0	91.0	3.92	266.19	0.2688	0.2783	0.4529	11971	0.698	0.6935	0.6889	0.6844	0.6799	0.6753	0.7209	0.7664	0.812	0.8575	0.9031	0.9195	0.9359	0.9523	0.9688	0.9852	0.982	0.9788	0.9756	0.9724	0.9693	0.9469	0.9246	0.9022	0.8799	0.8575	0.8748	0.8921	0.9094	0.9266	0.9439	0.9551	0.9664	0.9776	0.9888	1.0	0.994	0.9881	0.9821
82	18	190.0	5.0	0.0	-	-	-	-	-	-	-	-	-	-	-	-	-	-	-	-	-	-	-	-	-	-	-	-	-	-	-	-	-	-	-	-	-	-	-	-	-	-	-	-	-	-	-	-	-
82	19	0.0	0.0	0.0	-	-	-	-	-	-	-	-	-	-	-	-	-	-	-	-	-	-	-	-	-	-	-	-	-	-	-	-	-	-	-	-	-	-	-	-	-	-	-	-	-	-	-	-	-
82	20	0.0	0.0	0.0	-	-	-	-	-	-	-	-	-	-	-	-	-	-	-	-	-	-	-	-	-	-	-	-	-	-	-	-	-	-	-	-	-	-	-	-	-	-	-	-	-	-	-	-	-
82	21	0.0	0.0	0.0	-	-	-	-	-	-	-	-	-	-	-	-	-	-	-	-	-	-	-	-	-	-	-	-	-	-	-	-	-	-	-	-	-	-	-	-	-	-	-	-	-	-	-	-	-
82	22	0.0	0.0	0.0	-	-	-	-	-	-	-	-	-	-	-	-	-	-	-	-	-	-	-	-	-	-	-	-	-	-	-	-	-	-	-	-	-	-	-	-	-	-	-	-	-	-	-	-	-
82	23	0.0	0.0	0.0	-	-	-	-	-	-	-	-	-	-	-	-	-	-	-	-	-	-	-	-	-	-	-	-	-	-	-	-	-	-	-	-	-	-	-	-	-	-	-	-	-	-	-	-	-
83	0	0.0	0.0	0.0	-	-	-	-	-	-	-	-	-	-	-	-	-	-	-	-	-	-	-	-	-	-	-	-	-	-	-	-	-	-	-	-	-	-	-	-	-	-	-	-	-	-	-	-	-
83	1	0.0	0.0	0.0	-	-	-	-	-	-	-	-	-	-	-	-	-	-	-	-	-	-	-	-	-	-	-	-	-	-	-	-	-	-	-	-	-	-	-	-	-	-	-	-	-	-	-	-	-
83	2	0.0	0.0	0.0	-	-	-	-	-	-	-	-	-	-	-	-	-	-	-	-	-	-	-	-	-	-	-	-	-	-	-	-	-	-	-	-	-	-	-	-	-	-	-	-	-	-	-	-	-
83	3	0.0	0.0	0.0	-	-	-	-	-	-	-	-	-	-	-	-	-	-	-	-	-	-	-	-	-	-	-	-	-	-	-	-	-	-	-	-	-	-	-	-	-	-	-	-	-	-	-	-	-
83	4	0.0	0.0	0.0	-	-	-	-	-	-	-	-	-	-	-	-	-	-	-	-	-	-	-	-	-	-	-	-	-	-	-	-	-	-	-	-	-	-	-	-	-	-	-	-	-	-	-	-	-
83	5	0.0	0.0	0.0	-	-	-	-	-	-	-	-	-	-	-	-	-	-	-	-	-	-	-	-	-	-	-	-	-	-	-	-	-	-	-	-	-	-	-	-	-	-	-	-	-	-	-	-	-
83	6	370.0	10.0	0.0	7.04	96.62	0.25	0.2549	0.4951	19331	0.7553	0.7463	0.7373	0.7284	0.7194	0.7104	0.752	0.7937	0.8353	0.8769	0.9186	0.9349	0.9511	0.9674	0.9837	1.0	0.9948	0.9896	0.9844	0.9792	0.9741	0.9492	0.9243	0.8994	0.8746	0.8497	0.8611	0.8726	0.8841	0.8956	0.907	0.9145	0.922	0.9294	0.9369	0.9444	0.9364	0.9284	0.9205
83	7	1010.0	56.0	150.0	16.96	108.13	0.2619	0.27	0.4682	13903	0.7257	0.7195	0.7133	0.7071	0.7009	0.6947	0.7393	0.7839	0.8285	0.873	0.9176	0.9341	0.9506	0.967	0.9835	1.0	0.996	0.992	0.9881	0.9841	0.9801	0.9566	0.9331	0.9096	0.8861	0.8626	0.8778	0.8931	0.9084	0.9236	0.9389	0.9488	0.9586	0.9685	0.9784	0.9883	0.9815	0.9747	0.9679
83	8	4800.0	178.0	60.0	26.22	120.85	0.3059	0.3184	0.3757	7003	0.5199	0.523	0.5261	0.5292	0.5323	0.5354	0.5814	0.6274	0.6734	0.7193	0.7653	0.7814	0.7974	0.8134	0.8295	0.8455	0.8469	0.8483	0.8497	0.8511	0.8525	0.8374	0.8223	0.8072	0.7921	0.7771	0.8035	0.83	0.8564	0.8829	0.9094	0.9275	0.9456	0.9637	0.9819	1.0	0.9995	0.9989	0.9984
83	9	5880.0	234.0	139.0	34.21	135.57	0.3146	0.3274	0.358	6412	0.4706	0.4756	0.4806	0.4855	0.4905	0.4955	0.5412	0.5868	0.6325	0.6781	0.7238	0.7398	0.7557	0.7717	0.7876	0.8036	0.8062	0.8089	0.8116	0.8142	0.8169	0.8038	0.7907	0.7776	0.7645	0.7514	0.7802	0.809	0.8377	0.8665	0.8953	0.9152	0.9352	0.9552	0.9751	0.9951	0.9961	0.997	0.998
83	10	9980.0	311.0	71.0	40.17	152.9	0.3183	0.3328	0.3488	6187	0.4225	0.4298	0.4371	0.4444	0.4517	0.4589	0.5052	0.5515	0.5978	0.6441	0.6904	0.7058	0.7212	0.7366	0.752	0.7674	0.771	0.7747	0.7783	0.7819	0.7855	0.7743	0.763	0.7518	0.7406	0.7293	0.7602	0.7911	0.822	0.8529	0.8838	0.9051	0.9263	0.9475	0.9688	0.99	0.992	0.994	0.996
83	11	11490.0	336.0	36.0	43.2	172.62	0.323	0.3374	0.3395	5937	0.396	0.4042	0.4124	0.4205	0.4287	0.4369	0.4828	0.5287	0.5745	0.6204	0.6663	0.6817	0.6971	0.7125	0.728	0.7434	0.7477	0.752	0.7563	0.7606	0.7649	0.7548	0.7446	0.7344	0.7243	0.7141	0.7462	0.7782	0.8103	0.8424	0.8744	0.8967	0.9189	0.9412	0.9634	0.9856	0.9885	0.9914	0.9942
83	12	13490.0	318.0	15.0	42.69	193.15	0.3229	0.3388	0.3383	5938	0.3705	0.38	0.3896	0.3992	0.4088	0.4183	0.4649	0.5115	0.558	0.6046	0.6511	0.666	0.6809	0.6957	0.7106	0.7255	0.7301	0.7348	0.7395	0.7442	0.7489	0.7396	0.7303	0.7211	0.7118	0.7026	0.7356	0.7687	0.8017	0.8347	0.8678	0.8904	0.913	0.9355	0.9581	0.9807	0.9839	0.987	0.9902
83	13	12620.0	299.0	17.0	38.74	212.29	0.3207	0.3367	0.3426	6051	0.3838	0.393	0.4022	0.4114	0.4206	0.4299	0.4768	0.5237	0.5707	0.6176	0.6645	0.6795	0.6944	0.7093	0.7242	0.7391	0.7434	0.7478	0.7522	0.7566	0.761	0.7512	0.7414	0.7316	0.7218	0.712	0.7447	0.7773	0.8099	0.8426	0.8752	0.8974	0.9196	0.9418	0.964	0.9862	0.989	0.9917	0.9945
83	14	10630.0	258.0	16.0	32.12	228.85	0.3147	0.3307	0.3546	6385	0.4192	0.4272	0.4351	0.4431	0.451	0.459	0.5064	0.5537	0.6011	0.6484	0.6958	0.7107	0.7257	0.7406	0.7555	0.7705	0.774	0.7775	0.781	0.7844	0.7879	0.7767	0.7655	0.7543	0.743	0.7318	0.7629	0.794	0.825	0.8561	0.8872	0.9081	0.929	0.9499	0.9709	0.9918	0.9934	0.9951	0.9967
83	15	7800.0	197.0	11.0	23.69	242.92	0.304	0.3199	0.3761	7102	0.4774	0.4833	0.4892	0.4951	0.5009	0.5068	0.5548	0.6028	0.6508	0.6988	0.7468	0.7618	0.7768	0.7918	0.8068	0.8218	0.8238	0.8258	0.8278	0.8298	0.8318	0.8182	0.8046	0.791	0.7774	0.7638	0.7923	0.8208	0.8492	0.8777	0.9062	0.925	0.9437	0.9625	0.9812	1.0	0.9998	0.9996	0.9994
83	16	4140.0	106.0	0.0	14.2	255.22	0.2728	0.2848	0.4424	10957	0.6552	0.6529	0.6507	0.6485	0.6463	0.6441	0.6907	0.7373	0.7839	0.8306	0.8772	0.893	0.9089	0.9247	0.9406	0.9564	0.9541	0.9518	0.9494	0.9471	0.9448	0.9241	0.9033	0.8826	0.8619	0.8412	0.8606	0.88	0.8994	0.9188	0.9382	0.9505	0.9629	0.9753	0.9876	1.0	0.9949	0.9897	0.9846
83	17	1210.0	31.0	0.0	4.16	266.53	0.255	0.2619	0.4831	16498	0.7395	0.732	0.7246	0.7171	0.7096	0.7022	0.7455	0.7887	0.832	0.8753	0.9186	0.9349	0.9512	0.9674	0.9837	1.0	0.9954	0.9908	0.9862	0.9816	0.9769	0.9528	0.9286	0.9044	0.8803	0.8561	0.8695	0.8828	0.8962	0.9096	0.923	0.9316	0.9402	0.9488	0.9574	0.966	0.9586	0.9511	0.9437
83	18	60.0	2.0	0.0	-	-	-	-	-	-	-	-	-	-	-	-	-	-	-	-	-	-	-	-	-	-	-	-	-	-	-	-	-	-	-	-	-	-	-	-	-	-	-	-	-	-	-	-	-
83	19	0.0	0.0	0.0	-	-	-	-	-	-	-	-	-	-	-	-	-	-	-	-	-	-	-	-	-	-	-	-	-	-	-	-	-	-	-	-	-	-	-	-	-	-	-	-	-	-	-	-	-
83	20	0.0	0.0	0.0	-	-	-	-	-	-	-	-	-	-	-	-	-	-	-	-	-	-	-	-	-	-	-	-	-	-	-	-	-	-	-	-	-	-	-	-	-	-	-	-	-	-	-	-	-
83	21	0.0	0.0	0.0	-	-	-	-	-	-	-	-	-	-	-	-	-	-	-	-	-	-	-	-	-	-	-	-	-	-	-	-	-	-	-	-	-	-	-	-	-	-	-	-	-	-	-	-	-
83	22	0.0	0.0	0.0	-	-	-	-	-	-	-	-	-	-	-	-	-	-	-	-	-	-	-	-	-	-	-	-	-	-	-	-	-	-	-	-	-	-	-	-	-	-	-	-	-	-	-	-	-
83	23	0.0	0.0	0.0	-	-	-	-	-	-	-	-	-	-	-	-	-	-	-	-	-	-	-	-	-	-	-	-	-	-	-	-	-	-	-	-	-	-	-	-	-	-	-	-	-	-	-	-	-
84	0	0.0	0.0	0.0	-	-	-	-	-	-	-	-	-	-	-	-	-	-	-	-	-	-	-	-	-	-	-	-	-	-	-	-	-	-	-	-	-	-	-	-	-	-	-	-	-	-	-	-	-
84	1	0.0	0.0	0.0	-	-	-	-	-	-	-	-	-	-	-	-	-	-	-	-	-	-	-	-	-	-	-	-	-	-	-	-	-	-	-	-	-	-	-	-	-	-	-	-	-	-	-	-	-
84	2	0.0	0.0	0.0	-	-	-	-	-	-	-	-	-	-	-	-	-	-	-	-	-	-	-	-	-	-	-	-	-	-	-	-	-	-	-	-	-	-	-	-	-	-	-	-	-	-	-	-	-
84	3	0.0	0.0	0.0	-	-	-	-	-	-	-	-	-	-	-	-	-	-	-	-	-	-	-	-	-	-	-	-	-	-	-	-	-	-	-	-	-	-	-	-	-	-	-	-	-	-	-	-	-
84	4	0.0	0.0	0.0	-	-	-	-	-	-	-	-	-	-	-	-	-	-	-	-	-	-	-	-	-	-	-	-	-	-	-	-	-	-	-	-	-	-	-	-	-	-	-	-	-	-	-	-	-
84	5	0.0	0.0	0.0	-	-	-	-	-	-	-	-	-	-	-	-	-	-	-	-	-	-	-	-	-	-	-	-	-	-	-	-	-	-	-	-	-	-	-	-	-	-	-	-	-	-	-	-	-
[truncated: 6,762 more rows]
[truncated: 137 more columns]
