# Supplementary material for: Dataset describing two reference models for full-spectral lighting and daylight simulations together with implementations for two software systems
Source: Data Brief. 2026 Jun 1;67:112922. doi: 10.1016/j.dib.2026.112922 (PMC13264115; doi:10.1016/j.dib.2026.112922)
Supplement: Supplementary file 1 [file mmc1.zip › weather/DEU_Stuttgart.107380_IWEC.aowl]

DOY	HOD	ZenLum	HrzDfRad	DrNrmRad	SunAlt	SunAz	CIE_x	CIE_y	CIE_z	CCT	380	382	384	386	388	390	392	394	396	398	400	402	404	406	408	410	412	414	416	418	420	422	424	426	428	430	432	434	436	438	440	442	444	446	448	450	452	454	456
1	0	0.0	0.0	0.0	-	-	-	-	-	-	-	-	-	-	-	-	-	-	-	-	-	-	-	-	-	-	-	-	-	-	-	-	-	-	-	-	-	-	-	-	-	-	-	-	-	-	-	-	-
1	1	0.0	0.0	0.0	-	-	-	-	-	-	-	-	-	-	-	-	-	-	-	-	-	-	-	-	-	-	-	-	-	-	-	-	-	-	-	-	-	-	-	-	-	-	-	-	-	-	-	-	-
1	2	0.0	0.0	0.0	-	-	-	-	-	-	-	-	-	-	-	-	-	-	-	-	-	-	-	-	-	-	-	-	-	-	-	-	-	-	-	-	-	-	-	-	-	-	-	-	-	-	-	-	-
1	3	0.0	0.0	0.0	-	-	-	-	-	-	-	-	-	-	-	-	-	-	-	-	-	-	-	-	-	-	-	-	-	-	-	-	-	-	-	-	-	-	-	-	-	-	-	-	-	-	-	-	-
1	4	0.0	0.0	0.0	-	-	-	-	-	-	-	-	-	-	-	-	-	-	-	-	-	-	-	-	-	-	-	-	-	-	-	-	-	-	-	-	-	-	-	-	-	-	-	-	-	-	-	-	-
1	5	0.0	0.0	0.0	-	-	-	-	-	-	-	-	-	-	-	-	-	-	-	-	-	-	-	-	-	-	-	-	-	-	-	-	-	-	-	-	-	-	-	-	-	-	-	-	-	-	-	-	-
1	6	0.0	0.0	0.0	-	-	-	-	-	-	-	-	-	-	-	-	-	-	-	-	-	-	-	-	-	-	-	-	-	-	-	-	-	-	-	-	-	-	-	-	-	-	-	-	-	-	-	-	-
1	7	0.0	0.0	0.0	-	-	-	-	-	-	-	-	-	-	-	-	-	-	-	-	-	-	-	-	-	-	-	-	-	-	-	-	-	-	-	-	-	-	-	-	-	-	-	-	-	-	-	-	-
1	8	130.0	3.0	0.0	4.75	133.55	0.25	0.2549	0.4951	19331	0.7553	0.7463	0.7373	0.7284	0.7194	0.7104	0.752	0.7937	0.8353	0.8769	0.9186	0.9349	0.9511	0.9674	0.9837	1.0	0.9948	0.9896	0.9844	0.9792	0.9741	0.9492	0.9243	0.8994	0.8746	0.8497	0.8611	0.8726	0.8841	0.8956	0.907	0.9145	0.922	0.9294	0.9369	0.9444	0.9364	0.9284	0.9205
1	9	930.0	24.0	0.0	11.15	145.9	0.252	0.2579	0.4901	18044	0.748	0.7397	0.7314	0.7232	0.7149	0.7066	0.749	0.7915	0.8339	0.8763	0.9187	0.935	0.9512	0.9675	0.9837	1.0	0.9951	0.9901	0.9852	0.9803	0.9753	0.9508	0.9262	0.9017	0.8771	0.8525	0.8649	0.8772	0.8895	0.9019	0.9142	0.9222	0.9301	0.9381	0.9461	0.954	0.9463	0.9385	0.9308
1	10	3100.0	89.0	5.0	15.71	159.29	0.266	0.2759	0.4581	12586	0.7008	0.6963	0.6918	0.6873	0.6828	0.6783	0.7241	0.77	0.8158	0.8617	0.9075	0.9238	0.9401	0.9563	0.9726	0.9889	0.9855	0.9822	0.9789	0.9755	0.9722	0.9497	0.9272	0.9047	0.8822	0.8597	0.8768	0.8939	0.911	0.9282	0.9453	0.9562	0.9672	0.9781	0.9891	1.0	0.9938	0.9876	0.9814
1	11	4140.0	116.0	17.0	18.04	173.51	0.2873	0.3005	0.4122	8741	0.5881	0.5888	0.5895	0.5902	0.5909	0.5916	0.6385	0.6854	0.7323	0.7792	0.8261	0.8417	0.8574	0.873	0.8887	0.9043	0.9037	0.9031	0.9024	0.9018	0.9012	0.8832	0.8652	0.8472	0.8292	0.8112	0.834	0.8569	0.8797	0.9026	0.9254	0.9403	0.9553	0.9702	0.9851	1.0	0.9969	0.9937	0.9906
1	12	4490.0	125.0	19.0	17.91	188.02	0.2906	0.3042	0.4052	8356	0.5701	0.5716	0.5731	0.5746	0.5761	0.5776	0.6246	0.6716	0.7186	0.7656	0.8126	0.8282	0.8438	0.8593	0.8749	0.8905	0.8903	0.8901	0.89	0.8898	0.8896	0.8723	0.8551	0.8378	0.8205	0.8032	0.827	0.8508	0.8746	0.8983	0.9221	0.9377	0.9533	0.9688	0.9844	1.0	0.9974	0.9948	0.9921
1	13	4040.0	113.0	16.0	15.32	202.17	0.2869	0.3001	0.4131	8789	0.5897	0.5903	0.591	0.5916	0.5923	0.5929	0.6398	0.6867	0.7336	0.7805	0.8274	0.8431	0.8587	0.8743	0.89	0.9056	0.905	0.9043	0.9036	0.903	0.9023	0.8842	0.8662	0.8481	0.83	0.812	0.8347	0.8575	0.8802	0.903	0.9258	0.9406	0.9555	0.9703	0.9852	1.0	0.9968	0.9936	0.9904
1	14	1490.0	81.0	341.0	10.55	215.46	0.2713	0.2813	0.4474	11396	0.6847	0.6808	0.6769	0.673	0.6691	0.6652	0.7109	0.7566	0.8023	0.848	0.8937	0.91	0.9263	0.9427	0.959	0.9753	0.9725	0.9696	0.9667	0.9638	0.961	0.9392	0.9173	0.8955	0.8737	0.8519	0.8698	0.8878	0.9057	0.9237	0.9416	0.9533	0.965	0.9767	0.9883	1.0	0.9944	0.9888	0.9832
1	15	770.0	43.0	292.0	3.98	227.7	0.2578	0.2648	0.4773	15410	0.7366	0.7294	0.7221	0.7149	0.7077	0.7005	0.744	0.7875	0.831	0.8745	0.9179	0.9344	0.9508	0.9672	0.9836	1.0	0.9956	0.9912	0.9867	0.9823	0.9779	0.9539	0.9299	0.9059	0.8819	0.8579	0.8717	0.8856	0.8995	0.9133	0.9272	0.9362	0.9452	0.9542	0.9632	0.9722	0.965	0.9577	0.9505
1	16	240.0	8.0	0.0	-	-	-	-	-	-	-	-	-	-	-	-	-	-	-	-	-	-	-	-	-	-	-	-	-	-	-	-	-	-	-	-	-	-	-	-	-	-	-	-	-	-	-	-	-
1	17	0.0	0.0	0.0	-	-	-	-	-	-	-	-	-	-	-	-	-	-	-	-	-	-	-	-	-	-	-	-	-	-	-	-	-	-	-	-	-	-	-	-	-	-	-	-	-	-	-	-	-
1	18	0.0	0.0	0.0	-	-	-	-	-	-	-	-	-	-	-	-	-	-	-	-	-	-	-	-	-	-	-	-	-	-	-	-	-	-	-	-	-	-	-	-	-	-	-	-	-	-	-	-	-
1	19	0.0	0.0	0.0	-	-	-	-	-	-	-	-	-	-	-	-	-	-	-	-	-	-	-	-	-	-	-	-	-	-	-	-	-	-	-	-	-	-	-	-	-	-	-	-	-	-	-	-	-
1	20	0.0	0.0	0.0	-	-	-	-	-	-	-	-	-	-	-	-	-	-	-	-	-	-	-	-	-	-	-	-	-	-	-	-	-	-	-	-	-	-	-	-	-	-	-	-	-	-	-	-	-
1	21	0.0	0.0	0.0	-	-	-	-	-	-	-	-	-	-	-	-	-	-	-	-	-	-	-	-	-	-	-	-	-	-	-	-	-	-	-	-	-	-	-	-	-	-	-	-	-	-	-	-	-
1	22	0.0	0.0	0.0	-	-	-	-	-	-	-	-	-	-	-	-	-	-	-	-	-	-	-	-	-	-	-	-	-	-	-	-	-	-	-	-	-	-	-	-	-	-	-	-	-	-	-	-	-
1	23	0.0	0.0	0.0	-	-	-	-	-	-	-	-	-	-	-	-	-	-	-	-	-	-	-	-	-	-	-	-	-	-	-	-	-	-	-	-	-	-	-	-	-	-	-	-	-	-	-	-	-
2	0	0.0	0.0	0.0	-	-	-	-	-	-	-	-	-	-	-	-	-	-	-	-	-	-	-	-	-	-	-	-	-	-	-	-	-	-	-	-	-	-	-	-	-	-	-	-	-	-	-	-	-
2	1	0.0	0.0	0.0	-	-	-	-	-	-	-	-	-	-	-	-	-	-	-	-	-	-	-	-	-	-	-	-	-	-	-	-	-	-	-	-	-	-	-	-	-	-	-	-	-	-	-	-	-
2	2	0.0	0.0	0.0	-	-	-	-	-	-	-	-	-	-	-	-	-	-	-	-	-	-	-	-	-	-	-	-	-	-	-	-	-	-	-	-	-	-	-	-	-	-	-	-	-	-	-	-	-
2	3	0.0	0.0	0.0	-	-	-	-	-	-	-	-	-	-	-	-	-	-	-	-	-	-	-	-	-	-	-	-	-	-	-	-	-	-	-	-	-	-	-	-	-	-	-	-	-	-	-	-	-
2	4	0.0	0.0	0.0	-	-	-	-	-	-	-	-	-	-	-	-	-	-	-	-	-	-	-	-	-	-	-	-	-	-	-	-	-	-	-	-	-	-	-	-	-	-	-	-	-	-	-	-	-
2	5	0.0	0.0	0.0	-	-	-	-	-	-	-	-	-	-	-	-	-	-	-	-	-	-	-	-	-	-	-	-	-	-	-	-	-	-	-	-	-	-	-	-	-	-	-	-	-	-	-	-	-
2	6	0.0	0.0	0.0	-	-	-	-	-	-	-	-	-	-	-	-	-	-	-	-	-	-	-	-	-	-	-	-	-	-	-	-	-	-	-	-	-	-	-	-	-	-	-	-	-	-	-	-	-
2	7	0.0	0.0	0.0	-	-	-	-	-	-	-	-	-	-	-	-	-	-	-	-	-	-	-	-	-	-	-	-	-	-	-	-	-	-	-	-	-	-	-	-	-	-	-	-	-	-	-	-	-
2	8	230.0	6.0	0.0	4.76	133.42	0.25	0.2549	0.4951	19331	0.7553	0.7463	0.7373	0.7284	0.7194	0.7104	0.752	0.7937	0.8353	0.8769	0.9186	0.9349	0.9511	0.9674	0.9837	1.0	0.9948	0.9896	0.9844	0.9792	0.9741	0.9492	0.9243	0.8994	0.8746	0.8497	0.8611	0.8726	0.8841	0.8956	0.907	0.9145	0.922	0.9294	0.9369	0.9444	0.9364	0.9284	0.9205
2	9	810.0	45.0	106.0	11.18	145.77	0.2573	0.2643	0.4784	15592	0.7372	0.7299	0.7227	0.7154	0.7081	0.7008	0.7443	0.7877	0.8312	0.8746	0.9181	0.9344	0.9508	0.9672	0.9836	1.0	0.9955	0.9911	0.9866	0.9822	0.9777	0.9537	0.9296	0.9056	0.8815	0.8575	0.8713	0.885	0.8988	0.9126	0.9263	0.9353	0.9442	0.9531	0.962	0.971	0.9637	0.9564	0.9492
2	10	1440.0	79.0	423.0	15.76	159.17	0.2717	0.2813	0.447	11347	0.6874	0.6833	0.6792	0.6751	0.671	0.6669	0.7124	0.758	0.8035	0.8491	0.8946	0.911	0.9274	0.9438	0.9603	0.9767	0.9738	0.9709	0.968	0.9651	0.9622	0.9403	0.9183	0.8964	0.8745	0.8526	0.8704	0.8883	0.9061	0.9239	0.9418	0.9534	0.9651	0.9767	0.9884	1.0	0.9944	0.9888	0.9832
2	11	1160.0	60.0	645.0	18.11	173.4	0.2678	0.2769	0.4553	12236	0.7065	0.7015	0.6965	0.6915	0.6866	0.6816	0.7269	0.7723	0.8176	0.863	0.9084	0.9249	0.9414	0.9579	0.9744	0.991	0.9876	0.9843	0.9809	0.9775	0.9742	0.9515	0.9288	0.9062	0.8835	0.8608	0.8777	0.8945	0.9114	0.9283	0.9451	0.9561	0.9671	0.978	0.989	1.0	0.9939	0.9878	0.9816
2	12	1480.0	78.0	615.0	18.0	187.92	0.2726	0.2825	0.4449	11145	0.6821	0.6782	0.6744	0.6706	0.6667	0.6629	0.7085	0.7541	0.7997	0.8453	0.8909	0.9073	0.9236	0.94	0.9564	0.9728	0.97	0.9672	0.9644	0.9617	0.9589	0.9372	0.9155	0.8938	0.8721	0.8504	0.8685	0.8866	0.9047	0.9228	0.9409	0.9527	0.9645	0.9763	0.9882	1.0	0.9945	0.989	0.9836
2	13	1750.0	94.0	428.0	15.43	202.09	0.277	0.2878	0.4353	10294	0.6561	0.6535	0.6509	0.6483	0.6457	0.6431	0.6891	0.735	0.781	0.8269	0.8729	0.8891	0.9053	0.9214	0.9376	0.9538	0.9516	0.9494	0.9473	0.9451	0.9429	0.9222	0.9015	0.8809	0.8602	0.8395	0.8589	0.8783	0.8978	0.9172	0.9366	0.9493	0.9619	0.9746	0.9873	1.0	0.9952	0.9904	0.9855
2	14	1190.0	67.0	448.0	10.66	215.4	0.2664	0.2753	0.4583	12592	0.7118	0.7066	0.7014	0.6962	0.691	0.6858	0.7311	0.7765	0.8219	0.8672	0.9126	0.9291	0.9456	0.9622	0.9787	0.9952	0.9917	0.9882	0.9847	0.9812	0.9777	0.9548	0.9319	0.909	0.8862	0.8633	0.8799	0.8964	0.913	0.9296	0.9462	0.9569	0.9677	0.9785	0.9892	1.0	0.9937	0.9874	0.9811
2	15	920.0	49.0	168.0	4.1	227.65	0.2572	0.2642	0.4787	15628	0.7374	0.7301	0.7228	0.7156	0.7083	0.701	0.7444	0.7878	0.8312	0.8747	0.9181	0.9345	0.9508	0.9672	0.9836	1.0	0.9955	0.9911	0.9866	0.9821	0.9776	0.9536	0.9295	0.9055	0.8814	0.8574	0.8711	0.8849	0.8986	0.9123	0.9261	0.935	0.9439	0.9528	0.9617	0.9706	0.9633	0.956	0.9487
2	16	160.0	4.0	0.0	-	-	-	-	-	-	-	-	-	-	-	-	-	-	-	-	-	-	-	-	-	-	-	-	-	-	-	-	-	-	-	-	-	-	-	-	-	-	-	-	-	-	-	-	-
2	17	0.0	0.0	0.0	-	-	-	-	-	-	-	-	-	-	-	-	-	-	-	-	-	-	-	-	-	-	-	-	-	-	-	-	-	-	-	-	-	-	-	-	-	-	-	-	-	-	-	-	-
2	18	0.0	0.0	0.0	-	-	-	-	-	-	-	-	-	-	-	-	-	-	-	-	-	-	-	-	-	-	-	-	-	-	-	-	-	-	-	-	-	-	-	-	-	-	-	-	-	-	-	-	-
2	19	0.0	0.0	0.0	-	-	-	-	-	-	-	-	-	-	-	-	-	-	-	-	-	-	-	-	-	-	-	-	-	-	-	-	-	-	-	-	-	-	-	-	-	-	-	-	-	-	-	-	-
2	20	0.0	0.0	0.0	-	-	-	-	-	-	-	-	-	-	-	-	-	-	-	-	-	-	-	-	-	-	-	-	-	-	-	-	-	-	-	-	-	-	-	-	-	-	-	-	-	-	-	-	-
2	21	0.0	0.0	0.0	-	-	-	-	-	-	-	-	-	-	-	-	-	-	-	-	-	-	-	-	-	-	-	-	-	-	-	-	-	-	-	-	-	-	-	-	-	-	-	-	-	-	-	-	-
2	22	0.0	0.0	0.0	-	-	-	-	-	-	-	-	-	-	-	-	-	-	-	-	-	-	-	-	-	-	-	-	-	-	-	-	-	-	-	-	-	-	-	-	-	-	-	-	-	-	-	-	-
2	23	0.0	0.0	0.0	-	-	-	-	-	-	-	-	-	-	-	-	-	-	-	-	-	-	-	-	-	-	-	-	-	-	-	-	-	-	-	-	-	-	-	-	-	-	-	-	-	-	-	-	-
3	0	0.0	0.0	0.0	-	-	-	-	-	-	-	-	-	-	-	-	-	-	-	-	-	-	-	-	-	-	-	-	-	-	-	-	-	-	-	-	-	-	-	-	-	-	-	-	-	-	-	-	-
3	1	0.0	0.0	0.0	-	-	-	-	-	-	-	-	-	-	-	-	-	-	-	-	-	-	-	-	-	-	-	-	-	-	-	-	-	-	-	-	-	-	-	-	-	-	-	-	-	-	-	-	-
3	2	0.0	0.0	0.0	-	-	-	-	-	-	-	-	-	-	-	-	-	-	-	-	-	-	-	-	-	-	-	-	-	-	-	-	-	-	-	-	-	-	-	-	-	-	-	-	-	-	-	-	-
3	3	0.0	0.0	0.0	-	-	-	-	-	-	-	-	-	-	-	-	-	-	-	-	-	-	-	-	-	-	-	-	-	-	-	-	-	-	-	-	-	-	-	-	-	-	-	-	-	-	-	-	-
3	4	0.0	0.0	0.0	-	-	-	-	-	-	-	-	-	-	-	-	-	-	-	-	-	-	-	-	-	-	-	-	-	-	-	-	-	-	-	-	-	-	-	-	-	-	-	-	-	-	-	-	-
3	5	0.0	0.0	0.0	-	-	-	-	-	-	-	-	-	-	-	-	-	-	-	-	-	-	-	-	-	-	-	-	-	-	-	-	-	-	-	-	-	-	-	-	-	-	-	-	-	-	-	-	-
3	6	0.0	0.0	0.0	-	-	-	-	-	-	-	-	-	-	-	-	-	-	-	-	-	-	-	-	-	-	-	-	-	-	-	-	-	-	-	-	-	-	-	-	-	-	-	-	-	-	-	-	-
3	7	0.0	0.0	0.0	-	-	-	-	-	-	-	-	-	-	-	-	-	-	-	-	-	-	-	-	-	-	-	-	-	-	-	-	-	-	-	-	-	-	-	-	-	-	-	-	-	-	-	-	-
3	8	350.0	11.0	0.0	4.78	133.29	0.25	0.2549	0.4951	19331	0.7553	0.7463	0.7373	0.7284	0.7194	0.7104	0.752	0.7937	0.8353	0.8769	0.9186	0.9349	0.9511	0.9674	0.9837	1.0	0.9948	0.9896	0.9844	0.9792	0.9741	0.9492	0.9243	0.8994	0.8746	0.8497	0.8611	0.8726	0.8841	0.8956	0.907	0.9145	0.922	0.9294	0.9369	0.9444	0.9364	0.9284	0.9205
3	9	1660.0	75.0	48.0	11.22	145.64	0.2817	0.2927	0.4256	9558	0.6381	0.6362	0.6343	0.6324	0.6306	0.6287	0.6746	0.7205	0.7664	0.8123	0.8581	0.8743	0.8905	0.9067	0.9229	0.9391	0.9374	0.9357	0.934	0.9324	0.9307	0.9107	0.8908	0.8709	0.851	0.831	0.8514	0.8717	0.8921	0.9124	0.9328	0.9462	0.9597	0.9731	0.9866	1.0	0.9958	0.9916	0.9873
3	10	1680.0	87.0	257.0	15.82	159.05	0.2708	0.2808	0.4484	11498	0.6866	0.6826	0.6786	0.6746	0.6706	0.6666	0.7123	0.758	0.8037	0.8494	0.8951	0.9115	0.9278	0.9441	0.9605	0.9768	0.9739	0.971	0.9681	0.9651	0.9622	0.9403	0.9184	0.8965	0.8746	0.8527	0.8706	0.8884	0.9063	0.9242	0.942	0.9536	0.9652	0.9768	0.9884	1.0	0.9943	0.9887	0.983
3	11	2210.0	117.0	367.0	18.19	173.28	0.2768	0.2878	0.4353	10316	0.6541	0.6517	0.6492	0.6467	0.6443	0.6418	0.6879	0.7339	0.78	0.826	0.8721	0.8882	0.9043	0.9204	0.9366	0.9527	0.9506	0.9484	0.9462	0.9441	0.9419	0.9213	0.9007	0.8801	0.8595	0.8389	0.8584	0.8779	0.8974	0.9169	0.9364	0.9492	0.9619	0.9746	0.9873	1.0	0.9952	0.9904	0.9856
3	12	2670.0	132.0	356.0	18.09	187.82	0.2813	0.2929	0.4258	9587	0.6312	0.6298	0.6284	0.627	0.6255	0.6241	0.6704	0.7166	0.7628	0.809	0.8552	0.8713	0.8873	0.9033	0.9193	0.9354	0.9338	0.9322	0.9306	0.929	0.9274	0.9077	0.888	0.8683	0.8486	0.8289	0.8496	0.8703	0.891	0.9116	0.9323	0.9459	0.9594	0.9729	0.9865	1.0	0.9958	0.9917	0.9875
3	13	2440.0	122.0	342.0	15.54	202.01	0.2782	0.2894	0.4324	10077	0.6466	0.6445	0.6424	0.6403	0.6382	0.6361	0.6822	0.7284	0.7745	0.8206	0.8667	0.8828	0.8989	0.915	0.9311	0.9472	0.9452	0.9432	0.9412	0.9393	0.9373	0.917	0.8967	0.8763	0.856	0.8357	0.8556	0.8755	0.8954	0.9153	0.9352	0.9481	0.9611	0.9741	0.987	1.0	0.9954	0.9908	0.9862
3	14	1180.0	66.0	459.0	10.78	215.34	0.2662	0.2751	0.4587	12641	0.7126	0.7074	0.7021	0.6969	0.6916	0.6864	0.7318	0.7771	0.8225	0.8678	0.9132	0.9297	0.9462	0.9628	0.9793	0.9958	0.9923	0.9888	0.9853	0.9817	0.9782	0.9553	0.9324	0.9095	0.8865	0.8636	0.8802	0.8967	0.9132	0.9298	0.9463	0.9571	0.9678	0.9785	0.9893	1.0	0.9937	0.9874	0.9811
3	15	1180.0	49.0	33.0	4.23	227.61	0.271	0.2805	0.4485	11498	0.691	0.6867	0.6824	0.6782	0.6739	0.6696	0.7151	0.7607	0.8062	0.8517	0.8972	0.9136	0.93	0.9465	0.9629	0.9793	0.9764	0.9734	0.9704	0.9674	0.9644	0.9424	0.9203	0.8983	0.8762	0.8541	0.8718	0.8894	0.9071	0.9247	0.9424	0.9539	0.9654	0.977	0.9885	1.0	0.9943	0.9886	0.9829
3	16	250.0	8.0	0.0	-	-	-	-	-	-	-	-	-	-	-	-	-	-	-	-	-	-	-	-	-	-	-	-	-	-	-	-	-	-	-	-	-	-	-	-	-	-	-	-	-	-	-	-	-
3	17	0.0	0.0	0.0	-	-	-	-	-	-	-	-	-	-	-	-	-	-	-	-	-	-	-	-	-	-	-	-	-	-	-	-	-	-	-	-	-	-	-	-	-	-	-	-	-	-	-	-	-
3	18	0.0	0.0	0.0	-	-	-	-	-	-	-	-	-	-	-	-	-	-	-	-	-	-	-	-	-	-	-	-	-	-	-	-	-	-	-	-	-	-	-	-	-	-	-	-	-	-	-	-	-
3	19	0.0	0.0	0.0	-	-	-	-	-	-	-	-	-	-	-	-	-	-	-	-	-	-	-	-	-	-	-	-	-	-	-	-	-	-	-	-	-	-	-	-	-	-	-	-	-	-	-	-	-
3	20	0.0	0.0	0.0	-	-	-	-	-	-	-	-	-	-	-	-	-	-	-	-	-	-	-	-	-	-	-	-	-	-	-	-	-	-	-	-	-	-	-	-	-	-	-	-	-	-	-	-	-
3	21	0.0	0.0	0.0	-	-	-	-	-	-	-	-	-	-	-	-	-	-	-	-	-	-	-	-	-	-	-	-	-	-	-	-	-	-	-	-	-	-	-	-	-	-	-	-	-	-	-	-	-
3	22	0.0	0.0	0.0	-	-	-	-	-	-	-	-	-	-	-	-	-	-	-	-	-	-	-	-	-	-	-	-	-	-	-	-	-	-	-	-	-	-	-	-	-	-	-	-	-	-	-	-	-
3	23	0.0	0.0	0.0	-	-	-	-	-	-	-	-	-	-	-	-	-	-	-	-	-	-	-	-	-	-	-	-	-	-	-	-	-	-	-	-	-	-	-	-	-	-	-	-	-	-	-	-	-
4	0	0.0	0.0	0.0	-	-	-	-	-	-	-	-	-	-	-	-	-	-	-	-	-	-	-	-	-	-	-	-	-	-	-	-	-	-	-	-	-	-	-	-	-	-	-	-	-	-	-	-	-
4	1	0.0	0.0	0.0	-	-	-	-	-	-	-	-	-	-	-	-	-	-	-	-	-	-	-	-	-	-	-	-	-	-	-	-	-	-	-	-	-	-	-	-	-	-	-	-	-	-	-	-	-
4	2	0.0	0.0	0.0	-	-	-	-	-	-	-	-	-	-	-	-	-	-	-	-	-	-	-	-	-	-	-	-	-	-	-	-	-	-	-	-	-	-	-	-	-	-	-	-	-	-	-	-	-
4	3	0.0	0.0	0.0	-	-	-	-	-	-	-	-	-	-	-	-	-	-	-	-	-	-	-	-	-	-	-	-	-	-	-	-	-	-	-	-	-	-	-	-	-	-	-	-	-	-	-	-	-
4	4	0.0	0.0	0.0	-	-	-	-	-	-	-	-	-	-	-	-	-	-	-	-	-	-	-	-	-	-	-	-	-	-	-	-	-	-	-	-	-	-	-	-	-	-	-	-	-	-	-	-	-
4	5	0.0	0.0	0.0	-	-	-	-	-	-	-	-	-	-	-	-	-	-	-	-	-	-	-	-	-	-	-	-	-	-	-	-	-	-	-	-	-	-	-	-	-	-	-	-	-	-	-	-	-
4	6	0.0	0.0	0.0	-	-	-	-	-	-	-	-	-	-	-	-	-	-	-	-	-	-	-	-	-	-	-	-	-	-	-	-	-	-	-	-	-	-	-	-	-	-	-	-	-	-	-	-	-
4	7	0.0	0.0	0.0	-	-	-	-	-	-	-	-	-	-	-	-	-	-	-	-	-	-	-	-	-	-	-	-	-	-	-	-	-	-	-	-	-	-	-	-	-	-	-	-	-	-	-	-	-
4	8	400.0	13.0	0.0	4.81	133.15	0.25	0.2549	0.4951	19331	0.7553	0.7463	0.7373	0.7284	0.7194	0.7104	0.752	0.7937	0.8353	0.8769	0.9186	0.9349	0.9511	0.9674	0.9837	1.0	0.9948	0.9896	0.9844	0.9792	0.9741	0.9492	0.9243	0.8994	0.8746	0.8497	0.8611	0.8726	0.8841	0.8956	0.907	0.9145	0.922	0.9294	0.9369	0.9444	0.9364	0.9284	0.9205
4	9	800.0	45.0	114.0	11.26	145.51	0.2571	0.2641	0.4788	15665	0.7375	0.7302	0.7229	0.7156	0.7083	0.701	0.7444	0.7878	0.8312	0.8747	0.9181	0.9345	0.9509	0.9672	0.9836	1.0	0.9955	0.9911	0.9866	0.9821	0.9776	0.9536	0.9295	0.9055	0.8814	0.8574	0.8711	0.8848	0.8986	0.9123	0.926	0.9349	0.9438	0.9527	0.9616	0.9705	0.9632	0.9559	0.9487
4	10	3130.0	89.0	5.0	15.88	158.92	0.266	0.276	0.4579	12576	0.7004	0.6959	0.6914	0.6869	0.6824	0.678	0.7238	0.7697	0.8155	0.8614	0.9072	0.9235	0.9398	0.956	0.9723	0.9886	0.9853	0.9819	0.9786	0.9753	0.972	0.9495	0.927	0.9045	0.882	0.8595	0.8767	0.8938	0.9109	0.9281	0.9452	0.9562	0.9671	0.9781	0.989	1.0	0.9938	0.9877	0.9815
4	11	3070.0	138.0	100.0	18.27	173.17	0.2995	0.3116	0.389	7526	0.5542	0.5559	0.5575	0.5592	0.5608	0.5625	0.6085	0.6544	0.7004	0.7464	0.7923	0.8084	0.8245	0.8406	0.8566	0.8727	0.8732	0.8737	0.8742	0.8747	0.8752	0.8587	0.8422	0.8257	0.8092	0.7928	0.8174	0.8421	0.8668	0.8915	0.9162	0.933	0.9497	0.9665	0.9832	1.0	0.9984	0.9968	0.9952
4	12	2760.0	135.0	266.0	18.19	187.73	0.282	0.2937	0.4242	9483	0.6278	0.6265	0.6252	0.624	0.6227	0.6214	0.6677	0.7139	0.7601	0.8064	0.8526	0.8686	0.8846	0.9006	0.9167	0.9327	0.9312	0.9297	0.9282	0.9266	0.9251	0.9056	0.886	0.8665	0.8469	0.8274	0.8482	0.8691	0.8899	0.9108	0.9317	0.9453	0.959	0.9727	0.9863	1.0	0.9959	0.9919	0.9878
4	13	3020.0	136.0	100.0	15.66	201.94	0.2987	0.3108	0.3905	7596	0.5582	0.5597	0.5611	0.5626	0.5641	0.5656	0.6116	0.6575	0.7035	0.7494	0.7954	0.8115	0.8276	0.8436	0.8597	0.8758	0.8762	0.8766	0.877	0.8774	0.8778	0.8612	0.8445	0.8278	0.8112	0.7945	0.819	0.8435	0.868	0.8925	0.917	0.9336	0.9502	0.9668	0.9834	1.0	0.9983	0.9965	0.9948
4	14	2100.0	97.0	98.0	10.91	215.29	0.2795	0.2906	0.4299	9879	0.6448	0.6427	0.6406	0.6385	0.6364	0.6343	0.6802	0.7262	0.7722	0.8182	0.8642	0.8803	0.8965	0.9126	0.9288	0.9449	0.9431	0.9412	0.9393	0.9374	0.9355	0.9153	0.8951	0.8749	0.8546	0.8344	0.8544	0.8744	0.8944	0.9144	0.9344	0.9475	0.9606	0.9738	0.9869	1.0	0.9955	0.991	0.9865
4	15	1240.0	52.0	25.0	4.36	227.58	0.2629	0.2713	0.4658	13574	0.7232	0.7172	0.7112	0.7053	0.6993	0.6934	0.7382	0.783	0.8278	0.8726	0.9175	0.934	0.9505	0.967	0.9835	1.0	0.9961	0.9923	0.9884	0.9845	0.9807	0.9573	0.9339	0.9105	0.8871	0.8637	0.8793	0.8949	0.9105	0.9261	0.9417	0.9518	0.9619	0.972	0.9821	0.9922	0.9855	0.9789	0.9722
4	16	270.0	8.0	0.0	-	-	-	-	-	-	-	-	-	-	-	-	-	-	-	-	-	-	-	-	-	-	-	-	-	-	-	-	-	-	-	-	-	-	-	-	-	-	-	-	-	-	-	-	-
4	17	0.0	0.0	0.0	-	-	-	-	-	-	-	-	-	-	-	-	-	-	-	-	-	-	-	-	-	-	-	-	-	-	-	-	-	-	-	-	-	-	-	-	-	-	-	-	-	-	-	-	-
4	18	0.0	0.0	0.0	-	-	-	-	-	-	-	-	-	-	-	-	-	-	-	-	-	-	-	-	-	-	-	-	-	-	-	-	-	-	-	-	-	-	-	-	-	-	-	-	-	-	-	-	-
4	19	0.0	0.0	0.0	-	-	-	-	-	-	-	-	-	-	-	-	-	-	-	-	-	-	-	-	-	-	-	-	-	-	-	-	-	-	-	-	-	-	-	-	-	-	-	-	-	-	-	-	-
4	20	0.0	0.0	0.0	-	-	-	-	-	-	-	-	-	-	-	-	-	-	-	-	-	-	-	-	-	-	-	-	-	-	-	-	-	-	-	-	-	-	-	-	-	-	-	-	-	-	-	-	-
4	21	0.0	0.0	0.0	-	-	-	-	-	-	-	-	-	-	-	-	-	-	-	-	-	-	-	-	-	-	-	-	-	-	-	-	-	-	-	-	-	-	-	-	-	-	-	-	-	-	-	-	-
4	22	0.0	0.0	0.0	-	-	-	-	-	-	-	-	-	-	-	-	-	-	-	-	-	-	-	-	-	-	-	-	-	-	-	-	-	-	-	-	-	-	-	-	-	-	-	-	-	-	-	-	-
4	23	0.0	0.0	0.0	-	-	-	-	-	-	-	-	-	-	-	-	-	-	-	-	-	-	-	-	-	-	-	-	-	-	-	-	-	-	-	-	-	-	-	-	-	-	-	-	-	-	-	-	-
5	0	0.0	0.0	0.0	-	-	-	-	-	-	-	-	-	-	-	-	-	-	-	-	-	-	-	-	-	-	-	-	-	-	-	-	-	-	-	-	-	-	-	-	-	-	-	-	-	-	-	-	-
5	1	0.0	0.0	0.0	-	-	-	-	-	-	-	-	-	-	-	-	-	-	-	-	-	-	-	-	-	-	-	-	-	-	-	-	-	-	-	-	-	-	-	-	-	-	-	-	-	-	-	-	-
5	2	0.0	0.0	0.0	-	-	-	-	-	-	-	-	-	-	-	-	-	-	-	-	-	-	-	-	-	-	-	-	-	-	-	-	-	-	-	-	-	-	-	-	-	-	-	-	-	-	-	-	-
5	3	0.0	0.0	0.0	-	-	-	-	-	-	-	-	-	-	-	-	-	-	-	-	-	-	-	-	-	-	-	-	-	-	-	-	-	-	-	-	-	-	-	-	-	-	-	-	-	-	-	-	-
5	4	0.0	0.0	0.0	-	-	-	-	-	-	-	-	-	-	-	-	-	-	-	-	-	-	-	-	-	-	-	-	-	-	-	-	-	-	-	-	-	-	-	-	-	-	-	-	-	-	-	-	-
5	5	0.0	0.0	0.0	-	-	-	-	-	-	-	-	-	-	-	-	-	-	-	-	-	-	-	-	-	-	-	-	-	-	-	-	-	-	-	-	-	-	-	-	-	-	-	-	-	-	-	-	-
5	6	0.0	0.0	0.0	-	-	-	-	-	-	-	-	-	-	-	-	-	-	-	-	-	-	-	-	-	-	-	-	-	-	-	-	-	-	-	-	-	-	-	-	-	-	-	-	-	-	-	-	-
5	7	0.0	0.0	0.0	-	-	-	-	-	-	-	-	-	-	-	-	-	-	-	-	-	-	-	-	-	-	-	-	-	-	-	-	-	-	-	-	-	-	-	-	-	-	-	-	-	-	-	-	-
5	8	240.0	7.0	0.0	4.84	133.02	0.25	0.2549	0.4951	19331	0.7553	0.7463	0.7373	0.7284	0.7194	0.7104	0.752	0.7937	0.8353	0.8769	0.9186	0.9349	0.9511	0.9674	0.9837	1.0	0.9948	0.9896	0.9844	0.9792	0.9741	0.9492	0.9243	0.8994	0.8746	0.8497	0.8611	0.8726	0.8841	0.8956	0.907	0.9145	0.922	0.9294	0.9369	0.9444	0.9364	0.9284	0.9205
5	9	1570.0	45.0	0.0	11.31	145.38	0.258	0.2659	0.4761	15186	0.7305	0.7239	0.7173	0.7107	0.7041	0.6975	0.7417	0.7859	0.8301	0.8743	0.9185	0.9348	0.9511	0.9674	0.9837	1.0	0.9957	0.9915	0.9872	0.9829	0.9787	0.9549	0.9311	0.9074	0.8836	0.8598	0.8743	0.8888	0.9033	0.9178	0.9323	0.9416	0.9509	0.9601	0.9694	0.9787	0.9716	0.9644	0.9573
5	10	2240.0	102.0	96.0	15.95	158.79	0.2908	0.3025	0.4067	8388	0.5953	0.5953	0.5952	0.5952	0.5952	0.5951	0.6411	0.6871	0.7331	0.7791	0.8251	0.8412	0.8573	0.8734	0.8895	0.9056	0.905	0.9044	0.9038	0.9032	0.9026	0.8845	0.8663	0.8481	0.8299	0.8117	0.8343	0.8568	0.8794	0.9019	0.9245	0.9396	0.9547	0.9698	0.9849	1.0	0.9971	0.9942	0.9912
5	11	2930.0	131.0	127.0	18.36	173.06	0.2903	0.3024	0.4073	8431	0.5917	0.5919	0.5922	0.5924	0.5926	0.5928	0.6391	0.6853	0.7315	0.7777	0.824	0.8399	0.8559	0.8719	0.8879	0.9039	0.9033	0.9028	0.9022	0.9017	0.9011	0.883	0.865	0.8469	0.8288	0.8108	0.8335	0.8562	0.8789	0.9017	0.9244	0.9395	0.9546	0.9698	0.9849	1.0	0.9971	0.9941	0.9912
5	12	2770.0	136.0	271.0	18.3	187.63	0.2822	0.2939	0.424	9455	0.627	0.6258	0.6245	0.6233	0.6221	0.6208	0.6671	0.7133	0.7596	0.8058	0.852	0.8681	0.8841	0.9001	0.9161	0.9321	0.9306	0.9291	0.9276	0.9261	0.9246	0.9051	0.8856	0.8661	0.8466	0.8271	0.8479	0.8688	0.8897	0.9106	0.9315	0.9452	0.9589	0.9726	0.9863	1.0	0.996	0.9919	0.9879
5	13	3050.0	137.0	100.0	15.78	201.87	0.2989	0.311	0.3902	7578	0.5572	0.5588	0.5603	0.5618	0.5634	0.5649	0.6109	0.6568	0.7028	0.7487	0.7947	0.8108	0.8269	0.8429	0.859	0.8751	0.8755	0.876	0.8764	0.8768	0.8772	0.8606	0.844	0.8274	0.8108	0.7941	0.8187	0.8432	0.8677	0.8923	0.9168	0.9334	0.9501	0.9667	0.9834	1.0	0.9983	0.9966	0.9949
5	14	3050.0	87.0	5.0	11.04	215.24	0.266	0.2759	0.4581	12586	0.7008	0.6963	0.6918	0.6873	0.6828	0.6783	0.7241	0.77	0.8158	0.8617	0.9075	0.9238	0.9401	0.9563	0.9726	0.9889	0.9855	0.9822	0.9789	0.9755	0.9722	0.9497	0.9272	0.9047	0.8822	0.8597	0.8768	0.8939	0.911	0.9282	0.9453	0.9562	0.9672	0.9781	0.9891	1.0	0.9938	0.9876	0.9814
5	15	1440.0	41.0	0.0	4.49	227.54	0.257	0.2639	0.4791	15721	0.7377	0.7304	0.7231	0.7157	0.7084	0.7011	0.7445	0.7879	0.8313	0.8747	0.9181	0.9345	0.9509	0.9672	0.9836	1.0	0.9955	0.991	0.9865	0.9821	0.9776	0.9535	0.9294	0.9054	0.8813	0.8572	0.8709	0.8846	0.8983	0.912	0.9257	0.9346	0.9435	0.9523	0.9612	0.9701	0.9628	0.9555	0.9482
5	16	190.0	5.0	0.0	-	-	-	-	-	-	-	-	-	-	-	-	-	-	-	-	-	-	-	-	-	-	-	-	-	-	-	-	-	-	-	-	-	-	-	-	-	-	-	-	-	-	-	-	-
5	17	0.0	0.0	0.0	-	-	-	-	-	-	-	-	-	-	-	-	-	-	-	-	-	-	-	-	-	-	-	-	-	-	-	-	-	-	-	-	-	-	-	-	-	-	-	-	-	-	-	-	-
5	18	0.0	0.0	0.0	-	-	-	-	-	-	-	-	-	-	-	-	-	-	-	-	-	-	-	-	-	-	-	-	-	-	-	-	-	-	-	-	-	-	-	-	-	-	-	-	-	-	-	-	-
5	19	0.0	0.0	0.0	-	-	-	-	-	-	-	-	-	-	-	-	-	-	-	-	-	-	-	-	-	-	-	-	-	-	-	-	-	-	-	-	-	-	-	-	-	-	-	-	-	-	-	-	-
5	20	0.0	0.0	0.0	-	-	-	-	-	-	-	-	-	-	-	-	-	-	-	-	-	-	-	-	-	-	-	-	-	-	-	-	-	-	-	-	-	-	-	-	-	-	-	-	-	-	-	-	-
5	21	0.0	0.0	0.0	-	-	-	-	-	-	-	-	-	-	-	-	-	-	-	-	-	-	-	-	-	-	-	-	-	-	-	-	-	-	-	-	-	-	-	-	-	-	-	-	-	-	-	-	-
5	22	0.0	0.0	0.0	-	-	-	-	-	-	-	-	-	-	-	-	-	-	-	-	-	-	-	-	-	-	-	-	-	-	-	-	-	-	-	-	-	-	-	-	-	-	-	-	-	-	-	-	-
5	23	0.0	0.0	0.0	-	-	-	-	-	-	-	-	-	-	-	-	-	-	-	-	-	-	-	-	-	-	-	-	-	-	-	-	-	-	-	-	-	-	-	-	-	-	-	-	-	-	-	-	-
6	0	0.0	0.0	0.0	-	-	-	-	-	-	-	-	-	-	-	-	-	-	-	-	-	-	-	-	-	-	-	-	-	-	-	-	-	-	-	-	-	-	-	-	-	-	-	-	-	-	-	-	-
6	1	0.0	0.0	0.0	-	-	-	-	-	-	-	-	-	-	-	-	-	-	-	-	-	-	-	-	-	-	-	-	-	-	-	-	-	-	-	-	-	-	-	-	-	-	-	-	-	-	-	-	-
6	2	0.0	0.0	0.0	-	-	-	-	-	-	-	-	-	-	-	-	-	-	-	-	-	-	-	-	-	-	-	-	-	-	-	-	-	-	-	-	-	-	-	-	-	-	-	-	-	-	-	-	-
6	3	0.0	0.0	0.0	-	-	-	-	-	-	-	-	-	-	-	-	-	-	-	-	-	-	-	-	-	-	-	-	-	-	-	-	-	-	-	-	-	-	-	-	-	-	-	-	-	-	-	-	-
6	4	0.0	0.0	0.0	-	-	-	-	-	-	-	-	-	-	-	-	-	-	-	-	-	-	-	-	-	-	-	-	-	-	-	-	-	-	-	-	-	-	-	-	-	-	-	-	-	-	-	-	-
6	5	0.0	0.0	0.0	-	-	-	-	-	-	-	-	-	-	-	-	-	-	-	-	-	-	-	-	-	-	-	-	-	-	-	-	-	-	-	-	-	-	-	-	-	-	-	-	-	-	-	-	-
6	6	0.0	0.0	0.0	-	-	-	-	-	-	-	-	-	-	-	-	-	-	-	-	-	-	-	-	-	-	-	-	-	-	-	-	-	-	-	-	-	-	-	-	-	-	-	-	-	-	-	-	-
6	7	0.0	0.0	0.0	-	-	-	-	-	-	-	-	-	-	-	-	-	-	-	-	-	-	-	-	-	-	-	-	-	-	-	-	-	-	-	-	-	-	-	-	-	-	-	-	-	-	-	-	-
6	8	240.0	7.0	0.0	4.88	132.88	0.25	0.2549	0.4951	19331	0.7553	0.7463	0.7373	0.7284	0.7194	0.7104	0.752	0.7937	0.8353	0.8769	0.9186	0.9349	0.9511	0.9674	0.9837	1.0	0.9948	0.9896	0.9844	0.9792	0.9741	0.9492	0.9243	0.8994	0.8746	0.8497	0.8611	0.8726	0.8841	0.8956	0.907	0.9145	0.922	0.9294	0.9369	0.9444	0.9364	0.9284	0.9205
6	9	1570.0	45.0	0.0	11.37	145.24	0.258	0.2659	0.4761	15186	0.7305	0.7239	0.7173	0.7107	0.7041	0.6975	0.7417	0.7859	0.8301	0.8743	0.9185	0.9348	0.9511	0.9674	0.9837	1.0	0.9957	0.9915	0.9872	0.9829	0.9787	0.9549	0.9311	0.9074	0.8836	0.8598	0.8743	0.8888	0.9033	0.9178	0.9323	0.9416	0.9509	0.9601	0.9694	0.9787	0.9716	0.9644	0.9573
6	10	3170.0	90.0	4.0	16.03	158.67	0.2684	0.2788	0.4527	11978	0.6883	0.6844	0.6805	0.6766	0.6726	0.6687	0.7147	0.7607	0.8067	0.8526	0.8986	0.9148	0.931	0.9472	0.9634	0.9796	0.9766	0.9735	0.9705	0.9675	0.9644	0.9424	0.9204	0.8984	0.8764	0.8544	0.8721	0.8899	0.9076	0.9254	0.9431	0.9545	0.9659	0.9772	0.9886	1.0	0.9941	0.9883	0.9824
6	11	4250.0	118.0	16.0	18.46	172.94	0.2881	0.3014	0.4104	8644	0.5835	0.5844	0.5853	0.5862	0.5872	0.5881	0.635	0.6819	0.7288	0.7757	0.8227	0.8383	0.8539	0.8696	0.8852	0.9008	0.9003	0.8998	0.8993	0.8988	0.8983	0.8804	0.8626	0.8448	0.827	0.8092	0.8323	0.8553	0.8784	0.9015	0.9246	0.9397	0.9548	0.9698	0.9849	1.0	0.997	0.994	0.991
6	12	4630.0	128.0	18.0	18.42	187.54	0.2918	0.3055	0.4027	8226	0.5632	0.5651	0.5669	0.5687	0.5705	0.5724	0.6194	0.6665	0.7135	0.7606	0.8076	0.8232	0.8387	0.8543	0.8698	0.8854	0.8853	0.8853	0.8853	0.8853	0.8853	0.8683	0.8513	0.8343	0.8173	0.8003	0.8244	0.8485	0.8726	0.8968	0.9209	0.9367	0.9525	0.9684	0.9842	1.0	0.9976	0.9951	0.9927
6	13	4200.0	117.0	16.0	15.91	201.8	0.2882	0.3015	0.4103	8632	0.5833	0.5842	0.5851	0.586	0.587	0.5879	0.6348	0.6817	0.7286	0.7756	0.8225	0.8381	0.8537	0.8694	0.885	0.9006	0.9001	0.8996	0.8991	0.8986	0.8981	0.8803	0.8625	0.8447	0.8269	0.8091	0.8322	0.8553	0.8784	0.9014	0.9245	0.9396	0.9547	0.9698	0.9849	1.0	0.997	0.994	0.991
6	14	3070.0	87.0	7.0	11.18	215.19	0.2781	0.29	0.4319	10055	0.6377	0.6362	0.6346	0.6331	0.6315	0.6299	0.6764	0.7229	0.7694	0.8159	0.8624	0.8783	0.8942	0.9101	0.926	0.9419	0.94	0.9382	0.9364	0.9345	0.9327	0.9127	0.8927	0.8727	0.8527	0.8327	0.8531	0.8734	0.8937	0.914	0.9343	0.9475	0.9606	0.9737	0.9869	1.0	0.9955	0.991	0.9865
6	15	1470.0	42.0	0.0	4.64	227.52	0.257	0.2639	0.4791	15721	0.7377	0.7304	0.7231	0.7157	0.7084	0.7011	0.7445	0.7879	0.8313	0.8747	0.9181	0.9345	0.9509	0.9672	0.9836	1.0	0.9955	0.991	0.9865	0.9821	0.9776	0.9535	0.9294	0.9054	0.8813	0.8572	0.8709	0.8846	0.8983	0.912	0.9257	0.9346	0.9435	0.9523	0.9612	0.9701	0.9628	0.9555	0.9482
6	16	200.0	6.0	0.0	-	-	-	-	-	-	-	-	-	-	-	-	-	-	-	-	-	-	-	-	-	-	-	-	-	-	-	-	-	-	-	-	-	-	-	-	-	-	-	-	-	-	-	-	-
6	17	0.0	0.0	0.0	-	-	-	-	-	-	-	-	-	-	-	-	-	-	-	-	-	-	-	-	-	-	-	-	-	-	-	-	-	-	-	-	-	-	-	-	-	-	-	-	-	-	-	-	-
6	18	0.0	0.0	0.0	-	-	-	-	-	-	-	-	-	-	-	-	-	-	-	-	-	-	-	-	-	-	-	-	-	-	-	-	-	-	-	-	-	-	-	-	-	-	-	-	-	-	-	-	-
6	19	0.0	0.0	0.0	-	-	-	-	-	-	-	-	-	-	-	-	-	-	-	-	-	-	-	-	-	-	-	-	-	-	-	-	-	-	-	-	-	-	-	-	-	-	-	-	-	-	-	-	-
6	20	0.0	0.0	0.0	-	-	-	-	-	-	-	-	-	-	-	-	-	-	-	-	-	-	-	-	-	-	-	-	-	-	-	-	-	-	-	-	-	-	-	-	-	-	-	-	-	-	-	-	-
6	21	0.0	0.0	0.0	-	-	-	-	-	-	-	-	-	-	-	-	-	-	-	-	-	-	-	-	-	-	-	-	-	-	-	-	-	-	-	-	-	-	-	-	-	-	-	-	-	-	-	-	-
6	22	0.0	0.0	0.0	-	-	-	-	-	-	-	-	-	-	-	-	-	-	-	-	-	-	-	-	-	-	-	-	-	-	-	-	-	-	-	-	-	-	-	-	-	-	-	-	-	-	-	-	-
6	23	0.0	0.0	0.0	-	-	-	-	-	-	-	-	-	-	-	-	-	-	-	-	-	-	-	-	-	-	-	-	-	-	-	-	-	-	-	-	-	-	-	-	-	-	-	-	-	-	-	-	-
7	0	0.0	0.0	0.0	-	-	-	-	-	-	-	-	-	-	-	-	-	-	-	-	-	-	-	-	-	-	-	-	-	-	-	-	-	-	-	-	-	-	-	-	-	-	-	-	-	-	-	-	-
7	1	0.0	0.0	0.0	-	-	-	-	-	-	-	-	-	-	-	-	-	-	-	-	-	-	-	-	-	-	-	-	-	-	-	-	-	-	-	-	-	-	-	-	-	-	-	-	-	-	-	-	-
7	2	0.0	0.0	0.0	-	-	-	-	-	-	-	-	-	-	-	-	-	-	-	-	-	-	-	-	-	-	-	-	-	-	-	-	-	-	-	-	-	-	-	-	-	-	-	-	-	-	-	-	-
7	3	0.0	0.0	0.0	-	-	-	-	-	-	-	-	-	-	-	-	-	-	-	-	-	-	-	-	-	-	-	-	-	-	-	-	-	-	-	-	-	-	-	-	-	-	-	-	-	-	-	-	-
7	4	0.0	0.0	0.0	-	-	-	-	-	-	-	-	-	-	-	-	-	-	-	-	-	-	-	-	-	-	-	-	-	-	-	-	-	-	-	-	-	-	-	-	-	-	-	-	-	-	-	-	-
7	5	0.0	0.0	0.0	-	-	-	-	-	-	-	-	-	-	-	-	-	-	-	-	-	-	-	-	-	-	-	-	-	-	-	-	-	-	-	-	-	-	-	-	-	-	-	-	-	-	-	-	-
7	6	0.0	0.0	0.0	-	-	-	-	-	-	-	-	-	-	-	-	-	-	-	-	-	-	-	-	-	-	-	-	-	-	-	-	-	-	-	-	-	-	-	-	-	-	-	-	-	-	-	-	-
7	7	0.0	0.0	0.0	-	-	-	-	-	-	-	-	-	-	-	-	-	-	-	-	-	-	-	-	-	-	-	-	-	-	-	-	-	-	-	-	-	-	-	-	-	-	-	-	-	-	-	-	-
7	8	250.0	7.0	0.0	4.93	132.74	0.2778	0.2851	0.437	10367	0.6983	0.693	0.6878	0.6826	0.6773	0.6721	0.7163	0.7605	0.8047	0.8488	0.893	0.9101	0.9272	0.9443	0.9614	0.9785	0.9757	0.9728	0.97	0.9671	0.9643	0.9421	0.9199	0.8977	0.8756	0.8534	0.8708	0.8882	0.9056	0.923	0.9403	0.9523	0.9642	0.9761	0.9881	1.0	0.9947	0.9894	0.9841
7	9	1590.0	46.0	0.0	11.43	145.1	0.258	0.2659	0.4761	15186	0.7305	0.7239	0.7173	0.7107	0.7041	0.6975	0.7417	0.7859	0.8301	0.8743	0.9185	0.9348	0.9511	0.9674	0.9837	1.0	0.9957	0.9915	0.9872	0.9829	0.9787	0.9549	0.9311	0.9074	0.8836	0.8598	0.8743	0.8888	0.9033	0.9178	0.9323	0.9416	0.9509	0.9601	0.9694	0.9787	0.9716	0.9644	0.9573
7	10	2000.0	49.0	0.0	16.11	158.54	0.261	0.2699	0.4691	14063	0.721	0.7153	0.7096	0.7039	0.6982	0.6925	0.7377	0.7829	0.828	0.8732	0.9184	0.9347	0.951	0.9673	0.9837	1.0	0.9961	0.9922	0.9883	0.9844	0.9805	0.9571	0.9338	0.9105	0.8871	0.8638	0.8794	0.8951	0.9108	0.9264	0.9421	0.9521	0.9621	0.9721	0.9821	0.9921	0.9853	0.9785	0.9717
7	11	2750.0	67.0	0.0	18.56	172.83	0.265	0.2749	0.4601	12835	0.7037	0.6991	0.6945	0.6899	0.6852	0.6806	0.7265	0.7724	0.8183	0.8641	0.91	0.9263	0.9425	0.9588	0.9751	0.9913	0.9879	0.9845	0.9811	0.9777	0.9742	0.9516	0.929	0.9064	0.8838	0.8611	0.8781	0.8951	0.912	0.929	0.9459	0.9567	0.9676	0.9784	0.9892	1.0	0.9937	0.9874	0.9811
7	12	4720.0	131.0	13.0	18.54	187.45	0.2927	0.3065	0.4008	8131	0.5588	0.5608	0.5628	0.5648	0.5669	0.5689	0.6159	0.663	0.71	0.7571	0.8041	0.8197	0.8352	0.8507	0.8663	0.8818	0.8819	0.882	0.8821	0.8823	0.8824	0.8655	0.8487	0.8319	0.8151	0.7983	0.8226	0.847	0.8713	0.8956	0.92	0.936	0.952	0.968	0.984	1.0	0.9977	0.9954	0.9931
7	13	4250.0	119.0	17.0	16.04	201.73	0.2885	0.3018	0.4098	8598	0.5821	0.583	0.584	0.585	0.586	0.5869	0.6338	0.6808	0.7277	0.7746	0.8215	0.8371	0.8528	0.8684	0.884	0.8997	0.8992	0.8987	0.8982	0.8978	0.8973	0.8795	0.8618	0.844	0.8263	0.8085	0.8317	0.8548	0.878	0.9011	0.9243	0.9394	0.9546	0.9697	0.9849	1.0	0.997	0.9941	0.9911
7	14	3120.0	89.0	8.0	11.32	215.15	0.2785	0.2905	0.431	9987	0.6357	0.6342	0.6327	0.6313	0.6298	0.6283	0.6748	0.7213	0.7678	0.8143	0.8608	0.8767	0.8926	0.9085	0.9244	0.9403	0.9385	0.9367	0.9349	0.9332	0.9314	0.9115	0.8916	0.8717	0.8518	0.8318	0.8523	0.8727	0.8931	0.9135	0.9339	0.9472	0.9604	0.9736	0.9868	1.0	0.9955	0.9911	0.9866
7	15	1520.0	43.0	0.0	4.78	227.5	0.2572	0.2645	0.4783	15575	0.7358	0.7287	0.7216	0.7145	0.7073	0.7002	0.7438	0.7874	0.831	0.8746	0.9182	0.9346	0.9509	0.9673	0.9836	1.0	0.9956	0.9911	0.9867	0.9823	0.9779	0.9539	0.9299	0.9059	0.8819	0.8579	0.8718	0.8857	0.8996	0.9135	0.9274	0.9364	0.9454	0.9543	0.9633	0.9723	0.965	0.9578	0.9505
7	16	210.0	6.0	0.0	-	-	-	-	-	-	-	-	-	-	-	-	-	-	-	-	-	-	-	-	-	-	-	-	-	-	-	-	-	-	-	-	-	-	-	-	-	-	-	-	-	-	-	-	-
7	17	0.0	0.0	0.0	-	-	-	-	-	-	-	-	-	-	-	-	-	-	-	-	-	-	-	-	-	-	-	-	-	-	-	-	-	-	-	-	-	-	-	-	-	-	-	-	-	-	-	-	-
7	18	0.0	0.0	0.0	-	-	-	-	-	-	-	-	-	-	-	-	-	-	-	-	-	-	-	-	-	-	-	-	-	-	-	-	-	-	-	-	-	-	-	-	-	-	-	-	-	-	-	-	-
7	19	0.0	0.0	0.0	-	-	-	-	-	-	-	-	-	-	-	-	-	-	-	-	-	-	-	-	-	-	-	-	-	-	-	-	-	-	-	-	-	-	-	-	-	-	-	-	-	-	-	-	-
7	20	0.0	0.0	0.0	-	-	-	-	-	-	-	-	-	-	-	-	-	-	-	-	-	-	-	-	-	-	-	-	-	-	-	-	-	-	-	-	-	-	-	-	-	-	-	-	-	-	-	-	-
7	21	0.0	0.0	0.0	-	-	-	-	-	-	-	-	-	-	-	-	-	-	-	-	-	-	-	-	-	-	-	-	-	-	-	-	-	-	-	-	-	-	-	-	-	-	-	-	-	-	-	-	-
7	22	0.0	0.0	0.0	-	-	-	-	-	-	-	-	-	-	-	-	-	-	-	-	-	-	-	-	-	-	-	-	-	-	-	-	-	-	-	-	-	-	-	-	-	-	-	-	-	-	-	-	-
7	23	0.0	0.0	0.0	-	-	-	-	-	-	-	-	-	-	-	-	-	-	-	-	-	-	-	-	-	-	-	-	-	-	-	-	-	-	-	-	-	-	-	-	-	-	-	-	-	-	-	-	-
8	0	0.0	0.0	0.0	-	-	-	-	-	-	-	-	-	-	-	-	-	-	-	-	-	-	-	-	-	-	-	-	-	-	-	-	-	-	-	-	-	-	-	-	-	-	-	-	-	-	-	-	-
8	1	0.0	0.0	0.0	-	-	-	-	-	-	-	-	-	-	-	-	-	-	-	-	-	-	-	-	-	-	-	-	-	-	-	-	-	-	-	-	-	-	-	-	-	-	-	-	-	-	-	-	-
8	2	0.0	0.0	0.0	-	-	-	-	-	-	-	-	-	-	-	-	-	-	-	-	-	-	-	-	-	-	-	-	-	-	-	-	-	-	-	-	-	-	-	-	-	-	-	-	-	-	-	-	-
8	3	0.0	0.0	0.0	-	-	-	-	-	-	-	-	-	-	-	-	-	-	-	-	-	-	-	-	-	-	-	-	-	-	-	-	-	-	-	-	-	-	-	-	-	-	-	-	-	-	-	-	-
8	4	0.0	0.0	0.0	-	-	-	-	-	-	-	-	-	-	-	-	-	-	-	-	-	-	-	-	-	-	-	-	-	-	-	-	-	-	-	-	-	-	-	-	-	-	-	-	-	-	-	-	-
8	5	0.0	0.0	0.0	-	-	-	-	-	-	-	-	-	-	-	-	-	-	-	-	-	-	-	-	-	-	-	-	-	-	-	-	-	-	-	-	-	-	-	-	-	-	-	-	-	-	-	-	-
8	6	0.0	0.0	0.0	-	-	-	-	-	-	-	-	-	-	-	-	-	-	-	-	-	-	-	-	-	-	-	-	-	-	-	-	-	-	-	-	-	-	-	-	-	-	-	-	-	-	-	-	-
8	7	0.0	0.0	0.0	-	-	-	-	-	-	-	-	-	-	-	-	-	-	-	-	-	-	-	-	-	-	-	-	-	-	-	-	-	-	-	-	-	-	-	-	-	-	-	-	-	-	-	-	-
8	8	140.0	4.0	0.0	4.98	132.59	0.25	0.2549	0.4951	19331	0.7553	0.7463	0.7373	0.7284	0.7194	0.7104	0.752	0.7937	0.8353	0.8769	0.9186	0.9349	0.9511	0.9674	0.9837	1.0	0.9948	0.9896	0.9844	0.9792	0.9741	0.9492	0.9243	0.8994	0.8746	0.8497	0.8611	0.8726	0.8841	0.8956	0.907	0.9145	0.922	0.9294	0.9369	0.9444	0.9364	0.9284	0.9205
8	9	1610.0	46.0	0.0	11.5	144.97	0.258	0.2659	0.4761	15186	0.7305	0.7239	0.7173	0.7107	0.7041	0.6975	0.7417	0.7859	0.8301	0.8743	0.9185	0.9348	0.9511	0.9674	0.9837	1.0	0.9957	0.9915	0.9872	0.9829	0.9787	0.9549	0.9311	0.9074	0.8836	0.8598	0.8743	0.8888	0.9033	0.9178	0.9323	0.9416	0.9509	0.9601	0.9694	0.9787	0.9716	0.9644	0.9573
8	10	3230.0	92.0	5.0	16.2	158.41	0.27	0.2809	0.4491	11591	0.6768	0.6734	0.6701	0.6668	0.6635	0.6601	0.7063	0.7525	0.7987	0.8449	0.8912	0.9072	0.9233	0.9394	0.9555	0.9715	0.9687	0.9659	0.9632	0.9604	0.9576	0.936	0.9145	0.8929	0.8714	0.8498	0.8681	0.8864	0.9048	0.9231	0.9414	0.9531	0.9648	0.9766	0.9883	1.0	0.9944	0.9888	0.9832
8	11	4320.0	120.0	17.0	18.67	172.72	0.2888	0.3021	0.4091	8564	0.5802	0.5813	0.5823	0.5834	0.5844	0.5855	0.6324	0.6794	0.7263	0.7732	0.8202	0.8358	0.8514	0.867	0.8826	0.8983	0.8978	0.8974	0.897	0.8965	0.8961	0.8784	0.8608	0.8431	0.8254	0.8077	0.831	0.8542	0.8775	0.9007	0.924	0.9392	0.9544	0.9696	0.9848	1.0	0.9971	0.9942	0.9913
8	12	4720.0	130.0	20.0	18.67	187.37	0.2927	0.3064	0.4009	8133	0.559	0.561	0.563	0.565	0.567	0.569	0.616	0.6631	0.7101	0.7572	0.8042	0.8198	0.8353	0.8509	0.8664	0.882	0.8821	0.8822	0.8823	0.8824	0.8825	0.8656	0.8488	0.832	0.8152	0.7983	0.8227	0.847	0.8713	0.8957	0.92	0.936	0.952	0.968	0.984	1.0	0.9977	0.9954	0.9931
8	13	4300.0	120.0	17.0	16.18	201.67	0.2889	0.3023	0.4089	8549	0.5797	0.5807	0.5818	0.5829	0.584	0.5851	0.632	0.6789	0.7259	0.7728	0.8197	0.8354	0.851	0.8666	0.8822	0.8978	0.8974	0.897	0.8966	0.8962	0.8958	0.8781	0.8604	0.8428	0.8251	0.8075	0.8307	0.854	0.8773	0.9006	0.9239	0.9391	0.9543	0.9695	0.9848	1.0	0.9971	0.9942	0.9913
8	14	3160.0	90.0	8.0	11.47	215.11	0.2789	0.291	0.4301	9920	0.6333	0.6319	0.6306	0.6292	0.6279	0.6265	0.673	0.7196	0.7661	0.8126	0.8591	0.875	0.8909	0.9068	0.9226	0.9385	0.9368	0.9351	0.9333	0.9316	0.9299	0.9101	0.8903	0.8704	0.8506	0.8308	0.8514	0.8719	0.8924	0.913	0.9335	0.9468	0.9601	0.9734	0.9867	1.0	0.9956	0.9912	0.9868
8	15	1560.0	45.0	0.0	4.94	227.48	0.258	0.2659	0.4761	15186	0.7305	0.7239	0.7173	0.7107	0.7041	0.6975	0.7417	0.7859	0.8301	0.8743	0.9185	0.9348	0.9511	0.9674	0.9837	1.0	0.9957	0.9915	0.9872	0.9829	0.9787	0.9549	0.9311	0.9074	0.8836	0.8598	0.8743	0.8888	0.9033	0.9178	0.9323	0.9416	0.9509	0.9601	0.9694	0.9787	0.9716	0.9644	0.9573
8	16	130.0	3.0	0.0	-	-	-	-	-	-	-	-	-	-	-	-	-	-	-	-	-	-	-	-	-	-	-	-	-	-	-	-	-	-	-	-	-	-	-	-	-	-	-	-	-	-	-	-	-
8	17	0.0	0.0	0.0	-	-	-	-	-	-	-	-	-	-	-	-	-	-	-	-	-	-	-	-	-	-	-	-	-	-	-	-	-	-	-	-	-	-	-	-	-	-	-	-	-	-	-	-	-
8	18	0.0	0.0	0.0	-	-	-	-	-	-	-	-	-	-	-	-	-	-	-	-	-	-	-	-	-	-	-	-	-	-	-	-	-	-	-	-	-	-	-	-	-	-	-	-	-	-	-	-	-
8	19	0.0	0.0	0.0	-	-	-	-	-	-	-	-	-	-	-	-	-	-	-	-	-	-	-	-	-	-	-	-	-	-	-	-	-	-	-	-	-	-	-	-	-	-	-	-	-	-	-	-	-
8	20	0.0	0.0	0.0	-	-	-	-	-	-	-	-	-	-	-	-	-	-	-	-	-	-	-	-	-	-	-	-	-	-	-	-	-	-	-	-	-	-	-	-	-	-	-	-	-	-	-	-	-
8	21	0.0	0.0	0.0	-	-	-	-	-	-	-	-	-	-	-	-	-	-	-	-	-	-	-	-	-	-	-	-	-	-	-	-	-	-	-	-	-	-	-	-	-	-	-	-	-	-	-	-	-
8	22	0.0	0.0	0.0	-	-	-	-	-	-	-	-	-	-	-	-	-	-	-	-	-	-	-	-	-	-	-	-	-	-	-	-	-	-	-	-	-	-	-	-	-	-	-	-	-	-	-	-	-
8	23	0.0	0.0	0.0	-	-	-	-	-	-	-	-	-	-	-	-	-	-	-	-	-	-	-	-	-	-	-	-	-	-	-	-	-	-	-	-	-	-	-	-	-	-	-	-	-	-	-	-	-
9	0	0.0	0.0	0.0	-	-	-	-	-	-	-	-	-	-	-	-	-	-	-	-	-	-	-	-	-	-	-	-	-	-	-	-	-	-	-	-	-	-	-	-	-	-	-	-	-	-	-	-	-
9	1	0.0	0.0	0.0	-	-	-	-	-	-	-	-	-	-	-	-	-	-	-	-	-	-	-	-	-	-	-	-	-	-	-	-	-	-	-	-	-	-	-	-	-	-	-	-	-	-	-	-	-
9	2	0.0	0.0	0.0	-	-	-	-	-	-	-	-	-	-	-	-	-	-	-	-	-	-	-	-	-	-	-	-	-	-	-	-	-	-	-	-	-	-	-	-	-	-	-	-	-	-	-	-	-
9	3	0.0	0.0	0.0	-	-	-	-	-	-	-	-	-	-	-	-	-	-	-	-	-	-	-	-	-	-	-	-	-	-	-	-	-	-	-	-	-	-	-	-	-	-	-	-	-	-	-	-	-
9	4	0.0	0.0	0.0	-	-	-	-	-	-	-	-	-	-	-	-	-	-	-	-	-	-	-	-	-	-	-	-	-	-	-	-	-	-	-	-	-	-	-	-	-	-	-	-	-	-	-	-	-
9	5	0.0	0.0	0.0	-	-	-	-	-	-	-	-	-	-	-	-	-	-	-	-	-	-	-	-	-	-	-	-	-	-	-	-	-	-	-	-	-	-	-	-	-	-	-	-	-	-	-	-	-
9	6	0.0	0.0	0.0	-	-	-	-	-	-	-	-	-	-	-	-	-	-	-	-	-	-	-	-	-	-	-	-	-	-	-	-	-	-	-	-	-	-	-	-	-	-	-	-	-	-	-	-	-
9	7	0.0	0.0	0.0	-	-	-	-	-	-	-	-	-	-	-	-	-	-	-	-	-	-	-	-	-	-	-	-	-	-	-	-	-	-	-	-	-	-	-	-	-	-	-	-	-	-	-	-	-
9	8	150.0	4.0	0.0	5.04	132.45	0.25	0.2549	0.4951	19331	0.7553	0.7463	0.7373	0.7284	0.7194	0.7104	0.752	0.7937	0.8353	0.8769	0.9186	0.9349	0.9511	0.9674	0.9837	1.0	0.9948	0.9896	0.9844	0.9792	0.9741	0.9492	0.9243	0.8994	0.8746	0.8497	0.8611	0.8726	0.8841	0.8956	0.907	0.9145	0.922	0.9294	0.9369	0.9444	0.9364	0.9284	0.9205
9	9	980.0	25.0	0.0	11.58	144.83	0.2529	0.2589	0.4881	17599	0.7472	0.739	0.7308	0.7226	0.7143	0.7061	0.7486	0.7911	0.8335	0.876	0.9185	0.9348	0.9511	0.9674	0.9837	1.0	0.9951	0.9902	0.9854	0.9805	0.9756	0.9511	0.9266	0.9021	0.8776	0.8531	0.8656	0.878	0.8905	0.903	0.9155	0.9235	0.9316	0.9397	0.9478	0.9559	0.9482	0.9405	0.9329
9	10	2040.0	50.0	0.0	16.3	158.28	0.261	0.2699	0.4691	14063	0.721	0.7153	0.7096	0.7039	0.6982	0.6925	0.7377	0.7829	0.828	0.8732	0.9184	0.9347	0.951	0.9673	0.9837	1.0	0.9961	0.9922	0.9883	0.9844	0.9805	0.9571	0.9338	0.9105	0.8871	0.8638	0.8794	0.8951	0.9108	0.9264	0.9421	0.9521	0.9621	0.9721	0.9821	0.9921	0.9853	0.9785	0.9717
9	11	2810.0	68.0	0.0	18.79	172.61	0.265	0.2749	0.4601	12835	0.7037	0.6991	0.6945	0.6899	0.6852	0.6806	0.7265	0.7724	0.8183	0.8641	0.91	0.9263	0.9425	0.9588	0.9751	0.9913	0.9879	0.9845	0.9811	0.9777	0.9742	0.9516	0.929	0.9064	0.8838	0.8611	0.8781	0.8951	0.912	0.929	0.9459	0.9567	0.9676	0.9784	0.9892	1.0	0.9937	0.9874	0.9811
9	12	3080.0	74.0	0.0	18.8	187.28	0.266	0.2759	0.4581	12586	0.7008	0.6963	0.6918	0.6873	0.6828	0.6783	0.7241	0.77	0.8158	0.8617	0.9075	0.9238	0.9401	0.9563	0.9726	0.9889	0.9855	0.9822	0.9789	0.9755	0.9722	0.9497	0.9272	0.9047	0.8822	0.8597	0.8768	0.8939	0.911	0.9282	0.9453	0.9562	0.9672	0.9781	0.9891	1.0	0.9938	0.9876	0.9814
9	13	2800.0	67.0	0.0	16.33	201.61	0.265	0.2749	0.4601	12835	0.7037	0.6991	0.6945	0.6899	0.6852	0.6806	0.7265	0.7724	0.8183	0.8641	0.91	0.9263	0.9425	0.9588	0.9751	0.9913	0.9879	0.9845	0.9811	0.9777	0.9742	0.9516	0.929	0.9064	0.8838	0.8611	0.8781	0.8951	0.912	0.929	0.9459	0.9567	0.9676	0.9784	0.9892	1.0	0.9937	0.9874	0.9811
9	14	2020.0	50.0	0.0	11.62	215.08	0.261	0.2699	0.4691	14063	0.721	0.7153	0.7096	0.7039	0.6982	0.6925	0.7377	0.7829	0.828	0.8732	0.9184	0.9347	0.951	0.9673	0.9837	1.0	0.9961	0.9922	0.9883	0.9844	0.9805	0.9571	0.9338	0.9105	0.8871	0.8638	0.8794	0.8951	0.9108	0.9264	0.9421	0.9521	0.9621	0.9721	0.9821	0.9921	0.9853	0.9785	0.9717
9	15	960.0	25.0	0.0	5.09	227.46	0.252	0.258	0.49	18019	0.7479	0.7397	0.7314	0.7231	0.7149	0.7066	0.749	0.7914	0.8339	0.8763	0.9187	0.9349	0.9512	0.9675	0.9837	1.0	0.9951	0.9901	0.9852	0.9803	0.9753	0.9508	0.9262	0.9017	0.8771	0.8526	0.8649	0.8772	0.8896	0.9019	0.9143	0.9222	0.9302	0.9382	0.9461	0.9541	0.9464	0.9386	0.9309
9	16	140.0	4.0	0.0	-	-	-	-	-	-	-	-	-	-	-	-	-	-	-	-	-	-	-	-	-	-	-	-	-	-	-	-	-	-	-	-	-	-	-	-	-	-	-	-	-	-	-	-	-
9	17	0.0	0.0	0.0	-	-	-	-	-	-	-	-	-	-	-	-	-	-	-	-	-	-	-	-	-	-	-	-	-	-	-	-	-	-	-	-	-	-	-	-	-	-	-	-	-	-	-	-	-
9	18	0.0	0.0	0.0	-	-	-	-	-	-	-	-	-	-	-	-	-	-	-	-	-	-	-	-	-	-	-	-	-	-	-	-	-	-	-	-	-	-	-	-	-	-	-	-	-	-	-	-	-
9	19	0.0	0.0	0.0	-	-	-	-	-	-	-	-	-	-	-	-	-	-	-	-	-	-	-	-	-	-	-	-	-	-	-	-	-	-	-	-	-	-	-	-	-	-	-	-	-	-	-	-	-
9	20	0.0	0.0	0.0	-	-	-	-	-	-	-	-	-	-	-	-	-	-	-	-	-	-	-	-	-	-	-	-	-	-	-	-	-	-	-	-	-	-	-	-	-	-	-	-	-	-	-	-	-
9	21	0.0	0.0	0.0	-	-	-	-	-	-	-	-	-	-	-	-	-	-	-	-	-	-	-	-	-	-	-	-	-	-	-	-	-	-	-	-	-	-	-	-	-	-	-	-	-	-	-	-	-
9	22	0.0	0.0	0.0	-	-	-	-	-	-	-	-	-	-	-	-	-	-	-	-	-	-	-	-	-	-	-	-	-	-	-	-	-	-	-	-	-	-	-	-	-	-	-	-	-	-	-	-	-
9	23	0.0	0.0	0.0	-	-	-	-	-	-	-	-	-	-	-	-	-	-	-	-	-	-	-	-	-	-	-	-	-	-	-	-	-	-	-	-	-	-	-	-	-	-	-	-	-	-	-	-	-
10	0	0.0	0.0	0.0	-	-	-	-	-	-	-	-	-	-	-	-	-	-	-	-	-	-	-	-	-	-	-	-	-	-	-	-	-	-	-	-	-	-	-	-	-	-	-	-	-	-	-	-	-
10	1	0.0	0.0	0.0	-	-	-	-	-	-	-	-	-	-	-	-	-	-	-	-	-	-	-	-	-	-	-	-	-	-	-	-	-	-	-	-	-	-	-	-	-	-	-	-	-	-	-	-	-
10	2	0.0	0.0	0.0	-	-	-	-	-	-	-	-	-	-	-	-	-	-	-	-	-	-	-	-	-	-	-	-	-	-	-	-	-	-	-	-	-	-	-	-	-	-	-	-	-	-	-	-	-
10	3	0.0	0.0	0.0	-	-	-	-	-	-	-	-	-	-	-	-	-	-	-	-	-	-	-	-	-	-	-	-	-	-	-	-	-	-	-	-	-	-	-	-	-	-	-	-	-	-	-	-	-
10	4	0.0	0.0	0.0	-	-	-	-	-	-	-	-	-	-	-	-	-	-	-	-	-	-	-	-	-	-	-	-	-	-	-	-	-	-	-	-	-	-	-	-	-	-	-	-	-	-	-	-	-
10	5	0.0	0.0	0.0	-	-	-	-	-	-	-	-	-	-	-	-	-	-	-	-	-	-	-	-	-	-	-	-	-	-	-	-	-	-	-	-	-	-	-	-	-	-	-	-	-	-	-	-	-
10	6	0.0	0.0	0.0	-	-	-	-	-	-	-	-	-	-	-	-	-	-	-	-	-	-	-	-	-	-	-	-	-	-	-	-	-	-	-	-	-	-	-	-	-	-	-	-	-	-	-	-	-
10	7	0.0	0.0	0.0	-	-	-	-	-	-	-	-	-	-	-	-	-	-	-	-	-	-	-	-	-	-	-	-	-	-	-	-	-	-	-	-	-	-	-	-	-	-	-	-	-	-	-	-	-
10	8	150.0	4.0	0.0	5.1	132.3	0.25	0.2549	0.4951	19331	0.7553	0.7463	0.7373	0.7284	0.7194	0.7104	0.752	0.7937	0.8353	0.8769	0.9186	0.9349	0.9511	0.9674	0.9837	1.0	0.9948	0.9896	0.9844	0.9792	0.9741	0.9492	0.9243	0.8994	0.8746	0.8497	0.8611	0.8726	0.8841	0.8956	0.907	0.9145	0.922	0.9294	0.9369	0.9444	0.9364	0.9284	0.9205
10	9	1650.0	47.0	0.0	11.66	144.69	0.2581	0.2661	0.4759	15135	0.7304	0.7238	0.7172	0.7106	0.704	0.6974	0.7416	0.7858	0.83	0.8742	0.9184	0.9348	0.9511	0.9674	0.9837	1.0	0.9957	0.9915	0.9872	0.983	0.9787	0.9549	0.9312	0.9074	0.8837	0.8599	0.8744	0.8889	0.9034	0.918	0.9325	0.9418	0.9511	0.9604	0.9697	0.979	0.9719	0.9647	0.9576
10	10	3290.0	94.0	5.0	16.4	158.16	0.27	0.2809	0.4491	11591	0.6766	0.6733	0.67	0.6667	0.6633	0.66	0.7062	0.7525	0.7987	0.8449	0.8911	0.9072	0.9232	0.9393	0.9554	0.9714	0.9687	0.9659	0.9631	0.9603	0.9575	0.936	0.9144	0.8929	0.8713	0.8498	0.8681	0.8864	0.9047	0.9231	0.9414	0.9531	0.9648	0.9766	0.9883	1.0	0.9944	0.9888	0.9832
10	11	2830.0	68.0	0.0	18.92	172.5	0.265	0.2749	0.4601	12835	0.7037	0.6991	0.6945	0.6899	0.6852	0.6806	0.7265	0.7724	0.8183	0.8641	0.91	0.9263	0.9425	0.9588	0.9751	0.9913	0.9879	0.9845	0.9811	0.9777	0.9742	0.9516	0.929	0.9064	0.8838	0.8611	0.8781	0.8951	0.912	0.929	0.9459	0.9567	0.9676	0.9784	0.9892	1.0	0.9937	0.9874	0.9811
10	12	3110.0	74.0	0.0	18.94	187.2	0.266	0.2759	0.4581	12586	0.7008	0.6963	0.6918	0.6873	0.6828	0.6783	0.7241	0.77	0.8158	0.8617	0.9075	0.9238	0.9401	0.9563	0.9726	0.9889	0.9855	0.9822	0.9789	0.9755	0.9722	0.9497	0.9272	0.9047	0.8822	0.8597	0.8768	0.8939	0.911	0.9282	0.9453	0.9562	0.9672	0.9781	0.9891	1.0	0.9938	0.9876	0.9814
10	13	2830.0	68.0	0.0	16.48	201.56	0.265	0.2749	0.4601	12835	0.7037	0.6991	0.6945	0.6899	0.6852	0.6806	0.7265	0.7724	0.8183	0.8641	0.91	0.9263	0.9425	0.9588	0.9751	0.9913	0.9879	0.9845	0.9811	0.9777	0.9742	0.9516	0.929	0.9064	0.8838	0.8611	0.8781	0.8951	0.912	0.929	0.9459	0.9567	0.9676	0.9784	0.9892	1.0	0.9937	0.9874	0.9811
10	14	2050.0	51.0	0.0	11.78	215.05	0.261	0.2699	0.4691	14063	0.721	0.7153	0.7096	0.7039	0.6982	0.6925	0.7377	0.7829	0.828	0.8732	0.9184	0.9347	0.951	0.9673	0.9837	1.0	0.9961	0.9922	0.9883	0.9844	0.9805	0.9571	0.9338	0.9105	0.8871	0.8638	0.8794	0.8951	0.9108	0.9264	0.9421	0.9521	0.9621	0.9721	0.9821	0.9921	0.9853	0.9785	0.9717
10	15	1640.0	47.0	0.0	5.25	227.46	0.258	0.2659	0.4761	15186	0.7305	0.7239	0.7173	0.7107	0.7041	0.6975	0.7417	0.7859	0.8301	0.8743	0.9185	0.9348	0.9511	0.9674	0.9837	1.0	0.9957	0.9915	0.9872	0.9829	0.9787	0.9549	0.9311	0.9074	0.8836	0.8598	0.8743	0.8888	0.9033	0.9178	0.9323	0.9416	0.9509	0.9602	0.9695	0.9787	0.9716	0.9645	0.9574
10	16	260.0	7.0	0.0	-	-	-	-	-	-	-	-	-	-	-	-	-	-	-	-	-	-	-	-	-	-	-	-	-	-	-	-	-	-	-	-	-	-	-	-	-	-	-	-	-	-	-	-	-
10	17	0.0	0.0	0.0	-	-	-	-	-	-	-	-	-	-	-	-	-	-	-	-	-	-	-	-	-	-	-	-	-	-	-	-	-	-	-	-	-	-	-	-	-	-	-	-	-	-	-	-	-
10	18	0.0	0.0	0.0	-	-	-	-	-	-	-	-	-	-	-	-	-	-	-	-	-	-	-	-	-	-	-	-	-	-	-	-	-	-	-	-	-	-	-	-	-	-	-	-	-	-	-	-	-
10	19	0.0	0.0	0.0	-	-	-	-	-	-	-	-	-	-	-	-	-	-	-	-	-	-	-	-	-	-	-	-	-	-	-	-	-	-	-	-	-	-	-	-	-	-	-	-	-	-	-	-	-
10	20	0.0	0.0	0.0	-	-	-	-	-	-	-	-	-	-	-	-	-	-	-	-	-	-	-	-	-	-	-	-	-	-	-	-	-	-	-	-	-	-	-	-	-	-	-	-	-	-	-	-	-
10	21	0.0	0.0	0.0	-	-	-	-	-	-	-	-	-	-	-	-	-	-	-	-	-	-	-	-	-	-	-	-	-	-	-	-	-	-	-	-	-	-	-	-	-	-	-	-	-	-	-	-	-
10	22	0.0	0.0	0.0	-	-	-	-	-	-	-	-	-	-	-	-	-	-	-	-	-	-	-	-	-	-	-	-	-	-	-	-	-	-	-	-	-	-	-	-	-	-	-	-	-	-	-	-	-
10	23	0.0	0.0	0.0	-	-	-	-	-	-	-	-	-	-	-	-	-	-	-	-	-	-	-	-	-	-	-	-	-	-	-	-	-	-	-	-	-	-	-	-	-	-	-	-	-	-	-	-	-
11	0	0.0	0.0	0.0	-	-	-	-	-	-	-	-	-	-	-	-	-	-	-	-	-	-	-	-	-	-	-	-	-	-	-	-	-	-	-	-	-	-	-	-	-	-	-	-	-	-	-	-	-
11	1	0.0	0.0	0.0	-	-	-	-	-	-	-	-	-	-	-	-	-	-	-	-	-	-	-	-	-	-	-	-	-	-	-	-	-	-	-	-	-	-	-	-	-	-	-	-	-	-	-	-	-
11	2	0.0	0.0	0.0	-	-	-	-	-	-	-	-	-	-	-	-	-	-	-	-	-	-	-	-	-	-	-	-	-	-	-	-	-	-	-	-	-	-	-	-	-	-	-	-	-	-	-	-	-
11	3	0.0	0.0	0.0	-	-	-	-	-	-	-	-	-	-	-	-	-	-	-	-	-	-	-	-	-	-	-	-	-	-	-	-	-	-	-	-	-	-	-	-	-	-	-	-	-	-	-	-	-
11	4	0.0	0.0	0.0	-	-	-	-	-	-	-	-	-	-	-	-	-	-	-	-	-	-	-	-	-	-	-	-	-	-	-	-	-	-	-	-	-	-	-	-	-	-	-	-	-	-	-	-	-
11	5	0.0	0.0	0.0	-	-	-	-	-	-	-	-	-	-	-	-	-	-	-	-	-	-	-	-	-	-	-	-	-	-	-	-	-	-	-	-	-	-	-	-	-	-	-	-	-	-	-	-	-
11	6	0.0	0.0	0.0	-	-	-	-	-	-	-	-	-	-	-	-	-	-	-	-	-	-	-	-	-	-	-	-	-	-	-	-	-	-	-	-	-	-	-	-	-	-	-	-	-	-	-	-	-
11	7	0.0	0.0	0.0	-	-	-	-	-	-	-	-	-	-	-	-	-	-	-	-	-	-	-	-	-	-	-	-	-	-	-	-	-	-	-	-	-	-	-	-	-	-	-	-	-	-	-	-	-
11	8	150.0	4.0	0.0	5.17	132.15	0.25	0.2549	0.4951	19331	0.7553	0.7463	0.7373	0.7284	0.7194	0.7104	0.752	0.7937	0.8353	0.8769	0.9186	0.9349	0.9511	0.9674	0.9837	1.0	0.9948	0.9896	0.9844	0.9792	0.9741	0.9492	0.9243	0.8994	0.8746	0.8497	0.8611	0.8726	0.8841	0.8956	0.907	0.9145	0.922	0.9294	0.9369	0.9444	0.9364	0.9284	0.9205
11	9	1000.0	25.0	0.0	11.75	144.54	0.2529	0.2589	0.4881	17599	0.7472	0.739	0.7308	0.7226	0.7143	0.7061	0.7486	0.7911	0.8335	0.876	0.9185	0.9348	0.9511	0.9674	0.9837	1.0	0.9951	0.9902	0.9854	0.9805	0.9756	0.9511	0.9266	0.9021	0.8776	0.8531	0.8656	0.878	0.8905	0.903	0.9155	0.9235	0.9316	0.9397	0.9478	0.9559	0.9482	0.9405	0.9329
11	10	2060.0	51.0	0.0	16.52	158.03	0.261	0.2699	0.4691	14063	0.721	0.7153	0.7096	0.7039	0.6982	0.6925	0.7377	0.7829	0.828	0.8732	0.9184	0.9347	0.951	0.9673	0.9837	1.0	0.9961	0.9922	0.9883	0.9844	0.9805	0.9571	0.9338	0.9105	0.8871	0.8638	0.8794	0.8951	0.9108	0.9264	0.9421	0.9521	0.9621	0.9721	0.9821	0.9921	0.9853	0.9785	0.9717
11	11	2840.0	68.0	0.0	19.05	172.39	0.265	0.2749	0.4601	12835	0.7037	0.6991	0.6945	0.6899	0.6852	0.6806	0.7265	0.7724	0.8183	0.8641	0.91	0.9263	0.9425	0.9588	0.9751	0.9913	0.9879	0.9845	0.9811	0.9777	0.9742	0.9516	0.929	0.9064	0.8838	0.8611	0.8781	0.8951	0.912	0.929	0.9459	0.9567	0.9676	0.9784	0.9892	1.0	0.9937	0.9874	0.9811
11	12	3120.0	74.0	0.0	19.09	187.11	0.266	0.2759	0.4581	12586	0.7008	0.6963	0.6918	0.6872	0.6827	0.6782	0.7241	0.7699	0.8158	0.8616	0.9075	0.9238	0.94	0.9563	0.9726	0.9889	0.9855	0.9822	0.9789	0.9755	0.9722	0.9497	0.9272	0.9047	0.8822	0.8597	0.8768	0.8939	0.911	0.9281	0.9453	0.9562	0.9672	0.9781	0.9891	1.0	0.9938	0.9876	0.9814
11	13	2840.0	68.0	0.0	16.64	201.5	0.265	0.2749	0.4601	12835	0.7037	0.6991	0.6945	0.6899	0.6852	0.6806	0.7265	0.7724	0.8183	0.8641	0.91	0.9263	0.9425	0.9588	0.9751	0.9913	0.9879	0.9845	0.9811	0.9777	0.9742	0.9516	0.929	0.9064	0.8838	0.8611	0.8781	0.8951	0.912	0.929	0.9459	0.9567	0.9676	0.9784	0.9892	1.0	0.9937	0.9874	0.9811
11	14	2070.0	51.0	0.0	11.95	215.02	0.261	0.2699	0.4691	14063	0.721	0.7153	0.7096	0.7039	0.6982	0.6925	0.7377	0.7829	0.828	0.8732	0.9184	0.9347	0.951	0.9673	0.9837	1.0	0.9961	0.9922	0.9883	0.9844	0.9805	0.9571	0.9338	0.9105	0.8871	0.8638	0.8794	0.8951	0.9108	0.9264	0.9421	0.9521	0.9621	0.9721	0.9821	0.9921	0.9853	0.9785	0.9717
11	15	1010.0	26.0	0.0	5.42	227.45	0.2529	0.2589	0.4881	17599	0.7472	0.739	0.7308	0.7226	0.7143	0.7061	0.7486	0.7911	0.8335	0.876	0.9185	0.9348	0.9511	0.9674	0.9837	1.0	0.9951	0.9902	0.9854	0.9805	0.9756	0.9511	0.9266	0.9021	0.8776	0.8531	0.8656	0.878	0.8905	0.903	0.9155	0.9235	0.9316	0.9397	0.9478	0.9559	0.9482	0.9405	0.9329
11	16	160.0	4.0	0.0	-	-	-	-	-	-	-	-	-	-	-	-	-	-	-	-	-	-	-	-	-	-	-	-	-	-	-	-	-	-	-	-	-	-	-	-	-	-	-	-	-	-	-	-	-
11	17	0.0	0.0	0.0	-	-	-	-	-	-	-	-	-	-	-	-	-	-	-	-	-	-	-	-	-	-	-	-	-	-	-	-	-	-	-	-	-	-	-	-	-	-	-	-	-	-	-	-	-
11	18	0.0	0.0	0.0	-	-	-	-	-	-	-	-	-	-	-	-	-	-	-	-	-	-	-	-	-	-	-	-	-	-	-	-	-	-	-	-	-	-	-	-	-	-	-	-	-	-	-	-	-
11	19	0.0	0.0	0.0	-	-	-	-	-	-	-	-	-	-	-	-	-	-	-	-	-	-	-	-	-	-	-	-	-	-	-	-	-	-	-	-	-	-	-	-	-	-	-	-	-	-	-	-	-
11	20	0.0	0.0	0.0	-	-	-	-	-	-	-	-	-	-	-	-	-	-	-	-	-	-	-	-	-	-	-	-	-	-	-	-	-	-	-	-	-	-	-	-	-	-	-	-	-	-	-	-	-
11	21	0.0	0.0	0.0	-	-	-	-	-	-	-	-	-	-	-	-	-	-	-	-	-	-	-	-	-	-	-	-	-	-	-	-	-	-	-	-	-	-	-	-	-	-	-	-	-	-	-	-	-
11	22	0.0	0.0	0.0	-	-	-	-	-	-	-	-	-	-	-	-	-	-	-	-	-	-	-	-	-	-	-	-	-	-	-	-	-	-	-	-	-	-	-	-	-	-	-	-	-	-	-	-	-
11	23	0.0	0.0	0.0	-	-	-	-	-	-	-	-	-	-	-	-	-	-	-	-	-	-	-	-	-	-	-	-	-	-	-	-	-	-	-	-	-	-	-	-	-	-	-	-	-	-	-	-	-
12	0	0.0	0.0	0.0	-	-	-	-	-	-	-	-	-	-	-	-	-	-	-	-	-	-	-	-	-	-	-	-	-	-	-	-	-	-	-	-	-	-	-	-	-	-	-	-	-	-	-	-	-
12	1	0.0	0.0	0.0	-	-	-	-	-	-	-	-	-	-	-	-	-	-	-	-	-	-	-	-	-	-	-	-	-	-	-	-	-	-	-	-	-	-	-	-	-	-	-	-	-	-	-	-	-
12	2	0.0	0.0	0.0	-	-	-	-	-	-	-	-	-	-	-	-	-	-	-	-	-	-	-	-	-	-	-	-	-	-	-	-	-	-	-	-	-	-	-	-	-	-	-	-	-	-	-	-	-
12	3	0.0	0.0	0.0	-	-	-	-	-	-	-	-	-	-	-	-	-	-	-	-	-	-	-	-	-	-	-	-	-	-	-	-	-	-	-	-	-	-	-	-	-	-	-	-	-	-	-	-	-
12	4	0.0	0.0	0.0	-	-	-	-	-	-	-	-	-	-	-	-	-	-	-	-	-	-	-	-	-	-	-	-	-	-	-	-	-	-	-	-	-	-	-	-	-	-	-	-	-	-	-	-	-
12	5	0.0	0.0	0.0	-	-	-	-	-	-	-	-	-	-	-	-	-	-	-	-	-	-	-	-	-	-	-	-	-	-	-	-	-	-	-	-	-	-	-	-	-	-	-	-	-	-	-	-	-
12	6	0.0	0.0	0.0	-	-	-	-	-	-	-	-	-	-	-	-	-	-	-	-	-	-	-	-	-	-	-	-	-	-	-	-	-	-	-	-	-	-	-	-	-	-	-	-	-	-	-	-	-
12	7	0.0	0.0	0.0	-	-	-	-	-	-	-	-	-	-	-	-	-	-	-	-	-	-	-	-	-	-	-	-	-	-	-	-	-	-	-	-	-	-	-	-	-	-	-	-	-	-	-	-	-
12	8	280.0	8.0	0.0	5.25	132.0	0.25	0.2549	0.4951	19331	0.7553	0.7463	0.7373	0.7284	0.7194	0.7104	0.752	0.7937	0.8353	0.8769	0.9186	0.9349	0.9511	0.9674	0.9837	1.0	0.9948	0.9896	0.9844	0.9792	0.9741	0.9492	0.9243	0.8994	0.8746	0.8497	0.8611	0.8726	0.8841	0.8956	0.907	0.9145	0.922	0.9294	0.9369	0.9444	0.9364	0.9284	0.9205
12	9	1690.0	48.0	0.0	11.85	144.4	0.259	0.2669	0.4741	14845	0.7295	0.723	0.7165	0.71	0.7034	0.6969	0.7412	0.7854	0.8297	0.874	0.9182	0.9346	0.9509	0.9673	0.9836	1.0	0.9958	0.9916	0.9874	0.9832	0.979	0.9553	0.9316	0.9079	0.8841	0.8604	0.8751	0.8898	0.9044	0.9191	0.9337	0.9432	0.9526	0.962	0.9714	0.9808	0.9738	0.9667	0.9597
12	10	3340.0	95.0	5.0	16.63	157.9	0.27	0.2809	0.4491	11591	0.6766	0.6733	0.67	0.6667	0.6633	0.66	0.7062	0.7525	0.7987	0.8449	0.8911	0.9072	0.9232	0.9393	0.9554	0.9714	0.9687	0.9659	0.9631	0.9603	0.9575	0.936	0.9144	0.8929	0.8713	0.8498	0.8681	0.8864	0.9047	0.9231	0.9414	0.9531	0.9648	0.9766	0.9883	1.0	0.9944	0.9888	0.9832
12	11	4470.0	124.0	17.0	19.18	172.29	0.2903	0.3039	0.4058	8388	0.5713	0.5728	0.5742	0.5757	0.5772	0.5786	0.6256	0.6726	0.7196	0.7666	0.8136	0.8292	0.8448	0.8604	0.8759	0.8915	0.8913	0.8911	0.8909	0.8907	0.8905	0.8731	0.8558	0.8385	0.8212	0.8038	0.8275	0.8512	0.8749	0.8987	0.9224	0.9379	0.9534	0.9689	0.9845	1.0	0.9973	0.9947	0.992
12	12	4110.0	158.0	106.0	19.24	187.04	0.3081	0.3202	0.3717	6847	0.5159	0.519	0.5221	0.5252	0.5283	0.5314	0.5771	0.6228	0.6685	0.7141	0.7598	0.776	0.7922	0.8084	0.8245	0.8407	0.8423	0.8439	0.8455	0.8471	0.8487	0.8338	0.8189	0.804	0.7891	0.7742	0.8009	0.8276	0.8543	0.881	0.9077	0.9262	0.9446	0.9631	0.9815	1.0	0.9997	0.9995	0.9992
12	13	4530.0	126.0	12.0	16.8	201.45	0.2912	0.3049	0.4039	8289	0.5666	0.5683	0.57	0.5716	0.5733	0.575	0.622	0.669	0.716	0.763	0.8101	0.8256	0.8412	0.8567	0.8723	0.8879	0.8878	0.8877	0.8876	0.8875	0.8874	0.8703	0.8531	0.836	0.8189	0.8017	0.8257	0.8496	0.8736	0.8975	0.9215	0.9372	0.9529	0.9686	0.9843	1.0	0.9975	0.9949	0.9924
12	14	2360.0	117.0	312.0	12.12	215.0	0.2761	0.2872	0.4367	10428	0.6554	0.653	0.6505	0.648	0.6455	0.643	0.6891	0.7352	0.7814	0.8275	0.8736	0.8897	0.9058	0.9219	0.938	0.9541	0.9519	0.9497	0.9475	0.9453	0.9431	0.9224	0.9017	0.8811	0.8604	0.8397	0.8591	0.8786	0.898	0.9174	0.9369	0.9495	0.9621	0.9748	0.9874	1.0	0.9951	0.9902	0.9853
12	15	1730.0	50.0	0.0	5.59	227.46	0.259	0.2669	0.4741	14845	0.7295	0.723	0.7165	0.71	0.7034	0.6969	0.7412	0.7854	0.8297	0.874	0.9182	0.9346	0.9509	0.9673	0.9836	1.0	0.9958	0.9916	0.9874	0.9832	0.979	0.9553	0.9316	0.9079	0.8841	0.8604	0.8751	0.8898	0.9044	0.9191	0.9337	0.9432	0.9526	0.962	0.9714	0.9808	0.9738	0.9667	0.9597
12	16	290.0	8.0	0.0	-	-	-	-	-	-	-	-	-	-	-	-	-	-	-	-	-	-	-	-	-	-	-	-	-	-	-	-	-	-	-	-	-	-	-	-	-	-	-	-	-	-	-	-	-
12	17	0.0	0.0	0.0	-	-	-	-	-	-	-	-	-	-	-	-	-	-	-	-	-	-	-	-	-	-	-	-	-	-	-	-	-	-	-	-	-	-	-	-	-	-	-	-	-	-	-	-	-
12	18	0.0	0.0	0.0	-	-	-	-	-	-	-	-	-	-	-	-	-	-	-	-	-	-	-	-	-	-	-	-	-	-	-	-	-	-	-	-	-	-	-	-	-	-	-	-	-	-	-	-	-
12	19	0.0	0.0	0.0	-	-	-	-	-	-	-	-	-	-	-	-	-	-	-	-	-	-	-	-	-	-	-	-	-	-	-	-	-	-	-	-	-	-	-	-	-	-	-	-	-	-	-	-	-
12	20	0.0	0.0	0.0	-	-	-	-	-	-	-	-	-	-	-	-	-	-	-	-	-	-	-	-	-	-	-	-	-	-	-	-	-	-	-	-	-	-	-	-	-	-	-	-	-	-	-	-	-
12	21	0.0	0.0	0.0	-	-	-	-	-	-	-	-	-	-	-	-	-	-	-	-	-	-	-	-	-	-	-	-	-	-	-	-	-	-	-	-	-	-	-	-	-	-	-	-	-	-	-	-	-
12	22	0.0	0.0	0.0	-	-	-	-	-	-	-	-	-	-	-	-	-	-	-	-	-	-	-	-	-	-	-	-	-	-	-	-	-	-	-	-	-	-	-	-	-	-	-	-	-	-	-	-	-
12	23	0.0	0.0	0.0	-	-	-	-	-	-	-	-	-	-	-	-	-	-	-	-	-	-	-	-	-	-	-	-	-	-	-	-	-	-	-	-	-	-	-	-	-	-	-	-	-	-	-	-	-
13	0	0.0	0.0	0.0	-	-	-	-	-	-	-	-	-	-	-	-	-	-	-	-	-	-	-	-	-	-	-	-	-	-	-	-	-	-	-	-	-	-	-	-	-	-	-	-	-	-	-	-	-
13	1	0.0	0.0	0.0	-	-	-	-	-	-	-	-	-	-	-	-	-	-	-	-	-	-	-	-	-	-	-	-	-	-	-	-	-	-	-	-	-	-	-	-	-	-	-	-	-	-	-	-	-
13	2	0.0	0.0	0.0	-	-	-	-	-	-	-	-	-	-	-	-	-	-	-	-	-	-	-	-	-	-	-	-	-	-	-	-	-	-	-	-	-	-	-	-	-	-	-	-	-	-	-	-	-
13	3	0.0	0.0	0.0	-	-	-	-	-	-	-	-	-	-	-	-	-	-	-	-	-	-	-	-	-	-	-	-	-	-	-	-	-	-	-	-	-	-	-	-	-	-	-	-	-	-	-	-	-
13	4	0.0	0.0	0.0	-	-	-	-	-	-	-	-	-	-	-	-	-	-	-	-	-	-	-	-	-	-	-	-	-	-	-	-	-	-	-	-	-	-	-	-	-	-	-	-	-	-	-	-	-
13	5	0.0	0.0	0.0	-	-	-	-	-	-	-	-	-	-	-	-	-	-	-	-	-	-	-	-	-	-	-	-	-	-	-	-	-	-	-	-	-	-	-	-	-	-	-	-	-	-	-	-	-
13	6	0.0	0.0	0.0	-	-	-	-	-	-	-	-	-	-	-	-	-	-	-	-	-	-	-	-	-	-	-	-	-	-	-	-	-	-	-	-	-	-	-	-	-	-	-	-	-	-	-	-	-
13	7	0.0	0.0	0.0	-	-	-	-	-	-	-	-	-	-	-	-	-	-	-	-	-	-	-	-	-	-	-	-	-	-	-	-	-	-	-	-	-	-	-	-	-	-	-	-	-	-	-	-	-
13	8	160.0	4.0	0.0	5.33	131.84	0.25	0.2549	0.4951	19331	0.7553	0.7463	0.7373	0.7284	0.7194	0.7104	0.752	0.7937	0.8353	0.8769	0.9186	0.9349	0.9511	0.9674	0.9837	1.0	0.9948	0.9896	0.9844	0.9792	0.9741	0.9492	0.9243	0.8994	0.8746	0.8497	0.8611	0.8726	0.8841	0.8956	0.907	0.9145	0.922	0.9294	0.9369	0.9444	0.9364	0.9284	0.9205
13	9	1040.0	26.0	0.0	11.95	144.26	0.2529	0.2589	0.4881	17599	0.7472	0.739	0.7308	0.7226	0.7143	0.7061	0.7486	0.7911	0.8335	0.876	0.9185	0.9348	0.9511	0.9674	0.9837	1.0	0.9951	0.9902	0.9854	0.9805	0.9756	0.9511	0.9266	0.9021	0.8776	0.8531	0.8656	0.878	0.8905	0.903	0.9155	0.9235	0.9316	0.9397	0.9478	0.9559	0.9482	0.9405	0.9329
13	10	2120.0	52.0	0.0	16.76	157.77	0.2611	0.2701	0.4688	14019	0.7208	0.7152	0.7095	0.7038	0.6981	0.6924	0.7376	0.7828	0.828	0.8731	0.9183	0.9346	0.951	0.9673	0.9837	1.0	0.9961	0.9922	0.9883	0.9844	0.9805	0.9572	0.9339	0.9106	0.8872	0.8639	0.8796	0.8953	0.911	0.9267	0.9424	0.9524	0.9624	0.9725	0.9825	0.9925	0.9857	0.9789	0.9722
13	11	2910.0	70.0	0.0	19.33	172.18	0.2651	0.2751	0.4598	12799	0.7032	0.6986	0.694	0.6894	0.6848	0.6802	0.7261	0.772	0.8178	0.8637	0.9096	0.9258	0.9421	0.9584	0.9746	0.9909	0.9875	0.9841	0.9807	0.9773	0.9739	0.9513	0.9287	0.9061	0.8835	0.8609	0.8779	0.8949	0.9118	0.9288	0.9458	0.9566	0.9675	0.9783	0.9892	1.0	0.9937	0.9875	0.9812
13	12	3200.0	76.0	0.0	19.4	186.96	0.2698	0.2807	0.4495	11633	0.6779	0.6746	0.6712	0.6678	0.6644	0.661	0.7072	0.7534	0.7996	0.8457	0.8919	0.908	0.9241	0.9402	0.9563	0.9724	0.9695	0.9667	0.9639	0.9611	0.9583	0.9367	0.9151	0.8935	0.8719	0.8503	0.8685	0.8868	0.9051	0.9233	0.9416	0.9533	0.9649	0.9766	0.9883	1.0	0.9944	0.9887	0.9831
13	13	2930.0	70.0	0.0	16.97	201.41	0.2655	0.2754	0.4591	12709	0.7022	0.6976	0.6931	0.6885	0.684	0.6794	0.7253	0.7712	0.817	0.8629	0.9087	0.925	0.9413	0.9575	0.9738	0.9901	0.9867	0.9833	0.98	0.9766	0.9732	0.9507	0.9281	0.9055	0.883	0.8604	0.8775	0.8945	0.9115	0.9286	0.9456	0.9565	0.9674	0.9782	0.9891	1.0	0.9938	0.9875	0.9813
13	14	2150.0	53.0	0.0	12.29	214.98	0.262	0.2709	0.4671	13767	0.72	0.7144	0.7087	0.7031	0.6975	0.6919	0.7371	0.7824	0.8276	0.8729	0.9181	0.9345	0.9509	0.9672	0.9836	1.0	0.9962	0.9923	0.9885	0.9847	0.9808	0.9576	0.9343	0.911	0.8877	0.8644	0.8803	0.8961	0.912	0.9278	0.9437	0.9538	0.964	0.9741	0.9843	0.9944	0.9877	0.981	0.9743
13	15	1070.0	27.0	0.0	5.76	227.46	0.2535	0.2595	0.4869	17329	0.7467	0.7385	0.7303	0.7222	0.714	0.7059	0.7484	0.7908	0.8333	0.8758	0.9183	0.9347	0.951	0.9673	0.9837	1.0	0.9952	0.9903	0.9855	0.9806	0.9758	0.9513	0.9268	0.9024	0.8779	0.8534	0.866	0.8785	0.8911	0.9037	0.9162	0.9244	0.9325	0.9407	0.9489	0.957	0.9494	0.9417	0.9341
13	16	180.0	5.0	0.0	-	-	-	-	-	-	-	-	-	-	-	-	-	-	-	-	-	-	-	-	-	-	-	-	-	-	-	-	-	-	-	-	-	-	-	-	-	-	-	-	-	-	-	-	-
13	17	0.0	0.0	0.0	-	-	-	-	-	-	-	-	-	-	-	-	-	-	-	-	-	-	-	-	-	-	-	-	-	-	-	-	-	-	-	-	-	-	-	-	-	-	-	-	-	-	-	-	-
13	18	0.0	0.0	0.0	-	-	-	-	-	-	-	-	-	-	-	-	-	-	-	-	-	-	-	-	-	-	-	-	-	-	-	-	-	-	-	-	-	-	-	-	-	-	-	-	-	-	-	-	-
13	19	0.0	0.0	0.0	-	-	-	-	-	-	-	-	-	-	-	-	-	-	-	-	-	-	-	-	-	-	-	-	-	-	-	-	-	-	-	-	-	-	-	-	-	-	-	-	-	-	-	-	-
13	20	0.0	0.0	0.0	-	-	-	-	-	-	-	-	-	-	-	-	-	-	-	-	-	-	-	-	-	-	-	-	-	-	-	-	-	-	-	-	-	-	-	-	-	-	-	-	-	-	-	-	-
13	21	0.0	0.0	0.0	-	-	-	-	-	-	-	-	-	-	-	-	-	-	-	-	-	-	-	-	-	-	-	-	-	-	-	-	-	-	-	-	-	-	-	-	-	-	-	-	-	-	-	-	-
13	22	0.0	0.0	0.0	-	-	-	-	-	-	-	-	-	-	-	-	-	-	-	-	-	-	-	-	-	-	-	-	-	-	-	-	-	-	-	-	-	-	-	-	-	-	-	-	-	-	-	-	-
13	23	0.0	0.0	0.0	-	-	-	-	-	-	-	-	-	-	-	-	-	-	-	-	-	-	-	-	-	-	-	-	-	-	-	-	-	-	-	-	-	-	-	-	-	-	-	-	-	-	-	-	-
14	0	0.0	0.0	0.0	-	-	-	-	-	-	-	-	-	-	-	-	-	-	-	-	-	-	-	-	-	-	-	-	-	-	-	-	-	-	-	-	-	-	-	-	-	-	-	-	-	-	-	-	-
14	1	0.0	0.0	0.0	-	-	-	-	-	-	-	-	-	-	-	-	-	-	-	-	-	-	-	-	-	-	-	-	-	-	-	-	-	-	-	-	-	-	-	-	-	-	-	-	-	-	-	-	-
14	2	0.0	0.0	0.0	-	-	-	-	-	-	-	-	-	-	-	-	-	-	-	-	-	-	-	-	-	-	-	-	-	-	-	-	-	-	-	-	-	-	-	-	-	-	-	-	-	-	-	-	-
14	3	0.0	0.0	0.0	-	-	-	-	-	-	-	-	-	-	-	-	-	-	-	-	-	-	-	-	-	-	-	-	-	-	-	-	-	-	-	-	-	-	-	-	-	-	-	-	-	-	-	-	-
14	4	0.0	0.0	0.0	-	-	-	-	-	-	-	-	-	-	-	-	-	-	-	-	-	-	-	-	-	-	-	-	-	-	-	-	-	-	-	-	-	-	-	-	-	-	-	-	-	-	-	-	-
14	5	0.0	0.0	0.0	-	-	-	-	-	-	-	-	-	-	-	-	-	-	-	-	-	-	-	-	-	-	-	-	-	-	-	-	-	-	-	-	-	-	-	-	-	-	-	-	-	-	-	-	-
14	6	0.0	0.0	0.0	-	-	-	-	-	-	-	-	-	-	-	-	-	-	-	-	-	-	-	-	-	-	-	-	-	-	-	-	-	-	-	-	-	-	-	-	-	-	-	-	-	-	-	-	-
14	7	0.0	0.0	0.0	-	-	-	-	-	-	-	-	-	-	-	-	-	-	-	-	-	-	-	-	-	-	-	-	-	-	-	-	-	-	-	-	-	-	-	-	-	-	-	-	-	-	-	-	-
14	8	380.0	11.0	0.0	5.42	131.68	0.25	0.2549	0.4951	19331	0.7553	0.7463	0.7373	0.7284	0.7194	0.7104	0.752	0.7937	0.8353	0.8769	0.9186	0.9349	0.9511	0.9674	0.9837	1.0	0.9948	0.9896	0.9844	0.9792	0.9741	0.9492	0.9243	0.8994	0.8746	0.8497	0.8611	0.8726	0.8841	0.8956	0.907	0.9145	0.922	0.9294	0.9369	0.9444	0.9364	0.9284	0.9205
14	9	750.0	43.0	252.0	12.06	144.11	0.2596	0.267	0.4734	14724	0.7327	0.7258	0.7189	0.7121	0.7052	0.6984	0.7422	0.7861	0.83	0.8739	0.9177	0.9342	0.9506	0.9671	0.9835	1.0	0.9957	0.9915	0.9872	0.983	0.9787	0.9549	0.9311	0.9073	0.8835	0.8597	0.874	0.8884	0.9028	0.9172	0.9316	0.941	0.9503	0.9596	0.969	0.9783	0.9713	0.9642	0.9572
14	10	3360.0	95.0	11.0	16.89	157.64	0.2804	0.2927	0.4269	9685	0.6249	0.6239	0.623	0.622	0.621	0.6201	0.6667	0.7133	0.7599	0.8065	0.8531	0.869	0.8848	0.9006	0.9164	0.9323	0.9307	0.9292	0.9277	0.9262	0.9246	0.9052	0.8857	0.8662	0.8467	0.8272	0.8482	0.8692	0.8901	0.9111	0.9321	0.9457	0.9592	0.9728	0.9864	1.0	0.9958	0.9917	0.9875
14	11	4560.0	126.0	14.0	19.48	172.08	0.291	0.3045	0.4045	8316	0.5685	0.57	0.5716	0.5732	0.5748	0.5764	0.6234	0.6704	0.7174	0.7643	0.8113	0.8269	0.8425	0.8581	0.8737	0.8892	0.8891	0.889	0.8888	0.8887	0.8886	0.8713	0.8541	0.8369	0.8197	0.8025	0.8264	0.8502	0.8741	0.8979	0.9218	0.9374	0.9531	0.9687	0.9844	1.0	0.9974	0.9949	0.9923
14	12	5000.0	137.0	16.0	19.57	186.88	0.2946	0.3086	0.3968	7938	0.5484	0.5509	0.5533	0.5558	0.5583	0.5607	0.6078	0.6549	0.7021	0.7492	0.7963	0.8118	0.8273	0.8428	0.8583	0.8738	0.8742	0.8745	0.8749	0.8753	0.8756	0.8592	0.8428	0.8264	0.81	0.7936	0.8185	0.8434	0.8683	0.8932	0.918	0.9344	0.9508	0.9672	0.9836	1.0	0.998	0.996	0.994
14	13	2950.0	71.0	0.0	17.15	201.37	0.2659	0.2759	0.4582	12600	0.7009	0.6964	0.6919	0.6874	0.6829	0.6784	0.7242	0.7701	0.8159	0.8618	0.9076	0.9239	0.9402	0.9564	0.9727	0.989	0.9857	0.9823	0.979	0.9757	0.9723	0.9498	0.9273	0.9048	0.8823	0.8598	0.8769	0.894	0.9111	0.9282	0.9453	0.9562	0.9672	0.9781	0.9891	1.0	0.9938	0.9876	0.9814
14	14	3430.0	96.0	11.0	12.47	214.97	0.2813	0.2938	0.425	9546	0.6197	0.6189	0.6182	0.6175	0.6168	0.6161	0.6628	0.7094	0.7561	0.8028	0.8495	0.8653	0.881	0.8968	0.9126	0.9284	0.927	0.9256	0.9242	0.9228	0.9214	0.9021	0.8828	0.8636	0.8443	0.825	0.8463	0.8675	0.8887	0.91	0.9312	0.945	0.9587	0.9725	0.9862	1.0	0.996	0.9919	0.9879
14	15	1820.0	52.0	0.0	5.94	227.47	0.26	0.2679	0.4721	14518	0.7286	0.7221	0.7157	0.7092	0.7028	0.6963	0.7407	0.785	0.8293	0.8737	0.918	0.9344	0.9508	0.9672	0.9836	1.0	0.9959	0.9917	0.9876	0.9835	0.9793	0.9557	0.932	0.9084	0.8847	0.8611	0.8759	0.8907	0.9056	0.9204	0.9352	0.9448	0.9543	0.9639	0.9735	0.983	0.9761	0.9691	0.9621
14	16	330.0	9.0	0.0	-	-	-	-	-	-	-	-	-	-	-	-	-	-	-	-	-	-	-	-	-	-	-	-	-	-	-	-	-	-	-	-	-	-	-	-	-	-	-	-	-	-	-	-	-
14	17	0.0	0.0	0.0	-	-	-	-	-	-	-	-	-	-	-	-	-	-	-	-	-	-	-	-	-	-	-	-	-	-	-	-	-	-	-	-	-	-	-	-	-	-	-	-	-	-	-	-	-
14	18	0.0	0.0	0.0	-	-	-	-	-	-	-	-	-	-	-	-	-	-	-	-	-	-	-	-	-	-	-	-	-	-	-	-	-	-	-	-	-	-	-	-	-	-	-	-	-	-	-	-	-
14	19	0.0	0.0	0.0	-	-	-	-	-	-	-	-	-	-	-	-	-	-	-	-	-	-	-	-	-	-	-	-	-	-	-	-	-	-	-	-	-	-	-	-	-	-	-	-	-	-	-	-	-
14	20	0.0	0.0	0.0	-	-	-	-	-	-	-	-	-	-	-	-	-	-	-	-	-	-	-	-	-	-	-	-	-	-	-	-	-	-	-	-	-	-	-	-	-	-	-	-	-	-	-	-	-
14	21	0.0	0.0	0.0	-	-	-	-	-	-	-	-	-	-	-	-	-	-	-	-	-	-	-	-	-	-	-	-	-	-	-	-	-	-	-	-	-	-	-	-	-	-	-	-	-	-	-	-	-
14	22	0.0	0.0	0.0	-	-	-	-	-	-	-	-	-	-	-	-	-	-	-	-	-	-	-	-	-	-	-	-	-	-	-	-	-	-	-	-	-	-	-	-	-	-	-	-	-	-	-	-	-
14	23	0.0	0.0	0.0	-	-	-	-	-	-	-	-	-	-	-	-	-	-	-	-	-	-	-	-	-	-	-	-	-	-	-	-	-	-	-	-	-	-	-	-	-	-	-	-	-	-	-	-	-
15	0	0.0	0.0	0.0	-	-	-	-	-	-	-	-	-	-	-	-	-	-	-	-	-	-	-	-	-	-	-	-	-	-	-	-	-	-	-	-	-	-	-	-	-	-	-	-	-	-	-	-	-
15	1	0.0	0.0	0.0	-	-	-	-	-	-	-	-	-	-	-	-	-	-	-	-	-	-	-	-	-	-	-	-	-	-	-	-	-	-	-	-	-	-	-	-	-	-	-	-	-	-	-	-	-
15	2	0.0	0.0	0.0	-	-	-	-	-	-	-	-	-	-	-	-	-	-	-	-	-	-	-	-	-	-	-	-	-	-	-	-	-	-	-	-	-	-	-	-	-	-	-	-	-	-	-	-	-
15	3	0.0	0.0	0.0	-	-	-	-	-	-	-	-	-	-	-	-	-	-	-	-	-	-	-	-	-	-	-	-	-	-	-	-	-	-	-	-	-	-	-	-	-	-	-	-	-	-	-	-	-
15	4	0.0	0.0	0.0	-	-	-	-	-	-	-	-	-	-	-	-	-	-	-	-	-	-	-	-	-	-	-	-	-	-	-	-	-	-	-	-	-	-	-	-	-	-	-	-	-	-	-	-	-
15	5	0.0	0.0	0.0	-	-	-	-	-	-	-	-	-	-	-	-	-	-	-	-	-	-	-	-	-	-	-	-	-	-	-	-	-	-	-	-	-	-	-	-	-	-	-	-	-	-	-	-	-
15	6	0.0	0.0	0.0	-	-	-	-	-	-	-	-	-	-	-	-	-	-	-	-	-	-	-	-	-	-	-	-	-	-	-	-	-	-	-	-	-	-	-	-	-	-	-	-	-	-	-	-	-
15	7	0.0	0.0	0.0	-	-	-	-	-	-	-	-	-	-	-	-	-	-	-	-	-	-	-	-	-	-	-	-	-	-	-	-	-	-	-	-	-	-	-	-	-	-	-	-	-	-	-	-	-
15	8	180.0	5.0	0.0	5.52	131.53	0.25	0.2549	0.4951	19331	0.7553	0.7463	0.7373	0.7284	0.7194	0.7104	0.752	0.7937	0.8353	0.8769	0.9186	0.9349	0.9511	0.9674	0.9837	1.0	0.9948	0.9896	0.9844	0.9792	0.9741	0.9492	0.9243	0.8994	0.8746	0.8497	0.8611	0.8726	0.8841	0.8956	0.907	0.9145	0.922	0.9294	0.9369	0.9444	0.9364	0.9284	0.9205
15	9	1770.0	51.0	0.0	12.18	143.96	0.259	0.2669	0.4741	14845	0.7295	0.723	0.7165	0.71	0.7034	0.6969	0.7412	0.7854	0.8297	0.874	0.9182	0.9346	0.9509	0.9673	0.9836	1.0	0.9958	0.9916	0.9874	0.9832	0.979	0.9553	0.9316	0.9079	0.8841	0.8604	0.8751	0.8898	0.9044	0.9191	0.9337	0.9432	0.9526	0.962	0.9714	0.9808	0.9738	0.9667	0.9597
15	10	2170.0	53.0	0.0	17.02	157.51	0.262	0.2709	0.4671	13767	0.72	0.7144	0.7087	0.7031	0.6975	0.6919	0.7371	0.7824	0.8276	0.8729	0.9181	0.9345	0.9509	0.9672	0.9836	1.0	0.9962	0.9923	0.9885	0.9847	0.9808	0.9576	0.9343	0.911	0.8877	0.8644	0.8803	0.8961	0.912	0.9278	0.9437	0.9538	0.964	0.9741	0.9843	0.9944	0.9877	0.981	0.9743
15	11	4650.0	129.0	12.0	19.63	171.97	0.2919	0.3056	0.4024	8216	0.563	0.5648	0.5666	0.5685	0.5703	0.5721	0.6191	0.6662	0.7132	0.7602	0.8073	0.8228	0.8384	0.8539	0.8695	0.885	0.885	0.885	0.885	0.885	0.885	0.8681	0.8511	0.8341	0.8171	0.8001	0.8242	0.8484	0.8725	0.8966	0.9208	0.9366	0.9525	0.9683	0.9842	1.0	0.9976	0.9952	0.9927
15	12	5130.0	142.0	11.0	19.74	186.81	0.2954	0.3094	0.3951	7861	0.5441	0.5468	0.5494	0.5521	0.5548	0.5574	0.6045	0.6516	0.6987	0.7459	0.793	0.8085	0.824	0.8395	0.855	0.8705	0.8709	0.8714	0.8719	0.8724	0.8728	0.8566	0.8404	0.8242	0.8079	0.7917	0.8168	0.8419	0.867	0.8921	0.9172	0.9338	0.9503	0.9669	0.9834	1.0	0.9981	0.9963	0.9944
15	13	4660.0	129.0	18.0	17.33	201.33	0.2924	0.3061	0.4015	8164	0.5604	0.5624	0.5643	0.5663	0.5682	0.5702	0.6172	0.6643	0.7113	0.7584	0.8054	0.821	0.8365	0.8521	0.8676	0.8831	0.8832	0.8833	0.8833	0.8834	0.8834	0.8666	0.8497	0.8328	0.8159	0.799	0.8233	0.8475	0.8718	0.8961	0.9203	0.9363	0.9522	0.9681	0.9841	1.0	0.9977	0.9953	0.993
15	14	3010.0	80.0	0.0	12.65	214.96	0.266	0.2759	0.4581	12586	0.7008	0.6963	0.6918	0.6873	0.6828	0.6783	0.7241	0.77	0.8158	0.8617	0.9075	0.9238	0.9401	0.9563	0.9726	0.9889	0.9855	0.9822	0.9789	0.9755	0.9722	0.9497	0.9272	0.9047	0.8822	0.8597	0.8768	0.8939	0.911	0.9282	0.9453	0.9562	0.9672	0.9781	0.9891	1.0	0.9938	0.9876	0.9814
15	15	1140.0	29.0	0.0	6.13	227.49	0.2539	0.2599	0.4861	17153	0.7463	0.7382	0.7301	0.7219	0.7138	0.7057	0.7482	0.7907	0.8332	0.8757	0.9182	0.9346	0.9509	0.9673	0.9836	1.0	0.9952	0.9904	0.9855	0.9807	0.9759	0.9515	0.927	0.9025	0.8781	0.8536	0.8662	0.8789	0.8915	0.9041	0.9167	0.925	0.9332	0.9414	0.9496	0.9578	0.9502	0.9426	0.935
15	16	210.0	5.0	0.0	-	-	-	-	-	-	-	-	-	-	-	-	-	-	-	-	-	-	-	-	-	-	-	-	-	-	-	-	-	-	-	-	-	-	-	-	-	-	-	-	-	-	-	-	-
15	17	0.0	0.0	0.0	-	-	-	-	-	-	-	-	-	-	-	-	-	-	-	-	-	-	-	-	-	-	-	-	-	-	-	-	-	-	-	-	-	-	-	-	-	-	-	-	-	-	-	-	-
15	18	0.0	0.0	0.0	-	-	-	-	-	-	-	-	-	-	-	-	-	-	-	-	-	-	-	-	-	-	-	-	-	-	-	-	-	-	-	-	-	-	-	-	-	-	-	-	-	-	-	-	-
15	19	0.0	0.0	0.0	-	-	-	-	-	-	-	-	-	-	-	-	-	-	-	-	-	-	-	-	-	-	-	-	-	-	-	-	-	-	-	-	-	-	-	-	-	-	-	-	-	-	-	-	-
15	20	0.0	0.0	0.0	-	-	-	-	-	-	-	-	-	-	-	-	-	-	-	-	-	-	-	-	-	-	-	-	-	-	-	-	-	-	-	-	-	-	-	-	-	-	-	-	-	-	-	-	-
15	21	0.0	0.0	0.0	-	-	-	-	-	-	-	-	-	-	-	-	-	-	-	-	-	-	-	-	-	-	-	-	-	-	-	-	-	-	-	-	-	-	-	-	-	-	-	-	-	-	-	-	-
15	22	0.0	0.0	0.0	-	-	-	-	-	-	-	-	-	-	-	-	-	-	-	-	-	-	-	-	-	-	-	-	-	-	-	-	-	-	-	-	-	-	-	-	-	-	-	-	-	-	-	-	-
15	23	0.0	0.0	0.0	-	-	-	-	-	-	-	-	-	-	-	-	-	-	-	-	-	-	-	-	-	-	-	-	-	-	-	-	-	-	-	-	-	-	-	-	-	-	-	-	-	-	-	-	-
16	0	0.0	0.0	0.0	-	-	-	-	-	-	-	-	-	-	-	-	-	-	-	-	-	-	-	-	-	-	-	-	-	-	-	-	-	-	-	-	-	-	-	-	-	-	-	-	-	-	-	-	-
16	1	0.0	0.0	0.0	-	-	-	-	-	-	-	-	-	-	-	-	-	-	-	-	-	-	-	-	-	-	-	-	-	-	-	-	-	-	-	-	-	-	-	-	-	-	-	-	-	-	-	-	-
16	2	0.0	0.0	0.0	-	-	-	-	-	-	-	-	-	-	-	-	-	-	-	-	-	-	-	-	-	-	-	-	-	-	-	-	-	-	-	-	-	-	-	-	-	-	-	-	-	-	-	-	-
16	3	0.0	0.0	0.0	-	-	-	-	-	-	-	-	-	-	-	-	-	-	-	-	-	-	-	-	-	-	-	-	-	-	-	-	-	-	-	-	-	-	-	-	-	-	-	-	-	-	-	-	-
16	4	0.0	0.0	0.0	-	-	-	-	-	-	-	-	-	-	-	-	-	-	-	-	-	-	-	-	-	-	-	-	-	-	-	-	-	-	-	-	-	-	-	-	-	-	-	-	-	-	-	-	-
16	5	0.0	0.0	0.0	-	-	-	-	-	-	-	-	-	-	-	-	-	-	-	-	-	-	-	-	-	-	-	-	-	-	-	-	-	-	-	-	-	-	-	-	-	-	-	-	-	-	-	-	-
16	6	0.0	0.0	0.0	-	-	-	-	-	-	-	-	-	-	-	-	-	-	-	-	-	-	-	-	-	-	-	-	-	-	-	-	-	-	-	-	-	-	-	-	-	-	-	-	-	-	-	-	-
16	7	0.0	0.0	0.0	-	-	-	-	-	-	-	-	-	-	-	-	-	-	-	-	-	-	-	-	-	-	-	-	-	-	-	-	-	-	-	-	-	-	-	-	-	-	-	-	-	-	-	-	-
16	8	320.0	9.0	0.0	5.62	131.37	0.25	0.2549	0.4951	19331	0.7553	0.7463	0.7373	0.7284	0.7194	0.7104	0.752	0.7937	0.8353	0.8769	0.9186	0.9349	0.9511	0.9674	0.9837	1.0	0.9948	0.9896	0.9844	0.9792	0.9741	0.9492	0.9243	0.8994	0.8746	0.8497	0.8611	0.8726	0.8841	0.8956	0.907	0.9145	0.922	0.9294	0.9369	0.9444	0.9364	0.9284	0.9205
16	9	1810.0	52.0	0.0	12.3	143.82	0.2594	0.2674	0.4732	14697	0.7291	0.7226	0.7161	0.7096	0.7031	0.6966	0.7409	0.7852	0.8295	0.8738	0.9181	0.9345	0.9509	0.9673	0.9836	1.0	0.9958	0.9917	0.9875	0.9833	0.9791	0.9555	0.9318	0.9081	0.8844	0.8607	0.8755	0.8902	0.9049	0.9197	0.9344	0.9439	0.9534	0.9629	0.9724	0.9818	0.9748	0.9678	0.9608
16	10	2200.0	54.0	0.0	17.17	157.38	0.262	0.2709	0.4671	13767	0.72	0.7144	0.7087	0.7031	0.6975	0.6919	0.7371	0.7824	0.8276	0.8729	0.9181	0.9345	0.9509	0.9672	0.9836	1.0	0.9962	0.9923	0.9885	0.9847	0.9808	0.9576	0.9343	0.911	0.8877	0.8644	0.8803	0.8961	0.912	0.9278	0.9437	0.9538	0.964	0.9741	0.9843	0.9944	0.9877	0.981	0.9743
16	11	3300.0	146.0	120.0	19.8	171.87	0.3018	0.314	0.3842	7329	0.542	0.5442	0.5464	0.5485	0.5507	0.5529	0.5989	0.6448	0.6908	0.7368	0.7828	0.7988	0.8149	0.8309	0.847	0.8631	0.8639	0.8647	0.8655	0.8663	0.8672	0.8512	0.8352	0.8192	0.8032	0.7872	0.8125	0.8378	0.8631	0.8885	0.9138	0.931	0.9483	0.9655	0.9828	1.0	0.9988	0.9975	0.9963
16	12	5080.0	139.0	25.0	19.92	186.74	0.295	0.309	0.396	7899	0.5463	0.5489	0.5514	0.554	0.5566	0.5591	0.6062	0.6533	0.7005	0.7476	0.7947	0.8102	0.8257	0.8412	0.8567	0.8722	0.8726	0.873	0.8734	0.8739	0.8743	0.858	0.8416	0.8253	0.809	0.7927	0.8177	0.8427	0.8677	0.8927	0.9176	0.9341	0.9506	0.9671	0.9835	1.0	0.9981	0.9961	0.9942
16	13	3970.0	153.0	105.0	17.51	201.29	0.307	0.3191	0.3739	6926	0.5211	0.5241	0.527	0.5299	0.5328	0.5357	0.5814	0.6271	0.6728	0.7185	0.7642	0.7804	0.7966	0.8128	0.8289	0.8451	0.8465	0.848	0.8494	0.8509	0.8523	0.8372	0.8221	0.807	0.7919	0.7768	0.8032	0.8296	0.856	0.8825	0.9089	0.9271	0.9453	0.9636	0.9818	1.0	0.9996	0.9991	0.9987
16	14	3600.0	102.0	8.0	12.84	214.96	0.2829	0.2956	0.4214	9316	0.6109	0.6106	0.6103	0.61	0.6096	0.6093	0.6561	0.7028	0.7496	0.7963	0.843	0.8588	0.8745	0.8903	0.906	0.9218	0.9206	0.9194	0.9182	0.917	0.9158	0.8969	0.878	0.8591	0.8401	0.8212	0.8429	0.8646	0.8863	0.9079	0.9296	0.9437	0.9578	0.9718	0.9859	1.0	0.9962	0.9924	0.9886
16	15	1940.0	56.0	0.0	6.32	227.51	0.26	0.268	0.472	14503	0.7284	0.7219	0.7155	0.7091	0.7027	0.6962	0.7406	0.7849	0.8293	0.8736	0.918	0.9344	0.9508	0.9672	0.9836	1.0	0.9959	0.9917	0.9876	0.9835	0.9794	0.9557	0.9321	0.9084	0.8848	0.8611	0.876	0.8908	0.9057	0.9205	0.9354	0.945	0.9545	0.9641	0.9737	0.9832	0.9763	0.9693	0.9624
16	16	380.0	11.0	0.0	-	-	-	-	-	-	-	-	-	-	-	-	-	-	-	-	-	-	-	-	-	-	-	-	-	-	-	-	-	-	-	-	-	-	-	-	-	-	-	-	-	-	-	-	-
16	17	0.0	0.0	0.0	-	-	-	-	-	-	-	-	-	-	-	-	-	-	-	-	-	-	-	-	-	-	-	-	-	-	-	-	-	-	-	-	-	-	-	-	-	-	-	-	-	-	-	-	-
16	18	0.0	0.0	0.0	-	-	-	-	-	-	-	-	-	-	-	-	-	-	-	-	-	-	-	-	-	-	-	-	-	-	-	-	-	-	-	-	-	-	-	-	-	-	-	-	-	-	-	-	-
16	19	0.0	0.0	0.0	-	-	-	-	-	-	-	-	-	-	-	-	-	-	-	-	-	-	-	-	-	-	-	-	-	-	-	-	-	-	-	-	-	-	-	-	-	-	-	-	-	-	-	-	-
16	20	0.0	0.0	0.0	-	-	-	-	-	-	-	-	-	-	-	-	-	-	-	-	-	-	-	-	-	-	-	-	-	-	-	-	-	-	-	-	-	-	-	-	-	-	-	-	-	-	-	-	-
16	21	0.0	0.0	0.0	-	-	-	-	-	-	-	-	-	-	-	-	-	-	-	-	-	-	-	-	-	-	-	-	-	-	-	-	-	-	-	-	-	-	-	-	-	-	-	-	-	-	-	-	-
16	22	0.0	0.0	0.0	-	-	-	-	-	-	-	-	-	-	-	-	-	-	-	-	-	-	-	-	-	-	-	-	-	-	-	-	-	-	-	-	-	-	-	-	-	-	-	-	-	-	-	-	-
16	23	0.0	0.0	0.0	-	-	-	-	-	-	-	-	-	-	-	-	-	-	-	-	-	-	-	-	-	-	-	-	-	-	-	-	-	-	-	-	-	-	-	-	-	-	-	-	-	-	-	-	-
17	0	0.0	0.0	0.0	-	-	-	-	-	-	-	-	-	-	-	-	-	-	-	-	-	-	-	-	-	-	-	-	-	-	-	-	-	-	-	-	-	-	-	-	-	-	-	-	-	-	-	-	-
17	1	0.0	0.0	0.0	-	-	-	-	-	-	-	-	-	-	-	-	-	-	-	-	-	-	-	-	-	-	-	-	-	-	-	-	-	-	-	-	-	-	-	-	-	-	-	-	-	-	-	-	-
17	2	0.0	0.0	0.0	-	-	-	-	-	-	-	-	-	-	-	-	-	-	-	-	-	-	-	-	-	-	-	-	-	-	-	-	-	-	-	-	-	-	-	-	-	-	-	-	-	-	-	-	-
17	3	0.0	0.0	0.0	-	-	-	-	-	-	-	-	-	-	-	-	-	-	-	-	-	-	-	-	-	-	-	-	-	-	-	-	-	-	-	-	-	-	-	-	-	-	-	-	-	-	-	-	-
17	4	0.0	0.0	0.0	-	-	-	-	-	-	-	-	-	-	-	-	-	-	-	-	-	-	-	-	-	-	-	-	-	-	-	-	-	-	-	-	-	-	-	-	-	-	-	-	-	-	-	-	-
17	5	0.0	0.0	0.0	-	-	-	-	-	-	-	-	-	-	-	-	-	-	-	-	-	-	-	-	-	-	-	-	-	-	-	-	-	-	-	-	-	-	-	-	-	-	-	-	-	-	-	-	-
17	6	0.0	0.0	0.0	-	-	-	-	-	-	-	-	-	-	-	-	-	-	-	-	-	-	-	-	-	-	-	-	-	-	-	-	-	-	-	-	-	-	-	-	-	-	-	-	-	-	-	-	-
17	7	0.0	0.0	0.0	-	-	-	-	-	-	-	-	-	-	-	-	-	-	-	-	-	-	-	-	-	-	-	-	-	-	-	-	-	-	-	-	-	-	-	-	-	-	-	-	-	-	-	-	-
17	8	380.0	11.0	0.0	5.73	131.21	0.25	0.2549	0.4951	19331	0.7553	0.7463	0.7373	0.7284	0.7194	0.7104	0.752	0.7937	0.8353	0.8769	0.9186	0.9349	0.9511	0.9674	0.9837	1.0	0.9948	0.9896	0.9844	0.9792	0.9741	0.9492	0.9243	0.8994	0.8746	0.8497	0.8611	0.8726	0.8841	0.8956	0.907	0.9145	0.922	0.9294	0.9369	0.9444	0.9364	0.9284	0.9205
17	9	890.0	49.0	144.0	12.43	143.67	0.2589	0.2663	0.4748	14959	0.7331	0.7262	0.7193	0.7124	0.7055	0.6987	0.7425	0.7864	0.8302	0.8741	0.9179	0.9343	0.9508	0.9672	0.9836	1.0	0.9957	0.9914	0.9871	0.9828	0.9785	0.9547	0.9308	0.907	0.8831	0.8593	0.8736	0.8879	0.9022	0.9165	0.9308	0.94	0.9493	0.9586	0.9678	0.9771	0.97	0.9629	0.9557
17	10	2240.0	55.0	0.0	17.32	157.25	0.262	0.2709	0.4671	13767	0.72	0.7144	0.7087	0.7031	0.6975	0.6919	0.7371	0.7824	0.8276	0.8729	0.9181	0.9345	0.9509	0.9672	0.9836	1.0	0.9962	0.9923	0.9885	0.9847	0.9808	0.9576	0.9343	0.911	0.8877	0.8644	0.8803	0.8961	0.912	0.9278	0.9437	0.9538	0.964	0.9741	0.9843	0.9944	0.9877	0.981	0.9743
17	11	4780.0	133.0	13.0	19.96	171.77	0.293	0.3067	0.4003	8103	0.5577	0.5597	0.5618	0.5639	0.5659	0.568	0.615	0.6621	0.7091	0.7562	0.8032	0.8188	0.8343	0.8498	0.8654	0.8809	0.8811	0.8812	0.8813	0.8815	0.8816	0.8648	0.848	0.8313	0.8145	0.7977	0.8221	0.8465	0.871	0.8954	0.9198	0.9358	0.9519	0.9679	0.984	1.0	0.9977	0.9955	0.9932
17	12	3380.0	80.0	0.0	20.1	186.68	0.27	0.2809	0.4491	11591	0.6766	0.6733	0.67	0.6667	0.6633	0.66	0.7062	0.7525	0.7987	0.8449	0.8911	0.9072	0.9232	0.9393	0.9554	0.9714	0.9687	0.9659	0.9631	0.9603	0.9575	0.936	0.9144	0.8929	0.8713	0.8498	0.8681	0.8864	0.9047	0.9231	0.9414	0.9531	0.9648	0.9766	0.9883	1.0	0.9944	0.9888	0.9832
17	13	4850.0	135.0	13.0	17.71	201.26	0.2935	0.3073	0.3992	8050	0.5546	0.5568	0.559	0.5612	0.5634	0.5656	0.6127	0.6597	0.7068	0.7539	0.8009	0.8165	0.832	0.8475	0.863	0.8786	0.8788	0.879	0.8792	0.8794	0.8796	0.863	0.8463	0.8297	0.813	0.7964	0.8209	0.8455	0.8701	0.8946	0.9192	0.9354	0.9515	0.9677	0.9838	1.0	0.9978	0.9957	0.9935
17	14	2330.0	57.0	0.0	13.04	214.96	0.263	0.2719	0.4651	13483	0.7189	0.7134	0.7078	0.7023	0.6968	0.6913	0.7366	0.7819	0.8272	0.8725	0.9179	0.9343	0.9507	0.9671	0.9836	1.0	0.9962	0.9925	0.9887	0.9849	0.9812	0.958	0.9348	0.9115	0.8883	0.8651	0.8811	0.8972	0.9132	0.9292	0.9453	0.9555	0.9658	0.9761	0.9864	0.9967	0.9901	0.9835	0.9769
17	15	1220.0	31.0	0.0	6.51	227.54	0.255	0.2619	0.4831	16498	0.7395	0.732	0.7246	0.7171	0.7096	0.7022	0.7455	0.7887	0.832	0.8753	0.9186	0.9349	0.9512	0.9674	0.9837	1.0	0.9954	0.9908	0.9862	0.9816	0.9769	0.9528	0.9286	0.9044	0.8803	0.8561	0.8695	0.8828	0.8962	0.9096	0.923	0.9316	0.9402	0.9488	0.9574	0.966	0.9586	0.9511	0.9437
17	16	230.0	6.0	0.0	-	-	-	-	-	-	-	-	-	-	-	-	-	-	-	-	-	-	-	-	-	-	-	-	-	-	-	-	-	-	-	-	-	-	-	-	-	-	-	-	-	-	-	-	-
17	17	0.0	0.0	0.0	-	-	-	-	-	-	-	-	-	-	-	-	-	-	-	-	-	-	-	-	-	-	-	-	-	-	-	-	-	-	-	-	-	-	-	-	-	-	-	-	-	-	-	-	-
17	18	0.0	0.0	0.0	-	-	-	-	-	-	-	-	-	-	-	-	-	-	-	-	-	-	-	-	-	-	-	-	-	-	-	-	-	-	-	-	-	-	-	-	-	-	-	-	-	-	-	-	-
17	19	0.0	0.0	0.0	-	-	-	-	-	-	-	-	-	-	-	-	-	-	-	-	-	-	-	-	-	-	-	-	-	-	-	-	-	-	-	-	-	-	-	-	-	-	-	-	-	-	-	-	-
17	20	0.0	0.0	0.0	-	-	-	-	-	-	-	-	-	-	-	-	-	-	-	-	-	-	-	-	-	-	-	-	-	-	-	-	-	-	-	-	-	-	-	-	-	-	-	-	-	-	-	-	-
17	21	0.0	0.0	0.0	-	-	-	-	-	-	-	-	-	-	-	-	-	-	-	-	-	-	-	-	-	-	-	-	-	-	-	-	-	-	-	-	-	-	-	-	-	-	-	-	-	-	-	-	-
17	22	0.0	0.0	0.0	-	-	-	-	-	-	-	-	-	-	-	-	-	-	-	-	-	-	-	-	-	-	-	-	-	-	-	-	-	-	-	-	-	-	-	-	-	-	-	-	-	-	-	-	-
17	23	0.0	0.0	0.0	-	-	-	-	-	-	-	-	-	-	-	-	-	-	-	-	-	-	-	-	-	-	-	-	-	-	-	-	-	-	-	-	-	-	-	-	-	-	-	-	-	-	-	-	-
18	0	0.0	0.0	0.0	-	-	-	-	-	-	-	-	-	-	-	-	-	-	-	-	-	-	-	-	-	-	-	-	-	-	-	-	-	-	-	-	-	-	-	-	-	-	-	-	-	-	-	-	-
18	1	0.0	0.0	0.0	-	-	-	-	-	-	-	-	-	-	-	-	-	-	-	-	-	-	-	-	-	-	-	-	-	-	-	-	-	-	-	-	-	-	-	-	-	-	-	-	-	-	-	-	-
18	2	0.0	0.0	0.0	-	-	-	-	-	-	-	-	-	-	-	-	-	-	-	-	-	-	-	-	-	-	-	-	-	-	-	-	-	-	-	-	-	-	-	-	-	-	-	-	-	-	-	-	-
18	3	0.0	0.0	0.0	-	-	-	-	-	-	-	-	-	-	-	-	-	-	-	-	-	-	-	-	-	-	-	-	-	-	-	-	-	-	-	-	-	-	-	-	-	-	-	-	-	-	-	-	-
18	4	0.0	0.0	0.0	-	-	-	-	-	-	-	-	-	-	-	-	-	-	-	-	-	-	-	-	-	-	-	-	-	-	-	-	-	-	-	-	-	-	-	-	-	-	-	-	-	-	-	-	-
18	5	0.0	0.0	0.0	-	-	-	-	-	-	-	-	-	-	-	-	-	-	-	-	-	-	-	-	-	-	-	-	-	-	-	-	-	-	-	-	-	-	-	-	-	-	-	-	-	-	-	-	-
18	6	0.0	0.0	0.0	-	-	-	-	-	-	-	-	-	-	-	-	-	-	-	-	-	-	-	-	-	-	-	-	-	-	-	-	-	-	-	-	-	-	-	-	-	-	-	-	-	-	-	-	-
18	7	0.0	0.0	0.0	-	-	-	-	-	-	-	-	-	-	-	-	-	-	-	-	-	-	-	-	-	-	-	-	-	-	-	-	-	-	-	-	-	-	-	-	-	-	-	-	-	-	-	-	-
18	8	200.0	5.0	0.0	5.85	131.04	0.25	0.2549	0.4951	19331	0.7553	0.7463	0.7373	0.7284	0.7194	0.7104	0.752	0.7937	0.8353	0.8769	0.9186	0.9349	0.9511	0.9674	0.9837	1.0	0.9948	0.9896	0.9844	0.9792	0.9741	0.9492	0.9243	0.8994	0.8746	0.8497	0.8611	0.8726	0.8841	0.8956	0.907	0.9145	0.922	0.9294	0.9369	0.9444	0.9364	0.9284	0.9205
18	9	1140.0	29.0	0.0	12.57	143.52	0.2539	0.2599	0.4861	17153	0.7463	0.7382	0.7301	0.7219	0.7138	0.7057	0.7482	0.7907	0.8332	0.8757	0.9182	0.9346	0.9509	0.9673	0.9836	1.0	0.9952	0.9904	0.9855	0.9807	0.9759	0.9515	0.927	0.9025	0.8781	0.8536	0.8662	0.8789	0.8915	0.9041	0.9167	0.925	0.9332	0.9414	0.9496	0.9578	0.9502	0.9426	0.935
18	10	2270.0	56.0	0.0	17.47	157.12	0.262	0.2709	0.4671	13767	0.72	0.7144	0.7087	0.7031	0.6975	0.6919	0.7371	0.7824	0.8276	0.8729	0.9181	0.9345	0.9509	0.9672	0.9836	1.0	0.9962	0.9923	0.9885	0.9847	0.9808	0.9576	0.9343	0.911	0.8877	0.8644	0.8803	0.8961	0.912	0.9278	0.9437	0.9538	0.964	0.9741	0.9843	0.9944	0.9877	0.981	0.9743
18	11	3110.0	74.0	0.0	20.14	171.67	0.266	0.2759	0.4581	12586	0.7008	0.6963	0.6918	0.6873	0.6828	0.6783	0.7241	0.77	0.8158	0.8617	0.9075	0.9238	0.9401	0.9563	0.9726	0.9889	0.9855	0.9822	0.9789	0.9755	0.9722	0.9497	0.9272	0.9047	0.8822	0.8597	0.8768	0.8939	0.911	0.9282	0.9453	0.9562	0.9672	0.9781	0.9891	1.0	0.9938	0.9876	0.9814
18	12	3420.0	81.0	0.0	20.29	186.61	0.27	0.281	0.4491	11583	0.6765	0.6732	0.6699	0.6666	0.6633	0.6599	0.7062	0.7524	0.7986	0.8448	0.891	0.9071	0.9231	0.9392	0.9553	0.9714	0.9686	0.9658	0.963	0.9602	0.9574	0.9359	0.9143	0.8928	0.8712	0.8497	0.868	0.8864	0.9047	0.923	0.9414	0.9531	0.9648	0.9765	0.9883	1.0	0.9944	0.9888	0.9832
18	13	3150.0	75.0	0.0	17.9	201.24	0.2679	0.278	0.4541	12118	0.693	0.6889	0.6847	0.6805	0.6764	0.6722	0.7181	0.764	0.8098	0.8557	0.9016	0.9179	0.9341	0.9504	0.9666	0.9829	0.9797	0.9766	0.9735	0.9703	0.9672	0.945	0.9228	0.9006	0.8784	0.8563	0.8738	0.8913	0.9088	0.9263	0.9438	0.955	0.9663	0.9775	0.9888	1.0	0.994	0.9881	0.9821
18	14	2350.0	58.0	0.0	13.24	214.97	0.263	0.2719	0.4651	13483	0.7189	0.7134	0.7078	0.7023	0.6968	0.6913	0.7366	0.7819	0.8272	0.8725	0.9179	0.9343	0.9507	0.9671	0.9836	1.0	0.9962	0.9925	0.9887	0.9849	0.9812	0.958	0.9348	0.9115	0.8883	0.8651	0.8811	0.8972	0.9132	0.9292	0.9453	0.9555	0.9658	0.9761	0.9864	0.9967	0.9901	0.9835	0.9769
18	15	1250.0	31.0	0.0	6.7	227.57	0.255	0.2619	0.4831	16498	0.7395	0.732	0.7246	0.7171	0.7096	0.7022	0.7455	0.7887	0.832	0.8753	0.9186	0.9349	0.9512	0.9674	0.9837	1.0	0.9954	0.9908	0.9862	0.9816	0.9769	0.9528	0.9286	0.9044	0.8803	0.8561	0.8695	0.8828	0.8962	0.9096	0.923	0.9316	0.9402	0.9488	0.9574	0.966	0.9586	0.9511	0.9437
18	16	250.0	6.0	0.0	-	-	-	-	-	-	-	-	-	-	-	-	-	-	-	-	-	-	-	-	-	-	-	-	-	-	-	-	-	-	-	-	-	-	-	-	-	-	-	-	-	-	-	-	-
18	17	0.0	0.0	0.0	-	-	-	-	-	-	-	-	-	-	-	-	-	-	-	-	-	-	-	-	-	-	-	-	-	-	-	-	-	-	-	-	-	-	-	-	-	-	-	-	-	-	-	-	-
18	18	0.0	0.0	0.0	-	-	-	-	-	-	-	-	-	-	-	-	-	-	-	-	-	-	-	-	-	-	-	-	-	-	-	-	-	-	-	-	-	-	-	-	-	-	-	-	-	-	-	-	-
18	19	0.0	0.0	0.0	-	-	-	-	-	-	-	-	-	-	-	-	-	-	-	-	-	-	-	-	-	-	-	-	-	-	-	-	-	-	-	-	-	-	-	-	-	-	-	-	-	-	-	-	-
18	20	0.0	0.0	0.0	-	-	-	-	-	-	-	-	-	-	-	-	-	-	-	-	-	-	-	-	-	-	-	-	-	-	-	-	-	-	-	-	-	-	-	-	-	-	-	-	-	-	-	-	-
18	21	0.0	0.0	0.0	-	-	-	-	-	-	-	-	-	-	-	-	-	-	-	-	-	-	-	-	-	-	-	-	-	-	-	-	-	-	-	-	-	-	-	-	-	-	-	-	-	-	-	-	-
18	22	0.0	0.0	0.0	-	-	-	-	-	-	-	-	-	-	-	-	-	-	-	-	-	-	-	-	-	-	-	-	-	-	-	-	-	-	-	-	-	-	-	-	-	-	-	-	-	-	-	-	-
18	23	0.0	0.0	0.0	-	-	-	-	-	-	-	-	-	-	-	-	-	-	-	-	-	-	-	-	-	-	-	-	-	-	-	-	-	-	-	-	-	-	-	-	-	-	-	-	-	-	-	-	-
19	0	0.0	0.0	0.0	-	-	-	-	-	-	-	-	-	-	-	-	-	-	-	-	-	-	-	-	-	-	-	-	-	-	-	-	-	-	-	-	-	-	-	-	-	-	-	-	-	-	-	-	-
19	1	0.0	0.0	0.0	-	-	-	-	-	-	-	-	-	-	-	-	-	-	-	-	-	-	-	-	-	-	-	-	-	-	-	-	-	-	-	-	-	-	-	-	-	-	-	-	-	-	-	-	-
19	2	0.0	0.0	0.0	-	-	-	-	-	-	-	-	-	-	-	-	-	-	-	-	-	-	-	-	-	-	-	-	-	-	-	-	-	-	-	-	-	-	-	-	-	-	-	-	-	-	-	-	-
19	3	0.0	0.0	0.0	-	-	-	-	-	-	-	-	-	-	-	-	-	-	-	-	-	-	-	-	-	-	-	-	-	-	-	-	-	-	-	-	-	-	-	-	-	-	-	-	-	-	-	-	-
19	4	0.0	0.0	0.0	-	-	-	-	-	-	-	-	-	-	-	-	-	-	-	-	-	-	-	-	-	-	-	-	-	-	-	-	-	-	-	-	-	-	-	-	-	-	-	-	-	-	-	-	-
19	5	0.0	0.0	0.0	-	-	-	-	-	-	-	-	-	-	-	-	-	-	-	-	-	-	-	-	-	-	-	-	-	-	-	-	-	-	-	-	-	-	-	-	-	-	-	-	-	-	-	-	-
19	6	0.0	0.0	0.0	-	-	-	-	-	-	-	-	-	-	-	-	-	-	-	-	-	-	-	-	-	-	-	-	-	-	-	-	-	-	-	-	-	-	-	-	-	-	-	-	-	-	-	-	-
19	7	0.0	0.0	0.0	-	-	-	-	-	-	-	-	-	-	-	-	-	-	-	-	-	-	-	-	-	-	-	-	-	-	-	-	-	-	-	-	-	-	-	-	-	-	-	-	-	-	-	-	-
19	8	200.0	5.0	0.0	5.97	130.88	0.25	0.2549	0.4951	19331	0.7553	0.7463	0.7373	0.7284	0.7194	0.7104	0.752	0.7937	0.8353	0.8769	0.9186	0.9349	0.9511	0.9674	0.9837	1.0	0.9948	0.9896	0.9844	0.9792	0.9741	0.9492	0.9243	0.8994	0.8746	0.8497	0.8611	0.8726	0.8841	0.8956	0.907	0.9145	0.922	0.9294	0.9369	0.9444	0.9364	0.9284	0.9205
19	9	1900.0	54.0	0.0	12.71	143.37	0.26	0.2679	0.4721	14518	0.7286	0.7221	0.7157	0.7092	0.7028	0.6963	0.7407	0.785	0.8293	0.8737	0.918	0.9344	0.9508	0.9672	0.9836	1.0	0.9959	0.9917	0.9876	0.9835	0.9793	0.9557	0.932	0.9084	0.8847	0.8611	0.8759	0.8907	0.9056	0.9204	0.9352	0.9448	0.9543	0.9639	0.9735	0.983	0.9761	0.9691	0.9621
19	10	3630.0	102.0	6.0	17.64	156.99	0.271	0.2819	0.4471	11386	0.6735	0.6703	0.6671	0.6639	0.6607	0.6575	0.7037	0.7499	0.7961	0.8423	0.8884	0.9045	0.9206	0.9367	0.9528	0.9688	0.9661	0.9634	0.9607	0.958	0.9554	0.9339	0.9125	0.8911	0.8697	0.8482	0.8667	0.8852	0.9037	0.9222	0.9407	0.9526	0.9644	0.9763	0.9881	1.0	0.9945	0.989	0.9835
19	11	3100.0	74.0	0.0	20.32	171.57	0.266	0.2759	0.4581	12586	0.7008	0.6963	0.6918	0.6873	0.6828	0.6783	0.7241	0.77	0.8158	0.8617	0.9075	0.9238	0.9401	0.9563	0.9726	0.9889	0.9855	0.9822	0.9789	0.9755	0.9722	0.9497	0.9272	0.9047	0.8822	0.8597	0.8768	0.8939	0.911	0.9282	0.9453	0.9562	0.9672	0.9781	0.9891	1.0	0.9938	0.9876	0.9814
19	12	3710.0	133.0	49.0	20.48	186.55	0.296	0.3082	0.3958	7843	0.5685	0.5697	0.5708	0.5719	0.573	0.5741	0.6202	0.6662	0.7123	0.7584	0.8044	0.8205	0.8365	0.8526	0.8686	0.8846	0.8847	0.8848	0.8849	0.885	0.8851	0.868	0.8509	0.8338	0.8168	0.7997	0.8236	0.8475	0.8715	0.8954	0.9193	0.9355	0.9516	0.9677	0.9839	1.0	0.9979	0.9958	0.9936
19	13	3160.0	75.0	0.0	18.11	201.21	0.2672	0.2774	0.4555	12270	0.6941	0.69	0.6858	0.6816	0.6774	0.6732	0.7192	0.7651	0.811	0.857	0.9029	0.9191	0.9354	0.9516	0.9678	0.984	0.9809	0.9777	0.9745	0.9713	0.9681	0.9459	0.9237	0.9014	0.8792	0.8569	0.8744	0.8918	0.9093	0.9267	0.9442	0.9553	0.9665	0.9777	0.9888	1.0	0.994	0.988	0.9819
19	14	2380.0	58.0	0.0	13.44	214.98	0.263	0.2719	0.4651	13483	0.7189	0.7134	0.7078	0.7023	0.6968	0.6913	0.7366	0.7819	0.8272	0.8725	0.9179	0.9343	0.9507	0.9671	0.9836	1.0	0.9962	0.9925	0.9887	0.9849	0.9812	0.958	0.9348	0.9115	0.8883	0.8651	0.8811	0.8972	0.9132	0.9292	0.9453	0.9555	0.9658	0.9761	0.9864	0.9967	0.9901	0.9835	0.9769
19	15	1270.0	32.0	0.0	6.9	227.61	0.2551	0.2621	0.4829	16437	0.7394	0.7319	0.7245	0.717	0.7096	0.7021	0.7454	0.7887	0.832	0.8753	0.9186	0.9348	0.9511	0.9674	0.9837	1.0	0.9954	0.9908	0.9862	0.9816	0.977	0.9528	0.9287	0.9045	0.8803	0.8562	0.8696	0.883	0.8964	0.9098	0.9232	0.9318	0.9404	0.949	0.9577	0.9663	0.9588	0.9514	0.944
19	16	260.0	7.0	0.0	-	-	-	-	-	-	-	-	-	-	-	-	-	-	-	-	-	-	-	-	-	-	-	-	-	-	-	-	-	-	-	-	-	-	-	-	-	-	-	-	-	-	-	-	-
19	17	0.0	0.0	0.0	-	-	-	-	-	-	-	-	-	-	-	-	-	-	-	-	-	-	-	-	-	-	-	-	-	-	-	-	-	-	-	-	-	-	-	-	-	-	-	-	-	-	-	-	-
19	18	0.0	0.0	0.0	-	-	-	-	-	-	-	-	-	-	-	-	-	-	-	-	-	-	-	-	-	-	-	-	-	-	-	-	-	-	-	-	-	-	-	-	-	-	-	-	-	-	-	-	-
19	19	0.0	0.0	0.0	-	-	-	-	-	-	-	-	-	-	-	-	-	-	-	-	-	-	-	-	-	-	-	-	-	-	-	-	-	-	-	-	-	-	-	-	-	-	-	-	-	-	-	-	-
19	20	0.0	0.0	0.0	-	-	-	-	-	-	-	-	-	-	-	-	-	-	-	-	-	-	-	-	-	-	-	-	-	-	-	-	-	-	-	-	-	-	-	-	-	-	-	-	-	-	-	-	-
19	21	0.0	0.0	0.0	-	-	-	-	-	-	-	-	-	-	-	-	-	-	-	-	-	-	-	-	-	-	-	-	-	-	-	-	-	-	-	-	-	-	-	-	-	-	-	-	-	-	-	-	-
19	22	0.0	0.0	0.0	-	-	-	-	-	-	-	-	-	-	-	-	-	-	-	-	-	-	-	-	-	-	-	-	-	-	-	-	-	-	-	-	-	-	-	-	-	-	-	-	-	-	-	-	-
19	23	0.0	0.0	0.0	-	-	-	-	-	-	-	-	-	-	-	-	-	-	-	-	-	-	-	-	-	-	-	-	-	-	-	-	-	-	-	-	-	-	-	-	-	-	-	-	-	-	-	-	-
20	0	0.0	0.0	0.0	-	-	-	-	-	-	-	-	-	-	-	-	-	-	-	-	-	-	-	-	-	-	-	-	-	-	-	-	-	-	-	-	-	-	-	-	-	-	-	-	-	-	-	-	-
20	1	0.0	0.0	0.0	-	-	-	-	-	-	-	-	-	-	-	-	-	-	-	-	-	-	-	-	-	-	-	-	-	-	-	-	-	-	-	-	-	-	-	-	-	-	-	-	-	-	-	-	-
20	2	0.0	0.0	0.0	-	-	-	-	-	-	-	-	-	-	-	-	-	-	-	-	-	-	-	-	-	-	-	-	-	-	-	-	-	-	-	-	-	-	-	-	-	-	-	-	-	-	-	-	-
20	3	0.0	0.0	0.0	-	-	-	-	-	-	-	-	-	-	-	-	-	-	-	-	-	-	-	-	-	-	-	-	-	-	-	-	-	-	-	-	-	-	-	-	-	-	-	-	-	-	-	-	-
20	4	0.0	0.0	0.0	-	-	-	-	-	-	-	-	-	-	-	-	-	-	-	-	-	-	-	-	-	-	-	-	-	-	-	-	-	-	-	-	-	-	-	-	-	-	-	-	-	-	-	-	-
20	5	0.0	0.0	0.0	-	-	-	-	-	-	-	-	-	-	-	-	-	-	-	-	-	-	-	-	-	-	-	-	-	-	-	-	-	-	-	-	-	-	-	-	-	-	-	-	-	-	-	-	-
20	6	0.0	0.0	0.0	-	-	-	-	-	-	-	-	-	-	-	-	-	-	-	-	-	-	-	-	-	-	-	-	-	-	-	-	-	-	-	-	-	-	-	-	-	-	-	-	-	-	-	-	-
20	7	0.0	0.0	0.0	-	-	-	-	-	-	-	-	-	-	-	-	-	-	-	-	-	-	-	-	-	-	-	-	-	-	-	-	-	-	-	-	-	-	-	-	-	-	-	-	-	-	-	-	-
20	8	470.0	14.0	0.0	6.1	130.71	0.25	0.2549	0.4951	19331	0.7553	0.7463	0.7373	0.7284	0.7194	0.7104	0.752	0.7937	0.8353	0.8769	0.9186	0.9349	0.9511	0.9674	0.9837	1.0	0.9948	0.9896	0.9844	0.9792	0.9741	0.9492	0.9243	0.8994	0.8746	0.8497	0.8611	0.8726	0.8841	0.8956	0.907	0.9145	0.922	0.9294	0.9369	0.9444	0.9364	0.9284	0.9205
20	9	2160.0	100.0	73.0	12.86	143.22	0.2888	0.3004	0.4108	8617	0.6041	0.6037	0.6033	0.6029	0.6025	0.6021	0.6481	0.6941	0.7401	0.7861	0.8321	0.8482	0.8643	0.8804	0.8965	0.9127	0.9118	0.911	0.9102	0.9094	0.9085	0.89	0.8714	0.8529	0.8343	0.8158	0.8379	0.86	0.8821	0.9042	0.9263	0.941	0.9558	0.9705	0.9853	1.0	0.9968	0.9936	0.9904
20	10	2390.0	89.0	65.0	17.8	156.87	0.2936	0.3053	0.4011	8091	0.585	0.5853	0.5856	0.586	0.5863	0.5866	0.6325	0.6784	0.7243	0.7702	0.8161	0.8322	0.8484	0.8645	0.8807	0.8968	0.8965	0.8962	0.8959	0.8957	0.8954	0.8776	0.8599	0.8421	0.8244	0.8066	0.8297	0.8528	0.8759	0.899	0.9222	0.9377	0.9533	0.9689	0.9844	1.0	0.9975	0.9949	0.9924
20	11	4890.0	134.0	19.0	20.51	171.47	0.2938	0.3076	0.3986	8020	0.553	0.5553	0.5576	0.5598	0.5621	0.5644	0.6114	0.6585	0.7056	0.7527	0.7997	0.8153	0.8308	0.8463	0.8618	0.8774	0.8776	0.8779	0.8781	0.8784	0.8786	0.862	0.8454	0.8289	0.8123	0.7957	0.8203	0.845	0.8696	0.8943	0.9189	0.9351	0.9513	0.9676	0.9838	1.0	0.9979	0.9957	0.9936
20	12	5460.0	150.0	11.0	20.69	186.49	0.2978	0.312	0.3902	7637	0.5313	0.5345	0.5377	0.5409	0.5441	0.5473	0.5945	0.6417	0.6888	0.736	0.7832	0.7986	0.8141	0.8295	0.845	0.8605	0.8613	0.8621	0.8629	0.8637	0.8645	0.8488	0.8331	0.8174	0.8017	0.786	0.8117	0.8375	0.8632	0.889	0.9148	0.9318	0.9489	0.9659	0.983	1.0	0.9985	0.997	0.9956
20	13	4200.0	161.0	106.0	18.31	201.19	0.3092	0.3215	0.3693	6768	0.5081	0.5116	0.515	0.5185	0.522	0.5254	0.5712	0.6169	0.6626	0.7084	0.7541	0.7703	0.7864	0.8025	0.8187	0.8348	0.8366	0.8384	0.8402	0.8419	0.8437	0.8291	0.8146	0.8	0.7854	0.7709	0.798	0.8251	0.8522	0.8792	0.9063	0.9251	0.9438	0.9625	0.9813	1.0	1.0	0.9999	0.9999
20	14	2670.0	120.0	113.0	13.65	214.99	0.2943	0.3062	0.3995	8016	0.5785	0.5792	0.5798	0.5805	0.5812	0.5818	0.6279	0.6739	0.7199	0.7659	0.8119	0.828	0.8441	0.8601	0.8762	0.8923	0.8921	0.892	0.8918	0.8917	0.8915	0.874	0.8565	0.839	0.8215	0.8041	0.8275	0.8509	0.8743	0.8978	0.9212	0.9369	0.9527	0.9685	0.9842	1.0	0.9976	0.9952	0.9928
20	15	1370.0	72.0	239.0	7.11	227.65	0.2639	0.2727	0.4634	13248	0.7192	0.7137	0.7081	0.7025	0.6969	0.6913	0.7366	0.7818	0.827	0.8723	0.9175	0.934	0.9505	0.967	0.9835	1.0	0.9963	0.9925	0.9888	0.9851	0.9814	0.9581	0.9349	0.9117	0.8885	0.8653	0.8814	0.8974	0.9135	0.9296	0.9456	0.956	0.9664	0.9768	0.9871	0.9975	0.9909	0.9844	0.9778
20	16	520.0	25.0	55.0	-	-	-	-	-	-	-	-	-	-	-	-	-	-	-	-	-	-	-	-	-	-	-	-	-	-	-	-	-	-	-	-	-	-	-	-	-	-	-	-	-	-	-	-	-
20	17	0.0	0.0	0.0	-	-	-	-	-	-	-	-	-	-	-	-	-	-	-	-	-	-	-	-	-	-	-	-	-	-	-	-	-	-	-	-	-	-	-	-	-	-	-	-	-	-	-	-	-
20	18	0.0	0.0	0.0	-	-	-	-	-	-	-	-	-	-	-	-	-	-	-	-	-	-	-	-	-	-	-	-	-	-	-	-	-	-	-	-	-	-	-	-	-	-	-	-	-	-	-	-	-
20	19	0.0	0.0	0.0	-	-	-	-	-	-	-	-	-	-	-	-	-	-	-	-	-	-	-	-	-	-	-	-	-	-	-	-	-	-	-	-	-	-	-	-	-	-	-	-	-	-	-	-	-
20	20	0.0	0.0	0.0	-	-	-	-	-	-	-	-	-	-	-	-	-	-	-	-	-	-	-	-	-	-	-	-	-	-	-	-	-	-	-	-	-	-	-	-	-	-	-	-	-	-	-	-	-
20	21	0.0	0.0	0.0	-	-	-	-	-	-	-	-	-	-	-	-	-	-	-	-	-	-	-	-	-	-	-	-	-	-	-	-	-	-	-	-	-	-	-	-	-	-	-	-	-	-	-	-	-
20	22	0.0	0.0	0.0	-	-	-	-	-	-	-	-	-	-	-	-	-	-	-	-	-	-	-	-	-	-	-	-	-	-	-	-	-	-	-	-	-	-	-	-	-	-	-	-	-	-	-	-	-
20	23	0.0	0.0	0.0	-	-	-	-	-	-	-	-	-	-	-	-	-	-	-	-	-	-	-	-	-	-	-	-	-	-	-	-	-	-	-	-	-	-	-	-	-	-	-	-	-	-	-	-	-
21	0	0.0	0.0	0.0	-	-	-	-	-	-	-	-	-	-	-	-	-	-	-	-	-	-	-	-	-	-	-	-	-	-	-	-	-	-	-	-	-	-	-	-	-	-	-	-	-	-	-	-	-
21	1	0.0	0.0	0.0	-	-	-	-	-	-	-	-	-	-	-	-	-	-	-	-	-	-	-	-	-	-	-	-	-	-	-	-	-	-	-	-	-	-	-	-	-	-	-	-	-	-	-	-	-
21	2	0.0	0.0	0.0	-	-	-	-	-	-	-	-	-	-	-	-	-	-	-	-	-	-	-	-	-	-	-	-	-	-	-	-	-	-	-	-	-	-	-	-	-	-	-	-	-	-	-	-	-
21	3	0.0	0.0	0.0	-	-	-	-	-	-	-	-	-	-	-	-	-	-	-	-	-	-	-	-	-	-	-	-	-	-	-	-	-	-	-	-	-	-	-	-	-	-	-	-	-	-	-	-	-
21	4	0.0	0.0	0.0	-	-	-	-	-	-	-	-	-	-	-	-	-	-	-	-	-	-	-	-	-	-	-	-	-	-	-	-	-	-	-	-	-	-	-	-	-	-	-	-	-	-	-	-	-
21	5	0.0	0.0	0.0	-	-	-	-	-	-	-	-	-	-	-	-	-	-	-	-	-	-	-	-	-	-	-	-	-	-	-	-	-	-	-	-	-	-	-	-	-	-	-	-	-	-	-	-	-
21	6	0.0	0.0	0.0	-	-	-	-	-	-	-	-	-	-	-	-	-	-	-	-	-	-	-	-	-	-	-	-	-	-	-	-	-	-	-	-	-	-	-	-	-	-	-	-	-	-	-	-	-
21	7	0.0	0.0	0.0	-	-	-	-	-	-	-	-	-	-	-	-	-	-	-	-	-	-	-	-	-	-	-	-	-	-	-	-	-	-	-	-	-	-	-	-	-	-	-	-	-	-	-	-	-
21	8	660.0	22.0	0.0	6.23	130.55	0.25	0.2549	0.4951	19331	0.7553	0.7463	0.7373	0.7284	0.7194	0.7104	0.752	0.7937	0.8353	0.8769	0.9186	0.9349	0.9511	0.9674	0.9837	1.0	0.9948	0.9896	0.9844	0.9792	0.9741	0.9492	0.9243	0.8994	0.8746	0.8497	0.8611	0.8726	0.8841	0.8956	0.907	0.9145	0.922	0.9294	0.9369	0.9444	0.9364	0.9284	0.9205
21	9	2120.0	96.0	59.0	13.01	143.07	0.2884	0.3	0.4116	8664	0.6062	0.6057	0.6052	0.6047	0.6042	0.6037	0.6497	0.6957	0.7417	0.7877	0.8337	0.8498	0.8659	0.882	0.8981	0.9142	0.9134	0.9125	0.9116	0.9107	0.9099	0.8912	0.8726	0.854	0.8353	0.8167	0.8387	0.8607	0.8827	0.9047	0.9267	0.9413	0.956	0.9707	0.9853	1.0	0.9967	0.9935	0.9902
21	10	2180.0	110.0	249.0	17.98	156.74	0.2767	0.2876	0.4356	10339	0.6558	0.6533	0.6507	0.6482	0.6456	0.6431	0.689	0.735	0.781	0.827	0.873	0.8892	0.9053	0.9215	0.9377	0.9538	0.9516	0.9494	0.9473	0.9451	0.9429	0.9222	0.9016	0.8809	0.8602	0.8395	0.859	0.8784	0.8978	0.9172	0.9366	0.9493	0.962	0.9747	0.9873	1.0	0.9952	0.9903	0.9855
21	11	4170.0	160.0	106.0	20.7	171.38	0.3087	0.3209	0.3704	6804	0.512	0.5153	0.5186	0.5218	0.5251	0.5284	0.5741	0.6198	0.6655	0.7112	0.7569	0.773	0.7892	0.8054	0.8216	0.8377	0.8394	0.8411	0.8428	0.8445	0.8461	0.8314	0.8167	0.802	0.7872	0.7725	0.7994	0.8263	0.8532	0.8801	0.907	0.9256	0.9442	0.9628	0.9814	1.0	0.9999	0.9997	0.9996
21	12	5410.0	146.0	27.0	20.89	186.44	0.2974	0.3116	0.391	7673	0.5334	0.5365	0.5396	0.5427	0.5458	0.549	0.5961	0.6433	0.6904	0.7376	0.7847	0.8002	0.8157	0.8311	0.8466	0.8621	0.8628	0.8636	0.8643	0.8651	0.8658	0.85	0.8342	0.8184	0.8027	0.7869	0.8125	0.8382	0.8638	0.8895	0.9152	0.9321	0.9491	0.9661	0.983	1.0	0.9985	0.9969	0.9954
21	13	5140.0	142.0	11.0	18.53	201.18	0.2958	0.3098	0.3944	7823	0.5421	0.5448	0.5476	0.5503	0.553	0.5558	0.6029	0.65	0.6972	0.7443	0.7914	0.8069	0.8224	0.8379	0.8534	0.8689	0.8694	0.8699	0.8704	0.871	0.8715	0.8554	0.8392	0.8231	0.8069	0.7908	0.816	0.8412	0.8664	0.8916	0.9168	0.9335	0.9501	0.9667	0.9834	1.0	0.9982	0.9964	0.9946
21	14	3900.0	109.0	13.0	13.86	215.01	0.2856	0.2987	0.4157	8951	0.5966	0.5969	0.5972	0.5976	0.5979	0.5982	0.6451	0.6919	0.7387	0.7856	0.8324	0.8481	0.8638	0.8795	0.8952	0.9108	0.91	0.9092	0.9083	0.9075	0.9067	0.8883	0.87	0.8516	0.8333	0.8149	0.8374	0.8598	0.8822	0.9046	0.927	0.9416	0.9562	0.9708	0.9854	1.0	0.9966	0.9932	0.9898
21	15	2220.0	64.0	0.0	7.32	227.7	0.262	0.2709	0.4671	13767	0.72	0.7144	0.7087	0.7031	0.6975	0.6919	0.7371	0.7824	0.8276	0.8729	0.9181	0.9345	0.9509	0.9672	0.9836	1.0	0.9962	0.9923	0.9885	0.9847	0.9808	0.9576	0.9343	0.911	0.8877	0.8644	0.8803	0.8961	0.912	0.9278	0.9437	0.9538	0.964	0.9741	0.9843	0.9944	0.9877	0.981	0.9743
21	16	510.0	14.0	0.0	-	-	-	-	-	-	-	-	-	-	-	-	-	-	-	-	-	-	-	-	-	-	-	-	-	-	-	-	-	-	-	-	-	-	-	-	-	-	-	-	-	-	-	-	-
21	17	0.0	0.0	0.0	-	-	-	-	-	-	-	-	-	-	-	-	-	-	-	-	-	-	-	-	-	-	-	-	-	-	-	-	-	-	-	-	-	-	-	-	-	-	-	-	-	-	-	-	-
21	18	0.0	0.0	0.0	-	-	-	-	-	-	-	-	-	-	-	-	-	-	-	-	-	-	-	-	-	-	-	-	-	-	-	-	-	-	-	-	-	-	-	-	-	-	-	-	-	-	-	-	-
21	19	0.0	0.0	0.0	-	-	-	-	-	-	-	-	-	-	-	-	-	-	-	-	-	-	-	-	-	-	-	-	-	-	-	-	-	-	-	-	-	-	-	-	-	-	-	-	-	-	-	-	-
21	20	0.0	0.0	0.0	-	-	-	-	-	-	-	-	-	-	-	-	-	-	-	-	-	-	-	-	-	-	-	-	-	-	-	-	-	-	-	-	-	-	-	-	-	-	-	-	-	-	-	-	-
21	21	0.0	0.0	0.0	-	-	-	-	-	-	-	-	-	-	-	-	-	-	-	-	-	-	-	-	-	-	-	-	-	-	-	-	-	-	-	-	-	-	-	-	-	-	-	-	-	-	-	-	-
21	22	0.0	0.0	0.0	-	-	-	-	-	-	-	-	-	-	-	-	-	-	-	-	-	-	-	-	-	-	-	-	-	-	-	-	-	-	-	-	-	-	-	-	-	-	-	-	-	-	-	-	-
21	23	0.0	0.0	0.0	-	-	-	-	-	-	-	-	-	-	-	-	-	-	-	-	-	-	-	-	-	-	-	-	-	-	-	-	-	-	-	-	-	-	-	-	-	-	-	-	-	-	-	-	-
22	0	0.0	0.0	0.0	-	-	-	-	-	-	-	-	-	-	-	-	-	-	-	-	-	-	-	-	-	-	-	-	-	-	-	-	-	-	-	-	-	-	-	-	-	-	-	-	-	-	-	-	-
22	1	0.0	0.0	0.0	-	-	-	-	-	-	-	-	-	-	-	-	-	-	-	-	-	-	-	-	-	-	-	-	-	-	-	-	-	-	-	-	-	-	-	-	-	-	-	-	-	-	-	-	-
22	2	0.0	0.0	0.0	-	-	-	-	-	-	-	-	-	-	-	-	-	-	-	-	-	-	-	-	-	-	-	-	-	-	-	-	-	-	-	-	-	-	-	-	-	-	-	-	-	-	-	-	-
22	3	0.0	0.0	0.0	-	-	-	-	-	-	-	-	-	-	-	-	-	-	-	-	-	-	-	-	-	-	-	-	-	-	-	-	-	-	-	-	-	-	-	-	-	-	-	-	-	-	-	-	-
22	4	0.0	0.0	0.0	-	-	-	-	-	-	-	-	-	-	-	-	-	-	-	-	-	-	-	-	-	-	-	-	-	-	-	-	-	-	-	-	-	-	-	-	-	-	-	-	-	-	-	-	-
22	5	0.0	0.0	0.0	-	-	-	-	-	-	-	-	-	-	-	-	-	-	-	-	-	-	-	-	-	-	-	-	-	-	-	-	-	-	-	-	-	-	-	-	-	-	-	-	-	-	-	-	-
22	6	0.0	0.0	0.0	-	-	-	-	-	-	-	-	-	-	-	-	-	-	-	-	-	-	-	-	-	-	-	-	-	-	-	-	-	-	-	-	-	-	-	-	-	-	-	-	-	-	-	-	-
22	7	0.0	0.0	0.0	-	-	-	-	-	-	-	-	-	-	-	-	-	-	-	-	-	-	-	-	-	-	-	-	-	-	-	-	-	-	-	-	-	-	-	-	-	-	-	-	-	-	-	-	-
22	8	230.0	6.0	0.0	6.37	130.38	0.25	0.2549	0.4951	19331	0.7553	0.7463	0.7373	0.7284	0.7194	0.7104	0.752	0.7937	0.8353	0.8769	0.9186	0.9349	0.9511	0.9674	0.9837	1.0	0.9948	0.9896	0.9844	0.9792	0.9741	0.9492	0.9243	0.8994	0.8746	0.8497	0.8611	0.8726	0.8841	0.8956	0.907	0.9145	0.922	0.9294	0.9369	0.9444	0.9364	0.9284	0.9205
22	9	2030.0	58.0	0.0	13.17	142.91	0.261	0.2699	0.4691	14063	0.721	0.7153	0.7096	0.7039	0.6982	0.6925	0.7377	0.7829	0.828	0.8732	0.9184	0.9347	0.951	0.9673	0.9837	1.0	0.9961	0.9922	0.9883	0.9844	0.9805	0.9571	0.9338	0.9105	0.8871	0.8638	0.8794	0.8951	0.9108	0.9264	0.9421	0.9521	0.9621	0.9721	0.9821	0.9921	0.9853	0.9785	0.9717
22	10	2210.0	116.0	371.0	18.16	156.61	0.277	0.288	0.435	10283	0.654	0.6516	0.6491	0.6466	0.6442	0.6417	0.6877	0.7337	0.7798	0.8258	0.8718	0.8879	0.9041	0.9202	0.9364	0.9525	0.9504	0.9482	0.9461	0.9439	0.9418	0.9212	0.9006	0.88	0.8594	0.8388	0.8583	0.8778	0.8973	0.9168	0.9364	0.9491	0.9618	0.9745	0.9873	1.0	0.9952	0.9904	0.9856
22	11	2400.0	125.0	421.0	20.9	171.28	0.2795	0.291	0.4294	9859	0.6389	0.6372	0.6354	0.6337	0.6319	0.6302	0.6764	0.7226	0.7688	0.815	0.8612	0.8773	0.8933	0.9093	0.9254	0.9414	0.9396	0.9378	0.936	0.9342	0.9324	0.9124	0.8924	0.8724	0.8524	0.8324	0.8527	0.873	0.8933	0.9135	0.9338	0.9471	0.9603	0.9735	0.9868	1.0	0.9956	0.9912	0.9868
22	12	3590.0	156.0	163.0	21.11	186.38	0.2969	0.3095	0.3935	7750	0.5582	0.5599	0.5615	0.5632	0.5648	0.5665	0.6128	0.6591	0.7054	0.7517	0.798	0.8139	0.8298	0.8457	0.8616	0.8775	0.8779	0.8782	0.8785	0.8788	0.8791	0.8624	0.8457	0.829	0.8123	0.7956	0.8201	0.8445	0.869	0.8934	0.9179	0.9343	0.9507	0.9671	0.9836	1.0	0.9981	0.9962	0.9943
22	13	3120.0	151.0	269.0	18.74	201.17	0.292	0.3042	0.4038	8245	0.5833	0.5839	0.5845	0.5851	0.5857	0.5863	0.6325	0.6788	0.725	0.7712	0.8175	0.8335	0.8494	0.8654	0.8813	0.8973	0.897	0.8966	0.8963	0.896	0.8956	0.8779	0.8602	0.8425	0.8247	0.807	0.8302	0.8533	0.8765	0.8996	0.9228	0.9382	0.9537	0.9691	0.9846	1.0	0.9973	0.9947	0.992
22	14	2550.0	126.0	225.0	14.08	215.04	0.285	0.2967	0.4183	9079	0.6169	0.616	0.6152	0.6143	0.6134	0.6126	0.6588	0.7049	0.7511	0.7972	0.8434	0.8594	0.8755	0.8915	0.9076	0.9236	0.9224	0.9212	0.92	0.9188	0.9176	0.8985	0.8794	0.8603	0.8412	0.8221	0.8436	0.865	0.8864	0.9078	0.9293	0.9434	0.9576	0.9717	0.9859	1.0	0.9963	0.9926	0.9889
22	15	1860.0	86.0	116.0	7.53	227.75	0.2748	0.2854	0.4398	10686	0.6666	0.6635	0.6604	0.6574	0.6543	0.6512	0.6971	0.743	0.7889	0.8347	0.8806	0.8968	0.9131	0.9293	0.9455	0.9617	0.9593	0.9569	0.9544	0.952	0.9496	0.9285	0.9074	0.8863	0.8652	0.8441	0.863	0.8818	0.9007	0.9196	0.9385	0.9508	0.9631	0.9754	0.9877	1.0	0.9949	0.9898	0.9846
22	16	570.0	24.0	10.0	-	-	-	-	-	-	-	-	-	-	-	-	-	-	-	-	-	-	-	-	-	-	-	-	-	-	-	-	-	-	-	-	-	-	-	-	-	-	-	-	-	-	-	-	-
22	17	0.0	0.0	0.0	-	-	-	-	-	-	-	-	-	-	-	-	-	-	-	-	-	-	-	-	-	-	-	-	-	-	-	-	-	-	-	-	-	-	-	-	-	-	-	-	-	-	-	-	-
22	18	0.0	0.0	0.0	-	-	-	-	-	-	-	-	-	-	-	-	-	-	-	-	-	-	-	-	-	-	-	-	-	-	-	-	-	-	-	-	-	-	-	-	-	-	-	-	-	-	-	-	-
22	19	0.0	0.0	0.0	-	-	-	-	-	-	-	-	-	-	-	-	-	-	-	-	-	-	-	-	-	-	-	-	-	-	-	-	-	-	-	-	-	-	-	-	-	-	-	-	-	-	-	-	-
22	20	0.0	0.0	0.0	-	-	-	-	-	-	-	-	-	-	-	-	-	-	-	-	-	-	-	-	-	-	-	-	-	-	-	-	-	-	-	-	-	-	-	-	-	-	-	-	-	-	-	-	-
22	21	0.0	0.0	0.0	-	-	-	-	-	-	-	-	-	-	-	-	-	-	-	-	-	-	-	-	-	-	-	-	-	-	-	-	-	-	-	-	-	-	-	-	-	-	-	-	-	-	-	-	-
22	22	0.0	0.0	0.0	-	-	-	-	-	-	-	-	-	-	-	-	-	-	-	-	-	-	-	-	-	-	-	-	-	-	-	-	-	-	-	-	-	-	-	-	-	-	-	-	-	-	-	-	-
22	23	0.0	0.0	0.0	-	-	-	-	-	-	-	-	-	-	-	-	-	-	-	-	-	-	-	-	-	-	-	-	-	-	-	-	-	-	-	-	-	-	-	-	-	-	-	-	-	-	-	-	-
23	0	0.0	0.0	0.0	-	-	-	-	-	-	-	-	-	-	-	-	-	-	-	-	-	-	-	-	-	-	-	-	-	-	-	-	-	-	-	-	-	-	-	-	-	-	-	-	-	-	-	-	-
23	1	0.0	0.0	0.0	-	-	-	-	-	-	-	-	-	-	-	-	-	-	-	-	-	-	-	-	-	-	-	-	-	-	-	-	-	-	-	-	-	-	-	-	-	-	-	-	-	-	-	-	-
23	2	0.0	0.0	0.0	-	-	-	-	-	-	-	-	-	-	-	-	-	-	-	-	-	-	-	-	-	-	-	-	-	-	-	-	-	-	-	-	-	-	-	-	-	-	-	-	-	-	-	-	-
23	3	0.0	0.0	0.0	-	-	-	-	-	-	-	-	-	-	-	-	-	-	-	-	-	-	-	-	-	-	-	-	-	-	-	-	-	-	-	-	-	-	-	-	-	-	-	-	-	-	-	-	-
23	4	0.0	0.0	0.0	-	-	-	-	-	-	-	-	-	-	-	-	-	-	-	-	-	-	-	-	-	-	-	-	-	-	-	-	-	-	-	-	-	-	-	-	-	-	-	-	-	-	-	-	-
23	5	0.0	0.0	0.0	-	-	-	-	-	-	-	-	-	-	-	-	-	-	-	-	-	-	-	-	-	-	-	-	-	-	-	-	-	-	-	-	-	-	-	-	-	-	-	-	-	-	-	-	-
23	6	0.0	0.0	0.0	-	-	-	-	-	-	-	-	-	-	-	-	-	-	-	-	-	-	-	-	-	-	-	-	-	-	-	-	-	-	-	-	-	-	-	-	-	-	-	-	-	-	-	-	-
23	7	0.0	0.0	0.0	-	-	-	-	-	-	-	-	-	-	-	-	-	-	-	-	-	-	-	-	-	-	-	-	-	-	-	-	-	-	-	-	-	-	-	-	-	-	-	-	-	-	-	-	-
23	8	240.0	6.0	0.0	6.52	130.21	0.25	0.2549	0.4951	19331	0.7553	0.7463	0.7373	0.7284	0.7194	0.7104	0.752	0.7937	0.8353	0.8769	0.9186	0.9349	0.9511	0.9674	0.9837	1.0	0.9948	0.9896	0.9844	0.9792	0.9741	0.9492	0.9243	0.8994	0.8746	0.8497	0.8611	0.8726	0.8841	0.8956	0.907	0.9145	0.922	0.9294	0.9369	0.9444	0.9364	0.9284	0.9205
23	9	1260.0	32.0	0.0	13.34	142.76	0.255	0.2619	0.4831	16498	0.7395	0.732	0.7245	0.7171	0.7096	0.7022	0.7455	0.7887	0.832	0.8753	0.9186	0.9349	0.9512	0.9674	0.9837	1.0	0.9954	0.9908	0.9862	0.9816	0.977	0.9528	0.9286	0.9044	0.8803	0.8561	0.8695	0.8829	0.8962	0.9096	0.923	0.9316	0.9402	0.9488	0.9575	0.9661	0.9586	0.9512	0.9437
23	10	2420.0	59.0	0.0	18.35	156.48	0.263	0.2719	0.4651	13483	0.7189	0.7134	0.7078	0.7023	0.6968	0.6913	0.7366	0.7819	0.8272	0.8725	0.9179	0.9343	0.9507	0.9671	0.9836	1.0	0.9962	0.9925	0.9887	0.9849	0.9812	0.958	0.9348	0.9115	0.8883	0.8651	0.8811	0.8972	0.9132	0.9292	0.9453	0.9555	0.9658	0.9761	0.9864	0.9967	0.9901	0.9835	0.9769
23	11	3280.0	78.0	0.0	21.11	171.19	0.27	0.2809	0.4491	11591	0.6766	0.6733	0.67	0.6667	0.6633	0.66	0.7062	0.7525	0.7987	0.8449	0.8911	0.9072	0.9232	0.9393	0.9554	0.9714	0.9687	0.9659	0.9631	0.9603	0.9575	0.936	0.9144	0.8929	0.8713	0.8498	0.8681	0.8864	0.9047	0.9231	0.9414	0.9531	0.9648	0.9766	0.9883	1.0	0.9944	0.9888	0.9832
23	12	3620.0	85.0	0.0	21.32	186.33	0.271	0.2819	0.4471	11386	0.6735	0.6703	0.6671	0.6639	0.6607	0.6575	0.7037	0.7499	0.7961	0.8423	0.8884	0.9045	0.9206	0.9367	0.9528	0.9688	0.9661	0.9634	0.9607	0.958	0.9554	0.9339	0.9125	0.8911	0.8697	0.8482	0.8667	0.8852	0.9037	0.9222	0.9407	0.9526	0.9644	0.9763	0.9881	1.0	0.9945	0.989	0.9835
23	13	3360.0	79.0	0.0	18.97	201.16	0.27	0.2809	0.4491	11591	0.6766	0.6733	0.67	0.6667	0.6633	0.66	0.7062	0.7525	0.7987	0.8449	0.8911	0.9072	0.9232	0.9393	0.9554	0.9714	0.9687	0.9659	0.9631	0.9603	0.9575	0.936	0.9144	0.8929	0.8713	0.8498	0.8681	0.8864	0.9047	0.9231	0.9414	0.9531	0.9648	0.9766	0.9883	1.0	0.9944	0.9888	0.9832
23	14	2570.0	62.0	0.0	14.3	215.07	0.264	0.2739	0.4621	13093	0.7066	0.7018	0.6971	0.6924	0.6877	0.683	0.7289	0.7748	0.8207	0.8666	0.9125	0.9287	0.945	0.9613	0.9775	0.9938	0.9903	0.9868	0.9833	0.9798	0.9763	0.9535	0.9308	0.908	0.8853	0.8625	0.8794	0.8962	0.913	0.9298	0.9466	0.9573	0.9679	0.9786	0.9893	1.0	0.9936	0.9872	0.9808
23	15	1430.0	36.0	0.0	7.75	227.81	0.257	0.2639	0.4791	15721	0.7377	0.7304	0.7231	0.7157	0.7084	0.7011	0.7445	0.7879	0.8313	0.8747	0.9181	0.9345	0.9509	0.9672	0.9836	1.0	0.9955	0.991	0.9865	0.9821	0.9776	0.9535	0.9294	0.9054	0.8813	0.8572	0.8709	0.8846	0.8983	0.912	0.9257	0.9346	0.9435	0.9523	0.9612	0.9701	0.9628	0.9555	0.9482
23	16	330.0	8.0	0.0	-	-	-	-	-	-	-	-	-	-	-	-	-	-	-	-	-	-	-	-	-	-	-	-	-	-	-	-	-	-	-	-	-	-	-	-	-	-	-	-	-	-	-	-	-
23	17	0.0	0.0	0.0	-	-	-	-	-	-	-	-	-	-	-	-	-	-	-	-	-	-	-	-	-	-	-	-	-	-	-	-	-	-	-	-	-	-	-	-	-	-	-	-	-	-	-	-	-
23	18	0.0	0.0	0.0	-	-	-	-	-	-	-	-	-	-	-	-	-	-	-	-	-	-	-	-	-	-	-	-	-	-	-	-	-	-	-	-	-	-	-	-	-	-	-	-	-	-	-	-	-
23	19	0.0	0.0	0.0	-	-	-	-	-	-	-	-	-	-	-	-	-	-	-	-	-	-	-	-	-	-	-	-	-	-	-	-	-	-	-	-	-	-	-	-	-	-	-	-	-	-	-	-	-
23	20	0.0	0.0	0.0	-	-	-	-	-	-	-	-	-	-	-	-	-	-	-	-	-	-	-	-	-	-	-	-	-	-	-	-	-	-	-	-	-	-	-	-	-	-	-	-	-	-	-	-	-
23	21	0.0	0.0	0.0	-	-	-	-	-	-	-	-	-	-	-	-	-	-	-	-	-	-	-	-	-	-	-	-	-	-	-	-	-	-	-	-	-	-	-	-	-	-	-	-	-	-	-	-	-
23	22	0.0	0.0	0.0	-	-	-	-	-	-	-	-	-	-	-	-	-	-	-	-	-	-	-	-	-	-	-	-	-	-	-	-	-	-	-	-	-	-	-	-	-	-	-	-	-	-	-	-	-
23	23	0.0	0.0	0.0	-	-	-	-	-	-	-	-	-	-	-	-	-	-	-	-	-	-	-	-	-	-	-	-	-	-	-	-	-	-	-	-	-	-	-	-	-	-	-	-	-	-	-	-	-
24	0	0.0	0.0	0.0	-	-	-	-	-	-	-	-	-	-	-	-	-	-	-	-	-	-	-	-	-	-	-	-	-	-	-	-	-	-	-	-	-	-	-	-	-	-	-	-	-	-	-	-	-
24	1	0.0	0.0	0.0	-	-	-	-	-	-	-	-	-	-	-	-	-	-	-	-	-	-	-	-	-	-	-	-	-	-	-	-	-	-	-	-	-	-	-	-	-	-	-	-	-	-	-	-	-
24	2	0.0	0.0	0.0	-	-	-	-	-	-	-	-	-	-	-	-	-	-	-	-	-	-	-	-	-	-	-	-	-	-	-	-	-	-	-	-	-	-	-	-	-	-	-	-	-	-	-	-	-
24	3	0.0	0.0	0.0	-	-	-	-	-	-	-	-	-	-	-	-	-	-	-	-	-	-	-	-	-	-	-	-	-	-	-	-	-	-	-	-	-	-	-	-	-	-	-	-	-	-	-	-	-
24	4	0.0	0.0	0.0	-	-	-	-	-	-	-	-	-	-	-	-	-	-	-	-	-	-	-	-	-	-	-	-	-	-	-	-	-	-	-	-	-	-	-	-	-	-	-	-	-	-	-	-	-
24	5	0.0	0.0	0.0	-	-	-	-	-	-	-	-	-	-	-	-	-	-	-	-	-	-	-	-	-	-	-	-	-	-	-	-	-	-	-	-	-	-	-	-	-	-	-	-	-	-	-	-	-
24	6	0.0	0.0	0.0	-	-	-	-	-	-	-	-	-	-	-	-	-	-	-	-	-	-	-	-	-	-	-	-	-	-	-	-	-	-	-	-	-	-	-	-	-	-	-	-	-	-	-	-	-
24	7	0.0	0.0	0.0	-	-	-	-	-	-	-	-	-	-	-	-	-	-	-	-	-	-	-	-	-	-	-	-	-	-	-	-	-	-	-	-	-	-	-	-	-	-	-	-	-	-	-	-	-
24	8	430.0	12.0	0.0	6.68	130.04	0.25	0.2549	0.4951	19331	0.7553	0.7463	0.7373	0.7284	0.7194	0.7104	0.752	0.7937	0.8353	0.8769	0.9186	0.9349	0.9511	0.9674	0.9837	1.0	0.9948	0.9896	0.9844	0.9792	0.9741	0.9492	0.9243	0.8994	0.8746	0.8497	0.8611	0.8726	0.8841	0.8956	0.907	0.9145	0.922	0.9294	0.9369	0.9444	0.9364	0.9284	0.9205
24	9	2120.0	61.0	0.0	13.51	142.61	0.2611	0.2701	0.4688	14019	0.7208	0.7152	0.7095	0.7038	0.6981	0.6924	0.7376	0.7828	0.828	0.8731	0.9183	0.9346	0.951	0.9673	0.9837	1.0	0.9961	0.9922	0.9883	0.9844	0.9805	0.9572	0.9339	0.9106	0.8872	0.8639	0.8796	0.8953	0.911	0.9267	0.9424	0.9524	0.9624	0.9725	0.9825	0.9925	0.9857	0.9789	0.9722
24	10	2470.0	60.0	0.0	18.54	156.36	0.263	0.2719	0.4651	13483	0.7189	0.7133	0.7078	0.7023	0.6968	0.6912	0.7366	0.7819	0.8272	0.8725	0.9179	0.9343	0.9507	0.9671	0.9836	1.0	0.9962	0.9925	0.9887	0.985	0.9812	0.958	0.9348	0.9115	0.8883	0.8651	0.8812	0.8972	0.9132	0.9293	0.9453	0.9556	0.9659	0.9762	0.9865	0.9968	0.9901	0.9835	0.9769
24	11	2560.0	128.0	214.0	21.32	171.1	0.2875	0.2995	0.4129	8757	0.6037	0.6035	0.6032	0.6029	0.6027	0.6024	0.6486	0.6949	0.7411	0.7874	0.8336	0.8496	0.8656	0.8816	0.8975	0.9135	0.9127	0.9118	0.9109	0.91	0.9092	0.8906	0.872	0.8535	0.8349	0.8164	0.8385	0.8606	0.8826	0.9047	0.9268	0.9415	0.9561	0.9707	0.9854	1.0	0.9967	0.9934	0.9901
24	12	4200.0	151.0	27.0	21.55	186.29	0.2879	0.3011	0.411	8670	0.5848	0.5856	0.5865	0.5874	0.5882	0.5891	0.636	0.6829	0.7298	0.7767	0.8236	0.8393	0.8549	0.8705	0.8862	0.9018	0.9013	0.9007	0.9002	0.8996	0.8991	0.8812	0.8634	0.8455	0.8276	0.8097	0.8328	0.8558	0.8788	0.9018	0.9248	0.9399	0.9549	0.9699	0.985	1.0	0.997	0.9939	0.9909
24	13	5380.0	147.0	11.0	19.2	201.16	0.2975	0.3117	0.3909	7664	0.5327	0.5358	0.539	0.5421	0.5453	0.5485	0.5956	0.6428	0.69	0.7371	0.7843	0.7998	0.8152	0.8307	0.8461	0.8616	0.8624	0.8631	0.8639	0.8646	0.8654	0.8497	0.8339	0.8181	0.8024	0.7866	0.8123	0.838	0.8637	0.8894	0.9151	0.9321	0.949	0.966	0.983	1.0	0.9985	0.9969	0.9954
24	14	4120.0	115.0	14.0	14.52	215.1	0.2874	0.3006	0.4119	8729	0.5871	0.5878	0.5886	0.5894	0.5901	0.5909	0.6378	0.6847	0.7316	0.7785	0.8254	0.841	0.8567	0.8723	0.888	0.9036	0.903	0.9024	0.9018	0.9012	0.9006	0.8826	0.8647	0.8467	0.8287	0.8108	0.8337	0.8566	0.8795	0.9024	0.9253	0.9402	0.9552	0.9701	0.9851	1.0	0.9969	0.9938	0.9907
24	15	2420.0	69.0	0.0	7.96	227.87	0.263	0.2719	0.4651	13483	0.7189	0.7134	0.7078	0.7023	0.6968	0.6913	0.7366	0.7819	0.8272	0.8725	0.9179	0.9343	0.9507	0.9671	0.9836	1.0	0.9962	0.9925	0.9887	0.9849	0.9812	0.958	0.9348	0.9115	0.8883	0.8651	0.8811	0.8972	0.9132	0.9292	0.9453	0.9555	0.9658	0.9761	0.9864	0.9967	0.9901	0.9835	0.9769
24	16	600.0	17.0	0.0	-	-	-	-	-	-	-	-	-	-	-	-	-	-	-	-	-	-	-	-	-	-	-	-	-	-	-	-	-	-	-	-	-	-	-	-	-	-	-	-	-	-	-	-	-
24	17	0.0	0.0	0.0	-	-	-	-	-	-	-	-	-	-	-	-	-	-	-	-	-	-	-	-	-	-	-	-	-	-	-	-	-	-	-	-	-	-	-	-	-	-	-	-	-	-	-	-	-
24	18	0.0	0.0	0.0	-	-	-	-	-	-	-	-	-	-	-	-	-	-	-	-	-	-	-	-	-	-	-	-	-	-	-	-	-	-	-	-	-	-	-	-	-	-	-	-	-	-	-	-	-
24	19	0.0	0.0	0.0	-	-	-	-	-	-	-	-	-	-	-	-	-	-	-	-	-	-	-	-	-	-	-	-	-	-	-	-	-	-	-	-	-	-	-	-	-	-	-	-	-	-	-	-	-
24	20	0.0	0.0	0.0	-	-	-	-	-	-	-	-	-	-	-	-	-	-	-	-	-	-	-	-	-	-	-	-	-	-	-	-	-	-	-	-	-	-	-	-	-	-	-	-	-	-	-	-	-
24	21	0.0	0.0	0.0	-	-	-	-	-	-	-	-	-	-	-	-	-	-	-	-	-	-	-	-	-	-	-	-	-	-	-	-	-	-	-	-	-	-	-	-	-	-	-	-	-	-	-	-	-
24	22	0.0	0.0	0.0	-	-	-	-	-	-	-	-	-	-	-	-	-	-	-	-	-	-	-	-	-	-	-	-	-	-	-	-	-	-	-	-	-	-	-	-	-	-	-	-	-	-	-	-	-
24	23	0.0	0.0	0.0	-	-	-	-	-	-	-	-	-	-	-	-	-	-	-	-	-	-	-	-	-	-	-	-	-	-	-	-	-	-	-	-	-	-	-	-	-	-	-	-	-	-	-	-	-
25	0	0.0	0.0	0.0	-	-	-	-	-	-	-	-	-	-	-	-	-	-	-	-	-	-	-	-	-	-	-	-	-	-	-	-	-	-	-	-	-	-	-	-	-	-	-	-	-	-	-	-	-
25	1	0.0	0.0	0.0	-	-	-	-	-	-	-	-	-	-	-	-	-	-	-	-	-	-	-	-	-	-	-	-	-	-	-	-	-	-	-	-	-	-	-	-	-	-	-	-	-	-	-	-	-
25	2	0.0	0.0	0.0	-	-	-	-	-	-	-	-	-	-	-	-	-	-	-	-	-	-	-	-	-	-	-	-	-	-	-	-	-	-	-	-	-	-	-	-	-	-	-	-	-	-	-	-	-
25	3	0.0	0.0	0.0	-	-	-	-	-	-	-	-	-	-	-	-	-	-	-	-	-	-	-	-	-	-	-	-	-	-	-	-	-	-	-	-	-	-	-	-	-	-	-	-	-	-	-	-	-
25	4	0.0	0.0	0.0	-	-	-	-	-	-	-	-	-	-	-	-	-	-	-	-	-	-	-	-	-	-	-	-	-	-	-	-	-	-	-	-	-	-	-	-	-	-	-	-	-	-	-	-	-
25	5	0.0	0.0	0.0	-	-	-	-	-	-	-	-	-	-	-	-	-	-	-	-	-	-	-	-	-	-	-	-	-	-	-	-	-	-	-	-	-	-	-	-	-	-	-	-	-	-	-	-	-
25	6	0.0	0.0	0.0	-	-	-	-	-	-	-	-	-	-	-	-	-	-	-	-	-	-	-	-	-	-	-	-	-	-	-	-	-	-	-	-	-	-	-	-	-	-	-	-	-	-	-	-	-
25	7	0.0	0.0	0.0	-	-	-	-	-	-	-	-	-	-	-	-	-	-	-	-	-	-	-	-	-	-	-	-	-	-	-	-	-	-	-	-	-	-	-	-	-	-	-	-	-	-	-	-	-
25	8	670.0	21.0	0.0	6.83	129.87	0.25	0.2549	0.4951	19331	0.7553	0.7463	0.7373	0.7284	0.7194	0.7104	0.752	0.7937	0.8353	0.8769	0.9186	0.9349	0.9511	0.9674	0.9837	1.0	0.9948	0.9896	0.9844	0.9792	0.9741	0.9492	0.9243	0.8994	0.8746	0.8497	0.8611	0.8726	0.8841	0.8956	0.907	0.9145	0.922	0.9294	0.9369	0.9444	0.9364	0.9284	0.9205
25	9	1630.0	83.0	184.0	13.69	142.46	0.2693	0.2791	0.4516	11833	0.6937	0.6894	0.6851	0.6808	0.6765	0.6722	0.7178	0.7634	0.8091	0.8547	0.9003	0.9167	0.9331	0.9495	0.9658	0.9822	0.9791	0.976	0.9729	0.9698	0.9667	0.9446	0.9224	0.9002	0.878	0.8558	0.8733	0.8908	0.9083	0.9258	0.9433	0.9546	0.966	0.9773	0.9887	1.0	0.9941	0.9883	0.9824
25	10	3310.0	130.0	94.0	18.74	156.23	0.3025	0.3146	0.3829	7273	0.5415	0.5436	0.5457	0.5479	0.55	0.5521	0.598	0.6438	0.6897	0.7355	0.7814	0.7975	0.8136	0.8298	0.8459	0.862	0.8629	0.8637	0.8646	0.8655	0.8663	0.8504	0.8344	0.8185	0.8025	0.7865	0.8119	0.8373	0.8626	0.888	0.9133	0.9307	0.948	0.9653	0.9827	1.0	0.9988	0.9977	0.9965
25	11	5210.0	141.0	26.0	21.54	171.01	0.2959	0.31	0.3941	7812	0.541	0.5438	0.5466	0.5494	0.5521	0.5549	0.6021	0.6492	0.6964	0.7435	0.7907	0.8062	0.8216	0.8371	0.8526	0.8681	0.8686	0.8692	0.8697	0.8703	0.8708	0.8547	0.8386	0.8225	0.8064	0.7903	0.8156	0.8409	0.8661	0.8914	0.9167	0.9333	0.95	0.9667	0.9833	1.0	0.9982	0.9964	0.9947
25	12	3760.0	88.0	0.0	21.78	186.24	0.2714	0.2828	0.4458	11268	0.6665	0.6637	0.6609	0.6581	0.6553	0.6525	0.6989	0.7453	0.7917	0.8381	0.8845	0.9004	0.9164	0.9324	0.9484	0.9643	0.9618	0.9592	0.9566	0.9541	0.9515	0.9303	0.9092	0.888	0.8668	0.8457	0.8645	0.8833	0.9022	0.921	0.9398	0.9519	0.9639	0.9759	0.988	1.0	0.9946	0.9893	0.9839
25	13	3500.0	83.0	0.0	19.43	201.16	0.2709	0.2819	0.4472	11398	0.6737	0.6704	0.6672	0.664	0.6608	0.6576	0.7038	0.75	0.7962	0.8424	0.8886	0.9047	0.9207	0.9368	0.9529	0.969	0.9663	0.9636	0.9609	0.9582	0.9555	0.934	0.9126	0.8912	0.8697	0.8483	0.8668	0.8853	0.9038	0.9222	0.9407	0.9526	0.9644	0.9763	0.9881	1.0	0.9945	0.989	0.9835
25	14	4240.0	118.0	10.0	14.75	215.14	0.2884	0.3017	0.4099	8609	0.5823	0.5833	0.5843	0.5852	0.5862	0.5871	0.6341	0.681	0.7279	0.7748	0.8217	0.8373	0.853	0.8686	0.8842	0.8999	0.8994	0.8989	0.8984	0.8979	0.8975	0.8797	0.8619	0.8442	0.8264	0.8086	0.8318	0.8549	0.8781	0.9012	0.9243	0.9395	0.9546	0.9697	0.9849	1.0	0.997	0.9941	0.9911
25	15	2080.0	85.0	63.0	8.19	227.94	0.2855	0.2968	0.4178	9030	0.6205	0.6194	0.6183	0.6172	0.616	0.6149	0.6609	0.7068	0.7528	0.7987	0.8447	0.8608	0.877	0.8931	0.9093	0.9254	0.9242	0.9229	0.9217	0.9205	0.9192	0.9	0.8808	0.8616	0.8424	0.8231	0.8444	0.8657	0.8869	0.9082	0.9294	0.9435	0.9577	0.9718	0.9859	1.0	0.9963	0.9926	0.9889
25	16	630.0	17.0	0.0	0.2	239.66	0.25	0.2549	0.4951	19331	0.7553	0.7463	0.7373	0.7284	0.7194	0.7104	0.752	0.7937	0.8353	0.8769	0.9186	0.9349	0.9511	0.9674	0.9837	1.0	0.9948	0.9896	0.9844	0.9792	0.9741	0.9492	0.9243	0.8994	0.8746	0.8497	0.8611	0.8726	0.8841	0.8956	0.907	0.9145	0.922	0.9294	0.9369	0.9444	0.9364	0.9284	0.9205
25	17	0.0	0.0	0.0	-	-	-	-	-	-	-	-	-	-	-	-	-	-	-	-	-	-	-	-	-	-	-	-	-	-	-	-	-	-	-	-	-	-	-	-	-	-	-	-	-	-	-	-	-
25	18	0.0	0.0	0.0	-	-	-	-	-	-	-	-	-	-	-	-	-	-	-	-	-	-	-	-	-	-	-	-	-	-	-	-	-	-	-	-	-	-	-	-	-	-	-	-	-	-	-	-	-
25	19	0.0	0.0	0.0	-	-	-	-	-	-	-	-	-	-	-	-	-	-	-	-	-	-	-	-	-	-	-	-	-	-	-	-	-	-	-	-	-	-	-	-	-	-	-	-	-	-	-	-	-
25	20	0.0	0.0	0.0	-	-	-	-	-	-	-	-	-	-	-	-	-	-	-	-	-	-	-	-	-	-	-	-	-	-	-	-	-	-	-	-	-	-	-	-	-	-	-	-	-	-	-	-	-
25	21	0.0	0.0	0.0	-	-	-	-	-	-	-	-	-	-	-	-	-	-	-	-	-	-	-	-	-	-	-	-	-	-	-	-	-	-	-	-	-	-	-	-	-	-	-	-	-	-	-	-	-
25	22	0.0	0.0	0.0	-	-	-	-	-	-	-	-	-	-	-	-	-	-	-	-	-	-	-	-	-	-	-	-	-	-	-	-	-	-	-	-	-	-	-	-	-	-	-	-	-	-	-	-	-
25	23	0.0	0.0	0.0	-	-	-	-	-	-	-	-	-	-	-	-	-	-	-	-	-	-	-	-	-	-	-	-	-	-	-	-	-	-	-	-	-	-	-	-	-	-	-	-	-	-	-	-	-
26	0	0.0	0.0	0.0	-	-	-	-	-	-	-	-	-	-	-	-	-	-	-	-	-	-	-	-	-	-	-	-	-	-	-	-	-	-	-	-	-	-	-	-	-	-	-	-	-	-	-	-	-
26	1	0.0	0.0	0.0	-	-	-	-	-	-	-	-	-	-	-	-	-	-	-	-	-	-	-	-	-	-	-	-	-	-	-	-	-	-	-	-	-	-	-	-	-	-	-	-	-	-	-	-	-
26	2	0.0	0.0	0.0	-	-	-	-	-	-	-	-	-	-	-	-	-	-	-	-	-	-	-	-	-	-	-	-	-	-	-	-	-	-	-	-	-	-	-	-	-	-	-	-	-	-	-	-	-
26	3	0.0	0.0	0.0	-	-	-	-	-	-	-	-	-	-	-	-	-	-	-	-	-	-	-	-	-	-	-	-	-	-	-	-	-	-	-	-	-	-	-	-	-	-	-	-	-	-	-	-	-
26	4	0.0	0.0	0.0	-	-	-	-	-	-	-	-	-	-	-	-	-	-	-	-	-	-	-	-	-	-	-	-	-	-	-	-	-	-	-	-	-	-	-	-	-	-	-	-	-	-	-	-	-
26	5	0.0	0.0	0.0	-	-	-	-	-	-	-	-	-	-	-	-	-	-	-	-	-	-	-	-	-	-	-	-	-	-	-	-	-	-	-	-	-	-	-	-	-	-	-	-	-	-	-	-	-
26	6	0.0	0.0	0.0	-	-	-	-	-	-	-	-	-	-	-	-	-	-	-	-	-	-	-	-	-	-	-	-	-	-	-	-	-	-	-	-	-	-	-	-	-	-	-	-	-	-	-	-	-
26	7	0.0	0.0	0.0	-	-	-	-	-	-	-	-	-	-	-	-	-	-	-	-	-	-	-	-	-	-	-	-	-	-	-	-	-	-	-	-	-	-	-	-	-	-	-	-	-	-	-	-	-
26	8	700.0	22.0	0.0	7.0	129.7	0.25	0.2549	0.4951	19331	0.7553	0.7463	0.7373	0.7284	0.7194	0.7104	0.752	0.7937	0.8353	0.8769	0.9186	0.9349	0.9511	0.9674	0.9837	1.0	0.9948	0.9896	0.9844	0.9792	0.9741	0.9492	0.9243	0.8994	0.8746	0.8497	0.8611	0.8726	0.8841	0.8956	0.907	0.9145	0.922	0.9294	0.9369	0.9444	0.9364	0.9284	0.9205
26	9	1460.0	68.0	104.0	13.88	142.3	0.2727	0.2827	0.4446	11119	0.6793	0.6757	0.672	0.6683	0.6646	0.6609	0.7066	0.7523	0.798	0.8437	0.8894	0.9058	0.9221	0.9384	0.9547	0.9711	0.9683	0.9656	0.9629	0.9601	0.9574	0.9358	0.9142	0.8926	0.871	0.8494	0.8677	0.8859	0.9041	0.9223	0.9406	0.9525	0.9643	0.9762	0.9881	1.0	0.9946	0.9891	0.9837
26	10	4050.0	113.0	10.0	18.95	156.11	0.2866	0.2997	0.4137	8828	0.5913	0.5918	0.5924	0.593	0.5936	0.5941	0.641	0.6879	0.7348	0.7817	0.8286	0.8442	0.8599	0.8755	0.8912	0.9068	0.9061	0.9054	0.9047	0.904	0.9033	0.8852	0.867	0.8489	0.8308	0.8126	0.8353	0.858	0.8807	0.9034	0.9261	0.9408	0.9556	0.9704	0.9852	1.0	0.9968	0.9935	0.9903
26	11	5410.0	149.0	11.0	21.76	170.93	0.2972	0.3113	0.3915	7692	0.5349	0.5379	0.541	0.544	0.5471	0.5501	0.5973	0.6444	0.6916	0.7387	0.7859	0.8013	0.8168	0.8323	0.8478	0.8632	0.8639	0.8647	0.8654	0.8661	0.8668	0.8509	0.8351	0.8192	0.8034	0.7875	0.8131	0.8387	0.8643	0.8899	0.9154	0.9324	0.9493	0.9662	0.9831	1.0	0.9984	0.9968	0.9952
26	12	5950.0	162.0	12.0	22.01	186.2	0.3012	0.3156	0.3832	7343	0.513	0.517	0.521	0.525	0.529	0.533	0.5802	0.6274	0.6746	0.7218	0.769	0.7844	0.7998	0.8153	0.8307	0.8461	0.8474	0.8487	0.8499	0.8512	0.8525	0.8375	0.8226	0.8076	0.7926	0.7777	0.8044	0.8311	0.8578	0.8845	0.9112	0.929	0.9467	0.9645	0.9822	1.0	0.9991	0.9982	0.9972
26	13	3900.0	170.0	124.0	19.67	201.16	0.3061	0.3184	0.3755	6990	0.5234	0.5263	0.5291	0.532	0.5348	0.5377	0.5835	0.6293	0.6751	0.7209	0.7667	0.7829	0.799	0.8151	0.8312	0.8474	0.8487	0.8501	0.8514	0.8528	0.8541	0.8389	0.8237	0.8085	0.7933	0.7781	0.8044	0.8307	0.857	0.8833	0.9096	0.9277	0.9458	0.9638	0.9819	1.0	0.9994	0.9989	0.9983
26	14	2970.0	133.0	122.0	14.99	215.18	0.2978	0.3098	0.3924	7679	0.5626	0.5639	0.5652	0.5665	0.5678	0.5691	0.6151	0.6611	0.707	0.753	0.799	0.8151	0.8312	0.8472	0.8633	0.8794	0.8797	0.88	0.8802	0.8805	0.8808	0.864	0.8471	0.8303	0.8134	0.7966	0.8209	0.8451	0.8694	0.8936	0.9179	0.9343	0.9507	0.9672	0.9836	1.0	0.9981	0.9962	0.9944
26	15	2170.0	89.0	57.0	8.41	228.01	0.2868	0.2982	0.415	8863	0.6139	0.6131	0.6123	0.6115	0.6106	0.6098	0.6558	0.7018	0.7478	0.7937	0.8397	0.8558	0.872	0.8881	0.9042	0.9203	0.9193	0.9182	0.9171	0.916	0.915	0.896	0.8771	0.8581	0.8392	0.8202	0.8418	0.8634	0.885	0.9066	0.9282	0.9426	0.9569	0.9713	0.9856	1.0	0.9965	0.993	0.9895
26	16	670.0	18.0	0.0	0.42	239.76	0.25	0.2549	0.4951	19331	0.7553	0.7463	0.7373	0.7284	0.7194	0.7104	0.752	0.7937	0.8353	0.8769	0.9186	0.9349	0.9511	0.9674	0.9837	1.0	0.9948	0.9896	0.9844	0.9792	0.9741	0.9492	0.9243	0.8994	0.8746	0.8497	0.8611	0.8726	0.8841	0.8956	0.907	0.9145	0.922	0.9294	0.9369	0.9444	0.9364	0.9284	0.9205
26	17	0.0	0.0	0.0	-	-	-	-	-	-	-	-	-	-	-	-	-	-	-	-	-	-	-	-	-	-	-	-	-	-	-	-	-	-	-	-	-	-	-	-	-	-	-	-	-	-	-	-	-
26	18	0.0	0.0	0.0	-	-	-	-	-	-	-	-	-	-	-	-	-	-	-	-	-	-	-	-	-	-	-	-	-	-	-	-	-	-	-	-	-	-	-	-	-	-	-	-	-	-	-	-	-
26	19	0.0	0.0	0.0	-	-	-	-	-	-	-	-	-	-	-	-	-	-	-	-	-	-	-	-	-	-	-	-	-	-	-	-	-	-	-	-	-	-	-	-	-	-	-	-	-	-	-	-	-
26	20	0.0	0.0	0.0	-	-	-	-	-	-	-	-	-	-	-	-	-	-	-	-	-	-	-	-	-	-	-	-	-	-	-	-	-	-	-	-	-	-	-	-	-	-	-	-	-	-	-	-	-
26	21	0.0	0.0	0.0	-	-	-	-	-	-	-	-	-	-	-	-	-	-	-	-	-	-	-	-	-	-	-	-	-	-	-	-	-	-	-	-	-	-	-	-	-	-	-	-	-	-	-	-	-
26	22	0.0	0.0	0.0	-	-	-	-	-	-	-	-	-	-	-	-	-	-	-	-	-	-	-	-	-	-	-	-	-	-	-	-	-	-	-	-	-	-	-	-	-	-	-	-	-	-	-	-	-
26	23	0.0	0.0	0.0	-	-	-	-	-	-	-	-	-	-	-	-	-	-	-	-	-	-	-	-	-	-	-	-	-	-	-	-	-	-	-	-	-	-	-	-	-	-	-	-	-	-	-	-	-
27	0	0.0	0.0	0.0	-	-	-	-	-	-	-	-	-	-	-	-	-	-	-	-	-	-	-	-	-	-	-	-	-	-	-	-	-	-	-	-	-	-	-	-	-	-	-	-	-	-	-	-	-
27	1	0.0	0.0	0.0	-	-	-	-	-	-	-	-	-	-	-	-	-	-	-	-	-	-	-	-	-	-	-	-	-	-	-	-	-	-	-	-	-	-	-	-	-	-	-	-	-	-	-	-	-
27	2	0.0	0.0	0.0	-	-	-	-	-	-	-	-	-	-	-	-	-	-	-	-	-	-	-	-	-	-	-	-	-	-	-	-	-	-	-	-	-	-	-	-	-	-	-	-	-	-	-	-	-
27	3	0.0	0.0	0.0	-	-	-	-	-	-	-	-	-	-	-	-	-	-	-	-	-	-	-	-	-	-	-	-	-	-	-	-	-	-	-	-	-	-	-	-	-	-	-	-	-	-	-	-	-
27	4	0.0	0.0	0.0	-	-	-	-	-	-	-	-	-	-	-	-	-	-	-	-	-	-	-	-	-	-	-	-	-	-	-	-	-	-	-	-	-	-	-	-	-	-	-	-	-	-	-	-	-
27	5	0.0	0.0	0.0	-	-	-	-	-	-	-	-	-	-	-	-	-	-	-	-	-	-	-	-	-	-	-	-	-	-	-	-	-	-	-	-	-	-	-	-	-	-	-	-	-	-	-	-	-
27	6	0.0	0.0	0.0	-	-	-	-	-	-	-	-	-	-	-	-	-	-	-	-	-	-	-	-	-	-	-	-	-	-	-	-	-	-	-	-	-	-	-	-	-	-	-	-	-	-	-	-	-
27	7	0.0	0.0	0.0	-	-	-	-	-	-	-	-	-	-	-	-	-	-	-	-	-	-	-	-	-	-	-	-	-	-	-	-	-	-	-	-	-	-	-	-	-	-	-	-	-	-	-	-	-
27	8	510.0	25.0	47.0	7.17	129.52	0.2531	0.2591	0.4878	17509	0.747	0.7389	0.7307	0.7225	0.7143	0.7061	0.7485	0.791	0.8335	0.876	0.9184	0.9347	0.9511	0.9674	0.9837	1.0	0.9951	0.9903	0.9854	0.9805	0.9757	0.9512	0.9267	0.9022	0.8777	0.8532	0.8657	0.8782	0.8907	0.9032	0.9157	0.9238	0.9319	0.94	0.9481	0.9562	0.9485	0.9409	0.9332
27	9	1520.0	81.0	294.0	14.07	142.15	0.2734	0.2836	0.4429	10970	0.6751	0.6716	0.6681	0.6647	0.6612	0.6577	0.7035	0.7492	0.795	0.8407	0.8865	0.9028	0.9191	0.9354	0.9517	0.968	0.9653	0.9627	0.9601	0.9574	0.9548	0.9334	0.9119	0.8905	0.8691	0.8476	0.8661	0.8845	0.903	0.9214	0.9399	0.9519	0.9639	0.9759	0.988	1.0	0.9947	0.9893	0.984
27	10	1320.0	70.0	610.0	19.16	155.98	0.2712	0.2806	0.4482	11464	0.6926	0.6882	0.6838	0.6795	0.6751	0.6707	0.7161	0.7615	0.8069	0.8523	0.8977	0.9142	0.9307	0.9472	0.9637	0.9801	0.9771	0.9741	0.9711	0.9681	0.9651	0.943	0.9209	0.8988	0.8767	0.8546	0.8722	0.8897	0.9073	0.9249	0.9425	0.954	0.9655	0.977	0.9885	1.0	0.9943	0.9886	0.9829
27	11	1340.0	66.0	738.0	21.99	170.84	0.2711	0.2807	0.4481	11469	0.6898	0.6855	0.6813	0.6771	0.6729	0.6687	0.7143	0.7598	0.8053	0.8508	0.8964	0.9128	0.9292	0.9456	0.9621	0.9785	0.9755	0.9726	0.9696	0.9666	0.9637	0.9417	0.9197	0.8977	0.8757	0.8537	0.8714	0.8891	0.9068	0.9245	0.9422	0.9538	0.9653	0.9769	0.9884	1.0	0.9943	0.9886	0.983
27	12	1340.0	63.0	778.0	22.25	186.17	0.2709	0.2805	0.4485	11510	0.6902	0.6859	0.6817	0.6775	0.6733	0.6691	0.7146	0.7602	0.8057	0.8513	0.8968	0.9132	0.9296	0.9461	0.9625	0.9789	0.9759	0.9729	0.97	0.967	0.964	0.942	0.92	0.8979	0.8759	0.8539	0.8716	0.8893	0.907	0.9246	0.9423	0.9539	0.9654	0.9769	0.9885	1.0	0.9943	0.9886	0.9829
27	13	1410.0	72.0	715.0	19.91	201.17	0.272	0.2817	0.4463	11279	0.6858	0.6817	0.6777	0.6737	0.6697	0.6657	0.7112	0.7568	0.8023	0.8479	0.8934	0.9098	0.9262	0.9427	0.9591	0.9755	0.9726	0.9697	0.9669	0.964	0.9611	0.9393	0.9175	0.8956	0.8738	0.8519	0.8698	0.8877	0.9057	0.9236	0.9415	0.9532	0.9649	0.9766	0.9883	1.0	0.9944	0.9889	0.9833
27	14	2450.0	123.0	283.0	15.23	215.23	0.2784	0.2897	0.4319	10040	0.6456	0.6435	0.6415	0.6394	0.6374	0.6353	0.6814	0.7275	0.7737	0.8198	0.8659	0.882	0.8981	0.9142	0.9303	0.9463	0.9444	0.9424	0.9405	0.9385	0.9366	0.9163	0.8961	0.8758	0.8555	0.8353	0.8552	0.8751	0.8951	0.915	0.935	0.948	0.961	0.974	0.987	1.0	0.9954	0.9908	0.9863
27	15	1460.0	79.0	345.0	8.64	228.09	0.2702	0.28	0.4498	11640	0.69	0.6859	0.6817	0.6776	0.6734	0.6693	0.7149	0.7606	0.8062	0.8519	0.8975	0.9139	0.9303	0.9466	0.963	0.9793	0.9763	0.9733	0.9703	0.9673	0.9643	0.9423	0.9203	0.8982	0.8762	0.8542	0.8719	0.8895	0.9072	0.9249	0.9426	0.9541	0.9656	0.977	0.9885	1.0	0.9942	0.9885	0.9827
27	16	580.0	32.0	121.0	0.64	239.86	0.2545	0.2607	0.4848	16851	0.7442	0.7363	0.7284	0.7204	0.7125	0.7046	0.7473	0.7901	0.8328	0.8755	0.9183	0.9346	0.951	0.9673	0.9837	1.0	0.9953	0.9905	0.9858	0.981	0.9763	0.9519	0.9275	0.9032	0.8788	0.8544	0.8673	0.8802	0.893	0.9059	0.9188	0.9271	0.9355	0.9438	0.9522	0.9605	0.953	0.9454	0.9379
27	17	10.0	0.0	0.0	-	-	-	-	-	-	-	-	-	-	-	-	-	-	-	-	-	-	-	-	-	-	-	-	-	-	-	-	-	-	-	-	-	-	-	-	-	-	-	-	-	-	-	-	-
27	18	0.0	0.0	0.0	-	-	-	-	-	-	-	-	-	-	-	-	-	-	-	-	-	-	-	-	-	-	-	-	-	-	-	-	-	-	-	-	-	-	-	-	-	-	-	-	-	-	-	-	-
27	19	0.0	0.0	0.0	-	-	-	-	-	-	-	-	-	-	-	-	-	-	-	-	-	-	-	-	-	-	-	-	-	-	-	-	-	-	-	-	-	-	-	-	-	-	-	-	-	-	-	-	-
27	20	0.0	0.0	0.0	-	-	-	-	-	-	-	-	-	-	-	-	-	-	-	-	-	-	-	-	-	-	-	-	-	-	-	-	-	-	-	-	-	-	-	-	-	-	-	-	-	-	-	-	-
27	21	0.0	0.0	0.0	-	-	-	-	-	-	-	-	-	-	-	-	-	-	-	-	-	-	-	-	-	-	-	-	-	-	-	-	-	-	-	-	-	-	-	-	-	-	-	-	-	-	-	-	-
27	22	0.0	0.0	0.0	-	-	-	-	-	-	-	-	-	-	-	-	-	-	-	-	-	-	-	-	-	-	-	-	-	-	-	-	-	-	-	-	-	-	-	-	-	-	-	-	-	-	-	-	-
27	23	0.0	0.0	0.0	-	-	-	-	-	-	-	-	-	-	-	-	-	-	-	-	-	-	-	-	-	-	-	-	-	-	-	-	-	-	-	-	-	-	-	-	-	-	-	-	-	-	-	-	-
28	0	0.0	0.0	0.0	-	-	-	-	-	-	-	-	-	-	-	-	-	-	-	-	-	-	-	-	-	-	-	-	-	-	-	-	-	-	-	-	-	-	-	-	-	-	-	-	-	-	-	-	-
28	1	0.0	0.0	0.0	-	-	-	-	-	-	-	-	-	-	-	-	-	-	-	-	-	-	-	-	-	-	-	-	-	-	-	-	-	-	-	-	-	-	-	-	-	-	-	-	-	-	-	-	-
28	2	0.0	0.0	0.0	-	-	-	-	-	-	-	-	-	-	-	-	-	-	-	-	-	-	-	-	-	-	-	-	-	-	-	-	-	-	-	-	-	-	-	-	-	-	-	-	-	-	-	-	-
28	3	0.0	0.0	0.0	-	-	-	-	-	-	-	-	-	-	-	-	-	-	-	-	-	-	-	-	-	-	-	-	-	-	-	-	-	-	-	-	-	-	-	-	-	-	-	-	-	-	-	-	-
28	4	0.0	0.0	0.0	-	-	-	-	-	-	-	-	-	-	-	-	-	-	-	-	-	-	-	-	-	-	-	-	-	-	-	-	-	-	-	-	-	-	-	-	-	-	-	-	-	-	-	-	-
28	5	0.0	0.0	0.0	-	-	-	-	-	-	-	-	-	-	-	-	-	-	-	-	-	-	-	-	-	-	-	-	-	-	-	-	-	-	-	-	-	-	-	-	-	-	-	-	-	-	-	-	-
28	6	0.0	0.0	0.0	-	-	-	-	-	-	-	-	-	-	-	-	-	-	-	-	-	-	-	-	-	-	-	-	-	-	-	-	-	-	-	-	-	-	-	-	-	-	-	-	-	-	-	-	-
28	7	0.0	0.0	0.0	-	-	-	-	-	-	-	-	-	-	-	-	-	-	-	-	-	-	-	-	-	-	-	-	-	-	-	-	-	-	-	-	-	-	-	-	-	-	-	-	-	-	-	-	-
28	8	760.0	24.0	3.0	7.35	129.35	0.2537	0.2599	0.4864	17196	0.7452	0.7372	0.7291	0.7211	0.7131	0.7051	0.7478	0.7904	0.8331	0.8758	0.9184	0.9348	0.9511	0.9674	0.9837	1.0	0.9952	0.9904	0.9856	0.9808	0.976	0.9516	0.9272	0.9027	0.8783	0.8539	0.8666	0.8794	0.8921	0.9048	0.9175	0.9258	0.934	0.9423	0.9505	0.9587	0.9511	0.9435	0.9359
28	9	1730.0	88.0	241.0	14.27	142.0	0.2704	0.2804	0.4492	11582	0.6871	0.6832	0.6792	0.6752	0.6712	0.6672	0.7129	0.7587	0.8044	0.8501	0.8959	0.9122	0.9285	0.9448	0.9611	0.9775	0.9745	0.9716	0.9686	0.9657	0.9627	0.9408	0.9189	0.897	0.875	0.8531	0.8709	0.8888	0.9066	0.9244	0.9422	0.9538	0.9653	0.9769	0.9884	1.0	0.9943	0.9886	0.9829
28	10	1720.0	93.0	441.0	19.38	155.86	0.2774	0.2882	0.4344	10228	0.6554	0.6528	0.6502	0.6477	0.6451	0.6425	0.6884	0.7343	0.7802	0.8261	0.872	0.8882	0.9044	0.9206	0.9368	0.953	0.9509	0.9487	0.9466	0.9444	0.9423	0.9216	0.901	0.8803	0.8597	0.8391	0.8585	0.878	0.8974	0.9169	0.9363	0.9491	0.9618	0.9745	0.9873	1.0	0.9952	0.9904	0.9857
28	11	2140.0	113.0	555.0	22.23	170.76	0.2828	0.2942	0.423	9385	0.6282	0.6268	0.6255	0.6241	0.6228	0.6214	0.6675	0.7136	0.7597	0.8058	0.8519	0.868	0.8841	0.9002	0.9163	0.9323	0.9308	0.9294	0.9279	0.9264	0.9249	0.9054	0.8858	0.8663	0.8467	0.8272	0.848	0.8689	0.8897	0.9105	0.9314	0.9451	0.9588	0.9726	0.9863	1.0	0.996	0.992	0.9879
28	12	3050.0	155.0	424.0	22.5	186.13	0.2859	0.2982	0.4158	8942	0.6053	0.6051	0.6048	0.6046	0.6044	0.6042	0.6506	0.6971	0.7435	0.79	0.8365	0.8523	0.8682	0.8841	0.9	0.9159	0.9149	0.9139	0.913	0.912	0.911	0.8924	0.8737	0.8551	0.8364	0.8177	0.8397	0.8617	0.8837	0.9057	0.9277	0.9422	0.9566	0.9711	0.9855	1.0	0.9965	0.9931	0.9896
28	13	3790.0	164.0	151.0	20.16	201.19	0.3054	0.3177	0.3769	7043	0.526	0.5288	0.5315	0.5343	0.5371	0.5399	0.5857	0.6316	0.6774	0.7233	0.7691	0.7852	0.8013	0.8174	0.8335	0.8497	0.8509	0.8522	0.8535	0.8548	0.856	0.8407	0.8254	0.8101	0.7947	0.7794	0.8056	0.8318	0.8579	0.8841	0.9102	0.9282	0.9461	0.9641	0.982	1.0	0.9993	0.9987	0.998
28	14	3080.0	137.0	123.0	15.47	215.29	0.2989	0.311	0.3901	7578	0.5574	0.5589	0.5604	0.5619	0.5635	0.565	0.6109	0.6569	0.7028	0.7488	0.7947	0.8108	0.8269	0.843	0.8591	0.8752	0.8756	0.876	0.8764	0.8768	0.8773	0.8606	0.844	0.8274	0.8108	0.7942	0.8187	0.8432	0.8677	0.8923	0.9168	0.9334	0.9501	0.9667	0.9834	1.0	0.9983	0.9966	0.9949
28	15	2090.0	96.0	147.0	8.88	228.18	0.2781	0.289	0.4329	10109	0.6513	0.649	0.6466	0.6442	0.6418	0.6394	0.6854	0.7313	0.7773	0.8232	0.8692	0.8854	0.9015	0.9177	0.9339	0.9501	0.948	0.9459	0.9439	0.9418	0.9398	0.9193	0.8988	0.8783	0.8578	0.8374	0.857	0.8767	0.8963	0.916	0.9356	0.9485	0.9614	0.9743	0.9871	1.0	0.9953	0.9906	0.986
28	16	970.0	29.0	0.0	0.86	239.97	0.2522	0.2582	0.4896	17924	0.7477	0.7395	0.7312	0.723	0.7147	0.7065	0.7489	0.7914	0.8338	0.8762	0.9186	0.9349	0.9512	0.9675	0.9837	1.0	0.9951	0.9902	0.9852	0.9803	0.9754	0.9509	0.9263	0.9018	0.8772	0.8527	0.8651	0.8774	0.8898	0.9022	0.9146	0.9226	0.9306	0.9386	0.9466	0.9546	0.9468	0.9391	0.9314
28	17	10.0	0.0	0.0	-	-	-	-	-	-	-	-	-	-	-	-	-	-	-	-	-	-	-	-	-	-	-	-	-	-	-	-	-	-	-	-	-	-	-	-	-	-	-	-	-	-	-	-	-
28	18	0.0	0.0	0.0	-	-	-	-	-	-	-	-	-	-	-	-	-	-	-	-	-	-	-	-	-	-	-	-	-	-	-	-	-	-	-	-	-	-	-	-	-	-	-	-	-	-	-	-	-
28	19	0.0	0.0	0.0	-	-	-	-	-	-	-	-	-	-	-	-	-	-	-	-	-	-	-	-	-	-	-	-	-	-	-	-	-	-	-	-	-	-	-	-	-	-	-	-	-	-	-	-	-
28	20	0.0	0.0	0.0	-	-	-	-	-	-	-	-	-	-	-	-	-	-	-	-	-	-	-	-	-	-	-	-	-	-	-	-	-	-	-	-	-	-	-	-	-	-	-	-	-	-	-	-	-
28	21	0.0	0.0	0.0	-	-	-	-	-	-	-	-	-	-	-	-	-	-	-	-	-	-	-	-	-	-	-	-	-	-	-	-	-	-	-	-	-	-	-	-	-	-	-	-	-	-	-	-	-
28	22	0.0	0.0	0.0	-	-	-	-	-	-	-	-	-	-	-	-	-	-	-	-	-	-	-	-	-	-	-	-	-	-	-	-	-	-	-	-	-	-	-	-	-	-	-	-	-	-	-	-	-
28	23	0.0	0.0	0.0	-	-	-	-	-	-	-	-	-	-	-	-	-	-	-	-	-	-	-	-	-	-	-	-	-	-	-	-	-	-	-	-	-	-	-	-	-	-	-	-	-	-	-	-	-
29	0	0.0	0.0	0.0	-	-	-	-	-	-	-	-	-	-	-	-	-	-	-	-	-	-	-	-	-	-	-	-	-	-	-	-	-	-	-	-	-	-	-	-	-	-	-	-	-	-	-	-	-
29	1	0.0	0.0	0.0	-	-	-	-	-	-	-	-	-	-	-	-	-	-	-	-	-	-	-	-	-	-	-	-	-	-	-	-	-	-	-	-	-	-	-	-	-	-	-	-	-	-	-	-	-
29	2	0.0	0.0	0.0	-	-	-	-	-	-	-	-	-	-	-	-	-	-	-	-	-	-	-	-	-	-	-	-	-	-	-	-	-	-	-	-	-	-	-	-	-	-	-	-	-	-	-	-	-
29	3	0.0	0.0	0.0	-	-	-	-	-	-	-	-	-	-	-	-	-	-	-	-	-	-	-	-	-	-	-	-	-	-	-	-	-	-	-	-	-	-	-	-	-	-	-	-	-	-	-	-	-
29	4	0.0	0.0	0.0	-	-	-	-	-	-	-	-	-	-	-	-	-	-	-	-	-	-	-	-	-	-	-	-	-	-	-	-	-	-	-	-	-	-	-	-	-	-	-	-	-	-	-	-	-
29	5	0.0	0.0	0.0	-	-	-	-	-	-	-	-	-	-	-	-	-	-	-	-	-	-	-	-	-	-	-	-	-	-	-	-	-	-	-	-	-	-	-	-	-	-	-	-	-	-	-	-	-
29	6	0.0	0.0	0.0	-	-	-	-	-	-	-	-	-	-	-	-	-	-	-	-	-	-	-	-	-	-	-	-	-	-	-	-	-	-	-	-	-	-	-	-	-	-	-	-	-	-	-	-	-
29	7	0.0	0.0	0.0	-	-	-	-	-	-	-	-	-	-	-	-	-	-	-	-	-	-	-	-	-	-	-	-	-	-	-	-	-	-	-	-	-	-	-	-	-	-	-	-	-	-	-	-	-
29	8	540.0	15.0	0.0	7.53	129.17	0.25	0.2549	0.4951	19331	0.7553	0.7463	0.7373	0.7284	0.7194	0.7104	0.752	0.7937	0.8353	0.8769	0.9186	0.9349	0.9511	0.9674	0.9837	1.0	0.9948	0.9896	0.9844	0.9792	0.9741	0.9492	0.9243	0.8994	0.8746	0.8497	0.8611	0.8726	0.8841	0.8956	0.907	0.9145	0.922	0.9294	0.9369	0.9444	0.9364	0.9284	0.9205
29	9	1550.0	72.0	111.0	14.47	141.84	0.2741	0.2844	0.4414	10833	0.6718	0.6685	0.6652	0.6618	0.6585	0.6552	0.7009	0.7467	0.7925	0.8383	0.884	0.9003	0.9166	0.9329	0.9492	0.9654	0.9629	0.9603	0.9578	0.9552	0.9527	0.9314	0.9101	0.8888	0.8675	0.8462	0.8648	0.8834	0.902	0.9206	0.9393	0.9514	0.9636	0.9757	0.9879	1.0	0.9948	0.9895	0.9843
29	10	4260.0	119.0	11.0	19.61	155.73	0.2882	0.3015	0.4102	8632	0.583	0.5839	0.5848	0.5858	0.5867	0.5877	0.6346	0.6815	0.7284	0.7753	0.8223	0.8379	0.8535	0.8691	0.8848	0.9004	0.8999	0.8994	0.8989	0.8984	0.8979	0.8801	0.8623	0.8445	0.8267	0.8089	0.832	0.8552	0.8783	0.9014	0.9245	0.9396	0.9547	0.9698	0.9849	1.0	0.997	0.994	0.991
29	11	5660.0	155.0	12.0	22.47	170.68	0.2991	0.3134	0.3875	7521	0.5242	0.5277	0.5313	0.5348	0.5383	0.5418	0.589	0.6362	0.6833	0.7305	0.7777	0.7932	0.8086	0.824	0.8395	0.8549	0.8559	0.8569	0.8579	0.8589	0.8598	0.8444	0.829	0.8136	0.7982	0.7828	0.8089	0.835	0.8612	0.8873	0.9134	0.9307	0.948	0.9654	0.9827	1.0	0.9987	0.9975	0.9962
29	12	4370.0	187.0	130.0	22.75	186.1	0.3093	0.3218	0.3689	6759	0.5054	0.509	0.5126	0.5162	0.5199	0.5235	0.5693	0.6151	0.6609	0.7067	0.7526	0.7687	0.7848	0.8009	0.817	0.8331	0.8349	0.8367	0.8386	0.8404	0.8422	0.8277	0.8133	0.7988	0.7843	0.7699	0.7971	0.8243	0.8516	0.8788	0.906	0.9248	0.9436	0.9624	0.9812	1.0	1.0	1.0	1.0
29	13	4250.0	153.0	28.0	20.41	201.2	0.2885	0.3018	0.4096	8598	0.5818	0.5828	0.5838	0.5848	0.5858	0.5867	0.6337	0.6806	0.7275	0.7744	0.8213	0.8369	0.8526	0.8682	0.8838	0.8995	0.899	0.8985	0.8981	0.8976	0.8971	0.8794	0.8616	0.8439	0.8261	0.8084	0.8316	0.8547	0.8779	0.9011	0.9242	0.9394	0.9545	0.9697	0.9848	1.0	0.997	0.9941	0.9911
29	14	4530.0	125.0	17.0	15.72	215.35	0.2917	0.3054	0.403	8236	0.5643	0.566	0.5678	0.5696	0.5714	0.5731	0.6202	0.6672	0.7142	0.7612	0.8083	0.8238	0.8394	0.8549	0.8705	0.8861	0.886	0.886	0.886	0.8859	0.8859	0.8689	0.8518	0.8348	0.8177	0.8007	0.8248	0.8488	0.8729	0.897	0.921	0.9368	0.9526	0.9684	0.9842	1.0	0.9975	0.9951	0.9926
29	15	2770.0	79.0	2.0	9.11	228.27	0.265	0.2749	0.4601	12835	0.7037	0.6991	0.6945	0.6899	0.6852	0.6806	0.7265	0.7724	0.8183	0.8641	0.91	0.9263	0.9425	0.9588	0.9751	0.9913	0.9879	0.9845	0.9811	0.9777	0.9742	0.9516	0.929	0.9064	0.8838	0.8611	0.8781	0.8951	0.912	0.929	0.9459	0.9567	0.9676	0.9784	0.9892	1.0	0.9937	0.9874	0.9811
29	16	810.0	23.0	0.0	1.09	240.08	0.2509	0.2559	0.4931	18827	0.7545	0.7456	0.7367	0.7278	0.7189	0.7099	0.7516	0.7933	0.835	0.8767	0.9184	0.9347	0.951	0.9673	0.9837	1.0	0.9949	0.9897	0.9846	0.9795	0.9743	0.9495	0.9247	0.8998	0.875	0.8502	0.8618	0.8734	0.885	0.8966	0.9082	0.9158	0.9234	0.931	0.9386	0.9462	0.9383	0.9304	0.9225
29	17	10.0	0.0	0.0	-	-	-	-	-	-	-	-	-	-	-	-	-	-	-	-	-	-	-	-	-	-	-	-	-	-	-	-	-	-	-	-	-	-	-	-	-	-	-	-	-	-	-	-	-
29	18	0.0	0.0	0.0	-	-	-	-	-	-	-	-	-	-	-	-	-	-	-	-	-	-	-	-	-	-	-	-	-	-	-	-	-	-	-	-	-	-	-	-	-	-	-	-	-	-	-	-	-
29	19	0.0	0.0	0.0	-	-	-	-	-	-	-	-	-	-	-	-	-	-	-	-	-	-	-	-	-	-	-	-	-	-	-	-	-	-	-	-	-	-	-	-	-	-	-	-	-	-	-	-	-
29	20	0.0	0.0	0.0	-	-	-	-	-	-	-	-	-	-	-	-	-	-	-	-	-	-	-	-	-	-	-	-	-	-	-	-	-	-	-	-	-	-	-	-	-	-	-	-	-	-	-	-	-
29	21	0.0	0.0	0.0	-	-	-	-	-	-	-	-	-	-	-	-	-	-	-	-	-	-	-	-	-	-	-	-	-	-	-	-	-	-	-	-	-	-	-	-	-	-	-	-	-	-	-	-	-
29	22	0.0	0.0	0.0	-	-	-	-	-	-	-	-	-	-	-	-	-	-	-	-	-	-	-	-	-	-	-	-	-	-	-	-	-	-	-	-	-	-	-	-	-	-	-	-	-	-	-	-	-
29	23	0.0	0.0	0.0	-	-	-	-	-	-	-	-	-	-	-	-	-	-	-	-	-	-	-	-	-	-	-	-	-	-	-	-	-	-	-	-	-	-	-	-	-	-	-	-	-	-	-	-	-
30	0	0.0	0.0	0.0	-	-	-	-	-	-	-	-	-	-	-	-	-	-	-	-	-	-	-	-	-	-	-	-	-	-	-	-	-	-	-	-	-	-	-	-	-	-	-	-	-	-	-	-	-
30	1	0.0	0.0	0.0	-	-	-	-	-	-	-	-	-	-	-	-	-	-	-	-	-	-	-	-	-	-	-	-	-	-	-	-	-	-	-	-	-	-	-	-	-	-	-	-	-	-	-	-	-
30	2	0.0	0.0	0.0	-	-	-	-	-	-	-	-	-	-	-	-	-	-	-	-	-	-	-	-	-	-	-	-	-	-	-	-	-	-	-	-	-	-	-	-	-	-	-	-	-	-	-	-	-
30	3	0.0	0.0	0.0	-	-	-	-	-	-	-	-	-	-	-	-	-	-	-	-	-	-	-	-	-	-	-	-	-	-	-	-	-	-	-	-	-	-	-	-	-	-	-	-	-	-	-	-	-
30	4	0.0	0.0	0.0	-	-	-	-	-	-	-	-	-	-	-	-	-	-	-	-	-	-	-	-	-	-	-	-	-	-	-	-	-	-	-	-	-	-	-	-	-	-	-	-	-	-	-	-	-
30	5	0.0	0.0	0.0	-	-	-	-	-	-	-	-	-	-	-	-	-	-	-	-	-	-	-	-	-	-	-	-	-	-	-	-	-	-	-	-	-	-	-	-	-	-	-	-	-	-	-	-	-
30	6	0.0	0.0	0.0	-	-	-	-	-	-	-	-	-	-	-	-	-	-	-	-	-	-	-	-	-	-	-	-	-	-	-	-	-	-	-	-	-	-	-	-	-	-	-	-	-	-	-	-	-
30	7	0.0	0.0	0.0	-	-	-	-	-	-	-	-	-	-	-	-	-	-	-	-	-	-	-	-	-	-	-	-	-	-	-	-	-	-	-	-	-	-	-	-	-	-	-	-	-	-	-	-	-
30	8	590.0	25.0	12.0	7.72	129.0	0.2554	0.2618	0.4827	16438	0.7426	0.7348	0.7271	0.7193	0.7115	0.7037	0.7466	0.7895	0.8324	0.8752	0.9181	0.9345	0.9509	0.9673	0.9836	1.0	0.9953	0.9907	0.986	0.9813	0.9767	0.9524	0.9281	0.9038	0.8795	0.8552	0.8683	0.8814	0.8945	0.9076	0.9207	0.9292	0.9377	0.9462	0.9548	0.9633	0.9558	0.9483	0.9409
30	9	1810.0	91.0	247.0	14.68	141.69	0.2719	0.2823	0.4458	11245	0.6782	0.6746	0.6711	0.6675	0.664	0.6604	0.7063	0.7521	0.798	0.8438	0.8897	0.906	0.9222	0.9384	0.9547	0.9709	0.9682	0.9655	0.9627	0.96	0.9572	0.9357	0.9141	0.8925	0.871	0.8494	0.8677	0.8859	0.9042	0.9225	0.9408	0.9526	0.9645	0.9763	0.9882	1.0	0.9945	0.989	0.9836
30	10	3040.0	136.0	112.0	19.84	155.61	0.2995	0.3116	0.3888	7526	0.5539	0.5556	0.5572	0.5589	0.5606	0.5622	0.6082	0.6542	0.7001	0.7461	0.7921	0.8082	0.8242	0.8403	0.8564	0.8725	0.873	0.8735	0.874	0.8745	0.875	0.8585	0.842	0.8256	0.8091	0.7926	0.8173	0.842	0.8667	0.8914	0.9161	0.9329	0.9497	0.9665	0.9832	1.0	0.9984	0.9968	0.9952
30	11	4690.0	175.0	48.0	22.72	170.6	0.3035	0.316	0.3805	7187	0.5308	0.5335	0.5362	0.5389	0.5415	0.5442	0.5903	0.6363	0.6824	0.7284	0.7745	0.7905	0.8065	0.8225	0.8385	0.8545	0.8556	0.8567	0.8578	0.8589	0.86	0.8445	0.8289	0.8134	0.7978	0.7823	0.8082	0.8341	0.86	0.8859	0.9117	0.9294	0.947	0.9647	0.9823	1.0	0.9991	0.9982	0.9972
30	12	6370.0	173.0	7.0	23.01	186.07	0.2971	0.3131	0.3898	7665	0.509	0.5136	0.5182	0.5229	0.5275	0.5321	0.5803	0.6284	0.6766	0.7247	0.7728	0.7878	0.8027	0.8177	0.8326	0.8476	0.8487	0.8499	0.851	0.8522	0.8533	0.8384	0.8235	0.8086	0.7937	0.7788	0.8056	0.8324	0.8592	0.8861	0.9129	0.9303	0.9477	0.9652	0.9826	1.0	0.9987	0.9975	0.9962
30	13	5930.0	161.0	12.0	20.67	201.23	0.3008	0.3152	0.384	7376	0.515	0.5189	0.5228	0.5268	0.5307	0.5346	0.5818	0.629	0.6762	0.7234	0.7706	0.786	0.8014	0.8168	0.8323	0.8477	0.8489	0.8501	0.8514	0.8526	0.8538	0.8388	0.8237	0.8087	0.7936	0.7786	0.8052	0.8318	0.8584	0.885	0.9116	0.9293	0.947	0.9646	0.9823	1.0	0.999	0.998	0.997
30	14	4610.0	127.0	18.0	15.97	215.41	0.2922	0.306	0.4018	8182	0.5608	0.5627	0.5646	0.5666	0.5685	0.5704	0.6175	0.6646	0.7117	0.7587	0.8058	0.8213	0.8369	0.8524	0.8679	0.8835	0.8835	0.8836	0.8836	0.8837	0.8837	0.8668	0.8499	0.833	0.8161	0.7992	0.8234	0.8477	0.8719	0.8962	0.9204	0.9363	0.9523	0.9682	0.9841	1.0	0.9976	0.9953	0.9929
30	15	2840.0	81.0	4.0	9.35	228.36	0.265	0.2749	0.4601	12835	0.7037	0.6991	0.6945	0.6899	0.6852	0.6806	0.7265	0.7724	0.8183	0.8641	0.91	0.9263	0.9425	0.9588	0.9751	0.9913	0.9879	0.9845	0.9811	0.9777	0.9742	0.9516	0.929	0.9064	0.8838	0.8611	0.8781	0.8951	0.912	0.929	0.9459	0.9567	0.9676	0.9784	0.9892	1.0	0.9937	0.9874	0.9811
30	16	860.0	24.0	0.0	1.32	240.2	0.2509	0.2559	0.4931	18827	0.7545	0.7456	0.7367	0.7278	0.7189	0.7099	0.7516	0.7933	0.835	0.8767	0.9184	0.9347	0.951	0.9673	0.9837	1.0	0.9949	0.9897	0.9846	0.9795	0.9743	0.9495	0.9247	0.8998	0.875	0.8502	0.8618	0.8734	0.885	0.8966	0.9082	0.9158	0.9234	0.931	0.9386	0.9462	0.9383	0.9304	0.9225
30	17	20.0	0.0	0.0	-	-	-	-	-	-	-	-	-	-	-	-	-	-	-	-	-	-	-	-	-	-	-	-	-	-	-	-	-	-	-	-	-	-	-	-	-	-	-	-	-	-	-	-	-
30	18	0.0	0.0	0.0	-	-	-	-	-	-	-	-	-	-	-	-	-	-	-	-	-	-	-	-	-	-	-	-	-	-	-	-	-	-	-	-	-	-	-	-	-	-	-	-	-	-	-	-	-
30	19	0.0	0.0	0.0	-	-	-	-	-	-	-	-	-	-	-	-	-	-	-	-	-	-	-	-	-	-	-	-	-	-	-	-	-	-	-	-	-	-	-	-	-	-	-	-	-	-	-	-	-
30	20	0.0	0.0	0.0	-	-	-	-	-	-	-	-	-	-	-	-	-	-	-	-	-	-	-	-	-	-	-	-	-	-	-	-	-	-	-	-	-	-	-	-	-	-	-	-	-	-	-	-	-
30	21	0.0	0.0	0.0	-	-	-	-	-	-	-	-	-	-	-	-	-	-	-	-	-	-	-	-	-	-	-	-	-	-	-	-	-	-	-	-	-	-	-	-	-	-	-	-	-	-	-	-	-
30	22	0.0	0.0	0.0	-	-	-	-	-	-	-	-	-	-	-	-	-	-	-	-	-	-	-	-	-	-	-	-	-	-	-	-	-	-	-	-	-	-	-	-	-	-	-	-	-	-	-	-	-
30	23	0.0	0.0	0.0	-	-	-	-	-	-	-	-	-	-	-	-	-	-	-	-	-	-	-	-	-	-	-	-	-	-	-	-	-	-	-	-	-	-	-	-	-	-	-	-	-	-	-	-	-
31	0	0.0	0.0	0.0	-	-	-	-	-	-	-	-	-	-	-	-	-	-	-	-	-	-	-	-	-	-	-	-	-	-	-	-	-	-	-	-	-	-	-	-	-	-	-	-	-	-	-	-	-
31	1	0.0	0.0	0.0	-	-	-	-	-	-	-	-	-	-	-	-	-	-	-	-	-	-	-	-	-	-	-	-	-	-	-	-	-	-	-	-	-	-	-	-	-	-	-	-	-	-	-	-	-
31	2	0.0	0.0	0.0	-	-	-	-	-	-	-	-	-	-	-	-	-	-	-	-	-	-	-	-	-	-	-	-	-	-	-	-	-	-	-	-	-	-	-	-	-	-	-	-	-	-	-	-	-
31	3	0.0	0.0	0.0	-	-	-	-	-	-	-	-	-	-	-	-	-	-	-	-	-	-	-	-	-	-	-	-	-	-	-	-	-	-	-	-	-	-	-	-	-	-	-	-	-	-	-	-	-
31	4	0.0	0.0	0.0	-	-	-	-	-	-	-	-	-	-	-	-	-	-	-	-	-	-	-	-	-	-	-	-	-	-	-	-	-	-	-	-	-	-	-	-	-	-	-	-	-	-	-	-	-
31	5	0.0	0.0	0.0	-	-	-	-	-	-	-	-	-	-	-	-	-	-	-	-	-	-	-	-	-	-	-	-	-	-	-	-	-	-	-	-	-	-	-	-	-	-	-	-	-	-	-	-	-
31	6	0.0	0.0	0.0	-	-	-	-	-	-	-	-	-	-	-	-	-	-	-	-	-	-	-	-	-	-	-	-	-	-	-	-	-	-	-	-	-	-	-	-	-	-	-	-	-	-	-	-	-
31	7	0.0	0.0	0.0	-	-	-	-	-	-	-	-	-	-	-	-	-	-	-	-	-	-	-	-	-	-	-	-	-	-	-	-	-	-	-	-	-	-	-	-	-	-	-	-	-	-	-	-	-
31	8	590.0	16.0	0.0	7.92	128.82	0.25	0.2549	0.4951	19331	0.7553	0.7463	0.7373	0.7284	0.7194	0.7104	0.752	0.7937	0.8353	0.8769	0.9186	0.9349	0.9511	0.9674	0.9837	1.0	0.9948	0.9896	0.9844	0.9792	0.9741	0.9492	0.9243	0.8994	0.8746	0.8497	0.8611	0.8726	0.8841	0.8956	0.907	0.9145	0.922	0.9294	0.9369	0.9444	0.9364	0.9284	0.9205
31	9	2510.0	72.0	0.0	14.9	141.53	0.2636	0.2731	0.4633	13246	0.7123	0.7072	0.7022	0.6972	0.6921	0.6871	0.7328	0.7785	0.8243	0.87	0.9157	0.9321	0.9484	0.9648	0.9811	0.9975	0.9938	0.9902	0.9866	0.983	0.9794	0.9565	0.9335	0.9106	0.8876	0.8646	0.8812	0.8977	0.9142	0.9307	0.9473	0.9578	0.9684	0.9789	0.9895	1.0	0.9935	0.987	0.9805
31	10	4420.0	123.0	8.0	20.07	155.49	0.2898	0.3033	0.4069	8446	0.5741	0.5754	0.5768	0.5781	0.5794	0.5808	0.6278	0.6748	0.7217	0.7687	0.8157	0.8313	0.8469	0.8625	0.8781	0.8937	0.8934	0.8931	0.8928	0.8925	0.8923	0.8748	0.8574	0.8399	0.8225	0.8051	0.8286	0.8522	0.8758	0.8993	0.9229	0.9383	0.9537	0.9692	0.9846	1.0	0.9973	0.9945	0.9918
31	11	5820.0	158.0	12.0	22.97	170.52	0.3001	0.3144	0.3855	7436	0.519	0.5227	0.5264	0.5302	0.5339	0.5376	0.5848	0.632	0.6792	0.7264	0.7736	0.789	0.8045	0.8199	0.8353	0.8508	0.8519	0.853	0.8541	0.8552	0.8564	0.8412	0.826	0.8108	0.7956	0.7804	0.8068	0.8332	0.8596	0.886	0.9124	0.9299	0.9474	0.9649	0.9825	1.0	0.9989	0.9978	0.9967
31	12	6390.0	172.0	13.0	23.27	186.05	0.3037	0.3183	0.378	7142	0.4995	0.504	0.5086	0.5132	0.5177	0.5223	0.5695	0.6167	0.6639	0.7111	0.7583	0.7737	0.7892	0.8046	0.82	0.8354	0.837	0.8386	0.8403	0.8419	0.8435	0.8291	0.8147	0.8003	0.7859	0.7715	0.7989	0.8263	0.8537	0.8811	0.9085	0.9268	0.9451	0.9634	0.9817	1.0	0.9995	0.999	0.9985
31	13	6000.0	163.0	12.0	20.93	201.25	0.3015	0.3159	0.3826	7319	0.5116	0.5156	0.5197	0.5237	0.5278	0.5318	0.579	0.6262	0.6734	0.7206	0.7678	0.7832	0.7987	0.8141	0.8295	0.8449	0.8463	0.8476	0.8489	0.8502	0.8515	0.8366	0.8217	0.8068	0.7919	0.777	0.8038	0.8306	0.8574	0.8841	0.9109	0.9287	0.9466	0.9644	0.9822	1.0	0.9991	0.9982	0.9974
31	14	4690.0	129.0	17.0	16.22	215.48	0.2926	0.3064	0.401	8141	0.5592	0.5612	0.5632	0.5652	0.5672	0.5692	0.6162	0.6633	0.7104	0.7574	0.8045	0.82	0.8355	0.8511	0.8666	0.8822	0.8823	0.8823	0.8824	0.8825	0.8826	0.8658	0.849	0.8321	0.8153	0.7984	0.8228	0.8471	0.8714	0.8958	0.9201	0.9361	0.9521	0.968	0.984	1.0	0.9977	0.9954	0.9931
31	15	2900.0	82.0	4.0	9.6	228.46	0.265	0.275	0.46	12824	0.7035	0.6989	0.6943	0.6897	0.6851	0.6805	0.7264	0.7722	0.8181	0.864	0.9098	0.9261	0.9424	0.9586	0.9749	0.9912	0.9878	0.9843	0.9809	0.9775	0.9741	0.9515	0.9289	0.9063	0.8837	0.861	0.878	0.895	0.9119	0.9289	0.9459	0.9567	0.9675	0.9784	0.9892	1.0	0.9937	0.9874	0.9812
31	16	540.0	14.0	0.0	1.55	240.32	0.25	0.2549	0.4951	19331	0.7553	0.7463	0.7373	0.7284	0.7194	0.7104	0.752	0.7937	0.8353	0.8769	0.9186	0.9349	0.9511	0.9674	0.9837	1.0	0.9948	0.9896	0.9844	0.9792	0.9741	0.9492	0.9243	0.8994	0.8746	0.8497	0.8611	0.8726	0.8841	0.8956	0.907	0.9145	0.922	0.9294	0.9369	0.9444	0.9364	0.9284	0.9205
31	17	10.0	0.0	0.0	-	-	-	-	-	-	-	-	-	-	-	-	-	-	-	-	-	-	-	-	-	-	-	-	-	-	-	-	-	-	-	-	-	-	-	-	-	-	-	-	-	-	-	-	-
31	18	0.0	0.0	0.0	-	-	-	-	-	-	-	-	-	-	-	-	-	-	-	-	-	-	-	-	-	-	-	-	-	-	-	-	-	-	-	-	-	-	-	-	-	-	-	-	-	-	-	-	-
31	19	0.0	0.0	0.0	-	-	-	-	-	-	-	-	-	-	-	-	-	-	-	-	-	-	-	-	-	-	-	-	-	-	-	-	-	-	-	-	-	-	-	-	-	-	-	-	-	-	-	-	-
31	20	0.0	0.0	0.0	-	-	-	-	-	-	-	-	-	-	-	-	-	-	-	-	-	-	-	-	-	-	-	-	-	-	-	-	-	-	-	-	-	-	-	-	-	-	-	-	-	-	-	-	-
31	21	0.0	0.0	0.0	-	-	-	-	-	-	-	-	-	-	-	-	-	-	-	-	-	-	-	-	-	-	-	-	-	-	-	-	-	-	-	-	-	-	-	-	-	-	-	-	-	-	-	-	-
31	22	0.0	0.0	0.0	-	-	-	-	-	-	-	-	-	-	-	-	-	-	-	-	-	-	-	-	-	-	-	-	-	-	-	-	-	-	-	-	-	-	-	-	-	-	-	-	-	-	-	-	-
31	23	0.0	0.0	0.0	-	-	-	-	-	-	-	-	-	-	-	-	-	-	-	-	-	-	-	-	-	-	-	-	-	-	-	-	-	-	-	-	-	-	-	-	-	-	-	-	-	-	-	-	-
32	0	0.0	0.0	0.0	-	-	-	-	-	-	-	-	-	-	-	-	-	-	-	-	-	-	-	-	-	-	-	-	-	-	-	-	-	-	-	-	-	-	-	-	-	-	-	-	-	-	-	-	-
32	1	0.0	0.0	0.0	-	-	-	-	-	-	-	-	-	-	-	-	-	-	-	-	-	-	-	-	-	-	-	-	-	-	-	-	-	-	-	-	-	-	-	-	-	-	-	-	-	-	-	-	-
32	2	0.0	0.0	0.0	-	-	-	-	-	-	-	-	-	-	-	-	-	-	-	-	-	-	-	-	-	-	-	-	-	-	-	-	-	-	-	-	-	-	-	-	-	-	-	-	-	-	-	-	-
32	3	0.0	0.0	0.0	-	-	-	-	-	-	-	-	-	-	-	-	-	-	-	-	-	-	-	-	-	-	-	-	-	-	-	-	-	-	-	-	-	-	-	-	-	-	-	-	-	-	-	-	-
32	4	0.0	0.0	0.0	-	-	-	-	-	-	-	-	-	-	-	-	-	-	-	-	-	-	-	-	-	-	-	-	-	-	-	-	-	-	-	-	-	-	-	-	-	-	-	-	-	-	-	-	-
32	5	0.0	0.0	0.0	-	-	-	-	-	-	-	-	-	-	-	-	-	-	-	-	-	-	-	-	-	-	-	-	-	-	-	-	-	-	-	-	-	-	-	-	-	-	-	-	-	-	-	-	-
32	6	0.0	0.0	0.0	-	-	-	-	-	-	-	-	-	-	-	-	-	-	-	-	-	-	-	-	-	-	-	-	-	-	-	-	-	-	-	-	-	-	-	-	-	-	-	-	-	-	-	-	-
32	7	0.0	0.0	0.0	-	-	-	-	-	-	-	-	-	-	-	-	-	-	-	-	-	-	-	-	-	-	-	-	-	-	-	-	-	-	-	-	-	-	-	-	-	-	-	-	-	-	-	-	-
32	8	860.0	26.0	0.0	8.12	128.65	0.2509	0.2559	0.4931	18827	0.7545	0.7456	0.7367	0.7278	0.7189	0.7099	0.7516	0.7933	0.835	0.8767	0.9184	0.9347	0.951	0.9673	0.9837	1.0	0.9949	0.9897	0.9846	0.9795	0.9743	0.9495	0.9247	0.8998	0.875	0.8502	0.8618	0.8734	0.885	0.8966	0.9082	0.9158	0.9234	0.931	0.9386	0.9462	0.9383	0.9304	0.9225
32	9	1380.0	73.0	182.0	15.12	141.38	0.2665	0.2758	0.4577	12526	0.7075	0.7026	0.6976	0.6927	0.6877	0.6828	0.7283	0.7738	0.8193	0.8648	0.9103	0.9267	0.9432	0.9596	0.9761	0.9925	0.9891	0.9857	0.9823	0.9788	0.9754	0.9527	0.93	0.9072	0.8845	0.8618	0.8785	0.8953	0.9121	0.9289	0.9457	0.9566	0.9674	0.9783	0.9891	1.0	0.9938	0.9875	0.9813
32	10	3660.0	141.0	78.0	20.32	155.37	0.305	0.3171	0.3779	7076	0.53	0.5326	0.5351	0.5377	0.5403	0.5429	0.5887	0.6344	0.6802	0.726	0.7718	0.7879	0.8041	0.8202	0.8364	0.8525	0.8537	0.8549	0.8561	0.8573	0.8584	0.843	0.8275	0.812	0.7965	0.7811	0.807	0.833	0.8589	0.8849	0.9109	0.9287	0.9465	0.9643	0.9822	1.0	0.9992	0.9985	0.9977
32	11	3610.0	170.0	240.0	23.23	170.45	0.2973	0.31	0.3927	7711	0.5546	0.5565	0.5583	0.5602	0.562	0.5638	0.6102	0.6566	0.703	0.7493	0.7957	0.8116	0.8274	0.8433	0.8592	0.8751	0.8755	0.8758	0.8762	0.8766	0.877	0.8605	0.8439	0.8273	0.8108	0.7942	0.8188	0.8435	0.8681	0.8927	0.9173	0.9339	0.9504	0.9669	0.9835	1.0	0.9982	0.9963	0.9945
32	12	3600.0	170.0	375.0	23.54	186.03	0.291	0.3036	0.4054	8341	0.5814	0.5821	0.5829	0.5837	0.5845	0.5853	0.6318	0.6783	0.7248	0.7713	0.8178	0.8337	0.8495	0.8653	0.8812	0.897	0.8967	0.8963	0.896	0.8956	0.8953	0.8776	0.8599	0.8422	0.8246	0.8069	0.8301	0.8533	0.8766	0.8998	0.923	0.9384	0.9538	0.9692	0.9846	1.0	0.9973	0.9945	0.9918
32	13	3640.0	172.0	341.0	21.19	201.29	0.2908	0.3034	0.4058	8362	0.5825	0.5833	0.584	0.5847	0.5855	0.5862	0.6327	0.6792	0.7257	0.7721	0.8186	0.8345	0.8503	0.8662	0.882	0.8979	0.8975	0.8971	0.8967	0.8964	0.896	0.8783	0.8605	0.8428	0.8251	0.8074	0.8305	0.8537	0.8769	0.9001	0.9232	0.9386	0.9539	0.9693	0.9846	1.0	0.9972	0.9945	0.9917
32	14	3880.0	147.0	93.0	16.48	215.55	0.3061	0.3182	0.3758	6993	0.5259	0.5286	0.5313	0.534	0.5367	0.5395	0.5852	0.6309	0.6766	0.7223	0.7681	0.7842	0.8004	0.8166	0.8327	0.8489	0.8502	0.8515	0.8528	0.8542	0.8555	0.8402	0.8249	0.8096	0.7943	0.779	0.8052	0.8313	0.8575	0.8837	0.9099	0.9279	0.9459	0.9639	0.982	1.0	0.9994	0.9988	0.9982
32	15	2840.0	79.0	0.0	9.84	228.57	0.265	0.2749	0.4601	12835	0.7037	0.6991	0.6945	0.6899	0.6852	0.6806	0.7265	0.7724	0.8183	0.8641	0.91	0.9263	0.9425	0.9588	0.9751	0.9913	0.9879	0.9845	0.9811	0.9777	0.9742	0.9516	0.929	0.9064	0.8838	0.8611	0.8781	0.8951	0.912	0.929	0.9459	0.9567	0.9676	0.9784	0.9892	1.0	0.9937	0.9874	0.9811
32	16	850.0	23.0	0.0	1.79	240.45	0.2509	0.2559	0.4931	18827	0.7545	0.7456	0.7367	0.7278	0.7189	0.7099	0.7516	0.7933	0.835	0.8767	0.9184	0.9347	0.951	0.9673	0.9837	1.0	0.9949	0.9897	0.9846	0.9795	0.9743	0.9495	0.9247	0.8998	0.875	0.8502	0.8618	0.8734	0.885	0.8966	0.9082	0.9158	0.9234	0.931	0.9386	0.9462	0.9383	0.9304	0.9225
32	17	40.0	1.0	0.0	-	-	-	-	-	-	-	-	-	-	-	-	-	-	-	-	-	-	-	-	-	-	-	-	-	-	-	-	-	-	-	-	-	-	-	-	-	-	-	-	-	-	-	-	-
32	18	0.0	0.0	0.0	-	-	-	-	-	-	-	-	-	-	-	-	-	-	-	-	-	-	-	-	-	-	-	-	-	-	-	-	-	-	-	-	-	-	-	-	-	-	-	-	-	-	-	-	-
32	19	0.0	0.0	0.0	-	-	-	-	-	-	-	-	-	-	-	-	-	-	-	-	-	-	-	-	-	-	-	-	-	-	-	-	-	-	-	-	-	-	-	-	-	-	-	-	-	-	-	-	-
32	20	0.0	0.0	0.0	-	-	-	-	-	-	-	-	-	-	-	-	-	-	-	-	-	-	-	-	-	-	-	-	-	-	-	-	-	-	-	-	-	-	-	-	-	-	-	-	-	-	-	-	-
32	21	0.0	0.0	0.0	-	-	-	-	-	-	-	-	-	-	-	-	-	-	-	-	-	-	-	-	-	-	-	-	-	-	-	-	-	-	-	-	-	-	-	-	-	-	-	-	-	-	-	-	-
32	22	0.0	0.0	0.0	-	-	-	-	-	-	-	-	-	-	-	-	-	-	-	-	-	-	-	-	-	-	-	-	-	-	-	-	-	-	-	-	-	-	-	-	-	-	-	-	-	-	-	-	-
32	23	0.0	0.0	0.0	-	-	-	-	-	-	-	-	-	-	-	-	-	-	-	-	-	-	-	-	-	-	-	-	-	-	-	-	-	-	-	-	-	-	-	-	-	-	-	-	-	-	-	-	-
33	0	0.0	0.0	0.0	-	-	-	-	-	-	-	-	-	-	-	-	-	-	-	-	-	-	-	-	-	-	-	-	-	-	-	-	-	-	-	-	-	-	-	-	-	-	-	-	-	-	-	-	-
33	1	0.0	0.0	0.0	-	-	-	-	-	-	-	-	-	-	-	-	-	-	-	-	-	-	-	-	-	-	-	-	-	-	-	-	-	-	-	-	-	-	-	-	-	-	-	-	-	-	-	-	-
33	2	0.0	0.0	0.0	-	-	-	-	-	-	-	-	-	-	-	-	-	-	-	-	-	-	-	-	-	-	-	-	-	-	-	-	-	-	-	-	-	-	-	-	-	-	-	-	-	-	-	-	-
33	3	0.0	0.0	0.0	-	-	-	-	-	-	-	-	-	-	-	-	-	-	-	-	-	-	-	-	-	-	-	-	-	-	-	-	-	-	-	-	-	-	-	-	-	-	-	-	-	-	-	-	-
33	4	0.0	0.0	0.0	-	-	-	-	-	-	-	-	-	-	-	-	-	-	-	-	-	-	-	-	-	-	-	-	-	-	-	-	-	-	-	-	-	-	-	-	-	-	-	-	-	-	-	-	-
33	5	0.0	0.0	0.0	-	-	-	-	-	-	-	-	-	-	-	-	-	-	-	-	-	-	-	-	-	-	-	-	-	-	-	-	-	-	-	-	-	-	-	-	-	-	-	-	-	-	-	-	-
33	6	0.0	0.0	0.0	-	-	-	-	-	-	-	-	-	-	-	-	-	-	-	-	-	-	-	-	-	-	-	-	-	-	-	-	-	-	-	-	-	-	-	-	-	-	-	-	-	-	-	-	-
33	7	0.0	0.0	0.0	-	-	-	-	-	-	-	-	-	-	-	-	-	-	-	-	-	-	-	-	-	-	-	-	-	-	-	-	-	-	-	-	-	-	-	-	-	-	-	-	-	-	-	-	-
33	8	310.0	8.0	0.0	8.33	128.47	0.25	0.2549	0.4951	19331	0.7553	0.7463	0.7373	0.7284	0.7194	0.7104	0.752	0.7937	0.8353	0.8769	0.9186	0.9349	0.9511	0.9674	0.9837	1.0	0.9948	0.9896	0.9844	0.9792	0.9741	0.9492	0.9243	0.8994	0.8746	0.8497	0.8611	0.8726	0.8841	0.8956	0.907	0.9145	0.922	0.9294	0.9369	0.9444	0.9364	0.9284	0.9205
33	9	1490.0	37.0	0.0	15.35	141.23	0.257	0.2639	0.4791	15721	0.7377	0.7304	0.7231	0.7157	0.7084	0.7011	0.7445	0.7879	0.8313	0.8747	0.9181	0.9345	0.9509	0.9672	0.9836	1.0	0.9955	0.991	0.9865	0.9821	0.9776	0.9535	0.9294	0.9054	0.8813	0.8572	0.8709	0.8846	0.8983	0.912	0.9257	0.9346	0.9435	0.9523	0.9612	0.9701	0.9628	0.9555	0.9482
33	10	2750.0	65.0	0.0	20.56	155.25	0.265	0.2749	0.4601	12835	0.7037	0.6991	0.6945	0.6899	0.6852	0.6806	0.7265	0.7724	0.8183	0.8641	0.91	0.9263	0.9425	0.9588	0.9751	0.9913	0.9879	0.9845	0.9811	0.9777	0.9742	0.9516	0.929	0.9064	0.8838	0.8611	0.8781	0.8951	0.912	0.929	0.9459	0.9567	0.9676	0.9784	0.9892	1.0	0.9937	0.9874	0.9811
33	11	3690.0	85.0	0.0	23.49	170.38	0.271	0.2819	0.4471	11386	0.6735	0.6703	0.6671	0.6639	0.6607	0.6575	0.7037	0.7499	0.7961	0.8423	0.8884	0.9045	0.9206	0.9367	0.9528	0.9688	0.9661	0.9634	0.9607	0.958	0.9554	0.9339	0.9125	0.8911	0.8697	0.8482	0.8667	0.8852	0.9037	0.9222	0.9407	0.9526	0.9644	0.9763	0.9881	1.0	0.9945	0.989	0.9835
33	12	4490.0	155.0	47.0	23.81	186.01	0.3029	0.3155	0.3815	7233	0.5323	0.535	0.5376	0.5403	0.5429	0.5455	0.5917	0.6378	0.6839	0.73	0.7761	0.7921	0.8081	0.8241	0.84	0.856	0.8571	0.8581	0.8591	0.8602	0.8612	0.8456	0.83	0.8144	0.7988	0.7832	0.809	0.8348	0.8606	0.8864	0.9122	0.9298	0.9473	0.9649	0.9824	1.0	0.999	0.998	0.997
33	13	5930.0	156.0	21.0	21.46	201.32	0.3007	0.3151	0.3842	7384	0.5156	0.5195	0.5234	0.5273	0.5312	0.535	0.5822	0.6294	0.6766	0.7238	0.771	0.7865	0.8019	0.8173	0.8327	0.8482	0.8494	0.8506	0.8518	0.853	0.8542	0.8391	0.8241	0.809	0.7939	0.7789	0.8054	0.832	0.8586	0.8852	0.9117	0.9294	0.947	0.9647	0.9823	1.0	0.999	0.998	0.997
33	14	4760.0	129.0	10.0	16.74	215.63	0.293	0.3068	0.4002	8100	0.5573	0.5594	0.5614	0.5635	0.5656	0.5677	0.6147	0.6618	0.7088	0.7559	0.803	0.8185	0.834	0.8496	0.8651	0.8806	0.8808	0.8809	0.8811	0.8812	0.8814	0.8646	0.8478	0.8311	0.8143	0.7976	0.822	0.8464	0.8708	0.8953	0.9197	0.9358	0.9518	0.9679	0.9839	1.0	0.9978	0.9955	0.9933
33	15	2920.0	81.0	0.0	10.09	228.68	0.2653	0.2752	0.4595	12759	0.7027	0.6982	0.6936	0.689	0.6844	0.6799	0.7257	0.7716	0.8175	0.8633	0.9092	0.9255	0.9417	0.958	0.9743	0.9905	0.9871	0.9838	0.9804	0.977	0.9736	0.951	0.9284	0.9058	0.8833	0.8607	0.8777	0.8947	0.9117	0.9287	0.9457	0.9566	0.9674	0.9783	0.9891	1.0	0.9937	0.9875	0.9812
33	16	910.0	25.0	0.0	2.02	240.58	0.252	0.2579	0.4901	18044	0.748	0.7397	0.7314	0.7232	0.7149	0.7066	0.749	0.7915	0.8339	0.8763	0.9187	0.935	0.9512	0.9675	0.9837	1.0	0.9951	0.9901	0.9852	0.9803	0.9753	0.9508	0.9262	0.9017	0.8771	0.8525	0.8649	0.8772	0.8895	0.9019	0.9142	0.9222	0.9301	0.9381	0.9461	0.954	0.9463	0.9385	0.9308
33	17	30.0	1.0	0.0	-	-	-	-	-	-	-	-	-	-	-	-	-	-	-	-	-	-	-	-	-	-	-	-	-	-	-	-	-	-	-	-	-	-	-	-	-	-	-	-	-	-	-	-	-
33	18	0.0	0.0	0.0	-	-	-	-	-	-	-	-	-	-	-	-	-	-	-	-	-	-	-	-	-	-	-	-	-	-	-	-	-	-	-	-	-	-	-	-	-	-	-	-	-	-	-	-	-
33	19	0.0	0.0	0.0	-	-	-	-	-	-	-	-	-	-	-	-	-	-	-	-	-	-	-	-	-	-	-	-	-	-	-	-	-	-	-	-	-	-	-	-	-	-	-	-	-	-	-	-	-
33	20	0.0	0.0	0.0	-	-	-	-	-	-	-	-	-	-	-	-	-	-	-	-	-	-	-	-	-	-	-	-	-	-	-	-	-	-	-	-	-	-	-	-	-	-	-	-	-	-	-	-	-
33	21	0.0	0.0	0.0	-	-	-	-	-	-	-	-	-	-	-	-	-	-	-	-	-	-	-	-	-	-	-	-	-	-	-	-	-	-	-	-	-	-	-	-	-	-	-	-	-	-	-	-	-
33	22	0.0	0.0	0.0	-	-	-	-	-	-	-	-	-	-	-	-	-	-	-	-	-	-	-	-	-	-	-	-	-	-	-	-	-	-	-	-	-	-	-	-	-	-	-	-	-	-	-	-	-
33	23	0.0	0.0	0.0	-	-	-	-	-	-	-	-	-	-	-	-	-	-	-	-	-	-	-	-	-	-	-	-	-	-	-	-	-	-	-	-	-	-	-	-	-	-	-	-	-	-	-	-	-
34	0	0.0	0.0	0.0	-	-	-	-	-	-	-	-	-	-	-	-	-	-	-	-	-	-	-	-	-	-	-	-	-	-	-	-	-	-	-	-	-	-	-	-	-	-	-	-	-	-	-	-	-
34	1	0.0	0.0	0.0	-	-	-	-	-	-	-	-	-	-	-	-	-	-	-	-	-	-	-	-	-	-	-	-	-	-	-	-	-	-	-	-	-	-	-	-	-	-	-	-	-	-	-	-	-
34	2	0.0	0.0	0.0	-	-	-	-	-	-	-	-	-	-	-	-	-	-	-	-	-	-	-	-	-	-	-	-	-	-	-	-	-	-	-	-	-	-	-	-	-	-	-	-	-	-	-	-	-
34	3	0.0	0.0	0.0	-	-	-	-	-	-	-	-	-	-	-	-	-	-	-	-	-	-	-	-	-	-	-	-	-	-	-	-	-	-	-	-	-	-	-	-	-	-	-	-	-	-	-	-	-
34	4	0.0	0.0	0.0	-	-	-	-	-	-	-	-	-	-	-	-	-	-	-	-	-	-	-	-	-	-	-	-	-	-	-	-	-	-	-	-	-	-	-	-	-	-	-	-	-	-	-	-	-
34	5	0.0	0.0	0.0	-	-	-	-	-	-	-	-	-	-	-	-	-	-	-	-	-	-	-	-	-	-	-	-	-	-	-	-	-	-	-	-	-	-	-	-	-	-	-	-	-	-	-	-	-
34	6	0.0	0.0	0.0	-	-	-	-	-	-	-	-	-	-	-	-	-	-	-	-	-	-	-	-	-	-	-	-	-	-	-	-	-	-	-	-	-	-	-	-	-	-	-	-	-	-	-	-	-
34	7	1.0	1.0	0.0	0.19	116.59	0.25	0.2549	0.4951	19331	0.7553	0.7463	0.7373	0.7284	0.7194	0.7104	0.752	0.7937	0.8353	0.8769	0.9186	0.9349	0.9511	0.9674	0.9837	1.0	0.9948	0.9896	0.9844	0.9792	0.9741	0.9492	0.9243	0.8994	0.8746	0.8497	0.8611	0.8726	0.8841	0.8956	0.907	0.9145	0.922	0.9294	0.9369	0.9444	0.9364	0.9284	0.9205
34	8	580.0	16.0	0.0	8.54	128.29	0.25	0.2549	0.4951	19331	0.7553	0.7463	0.7373	0.7284	0.7194	0.7104	0.752	0.7937	0.8353	0.8769	0.9186	0.9349	0.9511	0.9674	0.9837	1.0	0.9948	0.9896	0.9844	0.9792	0.9741	0.9492	0.9243	0.8994	0.8746	0.8497	0.8611	0.8726	0.8841	0.8956	0.907	0.9145	0.922	0.9294	0.9369	0.9444	0.9364	0.9284	0.9205
34	9	1740.0	80.0	77.0	15.58	141.07	0.2768	0.2875	0.4357	10334	0.6588	0.6561	0.6533	0.6506	0.6478	0.6451	0.691	0.7368	0.7827	0.8286	0.8744	0.8907	0.9069	0.9231	0.9393	0.9556	0.9533	0.9511	0.9489	0.9466	0.9444	0.9236	0.9028	0.8821	0.8613	0.8405	0.8598	0.8791	0.8983	0.9176	0.9369	0.9495	0.9621	0.9748	0.9874	1.0	0.9951	0.9903	0.9854
34	10	2430.0	122.0	346.0	20.82	155.13	0.2797	0.2912	0.4291	9828	0.6386	0.6368	0.6351	0.6334	0.6316	0.6299	0.6761	0.7223	0.7685	0.8147	0.8608	0.8769	0.8929	0.909	0.925	0.9411	0.9393	0.9375	0.9357	0.9339	0.9322	0.9122	0.8922	0.8722	0.8522	0.8322	0.8525	0.8728	0.8931	0.9134	0.9337	0.947	0.9602	0.9735	0.9867	1.0	0.9956	0.9912	0.9868
34	11	5920.0	158.0	13.0	23.76	170.31	0.3007	0.315	0.3843	7386	0.5161	0.52	0.5238	0.5277	0.5315	0.5354	0.5826	0.6297	0.6769	0.7241	0.7713	0.7867	0.8022	0.8176	0.833	0.8485	0.8497	0.8509	0.8521	0.8533	0.8545	0.8394	0.8243	0.8092	0.7941	0.779	0.8056	0.8321	0.8587	0.8852	0.9118	0.9294	0.9471	0.9647	0.9824	1.0	0.999	0.998	0.997
34	12	5460.0	198.0	112.0	24.08	186.0	0.3167	0.329	0.3543	6290	0.4679	0.4727	0.4776	0.4825	0.4873	0.4922	0.5374	0.5826	0.6278	0.673	0.7182	0.7343	0.7505	0.7666	0.7827	0.7989	0.8017	0.8045	0.8073	0.8101	0.8129	0.8	0.787	0.7741	0.7612	0.7483	0.7771	0.806	0.8349	0.8637	0.8926	0.9128	0.9331	0.9533	0.9735	0.9938	0.995	0.9963	0.9975
34	13	4290.0	183.0	119.0	21.74	201.36	0.3091	0.3215	0.3694	6774	0.5071	0.5107	0.5142	0.5177	0.5213	0.5248	0.5706	0.6164	0.6622	0.708	0.7538	0.7699	0.786	0.8021	0.8182	0.8343	0.8361	0.8379	0.8397	0.8415	0.8433	0.8287	0.8142	0.7997	0.7851	0.7706	0.7977	0.8249	0.852	0.8792	0.9063	0.925	0.9438	0.9625	0.9813	1.0	1.0	0.9999	0.9999
34	14	4880.0	132.0	9.0	17.0	215.72	0.2939	0.3078	0.3983	8008	0.5524	0.5547	0.557	0.5593	0.5616	0.5639	0.6109	0.658	0.7051	0.7522	0.7993	0.8148	0.8303	0.8458	0.8613	0.8769	0.8771	0.8774	0.8777	0.8779	0.8782	0.8616	0.8451	0.8285	0.812	0.7954	0.8201	0.8448	0.8694	0.8941	0.9188	0.935	0.9513	0.9675	0.9838	1.0	0.9979	0.9958	0.9937
34	15	3010.0	84.0	0.0	10.34	228.8	0.266	0.2759	0.4581	12586	0.7008	0.6963	0.6918	0.6873	0.6828	0.6783	0.7241	0.77	0.8158	0.8617	0.9075	0.9238	0.9401	0.9563	0.9726	0.9889	0.9855	0.9822	0.9789	0.9755	0.9722	0.9497	0.9272	0.9047	0.8822	0.8597	0.8768	0.8939	0.911	0.9282	0.9453	0.9562	0.9672	0.9781	0.9891	1.0	0.9938	0.9876	0.9814
34	16	560.0	14.0	0.0	2.26	240.72	0.25	0.2549	0.4951	19331	0.7553	0.7463	0.7373	0.7284	0.7194	0.7104	0.752	0.7937	0.8353	0.8769	0.9186	0.9349	0.9511	0.9674	0.9837	1.0	0.9948	0.9896	0.9844	0.9792	0.9741	0.9492	0.9243	0.8994	0.8746	0.8497	0.8611	0.8726	0.8841	0.8956	0.907	0.9145	0.922	0.9294	0.9369	0.9444	0.9364	0.9284	0.9205
34	17	20.0	1.0	0.0	-	-	-	-	-	-	-	-	-	-	-	-	-	-	-	-	-	-	-	-	-	-	-	-	-	-	-	-	-	-	-	-	-	-	-	-	-	-	-	-	-	-	-	-	-
34	18	0.0	0.0	0.0	-	-	-	-	-	-	-	-	-	-	-	-	-	-	-	-	-	-	-	-	-	-	-	-	-	-	-	-	-	-	-	-	-	-	-	-	-	-	-	-	-	-	-	-	-
34	19	0.0	0.0	0.0	-	-	-	-	-	-	-	-	-	-	-	-	-	-	-	-	-	-	-	-	-	-	-	-	-	-	-	-	-	-	-	-	-	-	-	-	-	-	-	-	-	-	-	-	-
34	20	0.0	0.0	0.0	-	-	-	-	-	-	-	-	-	-	-	-	-	-	-	-	-	-	-	-	-	-	-	-	-	-	-	-	-	-	-	-	-	-	-	-	-	-	-	-	-	-	-	-	-
34	21	0.0	0.0	0.0	-	-	-	-	-	-	-	-	-	-	-	-	-	-	-	-	-	-	-	-	-	-	-	-	-	-	-	-	-	-	-	-	-	-	-	-	-	-	-	-	-	-	-	-	-
34	22	0.0	0.0	0.0	-	-	-	-	-	-	-	-	-	-	-	-	-	-	-	-	-	-	-	-	-	-	-	-	-	-	-	-	-	-	-	-	-	-	-	-	-	-	-	-	-	-	-	-	-
34	23	0.0	0.0	0.0	-	-	-	-	-	-	-	-	-	-	-	-	-	-	-	-	-	-	-	-	-	-	-	-	-	-	-	-	-	-	-	-	-	-	-	-	-	-	-	-	-	-	-	-	-
35	0	0.0	0.0	0.0	-	-	-	-	-	-	-	-	-	-	-	-	-	-	-	-	-	-	-	-	-	-	-	-	-	-	-	-	-	-	-	-	-	-	-	-	-	-	-	-	-	-	-	-	-
35	1	0.0	0.0	0.0	-	-	-	-	-	-	-	-	-	-	-	-	-	-	-	-	-	-	-	-	-	-	-	-	-	-	-	-	-	-	-	-	-	-	-	-	-	-	-	-	-	-	-	-	-
35	2	0.0	0.0	0.0	-	-	-	-	-	-	-	-	-	-	-	-	-	-	-	-	-	-	-	-	-	-	-	-	-	-	-	-	-	-	-	-	-	-	-	-	-	-	-	-	-	-	-	-	-
35	3	0.0	0.0	0.0	-	-	-	-	-	-	-	-	-	-	-	-	-	-	-	-	-	-	-	-	-	-	-	-	-	-	-	-	-	-	-	-	-	-	-	-	-	-	-	-	-	-	-	-	-
35	4	0.0	0.0	0.0	-	-	-	-	-	-	-	-	-	-	-	-	-	-	-	-	-	-	-	-	-	-	-	-	-	-	-	-	-	-	-	-	-	-	-	-	-	-	-	-	-	-	-	-	-
35	5	0.0	0.0	0.0	-	-	-	-	-	-	-	-	-	-	-	-	-	-	-	-	-	-	-	-	-	-	-	-	-	-	-	-	-	-	-	-	-	-	-	-	-	-	-	-	-	-	-	-	-
35	6	0.0	0.0	0.0	-	-	-	-	-	-	-	-	-	-	-	-	-	-	-	-	-	-	-	-	-	-	-	-	-	-	-	-	-	-	-	-	-	-	-	-	-	-	-	-	-	-	-	-	-
35	7	10.0	1.0	0.0	0.39	116.4	0.25	0.2549	0.4951	19331	0.7553	0.7463	0.7373	0.7284	0.7194	0.7104	0.752	0.7937	0.8353	0.8769	0.9186	0.9349	0.9511	0.9674	0.9837	1.0	0.9948	0.9896	0.9844	0.9792	0.9741	0.9492	0.9243	0.8994	0.8746	0.8497	0.8611	0.8726	0.8841	0.8956	0.907	0.9145	0.922	0.9294	0.9369	0.9444	0.9364	0.9284	0.9205
35	8	810.0	23.0	0.0	8.76	128.11	0.2509	0.2559	0.4931	18827	0.7545	0.7456	0.7367	0.7278	0.7189	0.7099	0.7516	0.7933	0.835	0.8767	0.9184	0.9347	0.951	0.9673	0.9837	1.0	0.9949	0.9897	0.9846	0.9795	0.9743	0.9495	0.9247	0.8998	0.875	0.8502	0.8618	0.8734	0.885	0.8966	0.9082	0.9158	0.9234	0.931	0.9386	0.9462	0.9383	0.9304	0.9225
35	9	2610.0	72.0	0.0	15.82	140.92	0.264	0.2739	0.4621	13093	0.7066	0.7018	0.6971	0.6924	0.6877	0.683	0.7289	0.7748	0.8207	0.8666	0.9125	0.9287	0.945	0.9613	0.9775	0.9938	0.9903	0.9868	0.9833	0.9798	0.9763	0.9535	0.9308	0.908	0.8853	0.8625	0.8794	0.8962	0.913	0.9298	0.9466	0.9573	0.9679	0.9786	0.9893	1.0	0.9936	0.9872	0.9808
35	10	4590.0	125.0	5.0	21.08	155.02	0.2739	0.2859	0.4402	10756	0.6515	0.6494	0.6473	0.6453	0.6432	0.6411	0.6877	0.7343	0.7809	0.8275	0.8741	0.8899	0.9058	0.9216	0.9375	0.9534	0.9511	0.9489	0.9467	0.9445	0.9422	0.9217	0.9011	0.8805	0.86	0.8394	0.859	0.8786	0.8982	0.9178	0.9374	0.9499	0.9624	0.9749	0.9875	1.0	0.995	0.99	0.985
35	11	6050.0	161.0	9.0	24.04	170.24	0.2954	0.3113	0.3933	7821	0.518	0.5222	0.5264	0.5307	0.5349	0.5392	0.5873	0.6354	0.6835	0.7316	0.7797	0.7947	0.8097	0.8247	0.8396	0.8546	0.8555	0.8564	0.8574	0.8583	0.8592	0.8439	0.8286	0.8133	0.7981	0.7828	0.8092	0.8355	0.8619	0.8883	0.9146	0.9317	0.9488	0.9659	0.9829	1.0	0.9985	0.9969	0.9954
35	12	6650.0	176.0	11.0	24.36	185.99	0.2985	0.3145	0.387	7543	0.5026	0.5075	0.5124	0.5173	0.5222	0.527	0.5752	0.6233	0.6714	0.7195	0.7676	0.7826	0.7975	0.8125	0.8274	0.8424	0.8437	0.845	0.8464	0.8477	0.849	0.8343	0.8197	0.805	0.7904	0.7758	0.8029	0.8301	0.8572	0.8844	0.9116	0.9292	0.9469	0.9646	0.9823	1.0	0.999	0.9979	0.9969
35	13	6270.0	166.0	10.0	22.02	201.41	0.2966	0.3125	0.3908	7711	0.5113	0.5159	0.5204	0.5249	0.5295	0.534	0.5822	0.6303	0.6785	0.7266	0.7748	0.7897	0.8047	0.8196	0.8346	0.8495	0.8506	0.8517	0.8527	0.8538	0.8549	0.8399	0.8249	0.8099	0.7949	0.7799	0.8066	0.8333	0.86	0.8867	0.9134	0.9307	0.948	0.9654	0.9827	1.0	0.9987	0.9973	0.996
35	14	4980.0	135.0	7.0	17.27	215.81	0.2749	0.2869	0.4382	10579	0.6482	0.6463	0.6443	0.6424	0.6404	0.6384	0.685	0.7316	0.7782	0.8247	0.8713	0.8872	0.903	0.9189	0.9348	0.9506	0.9485	0.9464	0.9442	0.9421	0.94	0.9195	0.8991	0.8787	0.8582	0.8378	0.8576	0.8773	0.8971	0.9169	0.9366	0.9493	0.962	0.9747	0.9873	1.0	0.9951	0.9902	0.9854
35	15	3090.0	86.0	0.0	10.6	228.92	0.266	0.2759	0.4581	12586	0.7008	0.6963	0.6918	0.6873	0.6828	0.6783	0.7241	0.77	0.8158	0.8617	0.9075	0.9238	0.9401	0.9563	0.9726	0.9889	0.9855	0.9822	0.9789	0.9755	0.9722	0.9497	0.9272	0.9047	0.8822	0.8597	0.8768	0.8939	0.911	0.9282	0.9453	0.9562	0.9672	0.9781	0.9891	1.0	0.9938	0.9876	0.9814
35	16	1020.0	28.0	0.0	2.5	240.87	0.2529	0.2589	0.4881	17599	0.7472	0.739	0.7308	0.7226	0.7143	0.7061	0.7486	0.7911	0.8335	0.876	0.9185	0.9348	0.9511	0.9674	0.9837	1.0	0.9951	0.9902	0.9854	0.9805	0.9756	0.9511	0.9266	0.9021	0.8776	0.8531	0.8656	0.878	0.8905	0.903	0.9155	0.9235	0.9316	0.9397	0.9478	0.9559	0.9482	0.9405	0.9329
35	17	50.0	1.0	0.0	-	-	-	-	-	-	-	-	-	-	-	-	-	-	-	-	-	-	-	-	-	-	-	-	-	-	-	-	-	-	-	-	-	-	-	-	-	-	-	-	-	-	-	-	-
35	18	0.0	0.0	0.0	-	-	-	-	-	-	-	-	-	-	-	-	-	-	-	-	-	-	-	-	-	-	-	-	-	-	-	-	-	-	-	-	-	-	-	-	-	-	-	-	-	-	-	-	-
35	19	0.0	0.0	0.0	-	-	-	-	-	-	-	-	-	-	-	-	-	-	-	-	-	-	-	-	-	-	-	-	-	-	-	-	-	-	-	-	-	-	-	-	-	-	-	-	-	-	-	-	-
35	20	0.0	0.0	0.0	-	-	-	-	-	-	-	-	-	-	-	-	-	-	-	-	-	-	-	-	-	-	-	-	-	-	-	-	-	-	-	-	-	-	-	-	-	-	-	-	-	-	-	-	-
35	21	0.0	0.0	0.0	-	-	-	-	-	-	-	-	-	-	-	-	-	-	-	-	-	-	-	-	-	-	-	-	-	-	-	-	-	-	-	-	-	-	-	-	-	-	-	-	-	-	-	-	-
35	22	0.0	0.0	0.0	-	-	-	-	-	-	-	-	-	-	-	-	-	-	-	-	-	-	-	-	-	-	-	-	-	-	-	-	-	-	-	-	-	-	-	-	-	-	-	-	-	-	-	-	-
35	23	0.0	0.0	0.0	-	-	-	-	-	-	-	-	-	-	-	-	-	-	-	-	-	-	-	-	-	-	-	-	-	-	-	-	-	-	-	-	-	-	-	-	-	-	-	-	-	-	-	-	-
36	0	0.0	0.0	0.0	-	-	-	-	-	-	-	-	-	-	-	-	-	-	-	-	-	-	-	-	-	-	-	-	-	-	-	-	-	-	-	-	-	-	-	-	-	-	-	-	-	-	-	-	-
36	1	0.0	0.0	0.0	-	-	-	-	-	-	-	-	-	-	-	-	-	-	-	-	-	-	-	-	-	-	-	-	-	-	-	-	-	-	-	-	-	-	-	-	-	-	-	-	-	-	-	-	-
36	2	0.0	0.0	0.0	-	-	-	-	-	-	-	-	-	-	-	-	-	-	-	-	-	-	-	-	-	-	-	-	-	-	-	-	-	-	-	-	-	-	-	-	-	-	-	-	-	-	-	-	-
36	3	0.0	0.0	0.0	-	-	-	-	-	-	-	-	-	-	-	-	-	-	-	-	-	-	-	-	-	-	-	-	-	-	-	-	-	-	-	-	-	-	-	-	-	-	-	-	-	-	-	-	-
36	4	0.0	0.0	0.0	-	-	-	-	-	-	-	-	-	-	-	-	-	-	-	-	-	-	-	-	-	-	-	-	-	-	-	-	-	-	-	-	-	-	-	-	-	-	-	-	-	-	-	-	-
36	5	0.0	0.0	0.0	-	-	-	-	-	-	-	-	-	-	-	-	-	-	-	-	-	-	-	-	-	-	-	-	-	-	-	-	-	-	-	-	-	-	-	-	-	-	-	-	-	-	-	-	-
36	6	0.0	0.0	0.0	-	-	-	-	-	-	-	-	-	-	-	-	-	-	-	-	-	-	-	-	-	-	-	-	-	-	-	-	-	-	-	-	-	-	-	-	-	-	-	-	-	-	-	-	-
36	7	1.0	1.0	0.0	0.6	116.2	0.25	0.2549	0.4951	19331	0.7553	0.7463	0.7373	0.7284	0.7194	0.7104	0.752	0.7937	0.8353	0.8769	0.9186	0.9349	0.9511	0.9674	0.9837	1.0	0.9948	0.9896	0.9844	0.9792	0.9741	0.9492	0.9243	0.8994	0.8746	0.8497	0.8611	0.8726	0.8841	0.8956	0.907	0.9145	0.922	0.9294	0.9369	0.9444	0.9364	0.9284	0.9205
36	8	380.0	10.0	0.0	8.99	127.93	0.25	0.2549	0.4951	19331	0.7553	0.7463	0.7373	0.7284	0.7194	0.7104	0.752	0.7937	0.8353	0.8769	0.9186	0.9349	0.9511	0.9674	0.9837	1.0	0.9948	0.9896	0.9844	0.9792	0.9741	0.9492	0.9243	0.8994	0.8746	0.8497	0.8611	0.8726	0.8841	0.8956	0.907	0.9145	0.922	0.9294	0.9369	0.9444	0.9364	0.9284	0.9205
36	9	1620.0	40.0	0.0	16.07	140.77	0.258	0.2659	0.4761	15186	0.7305	0.7239	0.7173	0.7107	0.7041	0.6975	0.7417	0.7859	0.8301	0.8743	0.9185	0.9348	0.9511	0.9674	0.9837	1.0	0.9957	0.9915	0.9872	0.9829	0.9787	0.9549	0.9311	0.9074	0.8836	0.8598	0.8743	0.8888	0.9033	0.9178	0.9323	0.9416	0.9509	0.9601	0.9694	0.9787	0.9716	0.9644	0.9573
36	10	3130.0	138.0	115.0	21.34	154.9	0.3005	0.3127	0.3868	7438	0.5482	0.5502	0.5521	0.554	0.5559	0.5579	0.6039	0.6499	0.6959	0.7419	0.7879	0.8039	0.82	0.836	0.8521	0.8681	0.8688	0.8694	0.8701	0.8707	0.8714	0.8551	0.8389	0.8226	0.8064	0.7901	0.8151	0.8401	0.8651	0.8901	0.9151	0.9321	0.9491	0.966	0.983	1.0	0.9986	0.9971	0.9957
36	11	6010.0	158.0	21.0	24.32	170.18	0.301	0.3154	0.3836	7360	0.514	0.5179	0.5219	0.5258	0.5298	0.5337	0.5809	0.6281	0.6753	0.7225	0.7697	0.7851	0.8006	0.816	0.8314	0.8468	0.8481	0.8493	0.8506	0.8518	0.8531	0.8381	0.8231	0.8081	0.7931	0.7781	0.8048	0.8314	0.8581	0.8847	0.9114	0.9291	0.9468	0.9646	0.9823	1.0	0.999	0.9981	0.9971
36	12	6590.0	171.0	24.0	24.65	185.98	0.3047	0.3194	0.3759	7065	0.4936	0.4984	0.5032	0.508	0.5128	0.5176	0.5649	0.6121	0.6593	0.7066	0.7538	0.7692	0.7846	0.8	0.8153	0.8307	0.8325	0.8343	0.8361	0.8379	0.8396	0.8255	0.8113	0.7972	0.783	0.7688	0.7965	0.8242	0.852	0.8797	0.9074	0.9259	0.9444	0.963	0.9815	1.0	0.9997	0.9994	0.999
36	13	6220.0	163.0	22.0	22.3	201.46	0.303	0.3175	0.3796	7198	0.5034	0.5078	0.5122	0.5166	0.521	0.5254	0.5726	0.6198	0.6671	0.7143	0.7615	0.7769	0.7923	0.8077	0.8231	0.8385	0.84	0.8416	0.8431	0.8446	0.8461	0.8316	0.817	0.8024	0.7879	0.7733	0.8005	0.8277	0.8549	0.8821	0.9093	0.9275	0.9456	0.9637	0.9819	1.0	0.9994	0.9987	0.9981
36	14	3170.0	74.0	0.0	17.54	215.91	0.269	0.2794	0.4517	11846	0.6866	0.6827	0.6789	0.675	0.6712	0.6673	0.7133	0.7593	0.8052	0.8512	0.8972	0.9134	0.9296	0.9458	0.962	0.9782	0.9752	0.9722	0.9692	0.9662	0.9632	0.9413	0.9194	0.8974	0.8755	0.8536	0.8714	0.8892	0.9071	0.9249	0.9427	0.9542	0.9656	0.9771	0.9885	1.0	0.9942	0.9884	0.9826
36	15	1930.0	47.0	0.0	10.85	229.05	0.26	0.2679	0.4721	14518	0.7286	0.7221	0.7157	0.7092	0.7028	0.6963	0.7407	0.785	0.8293	0.8737	0.918	0.9344	0.9508	0.9672	0.9836	1.0	0.9959	0.9917	0.9876	0.9835	0.9793	0.9557	0.932	0.9084	0.8847	0.8611	0.8759	0.8907	0.9056	0.9204	0.9352	0.9448	0.9543	0.9639	0.9735	0.983	0.9761	0.9691	0.9621
36	16	630.0	16.0	0.0	2.74	241.02	0.25	0.2549	0.4951	19331	0.7553	0.7463	0.7373	0.7284	0.7194	0.7104	0.752	0.7937	0.8353	0.8769	0.9186	0.9349	0.9511	0.9674	0.9837	1.0	0.9948	0.9896	0.9844	0.9792	0.9741	0.9492	0.9243	0.8994	0.8746	0.8497	0.8611	0.8726	0.8841	0.8956	0.907	0.9145	0.922	0.9294	0.9369	0.9444	0.9364	0.9284	0.9205
36	17	30.0	1.0	0.0	-	-	-	-	-	-	-	-	-	-	-	-	-	-	-	-	-	-	-	-	-	-	-	-	-	-	-	-	-	-	-	-	-	-	-	-	-	-	-	-	-	-	-	-	-
36	18	0.0	0.0	0.0	-	-	-	-	-	-	-	-	-	-	-	-	-	-	-	-	-	-	-	-	-	-	-	-	-	-	-	-	-	-	-	-	-	-	-	-	-	-	-	-	-	-	-	-	-
36	19	0.0	0.0	0.0	-	-	-	-	-	-	-	-	-	-	-	-	-	-	-	-	-	-	-	-	-	-	-	-	-	-	-	-	-	-	-	-	-	-	-	-	-	-	-	-	-	-	-	-	-
36	20	0.0	0.0	0.0	-	-	-	-	-	-	-	-	-	-	-	-	-	-	-	-	-	-	-	-	-	-	-	-	-	-	-	-	-	-	-	-	-	-	-	-	-	-	-	-	-	-	-	-	-
36	21	0.0	0.0	0.0	-	-	-	-	-	-	-	-	-	-	-	-	-	-	-	-	-	-	-	-	-	-	-	-	-	-	-	-	-	-	-	-	-	-	-	-	-	-	-	-	-	-	-	-	-
36	22	0.0	0.0	0.0	-	-	-	-	-	-	-	-	-	-	-	-	-	-	-	-	-	-	-	-	-	-	-	-	-	-	-	-	-	-	-	-	-	-	-	-	-	-	-	-	-	-	-	-	-
36	23	0.0	0.0	0.0	-	-	-	-	-	-	-	-	-	-	-	-	-	-	-	-	-	-	-	-	-	-	-	-	-	-	-	-	-	-	-	-	-	-	-	-	-	-	-	-	-	-	-	-	-
37	0	0.0	0.0	0.0	-	-	-	-	-	-	-	-	-	-	-	-	-	-	-	-	-	-	-	-	-	-	-	-	-	-	-	-	-	-	-	-	-	-	-	-	-	-	-	-	-	-	-	-	-
37	1	0.0	0.0	0.0	-	-	-	-	-	-	-	-	-	-	-	-	-	-	-	-	-	-	-	-	-	-	-	-	-	-	-	-	-	-	-	-	-	-	-	-	-	-	-	-	-	-	-	-	-
37	2	0.0	0.0	0.0	-	-	-	-	-	-	-	-	-	-	-	-	-	-	-	-	-	-	-	-	-	-	-	-	-	-	-	-	-	-	-	-	-	-	-	-	-	-	-	-	-	-	-	-	-
37	3	0.0	0.0	0.0	-	-	-	-	-	-	-	-	-	-	-	-	-	-	-	-	-	-	-	-	-	-	-	-	-	-	-	-	-	-	-	-	-	-	-	-	-	-	-	-	-	-	-	-	-
37	4	0.0	0.0	0.0	-	-	-	-	-	-	-	-	-	-	-	-	-	-	-	-	-	-	-	-	-	-	-	-	-	-	-	-	-	-	-	-	-	-	-	-	-	-	-	-	-	-	-	-	-
37	5	0.0	0.0	0.0	-	-	-	-	-	-	-	-	-	-	-	-	-	-	-	-	-	-	-	-	-	-	-	-	-	-	-	-	-	-	-	-	-	-	-	-	-	-	-	-	-	-	-	-	-
37	6	0.0	0.0	0.0	-	-	-	-	-	-	-	-	-	-	-	-	-	-	-	-	-	-	-	-	-	-	-	-	-	-	-	-	-	-	-	-	-	-	-	-	-	-	-	-	-	-	-	-	-
37	7	1.0	1.0	0.0	0.82	116.0	0.25	0.2549	0.4951	19331	0.7553	0.7463	0.7373	0.7284	0.7194	0.7104	0.752	0.7937	0.8353	0.8769	0.9186	0.9349	0.9511	0.9674	0.9837	1.0	0.9948	0.9896	0.9844	0.9792	0.9741	0.9492	0.9243	0.8994	0.8746	0.8497	0.8611	0.8726	0.8841	0.8956	0.907	0.9145	0.922	0.9294	0.9369	0.9444	0.9364	0.9284	0.9205
37	8	410.0	10.0	0.0	9.22	127.75	0.25	0.2549	0.4951	19331	0.7553	0.7463	0.7373	0.7284	0.7194	0.7104	0.752	0.7937	0.8353	0.8769	0.9186	0.9349	0.9511	0.9674	0.9837	1.0	0.9948	0.9896	0.9844	0.9792	0.9741	0.9492	0.9243	0.8994	0.8746	0.8497	0.8611	0.8726	0.8841	0.8956	0.907	0.9145	0.922	0.9294	0.9369	0.9444	0.9364	0.9284	0.9205
37	9	1670.0	41.0	0.0	16.32	140.61	0.259	0.2669	0.4741	14845	0.7295	0.723	0.7165	0.71	0.7034	0.6969	0.7412	0.7854	0.8297	0.874	0.9182	0.9346	0.9509	0.9673	0.9836	1.0	0.9958	0.9916	0.9874	0.9832	0.979	0.9553	0.9316	0.9079	0.8841	0.8604	0.8751	0.8898	0.9044	0.9191	0.9337	0.9432	0.9526	0.962	0.9714	0.9808	0.9738	0.9667	0.9597
37	10	2990.0	70.0	0.0	21.61	154.79	0.266	0.2759	0.4581	12586	0.7008	0.6963	0.6918	0.6873	0.6828	0.6783	0.7241	0.77	0.8158	0.8617	0.9075	0.9238	0.9401	0.9563	0.9726	0.9889	0.9855	0.9822	0.9789	0.9755	0.9722	0.9497	0.9272	0.9047	0.8822	0.8597	0.8768	0.8939	0.911	0.9282	0.9453	0.9562	0.9672	0.9781	0.9891	1.0	0.9938	0.9876	0.9814
37	11	3960.0	91.0	0.0	24.6	170.11	0.272	0.2839	0.4441	11114	0.6579	0.6556	0.6533	0.6509	0.6486	0.6463	0.6929	0.7396	0.7862	0.8329	0.8795	0.8954	0.9112	0.927	0.9429	0.9587	0.9563	0.9539	0.9515	0.9491	0.9467	0.9259	0.905	0.8842	0.8633	0.8425	0.8618	0.881	0.9003	0.9195	0.9388	0.951	0.9633	0.9755	0.9878	1.0	0.9948	0.9896	0.9843
37	12	4360.0	99.0	0.0	24.94	185.98	0.273	0.2849	0.4421	10926	0.6546	0.6524	0.6502	0.648	0.6458	0.6437	0.6903	0.7369	0.7835	0.8301	0.8767	0.8926	0.9084	0.9243	0.9401	0.956	0.9537	0.9514	0.949	0.9467	0.9444	0.9237	0.903	0.8823	0.8616	0.8409	0.8603	0.8798	0.8992	0.9186	0.9381	0.9504	0.9628	0.9752	0.9876	1.0	0.9949	0.9898	0.9847
37	13	4110.0	94.0	0.0	22.58	201.51	0.2727	0.2846	0.4427	10982	0.6556	0.6533	0.6511	0.6489	0.6466	0.6444	0.691	0.7377	0.7843	0.8309	0.8775	0.8934	0.9092	0.9251	0.9409	0.9568	0.9544	0.9521	0.9497	0.9474	0.9451	0.9243	0.9036	0.8828	0.8621	0.8414	0.8607	0.8801	0.8995	0.9189	0.9383	0.9506	0.963	0.9753	0.9877	1.0	0.9949	0.9897	0.9846
37	14	3250.0	76.0	0.0	17.82	216.01	0.27	0.2809	0.4491	11591	0.6766	0.6733	0.67	0.6667	0.6633	0.66	0.7062	0.7525	0.7987	0.8449	0.8911	0.9072	0.9232	0.9393	0.9554	0.9714	0.9687	0.9659	0.9631	0.9603	0.9575	0.936	0.9144	0.8929	0.8713	0.8498	0.8681	0.8864	0.9047	0.9231	0.9414	0.9531	0.9648	0.9766	0.9883	1.0	0.9944	0.9888	0.9832
37	15	1990.0	48.0	0.0	11.11	229.18	0.261	0.2699	0.4691	14063	0.721	0.7153	0.7096	0.7039	0.6982	0.6925	0.7377	0.7829	0.828	0.8732	0.9184	0.9347	0.951	0.9673	0.9837	1.0	0.9961	0.9922	0.9883	0.9844	0.9805	0.9571	0.9338	0.9105	0.8871	0.8638	0.8794	0.8951	0.9108	0.9264	0.9421	0.9521	0.9621	0.9721	0.9821	0.9921	0.9853	0.9785	0.9717
37	16	670.0	17.0	0.0	2.99	241.18	0.25	0.2549	0.4951	19331	0.7553	0.7463	0.7373	0.7284	0.7194	0.7104	0.752	0.7937	0.8353	0.8769	0.9186	0.9349	0.9511	0.9674	0.9837	1.0	0.9948	0.9896	0.9844	0.9792	0.9741	0.9492	0.9243	0.8994	0.8746	0.8497	0.8611	0.8726	0.8841	0.8956	0.907	0.9145	0.922	0.9294	0.9369	0.9444	0.9364	0.9284	0.9205
37	17	40.0	1.0	0.0	-	-	-	-	-	-	-	-	-	-	-	-	-	-	-	-	-	-	-	-	-	-	-	-	-	-	-	-	-	-	-	-	-	-	-	-	-	-	-	-	-	-	-	-	-
37	18	0.0	0.0	0.0	-	-	-	-	-	-	-	-	-	-	-	-	-	-	-	-	-	-	-	-	-	-	-	-	-	-	-	-	-	-	-	-	-	-	-	-	-	-	-	-	-	-	-	-	-
37	19	0.0	0.0	0.0	-	-	-	-	-	-	-	-	-	-	-	-	-	-	-	-	-	-	-	-	-	-	-	-	-	-	-	-	-	-	-	-	-	-	-	-	-	-	-	-	-	-	-	-	-
37	20	0.0	0.0	0.0	-	-	-	-	-	-	-	-	-	-	-	-	-	-	-	-	-	-	-	-	-	-	-	-	-	-	-	-	-	-	-	-	-	-	-	-	-	-	-	-	-	-	-	-	-
37	21	0.0	0.0	0.0	-	-	-	-	-	-	-	-	-	-	-	-	-	-	-	-	-	-	-	-	-	-	-	-	-	-	-	-	-	-	-	-	-	-	-	-	-	-	-	-	-	-	-	-	-
37	22	0.0	0.0	0.0	-	-	-	-	-	-	-	-	-	-	-	-	-	-	-	-	-	-	-	-	-	-	-	-	-	-	-	-	-	-	-	-	-	-	-	-	-	-	-	-	-	-	-	-	-
37	23	0.0	0.0	0.0	-	-	-	-	-	-	-	-	-	-	-	-	-	-	-	-	-	-	-	-	-	-	-	-	-	-	-	-	-	-	-	-	-	-	-	-	-	-	-	-	-	-	-	-	-
38	0	0.0	0.0	0.0	-	-	-	-	-	-	-	-	-	-	-	-	-	-	-	-	-	-	-	-	-	-	-	-	-	-	-	-	-	-	-	-	-	-	-	-	-	-	-	-	-	-	-	-	-
38	1	0.0	0.0	0.0	-	-	-	-	-	-	-	-	-	-	-	-	-	-	-	-	-	-	-	-	-	-	-	-	-	-	-	-	-	-	-	-	-	-	-	-	-	-	-	-	-	-	-	-	-
38	2	0.0	0.0	0.0	-	-	-	-	-	-	-	-	-	-	-	-	-	-	-	-	-	-	-	-	-	-	-	-	-	-	-	-	-	-	-	-	-	-	-	-	-	-	-	-	-	-	-	-	-
38	3	0.0	0.0	0.0	-	-	-	-	-	-	-	-	-	-	-	-	-	-	-	-	-	-	-	-	-	-	-	-	-	-	-	-	-	-	-	-	-	-	-	-	-	-	-	-	-	-	-	-	-
38	4	0.0	0.0	0.0	-	-	-	-	-	-	-	-	-	-	-	-	-	-	-	-	-	-	-	-	-	-	-	-	-	-	-	-	-	-	-	-	-	-	-	-	-	-	-	-	-	-	-	-	-
38	5	0.0	0.0	0.0	-	-	-	-	-	-	-	-	-	-	-	-	-	-	-	-	-	-	-	-	-	-	-	-	-	-	-	-	-	-	-	-	-	-	-	-	-	-	-	-	-	-	-	-	-
38	6	0.0	0.0	0.0	-	-	-	-	-	-	-	-	-	-	-	-	-	-	-	-	-	-	-	-	-	-	-	-	-	-	-	-	-	-	-	-	-	-	-	-	-	-	-	-	-	-	-	-	-
38	7	10.0	1.0	0.0	1.04	115.8	0.25	0.2549	0.4951	19331	0.7553	0.7463	0.7373	0.7284	0.7194	0.7104	0.752	0.7937	0.8353	0.8769	0.9186	0.9349	0.9511	0.9674	0.9837	1.0	0.9948	0.9896	0.9844	0.9792	0.9741	0.9492	0.9243	0.8994	0.8746	0.8497	0.8611	0.8726	0.8841	0.8956	0.907	0.9145	0.922	0.9294	0.9369	0.9444	0.9364	0.9284	0.9205
38	8	760.0	20.0	0.0	9.45	127.58	0.25	0.2549	0.4951	19331	0.7553	0.7463	0.7373	0.7284	0.7194	0.7104	0.752	0.7937	0.8353	0.8769	0.9186	0.9349	0.9511	0.9674	0.9837	1.0	0.9948	0.9896	0.9844	0.9792	0.9741	0.9492	0.9243	0.8994	0.8746	0.8497	0.8611	0.8726	0.8841	0.8956	0.907	0.9145	0.922	0.9294	0.9369	0.9444	0.9364	0.9284	0.9205
38	9	2820.0	78.0	0.0	16.57	140.46	0.265	0.2749	0.4601	12835	0.7037	0.6991	0.6945	0.6899	0.6852	0.6806	0.7265	0.7724	0.8183	0.8641	0.91	0.9263	0.9425	0.9588	0.9751	0.9913	0.9879	0.9845	0.9811	0.9777	0.9742	0.9516	0.929	0.9064	0.8838	0.8611	0.8781	0.8951	0.912	0.929	0.9459	0.9567	0.9676	0.9784	0.9892	1.0	0.9937	0.9874	0.9811
38	10	3030.0	71.0	0.0	21.89	154.67	0.266	0.2759	0.4581	12586	0.7008	0.6963	0.6918	0.6873	0.6828	0.6783	0.7241	0.77	0.8158	0.8617	0.9075	0.9238	0.9401	0.9563	0.9726	0.9889	0.9855	0.9822	0.9789	0.9755	0.9722	0.9497	0.9272	0.9047	0.8822	0.8597	0.8768	0.8939	0.911	0.9282	0.9453	0.9562	0.9672	0.9781	0.9891	1.0	0.9938	0.9876	0.9814
38	11	4020.0	92.0	0.0	24.89	170.05	0.272	0.2839	0.4441	11114	0.6579	0.6556	0.6533	0.6509	0.6486	0.6463	0.6929	0.7396	0.7862	0.8329	0.8795	0.8954	0.9112	0.927	0.9429	0.9587	0.9563	0.9539	0.9515	0.9491	0.9467	0.9259	0.905	0.8842	0.8633	0.8425	0.8618	0.881	0.9003	0.9195	0.9388	0.951	0.9633	0.9755	0.9878	1.0	0.9948	0.9896	0.9843
38	12	4440.0	101.0	0.0	25.24	185.98	0.2736	0.2855	0.4409	10816	0.6527	0.6505	0.6484	0.6463	0.6442	0.6421	0.6887	0.7353	0.7819	0.8285	0.8751	0.8909	0.9068	0.9226	0.9385	0.9543	0.9521	0.9498	0.9476	0.9453	0.9431	0.9224	0.9018	0.8812	0.8606	0.84	0.8595	0.879	0.8986	0.9181	0.9376	0.9501	0.9626	0.975	0.9875	1.0	0.995	0.9899	0.9849
38	13	6550.0	172.0	14.0	22.87	201.57	0.3049	0.3195	0.3756	7051	0.4936	0.4984	0.5032	0.508	0.5128	0.5176	0.5648	0.612	0.6592	0.7064	0.7536	0.769	0.7844	0.7998	0.8152	0.8306	0.8324	0.8342	0.836	0.8377	0.8395	0.8254	0.8112	0.7971	0.7829	0.7687	0.7964	0.8242	0.8519	0.8796	0.9073	0.9258	0.9444	0.9629	0.9815	1.0	0.9997	0.9994	0.9991
38	14	3160.0	153.0	245.0	18.09	216.11	0.2927	0.3048	0.4025	8174	0.5814	0.582	0.5827	0.5833	0.584	0.5846	0.6308	0.677	0.7232	0.7694	0.8156	0.8316	0.8475	0.8635	0.8795	0.8955	0.8952	0.895	0.8947	0.8944	0.8941	0.8765	0.8589	0.8412	0.8236	0.806	0.8292	0.8525	0.8757	0.899	0.9222	0.9378	0.9533	0.9689	0.9844	1.0	0.9974	0.9948	0.9922
38	15	2840.0	112.0	57.0	11.37	229.32	0.2951	0.3071	0.3978	7934	0.575	0.5758	0.5766	0.5774	0.5782	0.579	0.625	0.671	0.7169	0.7629	0.8089	0.825	0.8411	0.8572	0.8733	0.8893	0.8893	0.8892	0.8892	0.8891	0.8891	0.8717	0.8544	0.8371	0.8197	0.8024	0.826	0.8496	0.8732	0.8968	0.9204	0.9363	0.9522	0.9682	0.9841	1.0	0.9977	0.9954	0.9932
38	16	1210.0	33.0	0.0	3.24	241.34	0.255	0.2619	0.4831	16498	0.7395	0.732	0.7246	0.7171	0.7096	0.7022	0.7455	0.7887	0.832	0.8753	0.9186	0.9349	0.9512	0.9674	0.9837	1.0	0.9954	0.9908	0.9862	0.9816	0.9769	0.9528	0.9286	0.9044	0.8803	0.8561	0.8695	0.8828	0.8962	0.9096	0.923	0.9316	0.9402	0.9488	0.9574	0.966	0.9586	0.9511	0.9437
38	17	110.0	3.0	0.0	-	-	-	-	-	-	-	-	-	-	-	-	-	-	-	-	-	-	-	-	-	-	-	-	-	-	-	-	-	-	-	-	-	-	-	-	-	-	-	-	-	-	-	-	-
38	18	0.0	0.0	0.0	-	-	-	-	-	-	-	-	-	-	-	-	-	-	-	-	-	-	-	-	-	-	-	-	-	-	-	-	-	-	-	-	-	-	-	-	-	-	-	-	-	-	-	-	-
38	19	0.0	0.0	0.0	-	-	-	-	-	-	-	-	-	-	-	-	-	-	-	-	-	-	-	-	-	-	-	-	-	-	-	-	-	-	-	-	-	-	-	-	-	-	-	-	-	-	-	-	-
38	20	0.0	0.0	0.0	-	-	-	-	-	-	-	-	-	-	-	-	-	-	-	-	-	-	-	-	-	-	-	-	-	-	-	-	-	-	-	-	-	-	-	-	-	-	-	-	-	-	-	-	-
38	21	0.0	0.0	0.0	-	-	-	-	-	-	-	-	-	-	-	-	-	-	-	-	-	-	-	-	-	-	-	-	-	-	-	-	-	-	-	-	-	-	-	-	-	-	-	-	-	-	-	-	-
38	22	0.0	0.0	0.0	-	-	-	-	-	-	-	-	-	-	-	-	-	-	-	-	-	-	-	-	-	-	-	-	-	-	-	-	-	-	-	-	-	-	-	-	-	-	-	-	-	-	-	-	-
38	23	0.0	0.0	0.0	-	-	-	-	-	-	-	-	-	-	-	-	-	-	-	-	-	-	-	-	-	-	-	-	-	-	-	-	-	-	-	-	-	-	-	-	-	-	-	-	-	-	-	-	-
39	0	0.0	0.0	0.0	-	-	-	-	-	-	-	-	-	-	-	-	-	-	-	-	-	-	-	-	-	-	-	-	-	-	-	-	-	-	-	-	-	-	-	-	-	-	-	-	-	-	-	-	-
39	1	0.0	0.0	0.0	-	-	-	-	-	-	-	-	-	-	-	-	-	-	-	-	-	-	-	-	-	-	-	-	-	-	-	-	-	-	-	-	-	-	-	-	-	-	-	-	-	-	-	-	-
39	2	0.0	0.0	0.0	-	-	-	-	-	-	-	-	-	-	-	-	-	-	-	-	-	-	-	-	-	-	-	-	-	-	-	-	-	-	-	-	-	-	-	-	-	-	-	-	-	-	-	-	-
39	3	0.0	0.0	0.0	-	-	-	-	-	-	-	-	-	-	-	-	-	-	-	-	-	-	-	-	-	-	-	-	-	-	-	-	-	-	-	-	-	-	-	-	-	-	-	-	-	-	-	-	-
39	4	0.0	0.0	0.0	-	-	-	-	-	-	-	-	-	-	-	-	-	-	-	-	-	-	-	-	-	-	-	-	-	-	-	-	-	-	-	-	-	-	-	-	-	-	-	-	-	-	-	-	-
39	5	0.0	0.0	0.0	-	-	-	-	-	-	-	-	-	-	-	-	-	-	-	-	-	-	-	-	-	-	-	-	-	-	-	-	-	-	-	-	-	-	-	-	-	-	-	-	-	-	-	-	-
39	6	0.0	0.0	0.0	-	-	-	-	-	-	-	-	-	-	-	-	-	-	-	-	-	-	-	-	-	-	-	-	-	-	-	-	-	-	-	-	-	-	-	-	-	-	-	-	-	-	-	-	-
39	7	10.0	1.0	0.0	1.26	115.61	0.25	0.2549	0.4951	19331	0.7553	0.7463	0.7373	0.7284	0.7194	0.7104	0.752	0.7937	0.8353	0.8769	0.9186	0.9349	0.9511	0.9674	0.9837	1.0	0.9948	0.9896	0.9844	0.9792	0.9741	0.9492	0.9243	0.8994	0.8746	0.8497	0.8611	0.8726	0.8841	0.8956	0.907	0.9145	0.922	0.9294	0.9369	0.9444	0.9364	0.9284	0.9205
39	8	470.0	12.0	0.0	9.7	127.4	0.25	0.2549	0.4951	19331	0.7553	0.7463	0.7373	0.7284	0.7194	0.7104	0.752	0.7937	0.8353	0.8769	0.9186	0.9349	0.9511	0.9674	0.9837	1.0	0.9948	0.9896	0.9844	0.9792	0.9741	0.9492	0.9243	0.8994	0.8746	0.8497	0.8611	0.8726	0.8841	0.8956	0.907	0.9145	0.922	0.9294	0.9369	0.9444	0.9364	0.9284	0.9205
39	9	1770.0	43.0	0.0	16.84	140.31	0.259	0.2669	0.4741	14845	0.7295	0.723	0.7165	0.71	0.7034	0.6969	0.7412	0.7854	0.8297	0.874	0.9182	0.9346	0.9509	0.9673	0.9836	1.0	0.9958	0.9916	0.9874	0.9832	0.979	0.9553	0.9316	0.9079	0.8841	0.8604	0.8751	0.8898	0.9044	0.9191	0.9337	0.9432	0.9526	0.962	0.9714	0.9808	0.9738	0.9667	0.9597
39	10	4940.0	133.0	9.0	22.17	154.56	0.2936	0.3074	0.399	8040	0.5543	0.5565	0.5587	0.561	0.5632	0.5654	0.6124	0.6595	0.7065	0.7536	0.8007	0.8162	0.8317	0.8473	0.8628	0.8783	0.8786	0.8788	0.879	0.8792	0.8794	0.8628	0.8462	0.8295	0.8129	0.7962	0.8208	0.8454	0.87	0.8946	0.9191	0.9353	0.9515	0.9677	0.9838	1.0	0.9978	0.9957	0.9935
39	11	6460.0	171.0	10.0	25.19	170.0	0.2976	0.3135	0.3889	7622	0.5069	0.5116	0.5164	0.5211	0.5258	0.5305	0.5786	0.6268	0.6749	0.723	0.7712	0.7861	0.8011	0.816	0.831	0.8459	0.8471	0.8483	0.8495	0.8507	0.8519	0.8371	0.8223	0.8074	0.7926	0.7778	0.8047	0.8317	0.8586	0.8855	0.9125	0.93	0.9475	0.965	0.9825	1.0	0.9988	0.9976	0.9964
39	12	6920.0	179.0	25.0	25.54	185.99	0.3065	0.3211	0.3723	6934	0.4855	0.4906	0.4957	0.5009	0.506	0.5111	0.5582	0.6054	0.6526	0.6997	0.7469	0.7623	0.7777	0.7931	0.8086	0.824	0.826	0.828	0.83	0.832	0.834	0.8202	0.8064	0.7926	0.7787	0.7649	0.793	0.8212	0.8493	0.8775	0.9056	0.9245	0.9434	0.9622	0.9811	1.0	1.0	0.9999	0.9999
39	13	4250.0	97.0	0.0	23.17	201.64	0.273	0.2849	0.4421	10926	0.6547	0.6525	0.6503	0.6481	0.6459	0.6437	0.6903	0.7369	0.7835	0.8302	0.8768	0.8926	0.9085	0.9243	0.9402	0.956	0.9537	0.9514	0.9491	0.9468	0.9445	0.9238	0.9031	0.8824	0.8616	0.8409	0.8604	0.8798	0.8992	0.9186	0.9381	0.9505	0.9628	0.9752	0.9876	1.0	0.9949	0.9898	0.9847
39	14	5350.0	143.0	10.0	18.37	216.22	0.2976	0.3118	0.3906	7655	0.5323	0.5355	0.5387	0.5418	0.545	0.5482	0.5953	0.6425	0.6896	0.7368	0.784	0.7994	0.8149	0.8303	0.8458	0.8613	0.8621	0.8628	0.8636	0.8644	0.8652	0.8494	0.8337	0.8179	0.8022	0.7864	0.8121	0.8378	0.8636	0.8893	0.915	0.932	0.949	0.966	0.983	1.0	0.9985	0.997	0.9955
39	15	3430.0	94.0	1.0	11.64	229.47	0.2701	0.281	0.4489	11570	0.6762	0.6729	0.6696	0.6663	0.663	0.6597	0.7059	0.7522	0.7984	0.8446	0.8908	0.9069	0.9229	0.939	0.9551	0.9711	0.9684	0.9656	0.9628	0.96	0.9573	0.9357	0.9142	0.8926	0.8711	0.8496	0.8679	0.8863	0.9046	0.923	0.9413	0.953	0.9648	0.9765	0.9883	1.0	0.9944	0.9888	0.9832
39	16	750.0	19.0	0.0	3.48	241.5	0.25	0.2549	0.4951	19331	0.7553	0.7463	0.7373	0.7284	0.7194	0.7104	0.752	0.7937	0.8353	0.8769	0.9186	0.9349	0.9511	0.9674	0.9837	1.0	0.9948	0.9896	0.9844	0.9792	0.9741	0.9492	0.9243	0.8994	0.8746	0.8497	0.8611	0.8726	0.8841	0.8956	0.907	0.9145	0.922	0.9294	0.9369	0.9444	0.9364	0.9284	0.9205
39	17	50.0	1.0	0.0	-	-	-	-	-	-	-	-	-	-	-	-	-	-	-	-	-	-	-	-	-	-	-	-	-	-	-	-	-	-	-	-	-	-	-	-	-	-	-	-	-	-	-	-	-
39	18	0.0	0.0	0.0	-	-	-	-	-	-	-	-	-	-	-	-	-	-	-	-	-	-	-	-	-	-	-	-	-	-	-	-	-	-	-	-	-	-	-	-	-	-	-	-	-	-	-	-	-
39	19	0.0	0.0	0.0	-	-	-	-	-	-	-	-	-	-	-	-	-	-	-	-	-	-	-	-	-	-	-	-	-	-	-	-	-	-	-	-	-	-	-	-	-	-	-	-	-	-	-	-	-
39	20	0.0	0.0	0.0	-	-	-	-	-	-	-	-	-	-	-	-	-	-	-	-	-	-	-	-	-	-	-	-	-	-	-	-	-	-	-	-	-	-	-	-	-	-	-	-	-	-	-	-	-
39	21	0.0	0.0	0.0	-	-	-	-	-	-	-	-	-	-	-	-	-	-	-	-	-	-	-	-	-	-	-	-	-	-	-	-	-	-	-	-	-	-	-	-	-	-	-	-	-	-	-	-	-
39	22	0.0	0.0	0.0	-	-	-	-	-	-	-	-	-	-	-	-	-	-	-	-	-	-	-	-	-	-	-	-	-	-	-	-	-	-	-	-	-	-	-	-	-	-	-	-	-	-	-	-	-
39	23	0.0	0.0	0.0	-	-	-	-	-	-	-	-	-	-	-	-	-	-	-	-	-	-	-	-	-	-	-	-	-	-	-	-	-	-	-	-	-	-	-	-	-	-	-	-	-	-	-	-	-
40	0	0.0	0.0	0.0	-	-	-	-	-	-	-	-	-	-	-	-	-	-	-	-	-	-	-	-	-	-	-	-	-	-	-	-	-	-	-	-	-	-	-	-	-	-	-	-	-	-	-	-	-
40	1	0.0	0.0	0.0	-	-	-	-	-	-	-	-	-	-	-	-	-	-	-	-	-	-	-	-	-	-	-	-	-	-	-	-	-	-	-	-	-	-	-	-	-	-	-	-	-	-	-	-	-
40	2	0.0	0.0	0.0	-	-	-	-	-	-	-	-	-	-	-	-	-	-	-	-	-	-	-	-	-	-	-	-	-	-	-	-	-	-	-	-	-	-	-	-	-	-	-	-	-	-	-	-	-
40	3	0.0	0.0	0.0	-	-	-	-	-	-	-	-	-	-	-	-	-	-	-	-	-	-	-	-	-	-	-	-	-	-	-	-	-	-	-	-	-	-	-	-	-	-	-	-	-	-	-	-	-
40	4	0.0	0.0	0.0	-	-	-	-	-	-	-	-	-	-	-	-	-	-	-	-	-	-	-	-	-	-	-	-	-	-	-	-	-	-	-	-	-	-	-	-	-	-	-	-	-	-	-	-	-
40	5	0.0	0.0	0.0	-	-	-	-	-	-	-	-	-	-	-	-	-	-	-	-	-	-	-	-	-	-	-	-	-	-	-	-	-	-	-	-	-	-	-	-	-	-	-	-	-	-	-	-	-
40	6	0.0	0.0	0.0	-	-	-	-	-	-	-	-	-	-	-	-	-	-	-	-	-	-	-	-	-	-	-	-	-	-	-	-	-	-	-	-	-	-	-	-	-	-	-	-	-	-	-	-	-
40	7	20.0	1.0	0.0	1.49	115.41	0.25	0.2549	0.4951	19331	0.7553	0.7463	0.7373	0.7284	0.7194	0.7104	0.752	0.7937	0.8353	0.8769	0.9186	0.9349	0.9511	0.9674	0.9837	1.0	0.9948	0.9896	0.9844	0.9792	0.9741	0.9492	0.9243	0.8994	0.8746	0.8497	0.8611	0.8726	0.8841	0.8956	0.907	0.9145	0.922	0.9294	0.9369	0.9444	0.9364	0.9284	0.9205
40	8	860.0	23.0	0.0	9.94	127.22	0.2509	0.2559	0.4931	18827	0.7545	0.7456	0.7367	0.7278	0.7189	0.7099	0.7516	0.7933	0.835	0.8767	0.9184	0.9347	0.951	0.9673	0.9837	1.0	0.9949	0.9897	0.9846	0.9795	0.9743	0.9495	0.9247	0.8998	0.875	0.8502	0.8618	0.8734	0.885	0.8966	0.9082	0.9158	0.9234	0.931	0.9386	0.9462	0.9383	0.9304	0.9225
40	9	1820.0	44.0	0.0	17.1	140.16	0.26	0.2679	0.4721	14518	0.7286	0.7221	0.7157	0.7092	0.7028	0.6963	0.7407	0.785	0.8293	0.8737	0.918	0.9344	0.9508	0.9672	0.9836	1.0	0.9959	0.9917	0.9876	0.9835	0.9793	0.9557	0.932	0.9084	0.8847	0.8611	0.8759	0.8907	0.9056	0.9204	0.9352	0.9448	0.9543	0.9639	0.9735	0.983	0.9761	0.9691	0.9621
40	10	3170.0	74.0	0.0	22.46	154.45	0.2688	0.2792	0.452	11890	0.6871	0.6833	0.6794	0.6755	0.6716	0.6678	0.7137	0.7597	0.8057	0.8517	0.8976	0.9138	0.93	0.9462	0.9624	0.9786	0.9756	0.9726	0.9696	0.9666	0.9636	0.9417	0.9197	0.8977	0.8758	0.8538	0.8716	0.8894	0.9072	0.9251	0.9429	0.9543	0.9657	0.9771	0.9886	1.0	0.9942	0.9884	0.9826
40	11	6530.0	172.0	14.0	25.49	169.94	0.304	0.3185	0.3775	7121	0.4985	0.5031	0.5077	0.5123	0.5169	0.5215	0.5687	0.6159	0.663	0.7102	0.7574	0.7729	0.7883	0.8037	0.8191	0.8345	0.8362	0.8378	0.8395	0.8411	0.8428	0.8284	0.8141	0.7997	0.7853	0.771	0.7984	0.8259	0.8534	0.8808	0.9083	0.9266	0.945	0.9633	0.9817	1.0	0.9995	0.9991	0.9986
40	12	6030.0	214.0	115.0	25.84	186.0	0.3194	0.3317	0.3489	6136	0.4541	0.4594	0.4647	0.47	0.4753	0.4806	0.5255	0.5704	0.6154	0.6603	0.7052	0.7214	0.7375	0.7537	0.7699	0.786	0.7892	0.7924	0.7956	0.7987	0.8019	0.7896	0.7772	0.7648	0.7525	0.7401	0.7696	0.7991	0.8285	0.858	0.8875	0.9083	0.929	0.9498	0.9706	0.9914	0.9931	0.9948	0.9966
40	13	4740.0	200.0	123.0	23.46	201.71	0.3118	0.3243	0.3638	6591	0.4917	0.4958	0.4999	0.504	0.5081	0.5122	0.5578	0.6035	0.6491	0.6948	0.7404	0.7565	0.7726	0.7887	0.8048	0.8209	0.823	0.8252	0.8274	0.8296	0.8317	0.8178	0.8039	0.79	0.7761	0.7622	0.79	0.8178	0.8457	0.8735	0.9013	0.9206	0.9399	0.9592	0.9785	0.9978	0.9983	0.9987	0.9991
40	14	5390.0	143.0	18.0	18.66	216.34	0.2978	0.3121	0.3901	7635	0.5309	0.5342	0.5374	0.5406	0.5438	0.5471	0.5942	0.6414	0.6886	0.7357	0.7829	0.7983	0.8138	0.8293	0.8447	0.8602	0.861	0.8618	0.8626	0.8634	0.8642	0.8485	0.8329	0.8172	0.8015	0.7858	0.8116	0.8374	0.8631	0.8889	0.9147	0.9318	0.9488	0.9659	0.9829	1.0	0.9985	0.9971	0.9956
40	15	3520.0	97.0	1.0	11.91	229.62	0.2709	0.2819	0.4472	11398	0.6736	0.6704	0.6672	0.664	0.6608	0.6576	0.7038	0.75	0.7962	0.8423	0.8885	0.9046	0.9207	0.9368	0.9528	0.9689	0.9662	0.9635	0.9608	0.9581	0.9554	0.934	0.9126	0.8911	0.8697	0.8483	0.8668	0.8853	0.9037	0.9222	0.9407	0.9526	0.9644	0.9763	0.9881	1.0	0.9945	0.989	0.9835
40	16	1340.0	37.0	0.0	3.74	241.68	0.256	0.2629	0.4811	16101	0.7386	0.7312	0.7238	0.7164	0.709	0.7017	0.745	0.7883	0.8317	0.875	0.9184	0.9347	0.951	0.9673	0.9837	1.0	0.9955	0.9909	0.9864	0.9818	0.9773	0.9531	0.929	0.9049	0.8808	0.8567	0.8702	0.8837	0.8973	0.9108	0.9244	0.9331	0.9418	0.9506	0.9593	0.968	0.9607	0.9533	0.9459
40	17	100.0	3.0	0.0	-	-	-	-	-	-	-	-	-	-	-	-	-	-	-	-	-	-	-	-	-	-	-	-	-	-	-	-	-	-	-	-	-	-	-	-	-	-	-	-	-	-	-	-	-
40	18	0.0	0.0	0.0	-	-	-	-	-	-	-	-	-	-	-	-	-	-	-	-	-	-	-	-	-	-	-	-	-	-	-	-	-	-	-	-	-	-	-	-	-	-	-	-	-	-	-	-	-
40	19	0.0	0.0	0.0	-	-	-	-	-	-	-	-	-	-	-	-	-	-	-	-	-	-	-	-	-	-	-	-	-	-	-	-	-	-	-	-	-	-	-	-	-	-	-	-	-	-	-	-	-
40	20	0.0	0.0	0.0	-	-	-	-	-	-	-	-	-	-	-	-	-	-	-	-	-	-	-	-	-	-	-	-	-	-	-	-	-	-	-	-	-	-	-	-	-	-	-	-	-	-	-	-	-
40	21	0.0	0.0	0.0	-	-	-	-	-	-	-	-	-	-	-	-	-	-	-	-	-	-	-	-	-	-	-	-	-	-	-	-	-	-	-	-	-	-	-	-	-	-	-	-	-	-	-	-	-
40	22	0.0	0.0	0.0	-	-	-	-	-	-	-	-	-	-	-	-	-	-	-	-	-	-	-	-	-	-	-	-	-	-	-	-	-	-	-	-	-	-	-	-	-	-	-	-	-	-	-	-	-
40	23	0.0	0.0	0.0	-	-	-	-	-	-	-	-	-	-	-	-	-	-	-	-	-	-	-	-	-	-	-	-	-	-	-	-	-	-	-	-	-	-	-	-	-	-	-	-	-	-	-	-	-
41	0	0.0	0.0	0.0	-	-	-	-	-	-	-	-	-	-	-	-	-	-	-	-	-	-	-	-	-	-	-	-	-	-	-	-	-	-	-	-	-	-	-	-	-	-	-	-	-	-	-	-	-
41	1	0.0	0.0	0.0	-	-	-	-	-	-	-	-	-	-	-	-	-	-	-	-	-	-	-	-	-	-	-	-	-	-	-	-	-	-	-	-	-	-	-	-	-	-	-	-	-	-	-	-	-
41	2	0.0	0.0	0.0	-	-	-	-	-	-	-	-	-	-	-	-	-	-	-	-	-	-	-	-	-	-	-	-	-	-	-	-	-	-	-	-	-	-	-	-	-	-	-	-	-	-	-	-	-
41	3	0.0	0.0	0.0	-	-	-	-	-	-	-	-	-	-	-	-	-	-	-	-	-	-	-	-	-	-	-	-	-	-	-	-	-	-	-	-	-	-	-	-	-	-	-	-	-	-	-	-	-
41	4	0.0	0.0	0.0	-	-	-	-	-	-	-	-	-	-	-	-	-	-	-	-	-	-	-	-	-	-	-	-	-	-	-	-	-	-	-	-	-	-	-	-	-	-	-	-	-	-	-	-	-
41	5	0.0	0.0	0.0	-	-	-	-	-	-	-	-	-	-	-	-	-	-	-	-	-	-	-	-	-	-	-	-	-	-	-	-	-	-	-	-	-	-	-	-	-	-	-	-	-	-	-	-	-
41	6	0.0	0.0	0.0	-	-	-	-	-	-	-	-	-	-	-	-	-	-	-	-	-	-	-	-	-	-	-	-	-	-	-	-	-	-	-	-	-	-	-	-	-	-	-	-	-	-	-	-	-
41	7	30.0	1.0	0.0	1.73	115.21	0.25	0.2549	0.4951	19331	0.7553	0.7463	0.7373	0.7284	0.7194	0.7104	0.752	0.7937	0.8353	0.8769	0.9186	0.9349	0.9511	0.9674	0.9837	1.0	0.9948	0.9896	0.9844	0.9792	0.9741	0.9492	0.9243	0.8994	0.8746	0.8497	0.8611	0.8726	0.8841	0.8956	0.907	0.9145	0.922	0.9294	0.9369	0.9444	0.9364	0.9284	0.9205
41	8	920.0	25.0	0.0	10.2	127.04	0.252	0.2579	0.4901	18044	0.748	0.7397	0.7314	0.7232	0.7149	0.7066	0.749	0.7915	0.8339	0.8763	0.9187	0.935	0.9512	0.9675	0.9837	1.0	0.9951	0.9901	0.9852	0.9803	0.9753	0.9508	0.9262	0.9017	0.8771	0.8525	0.8649	0.8772	0.8895	0.9019	0.9142	0.9222	0.9301	0.9381	0.9461	0.954	0.9463	0.9385	0.9308
41	9	3090.0	85.0	0.0	17.38	140.01	0.266	0.2759	0.4581	12586	0.7008	0.6963	0.6918	0.6873	0.6828	0.6783	0.7241	0.77	0.8158	0.8617	0.9075	0.9238	0.9401	0.9563	0.9726	0.9889	0.9855	0.9822	0.9789	0.9755	0.9722	0.9497	0.9272	0.9047	0.8822	0.8597	0.8768	0.8939	0.911	0.9282	0.9453	0.9562	0.9672	0.9781	0.9891	1.0	0.9938	0.9876	0.9814
41	10	5040.0	134.0	23.0	22.75	154.34	0.2944	0.3083	0.3973	7959	0.55	0.5524	0.5548	0.5572	0.5596	0.562	0.6091	0.6561	0.7032	0.7503	0.7974	0.8129	0.8284	0.8439	0.8594	0.875	0.8753	0.8756	0.876	0.8763	0.8766	0.8602	0.8437	0.8272	0.8108	0.7943	0.8191	0.8439	0.8687	0.8935	0.9183	0.9346	0.951	0.9673	0.9837	1.0	0.998	0.9959	0.9939
41	11	6710.0	177.0	11.0	25.79	169.89	0.2988	0.3148	0.3864	7517	0.5013	0.5062	0.5111	0.5161	0.521	0.5259	0.574	0.6222	0.6703	0.7184	0.7665	0.7814	0.7964	0.8114	0.8263	0.8413	0.8426	0.844	0.8454	0.8467	0.8481	0.8335	0.8189	0.8043	0.7897	0.7751	0.8023	0.8296	0.8568	0.884	0.9113	0.929	0.9468	0.9645	0.9823	1.0	0.999	0.998	0.997
41	12	7350.0	192.0	12.0	26.15	186.01	0.3019	0.3178	0.3802	7264	0.4871	0.4926	0.4981	0.5036	0.5091	0.5146	0.5626	0.6107	0.6587	0.7067	0.7548	0.7698	0.7848	0.7997	0.8147	0.8297	0.8314	0.8332	0.8349	0.8367	0.8384	0.8244	0.8104	0.7964	0.7824	0.7684	0.7964	0.8243	0.8523	0.8803	0.9083	0.9266	0.945	0.9633	0.9817	1.0	0.9995	0.999	0.9984
41	13	6960.0	183.0	11.0	23.77	201.78	0.3001	0.316	0.3839	7410	0.4956	0.5007	0.5059	0.511	0.5162	0.5214	0.5694	0.6175	0.6656	0.7137	0.7618	0.7767	0.7917	0.8067	0.8216	0.8366	0.8381	0.8396	0.8411	0.8427	0.8442	0.8298	0.8155	0.8011	0.7868	0.7724	0.7999	0.8275	0.855	0.8825	0.91	0.928	0.946	0.964	0.982	1.0	0.9992	0.9984	0.9976
41	14	5620.0	151.0	9.0	18.94	216.46	0.293	0.308	0.399	8071	0.541	0.544	0.5471	0.5502	0.5532	0.5563	0.604	0.6517	0.6993	0.747	0.7947	0.8099	0.8251	0.8403	0.8555	0.8708	0.8712	0.8716	0.872	0.8724	0.8728	0.8567	0.8405	0.8243	0.8082	0.792	0.8172	0.8424	0.8677	0.8929	0.9181	0.9345	0.9509	0.9672	0.9836	1.0	0.998	0.9959	0.9939
41	15	3620.0	100.0	2.0	12.17	229.77	0.271	0.2819	0.4471	11386	0.6735	0.6703	0.6671	0.6639	0.6607	0.6575	0.7037	0.7499	0.7961	0.8423	0.8884	0.9045	0.9206	0.9367	0.9528	0.9688	0.9661	0.9634	0.9607	0.958	0.9554	0.9339	0.9125	0.8911	0.8697	0.8482	0.8667	0.8852	0.9037	0.9222	0.9407	0.9526	0.9644	0.9763	0.9881	1.0	0.9945	0.989	0.9835
41	16	1410.0	39.0	0.0	3.99	241.86	0.257	0.2639	0.4791	15721	0.7377	0.7304	0.7231	0.7157	0.7084	0.7011	0.7445	0.7879	0.8313	0.8747	0.9181	0.9345	0.9509	0.9672	0.9836	1.0	0.9955	0.991	0.9865	0.9821	0.9776	0.9535	0.9294	0.9054	0.8813	0.8572	0.8709	0.8846	0.8983	0.912	0.9257	0.9346	0.9435	0.9523	0.9612	0.9701	0.9628	0.9555	0.9482
41	17	70.0	2.0	0.0	-	-	-	-	-	-	-	-	-	-	-	-	-	-	-	-	-	-	-	-	-	-	-	-	-	-	-	-	-	-	-	-	-	-	-	-	-	-	-	-	-	-	-	-	-
41	18	0.0	0.0	0.0	-	-	-	-	-	-	-	-	-	-	-	-	-	-	-	-	-	-	-	-	-	-	-	-	-	-	-	-	-	-	-	-	-	-	-	-	-	-	-	-	-	-	-	-	-
41	19	0.0	0.0	0.0	-	-	-	-	-	-	-	-	-	-	-	-	-	-	-	-	-	-	-	-	-	-	-	-	-	-	-	-	-	-	-	-	-	-	-	-	-	-	-	-	-	-	-	-	-
41	20	0.0	0.0	0.0	-	-	-	-	-	-	-	-	-	-	-	-	-	-	-	-	-	-	-	-	-	-	-	-	-	-	-	-	-	-	-	-	-	-	-	-	-	-	-	-	-	-	-	-	-
41	21	0.0	0.0	0.0	-	-	-	-	-	-	-	-	-	-	-	-	-	-	-	-	-	-	-	-	-	-	-	-	-	-	-	-	-	-	-	-	-	-	-	-	-	-	-	-	-	-	-	-	-
41	22	0.0	0.0	0.0	-	-	-	-	-	-	-	-	-	-	-	-	-	-	-	-	-	-	-	-	-	-	-	-	-	-	-	-	-	-	-	-	-	-	-	-	-	-	-	-	-	-	-	-	-
41	23	0.0	0.0	0.0	-	-	-	-	-	-	-	-	-	-	-	-	-	-	-	-	-	-	-	-	-	-	-	-	-	-	-	-	-	-	-	-	-	-	-	-	-	-	-	-	-	-	-	-	-
42	0	0.0	0.0	0.0	-	-	-	-	-	-	-	-	-	-	-	-	-	-	-	-	-	-	-	-	-	-	-	-	-	-	-	-	-	-	-	-	-	-	-	-	-	-	-	-	-	-	-	-	-
42	1	0.0	0.0	0.0	-	-	-	-	-	-	-	-	-	-	-	-	-	-	-	-	-	-	-	-	-	-	-	-	-	-	-	-	-	-	-	-	-	-	-	-	-	-	-	-	-	-	-	-	-
42	2	0.0	0.0	0.0	-	-	-	-	-	-	-	-	-	-	-	-	-	-	-	-	-	-	-	-	-	-	-	-	-	-	-	-	-	-	-	-	-	-	-	-	-	-	-	-	-	-	-	-	-
42	3	0.0	0.0	0.0	-	-	-	-	-	-	-	-	-	-	-	-	-	-	-	-	-	-	-	-	-	-	-	-	-	-	-	-	-	-	-	-	-	-	-	-	-	-	-	-	-	-	-	-	-
42	4	0.0	0.0	0.0	-	-	-	-	-	-	-	-	-	-	-	-	-	-	-	-	-	-	-	-	-	-	-	-	-	-	-	-	-	-	-	-	-	-	-	-	-	-	-	-	-	-	-	-	-
42	5	0.0	0.0	0.0	-	-	-	-	-	-	-	-	-	-	-	-	-	-	-	-	-	-	-	-	-	-	-	-	-	-	-	-	-	-	-	-	-	-	-	-	-	-	-	-	-	-	-	-	-
42	6	0.0	0.0	0.0	-	-	-	-	-	-	-	-	-	-	-	-	-	-	-	-	-	-	-	-	-	-	-	-	-	-	-	-	-	-	-	-	-	-	-	-	-	-	-	-	-	-	-	-	-
42	7	20.0	1.0	0.0	1.97	115.01	0.25	0.2549	0.4951	19331	0.7553	0.7463	0.7373	0.7284	0.7194	0.7104	0.752	0.7937	0.8353	0.8769	0.9186	0.9349	0.9511	0.9674	0.9837	1.0	0.9948	0.9896	0.9844	0.9792	0.9741	0.9492	0.9243	0.8994	0.8746	0.8497	0.8611	0.8726	0.8841	0.8956	0.907	0.9145	0.922	0.9294	0.9369	0.9444	0.9364	0.9284	0.9205
42	8	560.0	14.0	0.0	10.46	126.86	0.25	0.2549	0.4951	19331	0.7553	0.7463	0.7373	0.7284	0.7194	0.7104	0.752	0.7937	0.8353	0.8769	0.9186	0.9349	0.9511	0.9674	0.9837	1.0	0.9948	0.9896	0.9844	0.9792	0.9741	0.9492	0.9243	0.8994	0.8746	0.8497	0.8611	0.8726	0.8841	0.8956	0.907	0.9145	0.922	0.9294	0.9369	0.9444	0.9364	0.9284	0.9205
42	9	1920.0	47.0	0.0	17.65	139.85	0.26	0.2679	0.4721	14518	0.7286	0.7221	0.7157	0.7092	0.7028	0.6963	0.7407	0.785	0.8293	0.8737	0.918	0.9344	0.9508	0.9672	0.9836	1.0	0.9959	0.9917	0.9876	0.9835	0.9793	0.9557	0.932	0.9084	0.8847	0.8611	0.8759	0.8907	0.9056	0.9204	0.9352	0.9448	0.9543	0.9639	0.9735	0.983	0.9761	0.9691	0.9621
42	10	3300.0	77.0	0.0	23.04	154.23	0.27	0.2809	0.4491	11591	0.6766	0.6733	0.67	0.6667	0.6633	0.66	0.7062	0.7525	0.7987	0.8449	0.8911	0.9072	0.9232	0.9393	0.9554	0.9714	0.9687	0.9659	0.9631	0.9603	0.9575	0.936	0.9144	0.8929	0.8713	0.8498	0.8681	0.8864	0.9047	0.9231	0.9414	0.9531	0.9648	0.9766	0.9883	1.0	0.9944	0.9888	0.9832
42	11	4310.0	98.0	0.0	26.1	169.84	0.273	0.2849	0.4421	10926	0.6547	0.6525	0.6503	0.6481	0.6459	0.6437	0.6903	0.7369	0.7835	0.8302	0.8768	0.8926	0.9085	0.9243	0.9402	0.956	0.9537	0.9514	0.9491	0.9468	0.9445	0.9238	0.9031	0.8824	0.8616	0.8409	0.8604	0.8798	0.8992	0.9186	0.9381	0.9505	0.9628	0.9752	0.9876	1.0	0.9949	0.9898	0.9847
42	12	4730.0	106.0	0.0	26.46	186.03	0.274	0.286	0.44	10738	0.6512	0.6491	0.6471	0.645	0.6429	0.6409	0.6874	0.734	0.7806	0.8272	0.8738	0.8897	0.9055	0.9214	0.9372	0.9531	0.9509	0.9487	0.9465	0.9442	0.942	0.9215	0.9009	0.8804	0.8598	0.8393	0.8589	0.8785	0.8981	0.9177	0.9373	0.9498	0.9624	0.9749	0.9875	1.0	0.995	0.99	0.985
42	13	4470.0	101.0	0.0	24.07	201.86	0.2738	0.2857	0.4405	10780	0.652	0.6499	0.6478	0.6457	0.6436	0.6415	0.6881	0.7347	0.7813	0.8279	0.8745	0.8904	0.9062	0.9221	0.9379	0.9538	0.9515	0.9493	0.9471	0.9448	0.9426	0.922	0.9014	0.8808	0.8602	0.8396	0.8592	0.8788	0.8983	0.9179	0.9375	0.95	0.9625	0.975	0.9875	1.0	0.995	0.99	0.985
42	14	3590.0	83.0	0.0	19.23	216.59	0.271	0.2819	0.4471	11386	0.6735	0.6703	0.6671	0.6639	0.6607	0.6575	0.7037	0.7499	0.7961	0.8423	0.8884	0.9045	0.9206	0.9367	0.9528	0.9688	0.9661	0.9634	0.9607	0.958	0.9554	0.9339	0.9125	0.8911	0.8697	0.8482	0.8667	0.8852	0.9037	0.9222	0.9407	0.9526	0.9644	0.9763	0.9881	1.0	0.9945	0.989	0.9835
42	15	2270.0	55.0	0.0	12.44	229.93	0.262	0.2709	0.4671	13767	0.72	0.7144	0.7087	0.7031	0.6975	0.6919	0.7371	0.7824	0.8276	0.8729	0.9181	0.9345	0.9509	0.9672	0.9836	1.0	0.9962	0.9923	0.9885	0.9847	0.9808	0.9576	0.9343	0.911	0.8877	0.8644	0.8803	0.8961	0.912	0.9278	0.9437	0.9538	0.964	0.9741	0.9843	0.9944	0.9877	0.981	0.9743
42	16	870.0	22.0	0.0	4.24	242.04	0.251	0.256	0.4931	18776	0.7545	0.7455	0.7366	0.7277	0.7188	0.7099	0.7516	0.7933	0.835	0.8767	0.9184	0.9347	0.951	0.9673	0.9837	1.0	0.9949	0.9897	0.9846	0.9795	0.9743	0.9495	0.9247	0.8999	0.875	0.8502	0.8618	0.8734	0.8851	0.8967	0.9083	0.9159	0.9235	0.9311	0.9387	0.9463	0.9384	0.9305	0.9226
42	17	70.0	2.0	0.0	-	-	-	-	-	-	-	-	-	-	-	-	-	-	-	-	-	-	-	-	-	-	-	-	-	-	-	-	-	-	-	-	-	-	-	-	-	-	-	-	-	-	-	-	-
42	18	0.0	0.0	0.0	-	-	-	-	-	-	-	-	-	-	-	-	-	-	-	-	-	-	-	-	-	-	-	-	-	-	-	-	-	-	-	-	-	-	-	-	-	-	-	-	-	-	-	-	-
42	19	0.0	0.0	0.0	-	-	-	-	-	-	-	-	-	-	-	-	-	-	-	-	-	-	-	-	-	-	-	-	-	-	-	-	-	-	-	-	-	-	-	-	-	-	-	-	-	-	-	-	-
42	20	0.0	0.0	0.0	-	-	-	-	-	-	-	-	-	-	-	-	-	-	-	-	-	-	-	-	-	-	-	-	-	-	-	-	-	-	-	-	-	-	-	-	-	-	-	-	-	-	-	-	-
42	21	0.0	0.0	0.0	-	-	-	-	-	-	-	-	-	-	-	-	-	-	-	-	-	-	-	-	-	-	-	-	-	-	-	-	-	-	-	-	-	-	-	-	-	-	-	-	-	-	-	-	-
42	22	0.0	0.0	0.0	-	-	-	-	-	-	-	-	-	-	-	-	-	-	-	-	-	-	-	-	-	-	-	-	-	-	-	-	-	-	-	-	-	-	-	-	-	-	-	-	-	-	-	-	-
42	23	0.0	0.0	0.0	-	-	-	-	-	-	-	-	-	-	-	-	-	-	-	-	-	-	-	-	-	-	-	-	-	-	-	-	-	-	-	-	-	-	-	-	-	-	-	-	-	-	-	-	-
43	0	0.0	0.0	0.0	-	-	-	-	-	-	-	-	-	-	-	-	-	-	-	-	-	-	-	-	-	-	-	-	-	-	-	-	-	-	-	-	-	-	-	-	-	-	-	-	-	-	-	-	-
43	1	0.0	0.0	0.0	-	-	-	-	-	-	-	-	-	-	-	-	-	-	-	-	-	-	-	-	-	-	-	-	-	-	-	-	-	-	-	-	-	-	-	-	-	-	-	-	-	-	-	-	-
43	2	0.0	0.0	0.0	-	-	-	-	-	-	-	-	-	-	-	-	-	-	-	-	-	-	-	-	-	-	-	-	-	-	-	-	-	-	-	-	-	-	-	-	-	-	-	-	-	-	-	-	-
43	3	0.0	0.0	0.0	-	-	-	-	-	-	-	-	-	-	-	-	-	-	-	-	-	-	-	-	-	-	-	-	-	-	-	-	-	-	-	-	-	-	-	-	-	-	-	-	-	-	-	-	-
43	4	0.0	0.0	0.0	-	-	-	-	-	-	-	-	-	-	-	-	-	-	-	-	-	-	-	-	-	-	-	-	-	-	-	-	-	-	-	-	-	-	-	-	-	-	-	-	-	-	-	-	-
43	5	0.0	0.0	0.0	-	-	-	-	-	-	-	-	-	-	-	-	-	-	-	-	-	-	-	-	-	-	-	-	-	-	-	-	-	-	-	-	-	-	-	-	-	-	-	-	-	-	-	-	-
43	6	0.0	0.0	0.0	-	-	-	-	-	-	-	-	-	-	-	-	-	-	-	-	-	-	-	-	-	-	-	-	-	-	-	-	-	-	-	-	-	-	-	-	-	-	-	-	-	-	-	-	-
43	7	90.0	2.0	0.0	2.21	114.81	0.25	0.2549	0.4951	19331	0.7553	0.7463	0.7373	0.7284	0.7194	0.7104	0.752	0.7937	0.8353	0.8769	0.9186	0.9349	0.9511	0.9674	0.9837	1.0	0.9948	0.9896	0.9844	0.9792	0.9741	0.9492	0.9243	0.8994	0.8746	0.8497	0.8611	0.8726	0.8841	0.8956	0.907	0.9145	0.922	0.9294	0.9369	0.9444	0.9364	0.9284	0.9205
43	8	1020.0	49.0	97.0	10.72	126.68	0.2599	0.2678	0.4723	14550	0.7295	0.723	0.7164	0.7099	0.7033	0.6968	0.741	0.7852	0.8295	0.8737	0.9179	0.9343	0.9507	0.9672	0.9836	1.0	0.9958	0.9917	0.9875	0.9834	0.9792	0.9555	0.9318	0.9081	0.8844	0.8608	0.8755	0.8902	0.905	0.9197	0.9344	0.9439	0.9535	0.963	0.9725	0.982	0.975	0.968	0.9611
43	9	1820.0	97.0	357.0	17.94	139.7	0.2782	0.2891	0.4327	10093	0.6499	0.6476	0.6453	0.643	0.6407	0.6384	0.6844	0.7304	0.7764	0.8224	0.8684	0.8846	0.9007	0.9169	0.933	0.9491	0.9471	0.9451	0.9431	0.941	0.939	0.9186	0.8981	0.8777	0.8573	0.8368	0.8566	0.8763	0.896	0.9158	0.9355	0.9484	0.9613	0.9742	0.9871	1.0	0.9953	0.9907	0.986
43	10	3300.0	158.0	327.0	23.35	154.13	0.2881	0.3005	0.4113	8673	0.5953	0.5955	0.5957	0.5959	0.5961	0.5963	0.6428	0.6892	0.7357	0.7822	0.8286	0.8445	0.8604	0.8762	0.8921	0.908	0.9072	0.9065	0.9058	0.9051	0.9044	0.8862	0.8679	0.8497	0.8314	0.8132	0.8357	0.8582	0.8807	0.9032	0.9258	0.9406	0.9555	0.9703	0.9852	1.0	0.9968	0.9937	0.9905
43	11	4300.0	197.0	265.0	26.42	169.79	0.3025	0.3153	0.3822	7262	0.5306	0.5334	0.5362	0.5389	0.5417	0.5445	0.5908	0.6371	0.6834	0.7297	0.7759	0.7918	0.8077	0.8236	0.8395	0.8554	0.8565	0.8575	0.8586	0.8596	0.8607	0.8451	0.8295	0.814	0.7984	0.7829	0.8087	0.8346	0.8605	0.8864	0.9123	0.9298	0.9474	0.9649	0.9825	1.0	0.999	0.998	0.9969
43	12	3210.0	158.0	548.0	26.78	186.05	0.2879	0.3003	0.4118	8696	0.5963	0.5965	0.5966	0.5968	0.5969	0.5971	0.6436	0.69	0.7365	0.783	0.8294	0.8453	0.8612	0.877	0.8929	0.9088	0.908	0.9073	0.9066	0.9058	0.9051	0.8868	0.8685	0.8502	0.8319	0.8137	0.8361	0.8586	0.881	0.9035	0.926	0.9408	0.9556	0.9704	0.9852	1.0	0.9968	0.9936	0.9904
43	13	2180.0	107.0	638.0	24.38	201.95	0.282	0.2932	0.4248	9506	0.6342	0.6325	0.6309	0.6292	0.6275	0.6259	0.6719	0.7179	0.7639	0.8099	0.8558	0.872	0.8881	0.9043	0.9204	0.9365	0.9349	0.9333	0.9317	0.9301	0.9285	0.9087	0.8889	0.8691	0.8494	0.8296	0.8501	0.8707	0.8912	0.9117	0.9323	0.9458	0.9594	0.9729	0.9865	1.0	0.9958	0.9917	0.9875
43	14	1650.0	83.0	674.0	19.52	216.72	0.2763	0.2865	0.4372	10448	0.6656	0.6625	0.6593	0.6562	0.6531	0.65	0.6957	0.7414	0.7871	0.8328	0.8784	0.8948	0.9111	0.9274	0.9437	0.96	0.9577	0.9553	0.9529	0.9506	0.9482	0.9272	0.9062	0.8851	0.8641	0.8431	0.862	0.881	0.8999	0.9188	0.9378	0.9502	0.9627	0.9751	0.9876	1.0	0.995	0.99	0.985
43	15	1780.0	96.0	454.0	12.72	230.1	0.2761	0.2869	0.4369	10446	0.6593	0.6566	0.6538	0.6511	0.6484	0.6457	0.6916	0.7376	0.7835	0.8295	0.8755	0.8916	0.9078	0.924	0.9402	0.9564	0.9541	0.9518	0.9496	0.9473	0.945	0.9242	0.9034	0.8826	0.8618	0.841	0.8602	0.8795	0.8987	0.918	0.9372	0.9498	0.9623	0.9749	0.9874	1.0	0.9951	0.9901	0.9852
43	16	1110.0	59.0	205.0	4.5	242.23	0.26	0.2678	0.4721	14533	0.7297	0.7231	0.7165	0.71	0.7034	0.6969	0.7411	0.7853	0.8295	0.8737	0.9179	0.9343	0.9507	0.9671	0.9836	1.0	0.9958	0.9917	0.9875	0.9834	0.9792	0.9555	0.9318	0.9081	0.8844	0.8607	0.8755	0.8902	0.9049	0.9196	0.9344	0.9439	0.9534	0.9629	0.9725	0.982	0.975	0.968	0.961
43	17	270.0	9.0	0.0	-	-	-	-	-	-	-	-	-	-	-	-	-	-	-	-	-	-	-	-	-	-	-	-	-	-	-	-	-	-	-	-	-	-	-	-	-	-	-	-	-	-	-	-	-
43	18	0.0	0.0	0.0	-	-	-	-	-	-	-	-	-	-	-	-	-	-	-	-	-	-	-	-	-	-	-	-	-	-	-	-	-	-	-	-	-	-	-	-	-	-	-	-	-	-	-	-	-
43	19	0.0	0.0	0.0	-	-	-	-	-	-	-	-	-	-	-	-	-	-	-	-	-	-	-	-	-	-	-	-	-	-	-	-	-	-	-	-	-	-	-	-	-	-	-	-	-	-	-	-	-
43	20	0.0	0.0	0.0	-	-	-	-	-	-	-	-	-	-	-	-	-	-	-	-	-	-	-	-	-	-	-	-	-	-	-	-	-	-	-	-	-	-	-	-	-	-	-	-	-	-	-	-	-
43	21	0.0	0.0	0.0	-	-	-	-	-	-	-	-	-	-	-	-	-	-	-	-	-	-	-	-	-	-	-	-	-	-	-	-	-	-	-	-	-	-	-	-	-	-	-	-	-	-	-	-	-
43	22	0.0	0.0	0.0	-	-	-	-	-	-	-	-	-	-	-	-	-	-	-	-	-	-	-	-	-	-	-	-	-	-	-	-	-	-	-	-	-	-	-	-	-	-	-	-	-	-	-	-	-
43	23	0.0	0.0	0.0	-	-	-	-	-	-	-	-	-	-	-	-	-	-	-	-	-	-	-	-	-	-	-	-	-	-	-	-	-	-	-	-	-	-	-	-	-	-	-	-	-	-	-	-	-
44	0	0.0	0.0	0.0	-	-	-	-	-	-	-	-	-	-	-	-	-	-	-	-	-	-	-	-	-	-	-	-	-	-	-	-	-	-	-	-	-	-	-	-	-	-	-	-	-	-	-	-	-
44	1	0.0	0.0	0.0	-	-	-	-	-	-	-	-	-	-	-	-	-	-	-	-	-	-	-	-	-	-	-	-	-	-	-	-	-	-	-	-	-	-	-	-	-	-	-	-	-	-	-	-	-
44	2	0.0	0.0	0.0	-	-	-	-	-	-	-	-	-	-	-	-	-	-	-	-	-	-	-	-	-	-	-	-	-	-	-	-	-	-	-	-	-	-	-	-	-	-	-	-	-	-	-	-	-
44	3	0.0	0.0	0.0	-	-	-	-	-	-	-	-	-	-	-	-	-	-	-	-	-	-	-	-	-	-	-	-	-	-	-	-	-	-	-	-	-	-	-	-	-	-	-	-	-	-	-	-	-
44	4	0.0	0.0	0.0	-	-	-	-	-	-	-	-	-	-	-	-	-	-	-	-	-	-	-	-	-	-	-	-	-	-	-	-	-	-	-	-	-	-	-	-	-	-	-	-	-	-	-	-	-
44	5	0.0	0.0	0.0	-	-	-	-	-	-	-	-	-	-	-	-	-	-	-	-	-	-	-	-	-	-	-	-	-	-	-	-	-	-	-	-	-	-	-	-	-	-	-	-	-	-	-	-	-
44	6	0.0	0.0	0.0	-	-	-	-	-	-	-	-	-	-	-	-	-	-	-	-	-	-	-	-	-	-	-	-	-	-	-	-	-	-	-	-	-	-	-	-	-	-	-	-	-	-	-	-	-
44	7	90.0	2.0	0.0	2.47	114.61	0.25	0.2549	0.4951	19331	0.7553	0.7463	0.7373	0.7284	0.7194	0.7104	0.752	0.7937	0.8353	0.8769	0.9186	0.9349	0.9511	0.9674	0.9837	1.0	0.9948	0.9896	0.9844	0.9792	0.9741	0.9492	0.9243	0.8994	0.8746	0.8497	0.8611	0.8726	0.8841	0.8956	0.907	0.9145	0.922	0.9294	0.9369	0.9444	0.9364	0.9284	0.9205
44	8	1400.0	41.0	0.0	10.99	126.5	0.2565	0.2634	0.4801	15909	0.7381	0.7308	0.7234	0.7161	0.7087	0.7014	0.7448	0.7881	0.8315	0.8749	0.9182	0.9346	0.9509	0.9673	0.9836	1.0	0.9955	0.991	0.9865	0.9819	0.9774	0.9533	0.9292	0.9051	0.881	0.857	0.8706	0.8842	0.8978	0.9114	0.925	0.9339	0.9427	0.9515	0.9603	0.9691	0.9617	0.9544	0.9471
44	9	3350.0	93.0	0.0	18.22	139.55	0.27	0.2809	0.4491	11591	0.6766	0.6733	0.67	0.6667	0.6633	0.66	0.7062	0.7525	0.7987	0.8449	0.8911	0.9072	0.9232	0.9393	0.9554	0.9714	0.9687	0.9659	0.9631	0.9603	0.9575	0.936	0.9144	0.8929	0.8713	0.8498	0.8681	0.8864	0.9047	0.9231	0.9414	0.9531	0.9648	0.9766	0.9883	1.0	0.9944	0.9888	0.9832
44	10	3950.0	141.0	26.0	23.65	154.02	0.2858	0.2988	0.4154	8929	0.5958	0.5962	0.5966	0.5969	0.5973	0.5977	0.6445	0.6913	0.7382	0.785	0.8319	0.8475	0.8632	0.8789	0.8946	0.9103	0.9095	0.9086	0.9078	0.907	0.9062	0.8879	0.8696	0.8512	0.8329	0.8146	0.8371	0.8595	0.882	0.9044	0.9269	0.9415	0.9561	0.9707	0.9854	1.0	0.9966	0.9933	0.9899
44	11	7060.0	185.0	12.0	26.74	169.75	0.3005	0.3165	0.383	7375	0.4935	0.4988	0.504	0.5093	0.5145	0.5197	0.5678	0.6159	0.6639	0.712	0.7601	0.7751	0.79	0.805	0.82	0.835	0.8365	0.8381	0.8397	0.8412	0.8428	0.8285	0.8142	0.8	0.7857	0.7714	0.7991	0.8267	0.8543	0.882	0.9096	0.9277	0.9458	0.9638	0.9819	1.0	0.9993	0.9985	0.9978
44	12	6460.0	227.0	121.0	27.1	186.07	0.3211	0.3334	0.3455	6043	0.4444	0.4501	0.4557	0.4613	0.4669	0.4725	0.5173	0.5621	0.6069	0.6517	0.6965	0.7126	0.7288	0.745	0.7611	0.7773	0.7807	0.7841	0.7876	0.791	0.7944	0.7825	0.7705	0.7585	0.7466	0.7346	0.7645	0.7944	0.8243	0.8542	0.8841	0.9052	0.9264	0.9475	0.9687	0.9898	0.9918	0.9939	0.9959
44	13	3450.0	169.0	505.0	24.69	202.03	0.2896	0.3022	0.4082	8495	0.588	0.5885	0.5891	0.5896	0.5901	0.5906	0.6371	0.6836	0.73	0.7765	0.823	0.8389	0.8547	0.8706	0.8864	0.9023	0.9017	0.9012	0.9007	0.9002	0.8997	0.8817	0.8638	0.8458	0.8279	0.8099	0.8328	0.8557	0.8786	0.9015	0.9244	0.9395	0.9546	0.9697	0.9849	1.0	0.9971	0.9941	0.9912
44	14	1680.0	84.0	677.0	19.82	216.86	0.2765	0.2868	0.4367	10408	0.6641	0.661	0.658	0.655	0.6519	0.6489	0.6946	0.7403	0.786	0.8318	0.8775	0.8938	0.9101	0.9264	0.9427	0.959	0.9567	0.9543	0.952	0.9497	0.9473	0.9264	0.9054	0.8844	0.8634	0.8425	0.8615	0.8805	0.8995	0.9185	0.9376	0.95	0.9625	0.975	0.9875	1.0	0.995	0.9901	0.9851
44	15	1810.0	97.0	459.0	12.99	230.27	0.277	0.2878	0.4352	10294	0.656	0.6534	0.6508	0.6482	0.6456	0.643	0.689	0.7349	0.7809	0.8268	0.8728	0.889	0.9051	0.9213	0.9375	0.9537	0.9515	0.9493	0.9472	0.945	0.9428	0.9221	0.9015	0.8808	0.8601	0.8394	0.8589	0.8783	0.8977	0.9171	0.9365	0.9492	0.9619	0.9746	0.9873	1.0	0.9952	0.9904	0.9855
44	16	1150.0	61.0	214.0	4.75	242.42	0.2646	0.2734	0.4619	13061	0.7185	0.713	0.7075	0.7019	0.6964	0.6909	0.7362	0.7814	0.8267	0.872	0.9173	0.9338	0.9504	0.9669	0.9835	1.0	0.9963	0.9926	0.989	0.9853	0.9816	0.9585	0.9353	0.9121	0.889	0.8658	0.882	0.8982	0.9144	0.9306	0.9468	0.9573	0.9677	0.9782	0.9887	0.9992	0.9927	0.9862	0.9797
44	17	300.0	10.0	0.0	-	-	-	-	-	-	-	-	-	-	-	-	-	-	-	-	-	-	-	-	-	-	-	-	-	-	-	-	-	-	-	-	-	-	-	-	-	-	-	-	-	-	-	-	-
44	18	0.0	0.0	0.0	-	-	-	-	-	-	-	-	-	-	-	-	-	-	-	-	-	-	-	-	-	-	-	-	-	-	-	-	-	-	-	-	-	-	-	-	-	-	-	-	-	-	-	-	-
44	19	0.0	0.0	0.0	-	-	-	-	-	-	-	-	-	-	-	-	-	-	-	-	-	-	-	-	-	-	-	-	-	-	-	-	-	-	-	-	-	-	-	-	-	-	-	-	-	-	-	-	-
44	20	0.0	0.0	0.0	-	-	-	-	-	-	-	-	-	-	-	-	-	-	-	-	-	-	-	-	-	-	-	-	-	-	-	-	-	-	-	-	-	-	-	-	-	-	-	-	-	-	-	-	-
44	21	0.0	0.0	0.0	-	-	-	-	-	-	-	-	-	-	-	-	-	-	-	-	-	-	-	-	-	-	-	-	-	-	-	-	-	-	-	-	-	-	-	-	-	-	-	-	-	-	-	-	-
44	22	0.0	0.0	0.0	-	-	-	-	-	-	-	-	-	-	-	-	-	-	-	-	-	-	-	-	-	-	-	-	-	-	-	-	-	-	-	-	-	-	-	-	-	-	-	-	-	-	-	-	-
44	23	0.0	0.0	0.0	-	-	-	-	-	-	-	-	-	-	-	-	-	-	-	-	-	-	-	-	-	-	-	-	-	-	-	-	-	-	-	-	-	-	-	-	-	-	-	-	-	-	-	-	-
45	0	0.0	0.0	0.0	-	-	-	-	-	-	-	-	-	-	-	-	-	-	-	-	-	-	-	-	-	-	-	-	-	-	-	-	-	-	-	-	-	-	-	-	-	-	-	-	-	-	-	-	-
45	1	0.0	0.0	0.0	-	-	-	-	-	-	-	-	-	-	-	-	-	-	-	-	-	-	-	-	-	-	-	-	-	-	-	-	-	-	-	-	-	-	-	-	-	-	-	-	-	-	-	-	-
45	2	0.0	0.0	0.0	-	-	-	-	-	-	-	-	-	-	-	-	-	-	-	-	-	-	-	-	-	-	-	-	-	-	-	-	-	-	-	-	-	-	-	-	-	-	-	-	-	-	-	-	-
45	3	0.0	0.0	0.0	-	-	-	-	-	-	-	-	-	-	-	-	-	-	-	-	-	-	-	-	-	-	-	-	-	-	-	-	-	-	-	-	-	-	-	-	-	-	-	-	-	-	-	-	-
45	4	0.0	0.0	0.0	-	-	-	-	-	-	-	-	-	-	-	-	-	-	-	-	-	-	-	-	-	-	-	-	-	-	-	-	-	-	-	-	-	-	-	-	-	-	-	-	-	-	-	-	-
45	5	0.0	0.0	0.0	-	-	-	-	-	-	-	-	-	-	-	-	-	-	-	-	-	-	-	-	-	-	-	-	-	-	-	-	-	-	-	-	-	-	-	-	-	-	-	-	-	-	-	-	-
45	6	0.0	0.0	0.0	-	-	-	-	-	-	-	-	-	-	-	-	-	-	-	-	-	-	-	-	-	-	-	-	-	-	-	-	-	-	-	-	-	-	-	-	-	-	-	-	-	-	-	-	-
45	7	130.0	4.0	0.0	2.72	114.41	0.25	0.2549	0.4951	19331	0.7553	0.7463	0.7373	0.7284	0.7194	0.7104	0.752	0.7937	0.8353	0.8769	0.9186	0.9349	0.9511	0.9674	0.9837	1.0	0.9948	0.9896	0.9844	0.9792	0.9741	0.9492	0.9243	0.8994	0.8746	0.8497	0.8611	0.8726	0.8841	0.8956	0.907	0.9145	0.922	0.9294	0.9369	0.9444	0.9364	0.9284	0.9205
45	8	910.0	49.0	146.0	11.26	126.32	0.2585	0.2659	0.4756	15096	0.7338	0.7268	0.7199	0.7129	0.706	0.699	0.7428	0.7866	0.8304	0.8742	0.918	0.9344	0.9508	0.9672	0.9836	1.0	0.9957	0.9914	0.987	0.9827	0.9784	0.9545	0.9306	0.9067	0.8828	0.859	0.8732	0.8874	0.9016	0.9158	0.93	0.9392	0.9484	0.9576	0.9668	0.9759	0.9688	0.9617	0.9545
45	9	1830.0	98.0	397.0	18.52	139.4	0.2786	0.2896	0.4318	10024	0.648	0.6458	0.6436	0.6413	0.6391	0.6369	0.6829	0.7289	0.7749	0.8209	0.867	0.8831	0.8992	0.9154	0.9315	0.9477	0.9457	0.9437	0.9417	0.9397	0.9377	0.9174	0.897	0.8767	0.8563	0.836	0.8558	0.8756	0.8955	0.9153	0.9351	0.9481	0.9611	0.974	0.987	1.0	0.9954	0.9908	0.9862
45	10	2040.0	109.0	592.0	23.96	153.92	0.2805	0.2915	0.428	9733	0.6415	0.6396	0.6376	0.6356	0.6336	0.6316	0.6776	0.7236	0.7695	0.8155	0.8614	0.8776	0.8938	0.9099	0.9261	0.9422	0.9404	0.9387	0.9369	0.9351	0.9333	0.9132	0.8931	0.873	0.8529	0.8329	0.853	0.8732	0.8934	0.9135	0.9337	0.9469	0.9602	0.9735	0.9867	1.0	0.9956	0.9913	0.9869
45	11	1690.0	82.0	753.0	27.06	169.71	0.2762	0.2866	0.4372	10453	0.6639	0.6609	0.6579	0.6549	0.6519	0.6489	0.6946	0.7404	0.7862	0.8319	0.8777	0.894	0.9102	0.9265	0.9428	0.9591	0.9567	0.9544	0.9521	0.9497	0.9474	0.9264	0.9054	0.8845	0.8635	0.8425	0.8615	0.8806	0.8996	0.9186	0.9377	0.9501	0.9626	0.9751	0.9875	1.0	0.995	0.99	0.9851
45	12	1690.0	77.0	794.0	27.42	186.1	0.276	0.2864	0.4376	10488	0.6641	0.6611	0.6581	0.6551	0.6521	0.6491	0.6949	0.7407	0.7865	0.8322	0.878	0.8943	0.9106	0.9268	0.9431	0.9594	0.957	0.9547	0.9523	0.95	0.9476	0.9266	0.9056	0.8847	0.8637	0.8427	0.8617	0.8807	0.8997	0.9187	0.9378	0.9502	0.9627	0.9751	0.9876	1.0	0.995	0.99	0.985
45	13	1640.0	77.0	778.0	25.0	202.13	0.2751	0.2854	0.4395	10652	0.6686	0.6654	0.6622	0.659	0.6558	0.6526	0.6983	0.7441	0.7898	0.8356	0.8814	0.8976	0.9139	0.9302	0.9465	0.9628	0.9603	0.9579	0.9554	0.953	0.9505	0.9293	0.9082	0.887	0.8658	0.8447	0.8634	0.8822	0.901	0.9198	0.9386	0.9509	0.9631	0.9754	0.9877	1.0	0.9949	0.9898	0.9846
45	14	1510.0	76.0	711.0	20.11	217.0	0.2742	0.2842	0.4415	10835	0.6755	0.6719	0.6683	0.6648	0.6612	0.6576	0.7033	0.7489	0.7945	0.8401	0.8857	0.9021	0.9185	0.9348	0.9512	0.9676	0.965	0.9623	0.9597	0.9571	0.9545	0.9331	0.9117	0.8902	0.8688	0.8474	0.8658	0.8843	0.9027	0.9211	0.9396	0.9517	0.9637	0.9758	0.9879	1.0	0.9947	0.9895	0.9842
45	15	1490.0	81.0	531.0	13.27	230.45	0.2715	0.2813	0.4472	11371	0.686	0.682	0.678	0.674	0.67	0.666	0.7116	0.7573	0.8029	0.8485	0.8941	0.9105	0.9269	0.9433	0.9596	0.976	0.9731	0.9702	0.9673	0.9644	0.9616	0.9397	0.9178	0.896	0.8741	0.8522	0.8701	0.888	0.9059	0.9238	0.9417	0.9534	0.965	0.9767	0.9883	1.0	0.9944	0.9888	0.9832
45	16	1180.0	63.0	226.0	5.01	242.62	0.2651	0.274	0.4609	12919	0.7164	0.711	0.7056	0.7002	0.6948	0.6894	0.7348	0.7801	0.8255	0.8708	0.9162	0.9327	0.9493	0.9658	0.9823	0.9989	0.9952	0.9916	0.988	0.9844	0.9808	0.9577	0.9346	0.9115	0.8885	0.8654	0.8817	0.8981	0.9144	0.9308	0.9471	0.9577	0.9683	0.9788	0.9894	1.0	0.9936	0.9871	0.9807
45	17	330.0	11.0	0.0	-	-	-	-	-	-	-	-	-	-	-	-	-	-	-	-	-	-	-	-	-	-	-	-	-	-	-	-	-	-	-	-	-	-	-	-	-	-	-	-	-	-	-	-	-
45	18	0.0	0.0	0.0	-	-	-	-	-	-	-	-	-	-	-	-	-	-	-	-	-	-	-	-	-	-	-	-	-	-	-	-	-	-	-	-	-	-	-	-	-	-	-	-	-	-	-	-	-
45	19	0.0	0.0	0.0	-	-	-	-	-	-	-	-	-	-	-	-	-	-	-	-	-	-	-	-	-	-	-	-	-	-	-	-	-	-	-	-	-	-	-	-	-	-	-	-	-	-	-	-	-
45	20	0.0	0.0	0.0	-	-	-	-	-	-	-	-	-	-	-	-	-	-	-	-	-	-	-	-	-	-	-	-	-	-	-	-	-	-	-	-	-	-	-	-	-	-	-	-	-	-	-	-	-
45	21	0.0	0.0	0.0	-	-	-	-	-	-	-	-	-	-	-	-	-	-	-	-	-	-	-	-	-	-	-	-	-	-	-	-	-	-	-	-	-	-	-	-	-	-	-	-	-	-	-	-	-
45	22	0.0	0.0	0.0	-	-	-	-	-	-	-	-	-	-	-	-	-	-	-	-	-	-	-	-	-	-	-	-	-	-	-	-	-	-	-	-	-	-	-	-	-	-	-	-	-	-	-	-	-
45	23	0.0	0.0	0.0	-	-	-	-	-	-	-	-	-	-	-	-	-	-	-	-	-	-	-	-	-	-	-	-	-	-	-	-	-	-	-	-	-	-	-	-	-	-	-	-	-	-	-	-	-
46	0	0.0	0.0	0.0	-	-	-	-	-	-	-	-	-	-	-	-	-	-	-	-	-	-	-	-	-	-	-	-	-	-	-	-	-	-	-	-	-	-	-	-	-	-	-	-	-	-	-	-	-
46	1	0.0	0.0	0.0	-	-	-	-	-	-	-	-	-	-	-	-	-	-	-	-	-	-	-	-	-	-	-	-	-	-	-	-	-	-	-	-	-	-	-	-	-	-	-	-	-	-	-	-	-
46	2	0.0	0.0	0.0	-	-	-	-	-	-	-	-	-	-	-	-	-	-	-	-	-	-	-	-	-	-	-	-	-	-	-	-	-	-	-	-	-	-	-	-	-	-	-	-	-	-	-	-	-
46	3	0.0	0.0	0.0	-	-	-	-	-	-	-	-	-	-	-	-	-	-	-	-	-	-	-	-	-	-	-	-	-	-	-	-	-	-	-	-	-	-	-	-	-	-	-	-	-	-	-	-	-
46	4	0.0	0.0	0.0	-	-	-	-	-	-	-	-	-	-	-	-	-	-	-	-	-	-	-	-	-	-	-	-	-	-	-	-	-	-	-	-	-	-	-	-	-	-	-	-	-	-	-	-	-
46	5	0.0	0.0	0.0	-	-	-	-	-	-	-	-	-	-	-	-	-	-	-	-	-	-	-	-	-	-	-	-	-	-	-	-	-	-	-	-	-	-	-	-	-	-	-	-	-	-	-	-	-
46	6	0.0	0.0	0.0	-	-	-	-	-	-	-	-	-	-	-	-	-	-	-	-	-	-	-	-	-	-	-	-	-	-	-	-	-	-	-	-	-	-	-	-	-	-	-	-	-	-	-	-	-
46	7	150.0	4.0	0.0	2.99	114.21	0.25	0.2549	0.4951	19331	0.7553	0.7463	0.7373	0.7284	0.7194	0.7104	0.752	0.7937	0.8353	0.8769	0.9186	0.9349	0.9511	0.9674	0.9837	1.0	0.9948	0.9896	0.9844	0.9792	0.9741	0.9492	0.9243	0.8994	0.8746	0.8497	0.8611	0.8726	0.8841	0.8956	0.907	0.9145	0.922	0.9294	0.9369	0.9444	0.9364	0.9284	0.9205
46	8	950.0	51.0	156.0	11.54	126.14	0.2591	0.2667	0.4742	14859	0.7322	0.7254	0.7186	0.7118	0.705	0.6982	0.7421	0.7861	0.83	0.874	0.9179	0.9344	0.9508	0.9672	0.9836	1.0	0.9957	0.9915	0.9872	0.983	0.9787	0.9549	0.9311	0.9073	0.8835	0.8597	0.8741	0.8885	0.9029	0.9173	0.9317	0.941	0.9503	0.9596	0.969	0.9783	0.9712	0.9641	0.9571
46	9	1870.0	100.0	403.0	18.82	139.25	0.279	0.2901	0.431	9956	0.6461	0.644	0.6418	0.6397	0.6376	0.6354	0.6814	0.7275	0.7735	0.8195	0.8655	0.8816	0.8978	0.9139	0.9301	0.9462	0.9443	0.9423	0.9404	0.9385	0.9365	0.9162	0.896	0.8757	0.8554	0.8351	0.8551	0.875	0.8949	0.9148	0.9348	0.9478	0.9609	0.9739	0.987	1.0	0.9955	0.9909	0.9864
46	10	2090.0	111.0	589.0	24.28	153.81	0.2814	0.2925	0.4262	9596	0.6373	0.6355	0.6337	0.6319	0.6301	0.6283	0.6743	0.7203	0.7663	0.8122	0.8582	0.8744	0.8905	0.9067	0.9228	0.939	0.9373	0.9356	0.9339	0.9322	0.9305	0.9106	0.8907	0.8708	0.8509	0.831	0.8513	0.8717	0.8921	0.9125	0.9329	0.9463	0.9597	0.9732	0.9866	1.0	0.9958	0.9915	0.9873
46	11	1730.0	85.0	747.0	27.39	169.67	0.2767	0.2872	0.4362	10362	0.6609	0.6581	0.6552	0.6523	0.6495	0.6466	0.6924	0.7382	0.7841	0.8299	0.8757	0.8919	0.9082	0.9244	0.9407	0.957	0.9547	0.9524	0.9501	0.9479	0.9456	0.9247	0.9039	0.883	0.8622	0.8413	0.8605	0.8797	0.8988	0.918	0.9372	0.9497	0.9623	0.9749	0.9874	1.0	0.9951	0.9902	0.9853
46	12	1740.0	80.0	787.0	27.75	186.13	0.2768	0.2874	0.4358	10340	0.6596	0.6568	0.654	0.6512	0.6484	0.6456	0.6915	0.7373	0.7831	0.829	0.8748	0.891	0.9073	0.9235	0.9398	0.956	0.9538	0.9515	0.9493	0.947	0.9448	0.924	0.9032	0.8824	0.8616	0.8408	0.86	0.8792	0.8985	0.9177	0.937	0.9496	0.9622	0.9748	0.9874	1.0	0.9951	0.9902	0.9854
46	13	1680.0	79.0	773.0	25.32	202.23	0.2757	0.2862	0.4381	10534	0.6649	0.6619	0.6588	0.6558	0.6528	0.6497	0.6955	0.7413	0.7871	0.8329	0.8787	0.895	0.9113	0.9275	0.9438	0.9601	0.9577	0.9553	0.9529	0.9506	0.9482	0.9272	0.9062	0.8851	0.8641	0.8431	0.8621	0.881	0.9	0.919	0.9379	0.9504	0.9628	0.9752	0.9876	1.0	0.995	0.9899	0.9849
46	14	2990.0	151.0	469.0	20.41	217.15	0.285	0.2972	0.4178	9060	0.6106	0.6101	0.6096	0.6092	0.6087	0.6082	0.6546	0.701	0.7474	0.7938	0.8403	0.8562	0.8721	0.888	0.9039	0.9198	0.9187	0.9176	0.9165	0.9154	0.9143	0.8955	0.8766	0.8577	0.8389	0.82	0.8417	0.8635	0.8852	0.9069	0.9287	0.9429	0.9572	0.9715	0.9857	1.0	0.9964	0.9928	0.9892
46	15	1690.0	92.0	453.0	13.55	230.63	0.2752	0.2858	0.439	10615	0.6645	0.6615	0.6586	0.6556	0.6526	0.6497	0.6956	0.7415	0.7874	0.8333	0.8792	0.8954	0.9116	0.9278	0.944	0.9602	0.9578	0.9555	0.9531	0.9507	0.9483	0.9273	0.9063	0.8852	0.8642	0.8432	0.8622	0.8812	0.9002	0.9191	0.9381	0.9505	0.9629	0.9753	0.9876	1.0	0.9949	0.9899	0.9848
46	16	1100.0	61.0	243.0	5.27	242.82	0.2641	0.2727	0.4631	13218	0.7202	0.7145	0.7088	0.7031	0.6974	0.6918	0.7369	0.782	0.8271	0.8722	0.9173	0.9339	0.9504	0.9669	0.9835	1.0	0.9963	0.9925	0.9888	0.985	0.9813	0.958	0.9348	0.9116	0.8883	0.8651	0.8811	0.8971	0.913	0.929	0.945	0.9554	0.9657	0.9761	0.9865	0.9968	0.9903	0.9837	0.9771
46	17	360.0	11.0	0.0	-	-	-	-	-	-	-	-	-	-	-	-	-	-	-	-	-	-	-	-	-	-	-	-	-	-	-	-	-	-	-	-	-	-	-	-	-	-	-	-	-	-	-	-	-
46	18	0.0	0.0	0.0	-	-	-	-	-	-	-	-	-	-	-	-	-	-	-	-	-	-	-	-	-	-	-	-	-	-	-	-	-	-	-	-	-	-	-	-	-	-	-	-	-	-	-	-	-
46	19	0.0	0.0	0.0	-	-	-	-	-	-	-	-	-	-	-	-	-	-	-	-	-	-	-	-	-	-	-	-	-	-	-	-	-	-	-	-	-	-	-	-	-	-	-	-	-	-	-	-	-
46	20	0.0	0.0	0.0	-	-	-	-	-	-	-	-	-	-	-	-	-	-	-	-	-	-	-	-	-	-	-	-	-	-	-	-	-	-	-	-	-	-	-	-	-	-	-	-	-	-	-	-	-
46	21	0.0	0.0	0.0	-	-	-	-	-	-	-	-	-	-	-	-	-	-	-	-	-	-	-	-	-	-	-	-	-	-	-	-	-	-	-	-	-	-	-	-	-	-	-	-	-	-	-	-	-
46	22	0.0	0.0	0.0	-	-	-	-	-	-	-	-	-	-	-	-	-	-	-	-	-	-	-	-	-	-	-	-	-	-	-	-	-	-	-	-	-	-	-	-	-	-	-	-	-	-	-	-	-
46	23	0.0	0.0	0.0	-	-	-	-	-	-	-	-	-	-	-	-	-	-	-	-	-	-	-	-	-	-	-	-	-	-	-	-	-	-	-	-	-	-	-	-	-	-	-	-	-	-	-	-	-
47	0	0.0	0.0	0.0	-	-	-	-	-	-	-	-	-	-	-	-	-	-	-	-	-	-	-	-	-	-	-	-	-	-	-	-	-	-	-	-	-	-	-	-	-	-	-	-	-	-	-	-	-
47	1	0.0	0.0	0.0	-	-	-	-	-	-	-	-	-	-	-	-	-	-	-	-	-	-	-	-	-	-	-	-	-	-	-	-	-	-	-	-	-	-	-	-	-	-	-	-	-	-	-	-	-
47	2	0.0	0.0	0.0	-	-	-	-	-	-	-	-	-	-	-	-	-	-	-	-	-	-	-	-	-	-	-	-	-	-	-	-	-	-	-	-	-	-	-	-	-	-	-	-	-	-	-	-	-
47	3	0.0	0.0	0.0	-	-	-	-	-	-	-	-	-	-	-	-	-	-	-	-	-	-	-	-	-	-	-	-	-	-	-	-	-	-	-	-	-	-	-	-	-	-	-	-	-	-	-	-	-
47	4	0.0	0.0	0.0	-	-	-	-	-	-	-	-	-	-	-	-	-	-	-	-	-	-	-	-	-	-	-	-	-	-	-	-	-	-	-	-	-	-	-	-	-	-	-	-	-	-	-	-	-
47	5	0.0	0.0	0.0	-	-	-	-	-	-	-	-	-	-	-	-	-	-	-	-	-	-	-	-	-	-	-	-	-	-	-	-	-	-	-	-	-	-	-	-	-	-	-	-	-	-	-	-	-
47	6	0.0	0.0	0.0	-	-	-	-	-	-	-	-	-	-	-	-	-	-	-	-	-	-	-	-	-	-	-	-	-	-	-	-	-	-	-	-	-	-	-	-	-	-	-	-	-	-	-	-	-
47	7	170.0	5.0	0.0	3.25	114.01	0.25	0.2549	0.4951	19331	0.7553	0.7463	0.7373	0.7284	0.7194	0.7104	0.752	0.7937	0.8353	0.8769	0.9186	0.9349	0.9511	0.9674	0.9837	1.0	0.9948	0.9896	0.9844	0.9792	0.9741	0.9492	0.9243	0.8994	0.8746	0.8497	0.8611	0.8726	0.8841	0.8956	0.907	0.9145	0.922	0.9294	0.9369	0.9444	0.9364	0.9284	0.9205
47	8	990.0	53.0	166.0	11.82	125.96	0.2597	0.2675	0.4728	14630	0.7304	0.7238	0.7172	0.7105	0.7039	0.6973	0.7414	0.7855	0.8296	0.8738	0.9179	0.9343	0.9507	0.9672	0.9836	1.0	0.9958	0.9916	0.9874	0.9832	0.979	0.9553	0.9316	0.9079	0.8841	0.8604	0.875	0.8896	0.9043	0.9189	0.9335	0.943	0.9524	0.9619	0.9713	0.9808	0.9738	0.9668	0.9598
47	9	1900.0	101.0	410.0	19.12	139.11	0.2793	0.2904	0.4303	9910	0.6448	0.6427	0.6406	0.6385	0.6365	0.6344	0.6804	0.7264	0.7724	0.8184	0.8645	0.8806	0.8967	0.9129	0.929	0.9451	0.9432	0.9413	0.9394	0.9375	0.9356	0.9154	0.8952	0.875	0.8548	0.8345	0.8545	0.8745	0.8945	0.9145	0.9345	0.9476	0.9607	0.9738	0.9869	1.0	0.9955	0.991	0.9865
47	10	2090.0	110.0	602.0	24.6	153.71	0.2814	0.2925	0.4261	9596	0.6369	0.6351	0.6333	0.6316	0.6298	0.628	0.674	0.72	0.766	0.812	0.858	0.8741	0.8903	0.9064	0.9226	0.9387	0.937	0.9353	0.9336	0.932	0.9303	0.9104	0.8905	0.8706	0.8507	0.8308	0.8512	0.8716	0.892	0.9124	0.9328	0.9463	0.9597	0.9731	0.9866	1.0	0.9958	0.9915	0.9873
47	11	1730.0	84.0	759.0	27.72	169.63	0.2767	0.2872	0.4361	10362	0.6609	0.6581	0.6552	0.6523	0.6495	0.6466	0.6924	0.7382	0.784	0.8298	0.8756	0.8919	0.9081	0.9244	0.9407	0.9569	0.9546	0.9524	0.9501	0.9478	0.9456	0.9247	0.9038	0.883	0.8621	0.8413	0.8605	0.8796	0.8988	0.918	0.9372	0.9497	0.9623	0.9749	0.9874	1.0	0.9951	0.9902	0.9853
47	12	1750.0	80.0	791.0	28.08	186.17	0.2769	0.2875	0.4356	10323	0.6592	0.6564	0.6537	0.6509	0.6481	0.6453	0.6912	0.737	0.7828	0.8287	0.8745	0.8907	0.907	0.9232	0.9395	0.9557	0.9535	0.9512	0.949	0.9468	0.9445	0.9237	0.903	0.8822	0.8614	0.8406	0.8598	0.8791	0.8984	0.9176	0.9369	0.9495	0.9621	0.9748	0.9874	1.0	0.9951	0.9903	0.9854
47	13	1710.0	80.0	775.0	25.64	202.33	0.2765	0.2871	0.4364	10390	0.6609	0.658	0.6552	0.6523	0.6495	0.6466	0.6925	0.7383	0.7841	0.83	0.8758	0.892	0.9083	0.9245	0.9408	0.957	0.9547	0.9525	0.9502	0.9479	0.9456	0.9248	0.9039	0.8831	0.8622	0.8413	0.8605	0.8797	0.8989	0.9181	0.9372	0.9498	0.9623	0.9749	0.9874	1.0	0.9951	0.9902	0.9852
47	14	1700.0	84.0	696.0	20.71	217.31	0.2764	0.2868	0.4369	10419	0.6632	0.6602	0.6572	0.6543	0.6513	0.6483	0.6941	0.7399	0.7856	0.8314	0.8772	0.8934	0.9097	0.926	0.9423	0.9585	0.9562	0.9539	0.9516	0.9493	0.9469	0.926	0.905	0.8841	0.8632	0.8422	0.8613	0.8803	0.8994	0.9185	0.9375	0.95	0.9625	0.975	0.9875	1.0	0.995	0.9901	0.9851
47	15	1550.0	84.0	534.0	13.83	230.82	0.2724	0.2822	0.4454	11192	0.6825	0.6787	0.6748	0.671	0.6671	0.6633	0.7089	0.7545	0.8002	0.8458	0.8914	0.9078	0.9241	0.9405	0.9569	0.9732	0.9704	0.9677	0.9649	0.9621	0.9593	0.9375	0.9158	0.8941	0.8724	0.8507	0.8687	0.8868	0.9049	0.9229	0.941	0.9528	0.9646	0.9764	0.9882	1.0	0.9945	0.989	0.9835
47	16	910.0	50.0	108.0	5.53	243.03	0.2575	0.2646	0.4779	15501	0.7367	0.7294	0.7222	0.715	0.7078	0.7005	0.744	0.7875	0.831	0.8745	0.918	0.9344	0.9508	0.9672	0.9836	1.0	0.9956	0.9911	0.9867	0.9823	0.9778	0.9538	0.9298	0.9058	0.8818	0.8577	0.8716	0.8854	0.8993	0.9131	0.927	0.9359	0.9449	0.9539	0.9628	0.9718	0.9646	0.9573	0.9501
47	17	220.0	6.0	0.0	-	-	-	-	-	-	-	-	-	-	-	-	-	-	-	-	-	-	-	-	-	-	-	-	-	-	-	-	-	-	-	-	-	-	-	-	-	-	-	-	-	-	-	-	-
47	18	0.0	0.0	0.0	-	-	-	-	-	-	-	-	-	-	-	-	-	-	-	-	-	-	-	-	-	-	-	-	-	-	-	-	-	-	-	-	-	-	-	-	-	-	-	-	-	-	-	-	-
47	19	0.0	0.0	0.0	-	-	-	-	-	-	-	-	-	-	-	-	-	-	-	-	-	-	-	-	-	-	-	-	-	-	-	-	-	-	-	-	-	-	-	-	-	-	-	-	-	-	-	-	-
47	20	0.0	0.0	0.0	-	-	-	-	-	-	-	-	-	-	-	-	-	-	-	-	-	-	-	-	-	-	-	-	-	-	-	-	-	-	-	-	-	-	-	-	-	-	-	-	-	-	-	-	-
47	21	0.0	0.0	0.0	-	-	-	-	-	-	-	-	-	-	-	-	-	-	-	-	-	-	-	-	-	-	-	-	-	-	-	-	-	-	-	-	-	-	-	-	-	-	-	-	-	-	-	-	-
47	22	0.0	0.0	0.0	-	-	-	-	-	-	-	-	-	-	-	-	-	-	-	-	-	-	-	-	-	-	-	-	-	-	-	-	-	-	-	-	-	-	-	-	-	-	-	-	-	-	-	-	-
47	23	0.0	0.0	0.0	-	-	-	-	-	-	-	-	-	-	-	-	-	-	-	-	-	-	-	-	-	-	-	-	-	-	-	-	-	-	-	-	-	-	-	-	-	-	-	-	-	-	-	-	-
48	0	0.0	0.0	0.0	-	-	-	-	-	-	-	-	-	-	-	-	-	-	-	-	-	-	-	-	-	-	-	-	-	-	-	-	-	-	-	-	-	-	-	-	-	-	-	-	-	-	-	-	-
48	1	0.0	0.0	0.0	-	-	-	-	-	-	-	-	-	-	-	-	-	-	-	-	-	-	-	-	-	-	-	-	-	-	-	-	-	-	-	-	-	-	-	-	-	-	-	-	-	-	-	-	-
48	2	0.0	0.0	0.0	-	-	-	-	-	-	-	-	-	-	-	-	-	-	-	-	-	-	-	-	-	-	-	-	-	-	-	-	-	-	-	-	-	-	-	-	-	-	-	-	-	-	-	-	-
48	3	0.0	0.0	0.0	-	-	-	-	-	-	-	-	-	-	-	-	-	-	-	-	-	-	-	-	-	-	-	-	-	-	-	-	-	-	-	-	-	-	-	-	-	-	-	-	-	-	-	-	-
48	4	0.0	0.0	0.0	-	-	-	-	-	-	-	-	-	-	-	-	-	-	-	-	-	-	-	-	-	-	-	-	-	-	-	-	-	-	-	-	-	-	-	-	-	-	-	-	-	-	-	-	-
48	5	0.0	0.0	0.0	-	-	-	-	-	-	-	-	-	-	-	-	-	-	-	-	-	-	-	-	-	-	-	-	-	-	-	-	-	-	-	-	-	-	-	-	-	-	-	-	-	-	-	-	-
48	6	0.0	0.0	0.0	-	-	-	-	-	-	-	-	-	-	-	-	-	-	-	-	-	-	-	-	-	-	-	-	-	-	-	-	-	-	-	-	-	-	-	-	-	-	-	-	-	-	-	-	-
48	7	190.0	6.0	0.0	3.52	113.81	0.25	0.2549	0.4951	19331	0.7553	0.7463	0.7373	0.7284	0.7194	0.7104	0.752	0.7937	0.8353	0.8769	0.9186	0.9349	0.9511	0.9674	0.9837	1.0	0.9948	0.9896	0.9844	0.9792	0.9741	0.9492	0.9243	0.8994	0.8746	0.8497	0.8611	0.8726	0.8841	0.8956	0.907	0.9145	0.922	0.9294	0.9369	0.9444	0.9364	0.9284	0.9205
48	8	1020.0	55.0	175.0	12.11	125.78	0.2601	0.268	0.4719	14486	0.7293	0.7228	0.7162	0.7097	0.7032	0.6967	0.7409	0.7851	0.8294	0.8736	0.9179	0.9343	0.9507	0.9671	0.9836	1.0	0.9959	0.9917	0.9876	0.9834	0.9793	0.9556	0.9319	0.9082	0.8846	0.8609	0.8757	0.8904	0.9052	0.92	0.9347	0.9443	0.9538	0.9634	0.9729	0.9825	0.9755	0.9685	0.9616
48	9	1930.0	103.0	416.0	19.43	138.96	0.2797	0.2909	0.4294	9843	0.6423	0.6404	0.6384	0.6364	0.6345	0.6325	0.6785	0.7246	0.7706	0.8167	0.8627	0.8789	0.895	0.9111	0.9272	0.9433	0.9415	0.9396	0.9378	0.936	0.9341	0.914	0.8939	0.8737	0.8536	0.8335	0.8536	0.8737	0.8938	0.914	0.9341	0.9473	0.9604	0.9736	0.9868	1.0	0.9956	0.9911	0.9867
48	10	2110.0	111.0	608.0	24.93	153.61	0.2817	0.2929	0.4254	9548	0.6352	0.6335	0.6318	0.6301	0.6284	0.6267	0.6727	0.7187	0.7647	0.8107	0.8567	0.8729	0.889	0.9051	0.9213	0.9374	0.9358	0.9341	0.9325	0.9308	0.9292	0.9094	0.8895	0.8697	0.8499	0.8301	0.8506	0.8711	0.8915	0.912	0.9325	0.946	0.9595	0.973	0.9865	1.0	0.9958	0.9916	0.9874
48	11	1750.0	84.0	765.0	28.06	169.6	0.277	0.2875	0.4355	10312	0.6599	0.6571	0.6543	0.6514	0.6486	0.6458	0.6916	0.7374	0.7832	0.829	0.8748	0.891	0.9073	0.9235	0.9398	0.9561	0.9538	0.9516	0.9493	0.9471	0.9449	0.924	0.9032	0.8824	0.8616	0.8408	0.86	0.8792	0.8985	0.9177	0.9369	0.9495	0.9622	0.9748	0.9874	1.0	0.9951	0.9903	0.9854
48	12	1740.0	79.0	803.0	28.42	186.21	0.2768	0.2874	0.4358	10340	0.6599	0.6571	0.6542	0.6514	0.6486	0.6458	0.6916	0.7375	0.7833	0.8291	0.8749	0.8912	0.9074	0.9237	0.9399	0.9562	0.9539	0.9517	0.9494	0.9472	0.9449	0.9241	0.9033	0.8825	0.8617	0.8409	0.8601	0.8793	0.8985	0.9178	0.937	0.9496	0.9622	0.9748	0.9874	1.0	0.9951	0.9902	0.9854
48	13	1700.0	78.0	788.0	25.96	202.44	0.2762	0.2867	0.437	10447	0.6624	0.6594	0.6565	0.6536	0.6507	0.6478	0.6936	0.7394	0.7852	0.8311	0.8769	0.8931	0.9094	0.9256	0.9419	0.9581	0.9558	0.9535	0.9512	0.9489	0.9466	0.9257	0.9047	0.8838	0.8629	0.842	0.8611	0.8802	0.8993	0.9184	0.9375	0.95	0.9625	0.975	0.9875	1.0	0.995	0.9901	0.9851
48	14	1680.0	82.0	710.0	21.02	217.47	0.276	0.2864	0.4376	10488	0.6645	0.6615	0.6585	0.6554	0.6524	0.6494	0.6951	0.7409	0.7867	0.8324	0.8782	0.8945	0.9108	0.9271	0.9433	0.9596	0.9573	0.9549	0.9525	0.9502	0.9478	0.9268	0.9058	0.8848	0.8638	0.8428	0.8618	0.8808	0.8998	0.9188	0.9378	0.9502	0.9627	0.9751	0.9876	1.0	0.995	0.99	0.985
48	15	1560.0	84.0	547.0	14.11	231.01	0.2725	0.2825	0.445	11157	0.6816	0.6777	0.6739	0.6701	0.6663	0.6625	0.7082	0.7538	0.7994	0.8451	0.8907	0.9071	0.9234	0.9398	0.9561	0.9725	0.9697	0.967	0.9642	0.9614	0.9586	0.937	0.9153	0.8936	0.8719	0.8502	0.8684	0.8865	0.9046	0.9227	0.9408	0.9527	0.9645	0.9763	0.9882	1.0	0.9945	0.9891	0.9836
48	16	1330.0	70.0	239.0	5.8	243.25	0.2635	0.2721	0.4645	13381	0.7208	0.7151	0.7093	0.7036	0.6979	0.6921	0.7372	0.7823	0.8274	0.8724	0.9175	0.934	0.9505	0.967	0.9835	1.0	0.9962	0.9924	0.9886	0.9848	0.9811	0.9578	0.9345	0.9112	0.8879	0.8647	0.8805	0.8964	0.9123	0.9282	0.944	0.9543	0.9646	0.9748	0.9851	0.9953	0.9887	0.9821	0.9755
48	17	440.0	14.0	0.0	-	-	-	-	-	-	-	-	-	-	-	-	-	-	-	-	-	-	-	-	-	-	-	-	-	-	-	-	-	-	-	-	-	-	-	-	-	-	-	-	-	-	-	-	-
48	18	0.0	0.0	0.0	-	-	-	-	-	-	-	-	-	-	-	-	-	-	-	-	-	-	-	-	-	-	-	-	-	-	-	-	-	-	-	-	-	-	-	-	-	-	-	-	-	-	-	-	-
48	19	0.0	0.0	0.0	-	-	-	-	-	-	-	-	-	-	-	-	-	-	-	-	-	-	-	-	-	-	-	-	-	-	-	-	-	-	-	-	-	-	-	-	-	-	-	-	-	-	-	-	-
48	20	0.0	0.0	0.0	-	-	-	-	-	-	-	-	-	-	-	-	-	-	-	-	-	-	-	-	-	-	-	-	-	-	-	-	-	-	-	-	-	-	-	-	-	-	-	-	-	-	-	-	-
48	21	0.0	0.0	0.0	-	-	-	-	-	-	-	-	-	-	-	-	-	-	-	-	-	-	-	-	-	-	-	-	-	-	-	-	-	-	-	-	-	-	-	-	-	-	-	-	-	-	-	-	-
48	22	0.0	0.0	0.0	-	-	-	-	-	-	-	-	-	-	-	-	-	-	-	-	-	-	-	-	-	-	-	-	-	-	-	-	-	-	-	-	-	-	-	-	-	-	-	-	-	-	-	-	-
48	23	0.0	0.0	0.0	-	-	-	-	-	-	-	-	-	-	-	-	-	-	-	-	-	-	-	-	-	-	-	-	-	-	-	-	-	-	-	-	-	-	-	-	-	-	-	-	-	-	-	-	-
49	0	0.0	0.0	0.0	-	-	-	-	-	-	-	-	-	-	-	-	-	-	-	-	-	-	-	-	-	-	-	-	-	-	-	-	-	-	-	-	-	-	-	-	-	-	-	-	-	-	-	-	-
49	1	0.0	0.0	0.0	-	-	-	-	-	-	-	-	-	-	-	-	-	-	-	-	-	-	-	-	-	-	-	-	-	-	-	-	-	-	-	-	-	-	-	-	-	-	-	-	-	-	-	-	-
49	2	0.0	0.0	0.0	-	-	-	-	-	-	-	-	-	-	-	-	-	-	-	-	-	-	-	-	-	-	-	-	-	-	-	-	-	-	-	-	-	-	-	-	-	-	-	-	-	-	-	-	-
49	3	0.0	0.0	0.0	-	-	-	-	-	-	-	-	-	-	-	-	-	-	-	-	-	-	-	-	-	-	-	-	-	-	-	-	-	-	-	-	-	-	-	-	-	-	-	-	-	-	-	-	-
49	4	0.0	0.0	0.0	-	-	-	-	-	-	-	-	-	-	-	-	-	-	-	-	-	-	-	-	-	-	-	-	-	-	-	-	-	-	-	-	-	-	-	-	-	-	-	-	-	-	-	-	-
49	5	0.0	0.0	0.0	-	-	-	-	-	-	-	-	-	-	-	-	-	-	-	-	-	-	-	-	-	-	-	-	-	-	-	-	-	-	-	-	-	-	-	-	-	-	-	-	-	-	-	-	-
49	6	0.0	0.0	0.0	-	-	-	-	-	-	-	-	-	-	-	-	-	-	-	-	-	-	-	-	-	-	-	-	-	-	-	-	-	-	-	-	-	-	-	-	-	-	-	-	-	-	-	-	-
49	7	210.0	6.0	0.0	3.8	113.61	0.25	0.2549	0.4951	19331	0.7553	0.7463	0.7373	0.7284	0.7194	0.7104	0.752	0.7937	0.8353	0.8769	0.9186	0.9349	0.9511	0.9674	0.9837	1.0	0.9948	0.9896	0.9844	0.9792	0.9741	0.9492	0.9243	0.8994	0.8746	0.8497	0.8611	0.8726	0.8841	0.8956	0.907	0.9145	0.922	0.9294	0.9369	0.9444	0.9364	0.9284	0.9205
49	8	1060.0	57.0	185.0	12.4	125.6	0.261	0.269	0.47	14189	0.7271	0.7208	0.7145	0.7081	0.7018	0.6955	0.74	0.7844	0.8289	0.8733	0.9178	0.9342	0.9507	0.9671	0.9836	1.0	0.9959	0.9919	0.9878	0.9838	0.9797	0.9561	0.9326	0.909	0.8854	0.8618	0.8769	0.8919	0.907	0.922	0.9371	0.9468	0.9565	0.9663	0.976	0.9857	0.9788	0.972	0.9651
49	9	1960.0	105.0	423.0	19.74	138.81	0.2803	0.2915	0.4282	9753	0.6397	0.6378	0.636	0.6341	0.6323	0.6304	0.6765	0.7226	0.7686	0.8147	0.8607	0.8768	0.893	0.9091	0.9252	0.9413	0.9395	0.9377	0.936	0.9342	0.9324	0.9124	0.8924	0.8724	0.8523	0.8323	0.8526	0.8728	0.8931	0.9133	0.9336	0.9469	0.9601	0.9734	0.9867	1.0	0.9956	0.9913	0.9869
49	10	2130.0	111.0	614.0	25.25	153.51	0.2822	0.2934	0.4244	9477	0.6327	0.6311	0.6296	0.628	0.6264	0.6248	0.6708	0.7168	0.7629	0.8089	0.8549	0.871	0.8872	0.9033	0.9194	0.9355	0.9339	0.9324	0.9308	0.9292	0.9276	0.9079	0.8882	0.8684	0.8487	0.829	0.8496	0.8702	0.8908	0.9115	0.9321	0.9457	0.9592	0.9728	0.9864	1.0	0.9959	0.9918	0.9876
49	11	1770.0	84.0	767.0	28.4	169.56	0.2775	0.2881	0.4345	10223	0.6573	0.6546	0.6519	0.6492	0.6465	0.6438	0.6896	0.7354	0.7813	0.8271	0.8729	0.8892	0.9054	0.9217	0.9379	0.9541	0.952	0.9498	0.9476	0.9454	0.9432	0.9225	0.9018	0.8811	0.8604	0.8397	0.859	0.8784	0.8978	0.9171	0.9365	0.9492	0.9619	0.9746	0.9873	1.0	0.9952	0.9904	0.9856
49	12	1770.0	80.0	804.0	28.76	186.25	0.2771	0.2877	0.4351	10289	0.6586	0.6558	0.6531	0.6503	0.6475	0.6448	0.6906	0.7364	0.7823	0.8281	0.8739	0.8902	0.9064	0.9227	0.9389	0.9551	0.9529	0.9507	0.9485	0.9463	0.9441	0.9233	0.9026	0.8818	0.861	0.8403	0.8596	0.8789	0.8982	0.9175	0.9367	0.9494	0.962	0.9747	0.9873	1.0	0.9952	0.9903	0.9855
49	13	1710.0	78.0	792.0	26.29	202.55	0.2764	0.2869	0.4367	10413	0.6615	0.6587	0.6558	0.6529	0.65	0.6471	0.693	0.7388	0.7846	0.8305	0.8763	0.8925	0.9088	0.925	0.9413	0.9575	0.9552	0.9529	0.9506	0.9483	0.9461	0.9252	0.9043	0.8834	0.8625	0.8416	0.8608	0.8799	0.8991	0.9182	0.9373	0.9499	0.9624	0.9749	0.9875	1.0	0.9951	0.9901	0.9852
49	14	1700.0	83.0	714.0	21.32	217.63	0.2762	0.2866	0.4373	10453	0.664	0.661	0.658	0.655	0.652	0.649	0.6947	0.7405	0.7863	0.832	0.8778	0.8941	0.9103	0.9266	0.9429	0.9592	0.9568	0.9545	0.9522	0.9498	0.9475	0.9265	0.9055	0.8845	0.8636	0.8426	0.8616	0.8806	0.8996	0.9187	0.9377	0.9501	0.9626	0.9751	0.9875	1.0	0.995	0.99	0.985
49	15	1490.0	79.0	573.0	14.39	231.21	0.2717	0.2814	0.4469	11339	0.6863	0.6822	0.6782	0.6742	0.6701	0.6661	0.7117	0.7573	0.8029	0.8484	0.894	0.9104	0.9268	0.9432	0.9596	0.976	0.9731	0.9702	0.9673	0.9645	0.9616	0.9397	0.9178	0.896	0.8741	0.8522	0.8701	0.888	0.9059	0.9238	0.9417	0.9533	0.965	0.9767	0.9883	1.0	0.9944	0.9888	0.9832
49	16	1370.0	72.0	246.0	6.06	243.46	0.2638	0.2726	0.4637	13275	0.7193	0.7137	0.7081	0.7025	0.697	0.6914	0.7366	0.7818	0.8271	0.8723	0.9175	0.934	0.9505	0.967	0.9835	1.0	0.9963	0.9925	0.9888	0.9851	0.9813	0.9581	0.9349	0.9117	0.8885	0.8653	0.8813	0.8974	0.9134	0.9295	0.9455	0.9559	0.9662	0.9766	0.987	0.9973	0.9907	0.9842	0.9776
49	17	470.0	15.0	0.0	-	-	-	-	-	-	-	-	-	-	-	-	-	-	-	-	-	-	-	-	-	-	-	-	-	-	-	-	-	-	-	-	-	-	-	-	-	-	-	-	-	-	-	-	-
49	18	0.0	0.0	0.0	-	-	-	-	-	-	-	-	-	-	-	-	-	-	-	-	-	-	-	-	-	-	-	-	-	-	-	-	-	-	-	-	-	-	-	-	-	-	-	-	-	-	-	-	-
49	19	0.0	0.0	0.0	-	-	-	-	-	-	-	-	-	-	-	-	-	-	-	-	-	-	-	-	-	-	-	-	-	-	-	-	-	-	-	-	-	-	-	-	-	-	-	-	-	-	-	-	-
49	20	0.0	0.0	0.0	-	-	-	-	-	-	-	-	-	-	-	-	-	-	-	-	-	-	-	-	-	-	-	-	-	-	-	-	-	-	-	-	-	-	-	-	-	-	-	-	-	-	-	-	-
49	21	0.0	0.0	0.0	-	-	-	-	-	-	-	-	-	-	-	-	-	-	-	-	-	-	-	-	-	-	-	-	-	-	-	-	-	-	-	-	-	-	-	-	-	-	-	-	-	-	-	-	-
49	22	0.0	0.0	0.0	-	-	-	-	-	-	-	-	-	-	-	-	-	-	-	-	-	-	-	-	-	-	-	-	-	-	-	-	-	-	-	-	-	-	-	-	-	-	-	-	-	-	-	-	-
49	23	0.0	0.0	0.0	-	-	-	-	-	-	-	-	-	-	-	-	-	-	-	-	-	-	-	-	-	-	-	-	-	-	-	-	-	-	-	-	-	-	-	-	-	-	-	-	-	-	-	-	-
50	0	0.0	0.0	0.0	-	-	-	-	-	-	-	-	-	-	-	-	-	-	-	-	-	-	-	-	-	-	-	-	-	-	-	-	-	-	-	-	-	-	-	-	-	-	-	-	-	-	-	-	-
50	1	0.0	0.0	0.0	-	-	-	-	-	-	-	-	-	-	-	-	-	-	-	-	-	-	-	-	-	-	-	-	-	-	-	-	-	-	-	-	-	-	-	-	-	-	-	-	-	-	-	-	-
50	2	0.0	0.0	0.0	-	-	-	-	-	-	-	-	-	-	-	-	-	-	-	-	-	-	-	-	-	-	-	-	-	-	-	-	-	-	-	-	-	-	-	-	-	-	-	-	-	-	-	-	-
50	3	0.0	0.0	0.0	-	-	-	-	-	-	-	-	-	-	-	-	-	-	-	-	-	-	-	-	-	-	-	-	-	-	-	-	-	-	-	-	-	-	-	-	-	-	-	-	-	-	-	-	-
50	4	0.0	0.0	0.0	-	-	-	-	-	-	-	-	-	-	-	-	-	-	-	-	-	-	-	-	-	-	-	-	-	-	-	-	-	-	-	-	-	-	-	-	-	-	-	-	-	-	-	-	-
50	5	0.0	0.0	0.0	-	-	-	-	-	-	-	-	-	-	-	-	-	-	-	-	-	-	-	-	-	-	-	-	-	-	-	-	-	-	-	-	-	-	-	-	-	-	-	-	-	-	-	-	-
50	6	0.0	0.0	0.0	-	-	-	-	-	-	-	-	-	-	-	-	-	-	-	-	-	-	-	-	-	-	-	-	-	-	-	-	-	-	-	-	-	-	-	-	-	-	-	-	-	-	-	-	-
50	7	70.0	2.0	0.0	4.08	113.41	0.25	0.2549	0.4951	19331	0.7553	0.7463	0.7373	0.7284	0.7194	0.7104	0.752	0.7937	0.8353	0.8769	0.9186	0.9349	0.9511	0.9674	0.9837	1.0	0.9948	0.9896	0.9844	0.9792	0.9741	0.9492	0.9243	0.8994	0.8746	0.8497	0.8611	0.8726	0.8841	0.8956	0.907	0.9145	0.922	0.9294	0.9369	0.9444	0.9364	0.9284	0.9205
50	8	890.0	22.0	0.0	12.7	125.42	0.2518	0.2577	0.4905	18140	0.7489	0.7405	0.7322	0.7238	0.7154	0.7071	0.7494	0.7917	0.834	0.8763	0.9187	0.9349	0.9512	0.9675	0.9837	1.0	0.995	0.9901	0.9851	0.9802	0.9752	0.9506	0.926	0.9014	0.8768	0.8522	0.8645	0.8767	0.8889	0.9011	0.9134	0.9213	0.9292	0.9371	0.945	0.953	0.9452	0.9374	0.9296
50	9	2410.0	58.0	0.0	20.05	138.66	0.263	0.2719	0.4651	13483	0.7189	0.7134	0.7078	0.7023	0.6968	0.6913	0.7366	0.7819	0.8272	0.8725	0.9179	0.9343	0.9507	0.9671	0.9836	1.0	0.9962	0.9925	0.9887	0.9849	0.9812	0.958	0.9348	0.9115	0.8883	0.8651	0.8811	0.8972	0.9132	0.9292	0.9453	0.9555	0.9658	0.9761	0.9864	0.9967	0.9901	0.9835	0.9769
50	10	3900.0	90.0	0.0	25.59	153.42	0.272	0.2839	0.4441	11114	0.6579	0.6556	0.6533	0.6509	0.6486	0.6463	0.6929	0.7396	0.7862	0.8329	0.8795	0.8954	0.9112	0.927	0.9429	0.9587	0.9563	0.9539	0.9515	0.9491	0.9467	0.9259	0.905	0.8842	0.8633	0.8425	0.8618	0.881	0.9003	0.9195	0.9388	0.951	0.9633	0.9755	0.9878	1.0	0.9948	0.9896	0.9843
50	11	4990.0	112.0	0.0	28.74	169.53	0.275	0.2869	0.4381	10568	0.6482	0.6462	0.6442	0.6423	0.6403	0.6384	0.685	0.7315	0.7781	0.8247	0.8712	0.8871	0.903	0.9188	0.9347	0.9506	0.9484	0.9463	0.9442	0.9421	0.9399	0.9195	0.8991	0.8786	0.8582	0.8378	0.8576	0.8773	0.8971	0.9169	0.9366	0.9493	0.962	0.9746	0.9873	1.0	0.9951	0.9902	0.9854
50	12	5430.0	120.0	0.0	29.1	186.3	0.2918	0.3067	0.4014	8195	0.5461	0.549	0.5519	0.5547	0.5576	0.5604	0.6081	0.6558	0.7035	0.7513	0.799	0.8142	0.8294	0.8446	0.8598	0.875	0.8753	0.8755	0.8758	0.8761	0.8764	0.86	0.8436	0.8272	0.8108	0.7944	0.8194	0.8443	0.8693	0.8942	0.9192	0.9353	0.9515	0.9677	0.9838	1.0	0.9978	0.9956	0.9934
50	13	5470.0	223.0	149.0	26.62	202.67	0.3155	0.328	0.3565	6360	0.4721	0.4769	0.4816	0.4864	0.4911	0.4959	0.5413	0.5866	0.632	0.6773	0.7227	0.7388	0.7549	0.771	0.7871	0.8032	0.8058	0.8085	0.8112	0.8139	0.8166	0.8035	0.7903	0.7772	0.7641	0.751	0.7797	0.8084	0.8371	0.8658	0.8945	0.9145	0.9345	0.9546	0.9746	0.9946	0.9957	0.9968	0.9979
50	14	2950.0	149.0	542.0	21.63	217.8	0.2913	0.3035	0.4052	8319	0.5868	0.5873	0.5877	0.5881	0.5886	0.589	0.6352	0.6815	0.7277	0.7739	0.8202	0.8361	0.8521	0.8681	0.8841	0.9	0.8996	0.8992	0.8988	0.8983	0.8979	0.88	0.8622	0.8443	0.8264	0.8086	0.8315	0.8545	0.8775	0.9005	0.9234	0.9388	0.9541	0.9694	0.9847	1.0	0.9972	0.9944	0.9917
50	15	1530.0	81.0	569.0	14.67	231.41	0.2722	0.282	0.4458	11231	0.684	0.68	0.6761	0.6722	0.6683	0.6643	0.7099	0.7555	0.8011	0.8467	0.8923	0.9087	0.9251	0.9415	0.9578	0.9742	0.9714	0.9686	0.9658	0.9629	0.9601	0.9383	0.9165	0.8948	0.873	0.8512	0.8692	0.8872	0.9052	0.9232	0.9412	0.953	0.9647	0.9765	0.9882	1.0	0.9945	0.9889	0.9834
50	16	1400.0	74.0	252.0	6.32	243.69	0.2641	0.2729	0.463	13194	0.7188	0.7132	0.7077	0.7022	0.6966	0.6911	0.7364	0.7816	0.8269	0.8722	0.9175	0.934	0.9505	0.967	0.9835	1.0	0.9963	0.9926	0.9889	0.9852	0.9815	0.9583	0.9351	0.9119	0.8887	0.8655	0.8817	0.8978	0.9139	0.93	0.9462	0.9566	0.967	0.9774	0.9878	0.9983	0.9917	0.9852	0.9787
50	17	510.0	16.0	0.0	-	-	-	-	-	-	-	-	-	-	-	-	-	-	-	-	-	-	-	-	-	-	-	-	-	-	-	-	-	-	-	-	-	-	-	-	-	-	-	-	-	-	-	-	-
50	18	0.0	0.0	0.0	-	-	-	-	-	-	-	-	-	-	-	-	-	-	-	-	-	-	-	-	-	-	-	-	-	-	-	-	-	-	-	-	-	-	-	-	-	-	-	-	-	-	-	-	-
50	19	0.0	0.0	0.0	-	-	-	-	-	-	-	-	-	-	-	-	-	-	-	-	-	-	-	-	-	-	-	-	-	-	-	-	-	-	-	-	-	-	-	-	-	-	-	-	-	-	-	-	-
50	20	0.0	0.0	0.0	-	-	-	-	-	-	-	-	-	-	-	-	-	-	-	-	-	-	-	-	-	-	-	-	-	-	-	-	-	-	-	-	-	-	-	-	-	-	-	-	-	-	-	-	-
50	21	0.0	0.0	0.0	-	-	-	-	-	-	-	-	-	-	-	-	-	-	-	-	-	-	-	-	-	-	-	-	-	-	-	-	-	-	-	-	-	-	-	-	-	-	-	-	-	-	-	-	-
50	22	0.0	0.0	0.0	-	-	-	-	-	-	-	-	-	-	-	-	-	-	-	-	-	-	-	-	-	-	-	-	-	-	-	-	-	-	-	-	-	-	-	-	-	-	-	-	-	-	-	-	-
50	23	0.0	0.0	0.0	-	-	-	-	-	-	-	-	-	-	-	-	-	-	-	-	-	-	-	-	-	-	-	-	-	-	-	-	-	-	-	-	-	-	-	-	-	-	-	-	-	-	-	-	-
51	0	0.0	0.0	0.0	-	-	-	-	-	-	-	-	-	-	-	-	-	-	-	-	-	-	-	-	-	-	-	-	-	-	-	-	-	-	-	-	-	-	-	-	-	-	-	-	-	-	-	-	-
51	1	0.0	0.0	0.0	-	-	-	-	-	-	-	-	-	-	-	-	-	-	-	-	-	-	-	-	-	-	-	-	-	-	-	-	-	-	-	-	-	-	-	-	-	-	-	-	-	-	-	-	-
51	2	0.0	0.0	0.0	-	-	-	-	-	-	-	-	-	-	-	-	-	-	-	-	-	-	-	-	-	-	-	-	-	-	-	-	-	-	-	-	-	-	-	-	-	-	-	-	-	-	-	-	-
51	3	0.0	0.0	0.0	-	-	-	-	-	-	-	-	-	-	-	-	-	-	-	-	-	-	-	-	-	-	-	-	-	-	-	-	-	-	-	-	-	-	-	-	-	-	-	-	-	-	-	-	-
51	4	0.0	0.0	0.0	-	-	-	-	-	-	-	-	-	-	-	-	-	-	-	-	-	-	-	-	-	-	-	-	-	-	-	-	-	-	-	-	-	-	-	-	-	-	-	-	-	-	-	-	-
51	5	0.0	0.0	0.0	-	-	-	-	-	-	-	-	-	-	-	-	-	-	-	-	-	-	-	-	-	-	-	-	-	-	-	-	-	-	-	-	-	-	-	-	-	-	-	-	-	-	-	-	-
51	6	0.0	0.0	0.0	-	-	-	-	-	-	-	-	-	-	-	-	-	-	-	-	-	-	-	-	-	-	-	-	-	-	-	-	-	-	-	-	-	-	-	-	-	-	-	-	-	-	-	-	-
51	7	250.0	8.0	0.0	4.37	113.21	0.2778	0.2851	0.437	10367	0.6983	0.693	0.6878	0.6826	0.6773	0.6721	0.7163	0.7605	0.8047	0.8488	0.893	0.9101	0.9272	0.9443	0.9614	0.9785	0.9757	0.9728	0.97	0.9671	0.9643	0.9421	0.9199	0.8978	0.8756	0.8534	0.8708	0.8882	0.9056	0.923	0.9403	0.9523	0.9642	0.9761	0.9881	1.0	0.9947	0.9894	0.9841
51	8	840.0	47.0	155.0	13.0	125.24	0.2579	0.2651	0.477	15340	0.7354	0.7283	0.7212	0.7141	0.707	0.6999	0.7435	0.7871	0.8308	0.8744	0.918	0.9344	0.9508	0.9672	0.9836	1.0	0.9956	0.9912	0.9868	0.9824	0.9781	0.9541	0.9301	0.9062	0.8822	0.8583	0.8723	0.8863	0.9003	0.9143	0.9283	0.9373	0.9464	0.9554	0.9645	0.9736	0.9664	0.9592	0.9519
51	9	1780.0	96.0	469.0	20.37	138.52	0.278	0.2889	0.4331	10125	0.652	0.6496	0.6471	0.6447	0.6423	0.6399	0.6858	0.7318	0.7777	0.8236	0.8696	0.8858	0.9019	0.9181	0.9343	0.9505	0.9484	0.9463	0.9443	0.9422	0.9401	0.9196	0.8991	0.8786	0.8581	0.8376	0.8572	0.8769	0.8965	0.9161	0.9357	0.9486	0.9614	0.9743	0.9871	1.0	0.9953	0.9906	0.9859
51	10	2230.0	116.0	610.0	25.93	153.32	0.2843	0.2957	0.42	9182	0.6236	0.6224	0.6212	0.62	0.6188	0.6176	0.6636	0.7096	0.7556	0.8016	0.8477	0.8638	0.8799	0.896	0.9121	0.9282	0.9269	0.9256	0.9242	0.9229	0.9215	0.9022	0.8828	0.8635	0.8441	0.8248	0.8459	0.867	0.8881	0.9091	0.9302	0.9442	0.9581	0.9721	0.986	1.0	0.9962	0.9923	0.9885
51	11	3980.0	163.0	99.0	29.09	169.51	0.3057	0.3182	0.3761	7018	0.5212	0.5243	0.5273	0.5303	0.5334	0.5364	0.5824	0.6284	0.6743	0.7203	0.7663	0.7823	0.7984	0.8144	0.8305	0.8465	0.8479	0.8492	0.8506	0.852	0.8533	0.8382	0.8231	0.8079	0.7928	0.7776	0.804	0.8304	0.8568	0.8832	0.9096	0.9277	0.9458	0.9638	0.9819	1.0	0.9994	0.9988	0.9983
51	12	8580.0	219.0	13.0	29.45	186.36	0.3072	0.3231	0.3696	6870	0.4609	0.4673	0.4738	0.4803	0.4868	0.4933	0.5411	0.5889	0.6368	0.6846	0.7325	0.7475	0.7625	0.7774	0.7924	0.8074	0.8099	0.8123	0.8147	0.8172	0.8196	0.8067	0.7938	0.7809	0.768	0.755	0.7843	0.8135	0.8428	0.872	0.9013	0.9207	0.9401	0.9595	0.9789	0.9983	0.9986	0.999	0.9993
51	13	5240.0	229.0	265.0	26.95	202.79	0.309	0.3221	0.3688	6774	0.4968	0.5009	0.5051	0.5092	0.5134	0.5175	0.5637	0.6099	0.656	0.7022	0.7484	0.7643	0.7802	0.7961	0.812	0.8279	0.8299	0.8318	0.8338	0.8357	0.8377	0.8235	0.8093	0.7952	0.781	0.7668	0.7945	0.8221	0.8497	0.8773	0.905	0.9239	0.9428	0.9617	0.9807	0.9996	0.9997	0.9998	0.9998
51	14	5610.0	202.0	108.0	21.94	217.98	0.3176	0.3299	0.3525	6237	0.4639	0.4689	0.4738	0.4788	0.4838	0.4887	0.5338	0.5789	0.624	0.6691	0.7141	0.7303	0.7465	0.7626	0.7788	0.7949	0.7979	0.8008	0.8037	0.8066	0.8095	0.7968	0.784	0.7713	0.7585	0.7458	0.7748	0.8038	0.8329	0.8619	0.891	0.9114	0.9318	0.9522	0.9726	0.993	0.9944	0.9958	0.9972
51	15	4540.0	123.0	6.0	14.96	231.62	0.2739	0.2858	0.4403	10762	0.6517	0.6496	0.6475	0.6454	0.6433	0.6412	0.6878	0.7344	0.781	0.8276	0.8742	0.8901	0.9059	0.9218	0.9376	0.9535	0.9513	0.949	0.9468	0.9446	0.9424	0.9218	0.9012	0.8806	0.8601	0.8395	0.8591	0.8786	0.8982	0.9178	0.9374	0.9499	0.9624	0.975	0.9875	1.0	0.995	0.99	0.985
51	16	2110.0	58.0	0.0	6.59	243.92	0.261	0.27	0.469	14049	0.721	0.7153	0.7096	0.7039	0.6982	0.6925	0.7377	0.7828	0.828	0.8732	0.9183	0.9347	0.951	0.9673	0.9837	1.0	0.9961	0.9922	0.9883	0.9844	0.9805	0.9572	0.9338	0.9105	0.8872	0.8638	0.8795	0.8952	0.9108	0.9265	0.9422	0.9522	0.9622	0.9722	0.9822	0.9922	0.9854	0.9786	0.9719
51	17	170.0	4.0	0.0	-	-	-	-	-	-	-	-	-	-	-	-	-	-	-	-	-	-	-	-	-	-	-	-	-	-	-	-	-	-	-	-	-	-	-	-	-	-	-	-	-	-	-	-	-
51	18	0.0	0.0	0.0	-	-	-	-	-	-	-	-	-	-	-	-	-	-	-	-	-	-	-	-	-	-	-	-	-	-	-	-	-	-	-	-	-	-	-	-	-	-	-	-	-	-	-	-	-
51	19	0.0	0.0	0.0	-	-	-	-	-	-	-	-	-	-	-	-	-	-	-	-	-	-	-	-	-	-	-	-	-	-	-	-	-	-	-	-	-	-	-	-	-	-	-	-	-	-	-	-	-
51	20	0.0	0.0	0.0	-	-	-	-	-	-	-	-	-	-	-	-	-	-	-	-	-	-	-	-	-	-	-	-	-	-	-	-	-	-	-	-	-	-	-	-	-	-	-	-	-	-	-	-	-
51	21	0.0	0.0	0.0	-	-	-	-	-	-	-	-	-	-	-	-	-	-	-	-	-	-	-	-	-	-	-	-	-	-	-	-	-	-	-	-	-	-	-	-	-	-	-	-	-	-	-	-	-
51	22	0.0	0.0	0.0	-	-	-	-	-	-	-	-	-	-	-	-	-	-	-	-	-	-	-	-	-	-	-	-	-	-	-	-	-	-	-	-	-	-	-	-	-	-	-	-	-	-	-	-	-
51	23	0.0	0.0	0.0	-	-	-	-	-	-	-	-	-	-	-	-	-	-	-	-	-	-	-	-	-	-	-	-	-	-	-	-	-	-	-	-	-	-	-	-	-	-	-	-	-	-	-	-	-
52	0	0.0	0.0	0.0	-	-	-	-	-	-	-	-	-	-	-	-	-	-	-	-	-	-	-	-	-	-	-	-	-	-	-	-	-	-	-	-	-	-	-	-	-	-	-	-	-	-	-	-	-
52	1	0.0	0.0	0.0	-	-	-	-	-	-	-	-	-	-	-	-	-	-	-	-	-	-	-	-	-	-	-	-	-	-	-	-	-	-	-	-	-	-	-	-	-	-	-	-	-	-	-	-	-
52	2	0.0	0.0	0.0	-	-	-	-	-	-	-	-	-	-	-	-	-	-	-	-	-	-	-	-	-	-	-	-	-	-	-	-	-	-	-	-	-	-	-	-	-	-	-	-	-	-	-	-	-
52	3	0.0	0.0	0.0	-	-	-	-	-	-	-	-	-	-	-	-	-	-	-	-	-	-	-	-	-	-	-	-	-	-	-	-	-	-	-	-	-	-	-	-	-	-	-	-	-	-	-	-	-
52	4	0.0	0.0	0.0	-	-	-	-	-	-	-	-	-	-	-	-	-	-	-	-	-	-	-	-	-	-	-	-	-	-	-	-	-	-	-	-	-	-	-	-	-	-	-	-	-	-	-	-	-
52	5	0.0	0.0	0.0	-	-	-	-	-	-	-	-	-	-	-	-	-	-	-	-	-	-	-	-	-	-	-	-	-	-	-	-	-	-	-	-	-	-	-	-	-	-	-	-	-	-	-	-	-
52	6	0.0	0.0	0.0	-	-	-	-	-	-	-	-	-	-	-	-	-	-	-	-	-	-	-	-	-	-	-	-	-	-	-	-	-	-	-	-	-	-	-	-	-	-	-	-	-	-	-	-	-
52	7	230.0	7.0	0.0	4.66	113.01	0.25	0.2549	0.4951	19331	0.7553	0.7463	0.7373	0.7284	0.7194	0.7104	0.752	0.7937	0.8353	0.8769	0.9186	0.9349	0.9511	0.9674	0.9837	1.0	0.9948	0.9896	0.9844	0.9792	0.9741	0.9492	0.9243	0.8994	0.8746	0.8497	0.8611	0.8726	0.8841	0.8956	0.907	0.9145	0.922	0.9294	0.9369	0.9444	0.9364	0.9284	0.9205
52	8	1090.0	51.0	60.0	13.31	125.06	0.2665	0.2755	0.458	12557	0.7105	0.7053	0.7002	0.6951	0.69	0.6848	0.7302	0.7756	0.821	0.8664	0.9118	0.9283	0.9448	0.9613	0.9778	0.9943	0.9909	0.9874	0.9839	0.9804	0.977	0.9541	0.9313	0.9085	0.8856	0.8628	0.8794	0.8961	0.9127	0.9294	0.946	0.9568	0.9676	0.9784	0.9892	1.0	0.9937	0.9875	0.9812
52	9	3450.0	133.0	67.0	20.7	138.37	0.3031	0.3154	0.3815	7222	0.5369	0.5393	0.5416	0.5439	0.5463	0.5486	0.5945	0.6404	0.6863	0.7322	0.7781	0.7942	0.8103	0.8264	0.8425	0.8586	0.8596	0.8606	0.8615	0.8625	0.8635	0.8477	0.8319	0.8162	0.8004	0.7846	0.8102	0.8358	0.8614	0.887	0.9126	0.93	0.9475	0.965	0.9825	1.0	0.999	0.9979	0.9969
52	10	6230.0	162.0	22.0	26.27	153.23	0.3022	0.3168	0.381	7260	0.5069	0.5112	0.5154	0.5197	0.5239	0.5282	0.5754	0.6226	0.6699	0.7171	0.7643	0.7797	0.7951	0.8105	0.8259	0.8413	0.8428	0.8442	0.8456	0.8471	0.8485	0.8338	0.8191	0.8044	0.7896	0.7749	0.802	0.829	0.856	0.883	0.91	0.928	0.946	0.964	0.982	1.0	0.9993	0.9985	0.9978
52	11	8010.0	206.0	12.0	29.44	169.49	0.3048	0.3208	0.3744	7041	0.4733	0.4793	0.4854	0.4914	0.4974	0.5035	0.5514	0.5994	0.6474	0.6954	0.7434	0.7584	0.7734	0.7884	0.8034	0.8184	0.8205	0.8226	0.8247	0.8269	0.829	0.8156	0.8021	0.7887	0.7753	0.7618	0.7905	0.8192	0.8479	0.8766	0.9053	0.9243	0.9432	0.9621	0.9811	1.0	0.9999	0.9999	0.9998
52	12	8690.0	221.0	13.0	29.8	186.41	0.3077	0.3236	0.3688	6835	0.4585	0.465	0.4716	0.4782	0.4847	0.4913	0.5391	0.5869	0.6348	0.6826	0.7304	0.7454	0.7604	0.7753	0.7903	0.8053	0.8078	0.8103	0.8128	0.8153	0.8178	0.805	0.7922	0.7794	0.7665	0.7537	0.7831	0.8124	0.8418	0.8711	0.9005	0.92	0.9395	0.9589	0.9784	0.9979	0.9983	0.9988	0.9992
52	13	8270.0	212.0	13.0	27.28	202.92	0.306	0.3219	0.3722	6955	0.4675	0.4737	0.48	0.4862	0.4925	0.4987	0.5466	0.5946	0.6425	0.6904	0.7383	0.7533	0.7683	0.7833	0.7983	0.8133	0.8156	0.8179	0.8201	0.8224	0.8247	0.8115	0.7983	0.7851	0.7719	0.7587	0.7877	0.8167	0.8456	0.8746	0.9035	0.9227	0.9419	0.961	0.9802	0.9993	0.9995	0.9996	0.9997
52	14	5710.0	205.0	110.0	22.25	218.16	0.3182	0.3304	0.3514	6204	0.4606	0.4656	0.4707	0.4758	0.4809	0.486	0.531	0.5761	0.6212	0.6662	0.7113	0.7274	0.7436	0.7597	0.7759	0.792	0.795	0.798	0.801	0.804	0.807	0.7944	0.7818	0.7692	0.7565	0.7439	0.7731	0.8023	0.8315	0.8607	0.8899	0.9104	0.9309	0.9514	0.972	0.9925	0.994	0.9955	0.997
52	15	2910.0	68.0	0.0	15.25	231.83	0.2651	0.2751	0.4597	12799	0.7031	0.6986	0.694	0.6894	0.6848	0.6802	0.7261	0.7719	0.8178	0.8637	0.9095	0.9258	0.9421	0.9583	0.9746	0.9909	0.9875	0.9841	0.9807	0.9773	0.9739	0.9513	0.9287	0.9061	0.8835	0.8609	0.8779	0.8948	0.9118	0.9288	0.9458	0.9566	0.9675	0.9783	0.9892	1.0	0.9937	0.9875	0.9812
52	16	1320.0	32.0	0.0	6.86	244.15	0.256	0.2629	0.4811	16101	0.7386	0.7312	0.7238	0.7164	0.709	0.7017	0.745	0.7883	0.8317	0.875	0.9184	0.9347	0.951	0.9673	0.9837	1.0	0.9955	0.9909	0.9864	0.9818	0.9773	0.9531	0.929	0.9049	0.8808	0.8567	0.8702	0.8837	0.8973	0.9108	0.9244	0.9331	0.9418	0.9506	0.9593	0.968	0.9607	0.9533	0.9459
52	17	180.0	5.0	0.0	-	-	-	-	-	-	-	-	-	-	-	-	-	-	-	-	-	-	-	-	-	-	-	-	-	-	-	-	-	-	-	-	-	-	-	-	-	-	-	-	-	-	-	-	-
52	18	0.0	0.0	0.0	-	-	-	-	-	-	-	-	-	-	-	-	-	-	-	-	-	-	-	-	-	-	-	-	-	-	-	-	-	-	-	-	-	-	-	-	-	-	-	-	-	-	-	-	-
52	19	0.0	0.0	0.0	-	-	-	-	-	-	-	-	-	-	-	-	-	-	-	-	-	-	-	-	-	-	-	-	-	-	-	-	-	-	-	-	-	-	-	-	-	-	-	-	-	-	-	-	-
52	20	0.0	0.0	0.0	-	-	-	-	-	-	-	-	-	-	-	-	-	-	-	-	-	-	-	-	-	-	-	-	-	-	-	-	-	-	-	-	-	-	-	-	-	-	-	-	-	-	-	-	-
52	21	0.0	0.0	0.0	-	-	-	-	-	-	-	-	-	-	-	-	-	-	-	-	-	-	-	-	-	-	-	-	-	-	-	-	-	-	-	-	-	-	-	-	-	-	-	-	-	-	-	-	-
52	22	0.0	0.0	0.0	-	-	-	-	-	-	-	-	-	-	-	-	-	-	-	-	-	-	-	-	-	-	-	-	-	-	-	-	-	-	-	-	-	-	-	-	-	-	-	-	-	-	-	-	-
52	23	0.0	0.0	0.0	-	-	-	-	-	-	-	-	-	-	-	-	-	-	-	-	-	-	-	-	-	-	-	-	-	-	-	-	-	-	-	-	-	-	-	-	-	-	-	-	-	-	-	-	-
53	0	0.0	0.0	0.0	-	-	-	-	-	-	-	-	-	-	-	-	-	-	-	-	-	-	-	-	-	-	-	-	-	-	-	-	-	-	-	-	-	-	-	-	-	-	-	-	-	-	-	-	-
53	1	0.0	0.0	0.0	-	-	-	-	-	-	-	-	-	-	-	-	-	-	-	-	-	-	-	-	-	-	-	-	-	-	-	-	-	-	-	-	-	-	-	-	-	-	-	-	-	-	-	-	-
53	2	0.0	0.0	0.0	-	-	-	-	-	-	-	-	-	-	-	-	-	-	-	-	-	-	-	-	-	-	-	-	-	-	-	-	-	-	-	-	-	-	-	-	-	-	-	-	-	-	-	-	-
53	3	0.0	0.0	0.0	-	-	-	-	-	-	-	-	-	-	-	-	-	-	-	-	-	-	-	-	-	-	-	-	-	-	-	-	-	-	-	-	-	-	-	-	-	-	-	-	-	-	-	-	-
53	4	0.0	0.0	0.0	-	-	-	-	-	-	-	-	-	-	-	-	-	-	-	-	-	-	-	-	-	-	-	-	-	-	-	-	-	-	-	-	-	-	-	-	-	-	-	-	-	-	-	-	-
53	5	0.0	0.0	0.0	-	-	-	-	-	-	-	-	-	-	-	-	-	-	-	-	-	-	-	-	-	-	-	-	-	-	-	-	-	-	-	-	-	-	-	-	-	-	-	-	-	-	-	-	-
53	6	0.0	0.0	0.0	-	-	-	-	-	-	-	-	-	-	-	-	-	-	-	-	-	-	-	-	-	-	-	-	-	-	-	-	-	-	-	-	-	-	-	-	-	-	-	-	-	-	-	-	-
53	7	100.0	2.0	0.0	4.95	112.8	0.25	0.2549	0.4951	19331	0.7553	0.7463	0.7373	0.7284	0.7194	0.7104	0.752	0.7937	0.8353	0.8769	0.9186	0.9349	0.9511	0.9674	0.9837	1.0	0.9948	0.9896	0.9844	0.9792	0.9741	0.9492	0.9243	0.8994	0.8746	0.8497	0.8611	0.8726	0.8841	0.8956	0.907	0.9145	0.922	0.9294	0.9369	0.9444	0.9364	0.9284	0.9205
53	8	1710.0	47.0	0.0	13.62	124.88	0.259	0.2669	0.4741	14845	0.7295	0.723	0.7165	0.71	0.7034	0.6969	0.7412	0.7854	0.8297	0.874	0.9182	0.9346	0.9509	0.9673	0.9836	1.0	0.9958	0.9916	0.9874	0.9832	0.979	0.9553	0.9316	0.9079	0.8841	0.8604	0.8751	0.8898	0.9044	0.9191	0.9337	0.9432	0.9526	0.962	0.9714	0.9808	0.9738	0.9667	0.9597
53	9	3470.0	133.0	76.0	21.03	138.22	0.3033	0.3155	0.3812	7207	0.5365	0.5389	0.5412	0.5436	0.5459	0.5483	0.5942	0.64	0.6859	0.7318	0.7777	0.7938	0.8099	0.826	0.8421	0.8582	0.8592	0.8602	0.8612	0.8622	0.8631	0.8474	0.8316	0.8159	0.8001	0.7844	0.81	0.8356	0.8612	0.8868	0.9124	0.9299	0.9475	0.965	0.9825	1.0	0.999	0.998	0.997
53	10	4350.0	184.0	130.0	26.62	153.13	0.3088	0.3213	0.3698	6794	0.5066	0.5102	0.5138	0.5174	0.521	0.5246	0.5705	0.6163	0.6622	0.7081	0.754	0.77	0.7861	0.8022	0.8183	0.8343	0.8361	0.8379	0.8397	0.8415	0.8432	0.8287	0.8142	0.7997	0.7851	0.7706	0.7978	0.8249	0.8521	0.8793	0.9064	0.9251	0.9438	0.9626	0.9813	1.0	0.9999	0.9999	0.9998
53	11	5710.0	232.0	128.0	29.8	169.46	0.3156	0.3282	0.3562	6353	0.4703	0.4752	0.48	0.4849	0.4897	0.4946	0.54	0.5854	0.6308	0.6762	0.7215	0.7376	0.7537	0.7698	0.7858	0.8019	0.8046	0.8073	0.81	0.8127	0.8154	0.8024	0.7894	0.7763	0.7633	0.7502	0.779	0.8078	0.8366	0.8653	0.8941	0.9142	0.9342	0.9543	0.9744	0.9945	0.9956	0.9967	0.9978
53	12	6240.0	248.0	132.0	30.15	186.47	0.3181	0.3307	0.3512	6207	0.4549	0.4603	0.4658	0.4712	0.4766	0.482	0.5273	0.5726	0.6178	0.6631	0.7084	0.7244	0.7404	0.7565	0.7725	0.7885	0.7916	0.7947	0.7978	0.8009	0.804	0.7915	0.7791	0.7667	0.7543	0.7419	0.7713	0.8008	0.8302	0.8596	0.8891	0.9097	0.9303	0.9509	0.9716	0.9922	0.9937	0.9953	0.9969
53	13	5910.0	238.0	131.0	27.62	203.06	0.3175	0.33	0.3525	6242	0.4595	0.4648	0.47	0.4753	0.4805	0.4857	0.531	0.5763	0.6216	0.6668	0.7121	0.7282	0.7442	0.7603	0.7763	0.7924	0.7954	0.7983	0.8013	0.8043	0.8073	0.7947	0.7821	0.7695	0.7569	0.7443	0.7735	0.8028	0.832	0.8612	0.8905	0.9109	0.9314	0.9519	0.9723	0.9928	0.9943	0.9957	0.9971
53	14	4360.0	199.0	251.0	22.56	218.34	0.303	0.3159	0.3812	7221	0.5279	0.5309	0.5338	0.5367	0.5396	0.5425	0.5887	0.635	0.6813	0.7276	0.7738	0.7897	0.8056	0.8215	0.8374	0.8533	0.8545	0.8556	0.8567	0.8578	0.8589	0.8435	0.828	0.8126	0.7971	0.7816	0.8077	0.8337	0.8597	0.8857	0.9117	0.9294	0.947	0.9647	0.9823	1.0	0.9991	0.9981	0.9972
53	15	4740.0	128.0	7.0	15.53	232.05	0.2741	0.2861	0.4398	10720	0.6508	0.6488	0.6467	0.6447	0.6426	0.6406	0.6871	0.7337	0.7803	0.8269	0.8735	0.8894	0.9052	0.9211	0.9369	0.9528	0.9506	0.9484	0.9462	0.944	0.9418	0.9212	0.9007	0.8802	0.8596	0.8391	0.8587	0.8783	0.898	0.9176	0.9372	0.9498	0.9623	0.9749	0.9874	1.0	0.995	0.9901	0.9851
53	16	1990.0	79.0	28.0	7.12	244.39	0.2721	0.2821	0.4458	11236	0.6821	0.6783	0.6745	0.6707	0.6669	0.6631	0.7088	0.7544	0.8001	0.8458	0.8915	0.9078	0.9242	0.9405	0.9568	0.9732	0.9704	0.9676	0.9648	0.962	0.9592	0.9375	0.9158	0.8941	0.8723	0.8506	0.8687	0.8868	0.9049	0.923	0.9411	0.9529	0.9646	0.9764	0.9882	1.0	0.9945	0.989	0.9835
53	17	340.0	9.0	0.0	-	-	-	-	-	-	-	-	-	-	-	-	-	-	-	-	-	-	-	-	-	-	-	-	-	-	-	-	-	-	-	-	-	-	-	-	-	-	-	-	-	-	-	-	-
53	18	0.0	0.0	0.0	-	-	-	-	-	-	-	-	-	-	-	-	-	-	-	-	-	-	-	-	-	-	-	-	-	-	-	-	-	-	-	-	-	-	-	-	-	-	-	-	-	-	-	-	-
53	19	0.0	0.0	0.0	-	-	-	-	-	-	-	-	-	-	-	-	-	-	-	-	-	-	-	-	-	-	-	-	-	-	-	-	-	-	-	-	-	-	-	-	-	-	-	-	-	-	-	-	-
53	20	0.0	0.0	0.0	-	-	-	-	-	-	-	-	-	-	-	-	-	-	-	-	-	-	-	-	-	-	-	-	-	-	-	-	-	-	-	-	-	-	-	-	-	-	-	-	-	-	-	-	-
53	21	0.0	0.0	0.0	-	-	-	-	-	-	-	-	-	-	-	-	-	-	-	-	-	-	-	-	-	-	-	-	-	-	-	-	-	-	-	-	-	-	-	-	-	-	-	-	-	-	-	-	-
53	22	0.0	0.0	0.0	-	-	-	-	-	-	-	-	-	-	-	-	-	-	-	-	-	-	-	-	-	-	-	-	-	-	-	-	-	-	-	-	-	-	-	-	-	-	-	-	-	-	-	-	-
53	23	0.0	0.0	0.0	-	-	-	-	-	-	-	-	-	-	-	-	-	-	-	-	-	-	-	-	-	-	-	-	-	-	-	-	-	-	-	-	-	-	-	-	-	-	-	-	-	-	-	-	-
54	0	0.0	0.0	0.0	-	-	-	-	-	-	-	-	-	-	-	-	-	-	-	-	-	-	-	-	-	-	-	-	-	-	-	-	-	-	-	-	-	-	-	-	-	-	-	-	-	-	-	-	-
54	1	0.0	0.0	0.0	-	-	-	-	-	-	-	-	-	-	-	-	-	-	-	-	-	-	-	-	-	-	-	-	-	-	-	-	-	-	-	-	-	-	-	-	-	-	-	-	-	-	-	-	-
54	2	0.0	0.0	0.0	-	-	-	-	-	-	-	-	-	-	-	-	-	-	-	-	-	-	-	-	-	-	-	-	-	-	-	-	-	-	-	-	-	-	-	-	-	-	-	-	-	-	-	-	-
54	3	0.0	0.0	0.0	-	-	-	-	-	-	-	-	-	-	-	-	-	-	-	-	-	-	-	-	-	-	-	-	-	-	-	-	-	-	-	-	-	-	-	-	-	-	-	-	-	-	-	-	-
54	4	0.0	0.0	0.0	-	-	-	-	-	-	-	-	-	-	-	-	-	-	-	-	-	-	-	-	-	-	-	-	-	-	-	-	-	-	-	-	-	-	-	-	-	-	-	-	-	-	-	-	-
54	5	0.0	0.0	0.0	-	-	-	-	-	-	-	-	-	-	-	-	-	-	-	-	-	-	-	-	-	-	-	-	-	-	-	-	-	-	-	-	-	-	-	-	-	-	-	-	-	-	-	-	-
54	6	0.0	0.0	0.0	-	-	-	-	-	-	-	-	-	-	-	-	-	-	-	-	-	-	-	-	-	-	-	-	-	-	-	-	-	-	-	-	-	-	-	-	-	-	-	-	-	-	-	-	-
54	7	350.0	11.0	0.0	5.25	112.6	0.25	0.2549	0.4951	19331	0.7553	0.7463	0.7373	0.7284	0.7194	0.7104	0.752	0.7937	0.8353	0.8769	0.9186	0.9349	0.9511	0.9674	0.9837	1.0	0.9948	0.9896	0.9844	0.9792	0.9741	0.9492	0.9243	0.8994	0.8746	0.8497	0.8611	0.8726	0.8841	0.8956	0.907	0.9145	0.922	0.9294	0.9369	0.9444	0.9364	0.9284	0.9205
54	8	1500.0	77.0	157.0	13.93	124.7	0.2676	0.2771	0.4553	12244	0.7022	0.6975	0.6928	0.6881	0.6833	0.6786	0.7242	0.7697	0.8153	0.8609	0.9064	0.9228	0.9393	0.9557	0.9721	0.9885	0.9852	0.9819	0.9786	0.9753	0.972	0.9495	0.927	0.9045	0.882	0.8594	0.8765	0.8936	0.9106	0.9277	0.9448	0.9558	0.9669	0.9779	0.989	1.0	0.9939	0.9878	0.9817
54	9	2190.0	115.0	430.0	21.36	138.08	0.2834	0.295	0.4216	9294	0.6243	0.6231	0.6219	0.6208	0.6196	0.6184	0.6646	0.7107	0.7569	0.803	0.8491	0.8652	0.8813	0.8973	0.9134	0.9294	0.928	0.9266	0.9252	0.9239	0.9225	0.9031	0.8837	0.8643	0.8449	0.8255	0.8465	0.8676	0.8886	0.9097	0.9307	0.9446	0.9584	0.9723	0.9861	1.0	0.9961	0.9922	0.9883
54	10	1890.0	93.0	672.0	26.97	153.04	0.2791	0.2898	0.4311	9962	0.6502	0.6478	0.6454	0.643	0.6406	0.6382	0.684	0.7299	0.7757	0.8215	0.8674	0.8836	0.8998	0.9161	0.9323	0.9485	0.9465	0.9445	0.9425	0.9405	0.9385	0.9181	0.8977	0.8773	0.8569	0.8364	0.8562	0.8759	0.8956	0.9154	0.9351	0.9481	0.9611	0.974	0.987	1.0	0.9954	0.9908	0.9862
54	11	2070.0	95.0	738.0	30.16	169.45	0.2815	0.2925	0.4261	9586	0.6382	0.6363	0.6345	0.6326	0.6308	0.6289	0.6748	0.7208	0.7667	0.8126	0.8586	0.8747	0.8909	0.9071	0.9233	0.9394	0.9377	0.936	0.9343	0.9326	0.9309	0.911	0.891	0.8711	0.8512	0.8312	0.8516	0.8719	0.8922	0.9126	0.9329	0.9463	0.9598	0.9732	0.9866	1.0	0.9958	0.9915	0.9873
54	12	2730.0	126.0	667.0	30.5	186.54	0.2887	0.3006	0.4107	8619	0.6013	0.6011	0.6009	0.6007	0.6004	0.6002	0.6463	0.6925	0.7386	0.7847	0.8308	0.8469	0.8629	0.879	0.895	0.911	0.9103	0.9095	0.9087	0.9079	0.9071	0.8887	0.8702	0.8518	0.8333	0.8149	0.8371	0.8594	0.8816	0.9038	0.9261	0.9408	0.9556	0.9704	0.9852	1.0	0.9968	0.9936	0.9905
54	13	5840.0	235.0	145.0	27.96	203.19	0.317	0.3295	0.3535	6271	0.4631	0.4682	0.4733	0.4784	0.4835	0.4886	0.5339	0.5791	0.6244	0.6697	0.715	0.731	0.7471	0.7632	0.7793	0.7953	0.7982	0.8011	0.804	0.8069	0.8098	0.7971	0.7843	0.7716	0.7588	0.7461	0.7752	0.8043	0.8333	0.8624	0.8915	0.9119	0.9322	0.9526	0.9729	0.9933	0.9946	0.996	0.9973
54	14	4920.0	206.0	120.0	22.87	218.53	0.3126	0.325	0.3624	6540	0.4895	0.4936	0.4977	0.5019	0.506	0.5101	0.5556	0.6012	0.6467	0.6922	0.7377	0.7539	0.77	0.7861	0.8022	0.8184	0.8206	0.8229	0.8251	0.8274	0.8296	0.8158	0.802	0.7882	0.7744	0.7606	0.7885	0.8164	0.8443	0.8723	0.9002	0.9196	0.939	0.9584	0.9779	0.9973	0.9978	0.9984	0.9989
54	15	4160.0	158.0	68.0	15.82	232.27	0.2967	0.3092	0.3941	7771	0.5601	0.5617	0.5632	0.5648	0.5663	0.5679	0.6142	0.6604	0.7067	0.753	0.7992	0.8152	0.8311	0.847	0.863	0.8789	0.8792	0.8794	0.8797	0.88	0.8803	0.8635	0.8467	0.8299	0.8132	0.7964	0.8207	0.8451	0.8695	0.8938	0.9182	0.9345	0.9509	0.9673	0.9836	1.0	0.9981	0.9961	0.9942
54	16	1920.0	89.0	86.0	7.39	244.63	0.2752	0.2858	0.439	10615	0.6649	0.6619	0.6589	0.6559	0.6529	0.65	0.6958	0.7417	0.7876	0.8335	0.8793	0.8956	0.9118	0.928	0.9442	0.9605	0.9581	0.9557	0.9533	0.9509	0.9485	0.9275	0.9064	0.8854	0.8644	0.8433	0.8623	0.8813	0.9002	0.9192	0.9382	0.9505	0.9629	0.9753	0.9876	1.0	0.9949	0.9899	0.9848
54	17	560.0	16.0	0.0	-	-	-	-	-	-	-	-	-	-	-	-	-	-	-	-	-	-	-	-	-	-	-	-	-	-	-	-	-	-	-	-	-	-	-	-	-	-	-	-	-	-	-	-	-
54	18	0.0	0.0	0.0	-	-	-	-	-	-	-	-	-	-	-	-	-	-	-	-	-	-	-	-	-	-	-	-	-	-	-	-	-	-	-	-	-	-	-	-	-	-	-	-	-	-	-	-	-
54	19	0.0	0.0	0.0	-	-	-	-	-	-	-	-	-	-	-	-	-	-	-	-	-	-	-	-	-	-	-	-	-	-	-	-	-	-	-	-	-	-	-	-	-	-	-	-	-	-	-	-	-
54	20	0.0	0.0	0.0	-	-	-	-	-	-	-	-	-	-	-	-	-	-	-	-	-	-	-	-	-	-	-	-	-	-	-	-	-	-	-	-	-	-	-	-	-	-	-	-	-	-	-	-	-
54	21	0.0	0.0	0.0	-	-	-	-	-	-	-	-	-	-	-	-	-	-	-	-	-	-	-	-	-	-	-	-	-	-	-	-	-	-	-	-	-	-	-	-	-	-	-	-	-	-	-	-	-
54	22	0.0	0.0	0.0	-	-	-	-	-	-	-	-	-	-	-	-	-	-	-	-	-	-	-	-	-	-	-	-	-	-	-	-	-	-	-	-	-	-	-	-	-	-	-	-	-	-	-	-	-
54	23	0.0	0.0	0.0	-	-	-	-	-	-	-	-	-	-	-	-	-	-	-	-	-	-	-	-	-	-	-	-	-	-	-	-	-	-	-	-	-	-	-	-	-	-	-	-	-	-	-	-	-
55	0	0.0	0.0	0.0	-	-	-	-	-	-	-	-	-	-	-	-	-	-	-	-	-	-	-	-	-	-	-	-	-	-	-	-	-	-	-	-	-	-	-	-	-	-	-	-	-	-	-	-	-
55	1	0.0	0.0	0.0	-	-	-	-	-	-	-	-	-	-	-	-	-	-	-	-	-	-	-	-	-	-	-	-	-	-	-	-	-	-	-	-	-	-	-	-	-	-	-	-	-	-	-	-	-
55	2	0.0	0.0	0.0	-	-	-	-	-	-	-	-	-	-	-	-	-	-	-	-	-	-	-	-	-	-	-	-	-	-	-	-	-	-	-	-	-	-	-	-	-	-	-	-	-	-	-	-	-
55	3	0.0	0.0	0.0	-	-	-	-	-	-	-	-	-	-	-	-	-	-	-	-	-	-	-	-	-	-	-	-	-	-	-	-	-	-	-	-	-	-	-	-	-	-	-	-	-	-	-	-	-
55	4	0.0	0.0	0.0	-	-	-	-	-	-	-	-	-	-	-	-	-	-	-	-	-	-	-	-	-	-	-	-	-	-	-	-	-	-	-	-	-	-	-	-	-	-	-	-	-	-	-	-	-
55	5	0.0	0.0	0.0	-	-	-	-	-	-	-	-	-	-	-	-	-	-	-	-	-	-	-	-	-	-	-	-	-	-	-	-	-	-	-	-	-	-	-	-	-	-	-	-	-	-	-	-	-
55	6	0.0	0.0	0.0	-	-	-	-	-	-	-	-	-	-	-	-	-	-	-	-	-	-	-	-	-	-	-	-	-	-	-	-	-	-	-	-	-	-	-	-	-	-	-	-	-	-	-	-	-
55	7	120.0	3.0	0.0	5.55	112.4	0.25	0.2549	0.4951	19331	0.7553	0.7463	0.7373	0.7284	0.7194	0.7104	0.752	0.7937	0.8353	0.8769	0.9186	0.9349	0.9511	0.9674	0.9837	1.0	0.9948	0.9896	0.9844	0.9792	0.9741	0.9492	0.9243	0.8994	0.8746	0.8497	0.8611	0.8726	0.8841	0.8956	0.907	0.9145	0.922	0.9294	0.9369	0.9444	0.9364	0.9284	0.9205
55	8	1110.0	27.0	0.0	14.25	124.52	0.2539	0.2599	0.4861	17153	0.7463	0.7382	0.7301	0.7219	0.7138	0.7057	0.7482	0.7907	0.8332	0.8757	0.9182	0.9346	0.9509	0.9673	0.9836	1.0	0.9952	0.9904	0.9855	0.9807	0.9759	0.9515	0.927	0.9025	0.8781	0.8536	0.8662	0.8789	0.8915	0.9041	0.9167	0.925	0.9332	0.9414	0.9496	0.9578	0.9502	0.9426	0.935
55	9	2720.0	64.0	0.0	21.7	137.94	0.2647	0.2746	0.4607	12911	0.7045	0.6999	0.6952	0.6906	0.6859	0.6813	0.7272	0.7731	0.819	0.8648	0.9107	0.927	0.9432	0.9595	0.9758	0.992	0.9886	0.9851	0.9817	0.9783	0.9748	0.9522	0.9295	0.9069	0.8842	0.8615	0.8785	0.8954	0.9123	0.9292	0.9461	0.9569	0.9677	0.9784	0.9892	1.0	0.9937	0.9874	0.981
55	10	4260.0	96.0	0.0	27.32	152.95	0.273	0.2849	0.4421	10926	0.6547	0.6525	0.6503	0.6481	0.6459	0.6437	0.6903	0.7369	0.7835	0.8302	0.8768	0.8926	0.9085	0.9243	0.9402	0.956	0.9537	0.9514	0.9491	0.9468	0.9445	0.9238	0.9031	0.8824	0.8616	0.8409	0.8604	0.8798	0.8992	0.9186	0.9381	0.9505	0.9628	0.9752	0.9876	1.0	0.9949	0.9898	0.9847
55	11	5360.0	118.0	0.0	30.52	169.43	0.291	0.3059	0.4031	8278	0.5504	0.5531	0.5558	0.5584	0.5611	0.5638	0.6115	0.6591	0.7068	0.7545	0.8022	0.8174	0.8326	0.8478	0.8631	0.8783	0.8785	0.8786	0.8788	0.879	0.8791	0.8626	0.846	0.8295	0.8129	0.7963	0.8211	0.8458	0.8705	0.8953	0.92	0.936	0.952	0.968	0.984	1.0	0.9977	0.9953	0.993
55	12	5800.0	127.0	0.0	30.86	186.61	0.294	0.3092	0.3968	7968	0.5341	0.5375	0.5409	0.5442	0.5476	0.551	0.5988	0.6466	0.6943	0.7421	0.7898	0.805	0.8202	0.8353	0.8505	0.8657	0.8662	0.8668	0.8674	0.868	0.8686	0.8527	0.8368	0.8209	0.805	0.7891	0.8147	0.8402	0.8658	0.8914	0.9169	0.9335	0.9502	0.9668	0.9834	1.0	0.9981	0.9963	0.9944
55	13	5520.0	121.0	0.0	28.3	203.34	0.2925	0.3075	0.4	8121	0.543	0.5459	0.5489	0.5519	0.5549	0.5579	0.6056	0.6533	0.701	0.7487	0.7964	0.8116	0.8268	0.842	0.8572	0.8724	0.8728	0.8731	0.8735	0.8738	0.8742	0.858	0.8417	0.8255	0.8092	0.793	0.8181	0.8432	0.8683	0.8934	0.9185	0.9348	0.9511	0.9674	0.9837	1.0	0.9979	0.9958	0.9937
55	14	4560.0	102.0	0.0	23.19	218.73	0.274	0.2859	0.4401	10744	0.6514	0.6494	0.6473	0.6452	0.6431	0.6411	0.6877	0.7343	0.7808	0.8274	0.874	0.8899	0.9057	0.9216	0.9375	0.9533	0.9511	0.9489	0.9467	0.9444	0.9422	0.9216	0.9011	0.8805	0.8599	0.8394	0.859	0.8786	0.8982	0.9178	0.9374	0.9499	0.9624	0.9749	0.9875	1.0	0.995	0.99	0.985
55	15	3090.0	72.0	0.0	16.11	232.5	0.266	0.2759	0.4581	12586	0.7008	0.6963	0.6918	0.6873	0.6828	0.6783	0.7241	0.77	0.8158	0.8617	0.9075	0.9238	0.9401	0.9563	0.9726	0.9889	0.9855	0.9822	0.9789	0.9755	0.9722	0.9497	0.9272	0.9047	0.8822	0.8597	0.8768	0.8939	0.911	0.9282	0.9453	0.9562	0.9672	0.9781	0.9891	1.0	0.9938	0.9876	0.9814
55	16	1460.0	36.0	0.0	7.66	244.88	0.257	0.2639	0.4791	15721	0.7377	0.7304	0.7231	0.7157	0.7084	0.7011	0.7445	0.7879	0.8313	0.8747	0.9181	0.9345	0.9509	0.9672	0.9836	1.0	0.9955	0.991	0.9865	0.9821	0.9776	0.9535	0.9294	0.9054	0.8813	0.8572	0.8709	0.8846	0.8983	0.912	0.9257	0.9346	0.9435	0.9523	0.9612	0.9701	0.9628	0.9555	0.9482
55	17	220.0	6.0	0.0	-	-	-	-	-	-	-	-	-	-	-	-	-	-	-	-	-	-	-	-	-	-	-	-	-	-	-	-	-	-	-	-	-	-	-	-	-	-	-	-	-	-	-	-	-
55	18	0.0	0.0	0.0	-	-	-	-	-	-	-	-	-	-	-	-	-	-	-	-	-	-	-	-	-	-	-	-	-	-	-	-	-	-	-	-	-	-	-	-	-	-	-	-	-	-	-	-	-
55	19	0.0	0.0	0.0	-	-	-	-	-	-	-	-	-	-	-	-	-	-	-	-	-	-	-	-	-	-	-	-	-	-	-	-	-	-	-	-	-	-	-	-	-	-	-	-	-	-	-	-	-
55	20	0.0	0.0	0.0	-	-	-	-	-	-	-	-	-	-	-	-	-	-	-	-	-	-	-	-	-	-	-	-	-	-	-	-	-	-	-	-	-	-	-	-	-	-	-	-	-	-	-	-	-
55	21	0.0	0.0	0.0	-	-	-	-	-	-	-	-	-	-	-	-	-	-	-	-	-	-	-	-	-	-	-	-	-	-	-	-	-	-	-	-	-	-	-	-	-	-	-	-	-	-	-	-	-
55	22	0.0	0.0	0.0	-	-	-	-	-	-	-	-	-	-	-	-	-	-	-	-	-	-	-	-	-	-	-	-	-	-	-	-	-	-	-	-	-	-	-	-	-	-	-	-	-	-	-	-	-
55	23	0.0	0.0	0.0	-	-	-	-	-	-	-	-	-	-	-	-	-	-	-	-	-	-	-	-	-	-	-	-	-	-	-	-	-	-	-	-	-	-	-	-	-	-	-	-	-	-	-	-	-
56	0	0.0	0.0	0.0	-	-	-	-	-	-	-	-	-	-	-	-	-	-	-	-	-	-	-	-	-	-	-	-	-	-	-	-	-	-	-	-	-	-	-	-	-	-	-	-	-	-	-	-	-
56	1	0.0	0.0	0.0	-	-	-	-	-	-	-	-	-	-	-	-	-	-	-	-	-	-	-	-	-	-	-	-	-	-	-	-	-	-	-	-	-	-	-	-	-	-	-	-	-	-	-	-	-
56	2	0.0	0.0	0.0	-	-	-	-	-	-	-	-	-	-	-	-	-	-	-	-	-	-	-	-	-	-	-	-	-	-	-	-	-	-	-	-	-	-	-	-	-	-	-	-	-	-	-	-	-
56	3	0.0	0.0	0.0	-	-	-	-	-	-	-	-	-	-	-	-	-	-	-	-	-	-	-	-	-	-	-	-	-	-	-	-	-	-	-	-	-	-	-	-	-	-	-	-	-	-	-	-	-
56	4	0.0	0.0	0.0	-	-	-	-	-	-	-	-	-	-	-	-	-	-	-	-	-	-	-	-	-	-	-	-	-	-	-	-	-	-	-	-	-	-	-	-	-	-	-	-	-	-	-	-	-
56	5	0.0	0.0	0.0	-	-	-	-	-	-	-	-	-	-	-	-	-	-	-	-	-	-	-	-	-	-	-	-	-	-	-	-	-	-	-	-	-	-	-	-	-	-	-	-	-	-	-	-	-
56	6	0.0	0.0	0.0	-	-	-	-	-	-	-	-	-	-	-	-	-	-	-	-	-	-	-	-	-	-	-	-	-	-	-	-	-	-	-	-	-	-	-	-	-	-	-	-	-	-	-	-	-
56	7	130.0	3.0	0.0	5.86	112.2	0.25	0.2549	0.4951	19331	0.7553	0.7463	0.7373	0.7284	0.7194	0.7104	0.752	0.7937	0.8353	0.8769	0.9186	0.9349	0.9511	0.9674	0.9837	1.0	0.9948	0.9896	0.9844	0.9792	0.9741	0.9492	0.9243	0.8994	0.8746	0.8497	0.8611	0.8726	0.8841	0.8956	0.907	0.9145	0.922	0.9294	0.9369	0.9444	0.9364	0.9284	0.9205
56	8	1170.0	29.0	0.0	14.58	124.34	0.2543	0.2607	0.4849	16893	0.7437	0.7358	0.7279	0.7201	0.7122	0.7043	0.7471	0.7899	0.8327	0.8756	0.9184	0.9347	0.951	0.9674	0.9837	1.0	0.9953	0.9905	0.9858	0.9811	0.9763	0.952	0.9276	0.9033	0.8789	0.8546	0.8675	0.8804	0.8933	0.9062	0.9192	0.9275	0.9359	0.9443	0.9526	0.961	0.9534	0.9459	0.9383
56	9	2790.0	66.0	0.0	22.04	137.79	0.265	0.2749	0.4601	12835	0.7037	0.6991	0.6945	0.6899	0.6852	0.6806	0.7265	0.7724	0.8183	0.8641	0.91	0.9263	0.9425	0.9588	0.9751	0.9913	0.9879	0.9845	0.9811	0.9777	0.9742	0.9516	0.929	0.9064	0.8838	0.8611	0.8781	0.8951	0.912	0.929	0.9459	0.9567	0.9676	0.9784	0.9892	1.0	0.9937	0.9874	0.9811
56	10	4340.0	98.0	0.0	27.68	152.86	0.273	0.2849	0.4421	10926	0.6547	0.6525	0.6503	0.6481	0.6459	0.6437	0.6903	0.7369	0.7835	0.8302	0.8768	0.8926	0.9085	0.9243	0.9402	0.956	0.9537	0.9514	0.9491	0.9468	0.9445	0.9238	0.9031	0.8824	0.8616	0.8409	0.8604	0.8798	0.8992	0.9186	0.9381	0.9505	0.9628	0.9752	0.9876	1.0	0.9949	0.9898	0.9847
56	11	5450.0	120.0	0.0	30.88	169.42	0.292	0.3069	0.4011	8174	0.5455	0.5484	0.5512	0.5541	0.557	0.5599	0.6076	0.6553	0.703	0.7507	0.7984	0.8136	0.8288	0.844	0.8592	0.8744	0.8747	0.875	0.8753	0.8756	0.8759	0.8596	0.8432	0.8268	0.8105	0.7941	0.8191	0.8441	0.8691	0.8941	0.919	0.9352	0.9514	0.9676	0.9838	1.0	0.9978	0.9956	0.9934
56	12	5890.0	128.0	0.0	31.22	186.68	0.2946	0.3102	0.3952	7902	0.5247	0.5286	0.5325	0.5364	0.5403	0.5442	0.5922	0.6403	0.6883	0.7363	0.7843	0.7993	0.8144	0.8294	0.8444	0.8595	0.8602	0.861	0.8617	0.8625	0.8633	0.8477	0.8322	0.8166	0.8011	0.7856	0.8116	0.8376	0.8636	0.8897	0.9157	0.9326	0.9494	0.9663	0.9831	1.0	0.9983	0.9966	0.9949
56	13	5610.0	123.0	0.0	28.64	203.49	0.293	0.3079	0.3991	8074	0.5412	0.5442	0.5473	0.5504	0.5534	0.5565	0.6042	0.6518	0.6995	0.7472	0.7949	0.8101	0.8253	0.8405	0.8557	0.8709	0.8714	0.8718	0.8722	0.8726	0.873	0.8568	0.8406	0.8245	0.8083	0.7921	0.8173	0.8425	0.8677	0.8929	0.9181	0.9345	0.9509	0.9673	0.9836	1.0	0.998	0.9959	0.9939
56	14	4630.0	104.0	0.0	23.5	218.93	0.274	0.2859	0.4401	10744	0.6514	0.6494	0.6473	0.6452	0.6431	0.6411	0.6876	0.7342	0.7808	0.8274	0.874	0.8899	0.9057	0.9216	0.9375	0.9533	0.9511	0.9489	0.9466	0.9444	0.9422	0.9216	0.9011	0.8805	0.8599	0.8394	0.859	0.8786	0.8982	0.9178	0.9373	0.9499	0.9624	0.9749	0.9875	1.0	0.995	0.99	0.985
56	15	3150.0	74.0	0.0	16.4	232.73	0.2667	0.2768	0.4566	12397	0.6971	0.6927	0.6884	0.6841	0.6798	0.6754	0.7213	0.7672	0.8131	0.859	0.9049	0.9211	0.9374	0.9536	0.9699	0.9861	0.9829	0.9796	0.9764	0.9732	0.9699	0.9476	0.9252	0.9029	0.8805	0.8582	0.8755	0.8927	0.91	0.9273	0.9446	0.9557	0.9668	0.9779	0.9889	1.0	0.9939	0.9878	0.9817
56	16	1500.0	37.0	0.0	7.93	245.13	0.257	0.2639	0.4791	15721	0.7376	0.7303	0.723	0.7157	0.7084	0.7011	0.7445	0.7879	0.8313	0.8747	0.9181	0.9345	0.9509	0.9673	0.9836	1.0	0.9955	0.991	0.9865	0.9821	0.9776	0.9535	0.9295	0.9054	0.8813	0.8573	0.871	0.8847	0.8984	0.9121	0.9258	0.9346	0.9435	0.9524	0.9613	0.9701	0.9628	0.9555	0.9482
56	17	230.0	6.0	0.0	-	-	-	-	-	-	-	-	-	-	-	-	-	-	-	-	-	-	-	-	-	-	-	-	-	-	-	-	-	-	-	-	-	-	-	-	-	-	-	-	-	-	-	-	-
56	18	0.0	0.0	0.0	-	-	-	-	-	-	-	-	-	-	-	-	-	-	-	-	-	-	-	-	-	-	-	-	-	-	-	-	-	-	-	-	-	-	-	-	-	-	-	-	-	-	-	-	-
56	19	0.0	0.0	0.0	-	-	-	-	-	-	-	-	-	-	-	-	-	-	-	-	-	-	-	-	-	-	-	-	-	-	-	-	-	-	-	-	-	-	-	-	-	-	-	-	-	-	-	-	-
56	20	0.0	0.0	0.0	-	-	-	-	-	-	-	-	-	-	-	-	-	-	-	-	-	-	-	-	-	-	-	-	-	-	-	-	-	-	-	-	-	-	-	-	-	-	-	-	-	-	-	-	-
56	21	0.0	0.0	0.0	-	-	-	-	-	-	-	-	-	-	-	-	-	-	-	-	-	-	-	-	-	-	-	-	-	-	-	-	-	-	-	-	-	-	-	-	-	-	-	-	-	-	-	-	-
56	22	0.0	0.0	0.0	-	-	-	-	-	-	-	-	-	-	-	-	-	-	-	-	-	-	-	-	-	-	-	-	-	-	-	-	-	-	-	-	-	-	-	-	-	-	-	-	-	-	-	-	-
56	23	0.0	0.0	0.0	-	-	-	-	-	-	-	-	-	-	-	-	-	-	-	-	-	-	-	-	-	-	-	-	-	-	-	-	-	-	-	-	-	-	-	-	-	-	-	-	-	-	-	-	-
57	0	0.0	0.0	0.0	-	-	-	-	-	-	-	-	-	-	-	-	-	-	-	-	-	-	-	-	-	-	-	-	-	-	-	-	-	-	-	-	-	-	-	-	-	-	-	-	-	-	-	-	-
57	1	0.0	0.0	0.0	-	-	-	-	-	-	-	-	-	-	-	-	-	-	-	-	-	-	-	-	-	-	-	-	-	-	-	-	-	-	-	-	-	-	-	-	-	-	-	-	-	-	-	-	-
57	2	0.0	0.0	0.0	-	-	-	-	-	-	-	-	-	-	-	-	-	-	-	-	-	-	-	-	-	-	-	-	-	-	-	-	-	-	-	-	-	-	-	-	-	-	-	-	-	-	-	-	-
57	3	0.0	0.0	0.0	-	-	-	-	-	-	-	-	-	-	-	-	-	-	-	-	-	-	-	-	-	-	-	-	-	-	-	-	-	-	-	-	-	-	-	-	-	-	-	-	-	-	-	-	-
57	4	0.0	0.0	0.0	-	-	-	-	-	-	-	-	-	-	-	-	-	-	-	-	-	-	-	-	-	-	-	-	-	-	-	-	-	-	-	-	-	-	-	-	-	-	-	-	-	-	-	-	-
57	5	0.0	0.0	0.0	-	-	-	-	-	-	-	-	-	-	-	-	-	-	-	-	-	-	-	-	-	-	-	-	-	-	-	-	-	-	-	-	-	-	-	-	-	-	-	-	-	-	-	-	-
57	6	0.0	0.0	0.0	-	-	-	-	-	-	-	-	-	-	-	-	-	-	-	-	-	-	-	-	-	-	-	-	-	-	-	-	-	-	-	-	-	-	-	-	-	-	-	-	-	-	-	-	-
57	7	140.0	4.0	0.0	6.17	112.0	0.25	0.2549	0.4951	19331	0.7553	0.7463	0.7373	0.7284	0.7194	0.7104	0.752	0.7937	0.8353	0.8769	0.9186	0.9349	0.9511	0.9674	0.9837	1.0	0.9948	0.9896	0.9844	0.9792	0.9741	0.9492	0.9243	0.8994	0.8746	0.8497	0.8611	0.8726	0.8841	0.8956	0.907	0.9145	0.922	0.9294	0.9369	0.9444	0.9364	0.9284	0.9205
57	8	1210.0	30.0	0.0	14.9	124.16	0.255	0.2619	0.4831	16498	0.7395	0.732	0.7246	0.7171	0.7096	0.7022	0.7455	0.7887	0.832	0.8753	0.9186	0.9349	0.9512	0.9674	0.9837	1.0	0.9954	0.9908	0.9862	0.9816	0.9769	0.9528	0.9286	0.9044	0.8803	0.8561	0.8695	0.8828	0.8962	0.9096	0.923	0.9316	0.9402	0.9488	0.9574	0.966	0.9586	0.9511	0.9437
57	9	2850.0	67.0	0.0	22.38	137.65	0.265	0.2749	0.4601	12835	0.7037	0.6991	0.6945	0.6899	0.6852	0.6806	0.7265	0.7724	0.8183	0.8641	0.91	0.9263	0.9425	0.9588	0.9751	0.9913	0.9879	0.9845	0.9811	0.9777	0.9742	0.9516	0.929	0.9064	0.8838	0.8611	0.8781	0.8951	0.912	0.929	0.9459	0.9567	0.9676	0.9784	0.9892	1.0	0.9937	0.9874	0.9811
57	10	4410.0	99.0	0.0	28.04	152.77	0.2733	0.2852	0.4415	10871	0.6537	0.6515	0.6494	0.6472	0.645	0.6429	0.6895	0.7361	0.7827	0.8293	0.8759	0.8918	0.9076	0.9235	0.9393	0.9552	0.9529	0.9506	0.9483	0.946	0.9438	0.9231	0.9024	0.8818	0.8611	0.8405	0.8599	0.8794	0.8989	0.9184	0.9378	0.9503	0.9627	0.9751	0.9876	1.0	0.9949	0.9899	0.9848
57	11	5520.0	121.0	0.0	31.25	169.41	0.2925	0.3075	0.4	8121	0.543	0.546	0.549	0.552	0.555	0.558	0.6057	0.6534	0.7011	0.7488	0.7964	0.8117	0.8269	0.8421	0.8573	0.8725	0.8728	0.8732	0.8736	0.8739	0.8743	0.858	0.8418	0.8255	0.8093	0.793	0.8181	0.8432	0.8683	0.8934	0.9185	0.9348	0.9511	0.9674	0.9837	1.0	0.9979	0.9958	0.9937
57	12	5970.0	130.0	0.0	31.59	186.76	0.295	0.3108	0.3942	7860	0.5202	0.5244	0.5285	0.5327	0.5368	0.541	0.5891	0.6372	0.6853	0.7334	0.7815	0.7965	0.8115	0.8265	0.8414	0.8564	0.8573	0.8581	0.859	0.8598	0.8607	0.8453	0.8299	0.8146	0.7992	0.7838	0.8101	0.8363	0.8626	0.8888	0.9151	0.9321	0.949	0.966	0.983	1.0	0.9984	0.9968	0.9952
57	13	5680.0	124.0	0.0	28.98	203.64	0.2935	0.3084	0.3982	8024	0.5392	0.5423	0.5454	0.5486	0.5517	0.5549	0.6025	0.6502	0.6979	0.7455	0.7932	0.8084	0.8236	0.8389	0.8541	0.8693	0.8698	0.8702	0.8707	0.8711	0.8716	0.8555	0.8394	0.8233	0.8072	0.7912	0.8165	0.8418	0.8671	0.8924	0.9177	0.9342	0.9506	0.9671	0.9835	1.0	0.998	0.996	0.9941
57	14	4700.0	105.0	0.0	23.82	219.13	0.274	0.2859	0.4401	10744	0.6514	0.6494	0.6473	0.6452	0.6431	0.6411	0.6876	0.7342	0.7808	0.8274	0.874	0.8899	0.9057	0.9216	0.9375	0.9533	0.9511	0.9489	0.9466	0.9444	0.9422	0.9216	0.9011	0.8805	0.8599	0.8394	0.859	0.8786	0.8982	0.9178	0.9373	0.9499	0.9624	0.9749	0.9875	1.0	0.995	0.99	0.985
57	15	3210.0	75.0	0.0	16.69	232.97	0.2701	0.2811	0.4488	11562	0.6761	0.6728	0.6695	0.6662	0.6629	0.6596	0.7058	0.752	0.7982	0.8445	0.8907	0.9067	0.9228	0.9389	0.9549	0.971	0.9682	0.9655	0.9627	0.9599	0.9572	0.9356	0.9141	0.8926	0.871	0.8495	0.8679	0.8862	0.9046	0.9229	0.9413	0.953	0.9648	0.9765	0.9883	1.0	0.9944	0.9888	0.9833
57	16	1550.0	38.0	0.0	8.2	245.38	0.258	0.2659	0.4761	15186	0.7305	0.7239	0.7173	0.7107	0.7041	0.6975	0.7417	0.7859	0.8301	0.8743	0.9185	0.9348	0.9511	0.9674	0.9837	1.0	0.9957	0.9915	0.9872	0.9829	0.9787	0.9549	0.9311	0.9074	0.8836	0.8598	0.8743	0.8888	0.9033	0.9178	0.9323	0.9416	0.9509	0.9601	0.9694	0.9787	0.9716	0.9644	0.9573
57	17	250.0	6.0	0.0	-	-	-	-	-	-	-	-	-	-	-	-	-	-	-	-	-	-	-	-	-	-	-	-	-	-	-	-	-	-	-	-	-	-	-	-	-	-	-	-	-	-	-	-	-
57	18	0.0	0.0	0.0	-	-	-	-	-	-	-	-	-	-	-	-	-	-	-	-	-	-	-	-	-	-	-	-	-	-	-	-	-	-	-	-	-	-	-	-	-	-	-	-	-	-	-	-	-
57	19	0.0	0.0	0.0	-	-	-	-	-	-	-	-	-	-	-	-	-	-	-	-	-	-	-	-	-	-	-	-	-	-	-	-	-	-	-	-	-	-	-	-	-	-	-	-	-	-	-	-	-
57	20	0.0	0.0	0.0	-	-	-	-	-	-	-	-	-	-	-	-	-	-	-	-	-	-	-	-	-	-	-	-	-	-	-	-	-	-	-	-	-	-	-	-	-	-	-	-	-	-	-	-	-
57	21	0.0	0.0	0.0	-	-	-	-	-	-	-	-	-	-	-	-	-	-	-	-	-	-	-	-	-	-	-	-	-	-	-	-	-	-	-	-	-	-	-	-	-	-	-	-	-	-	-	-	-
57	22	0.0	0.0	0.0	-	-	-	-	-	-	-	-	-	-	-	-	-	-	-	-	-	-	-	-	-	-	-	-	-	-	-	-	-	-	-	-	-	-	-	-	-	-	-	-	-	-	-	-	-
57	23	0.0	0.0	0.0	-	-	-	-	-	-	-	-	-	-	-	-	-	-	-	-	-	-	-	-	-	-	-	-	-	-	-	-	-	-	-	-	-	-	-	-	-	-	-	-	-	-	-	-	-
58	0	0.0	0.0	0.0	-	-	-	-	-	-	-	-	-	-	-	-	-	-	-	-	-	-	-	-	-	-	-	-	-	-	-	-	-	-	-	-	-	-	-	-	-	-	-	-	-	-	-	-	-
58	1	0.0	0.0	0.0	-	-	-	-	-	-	-	-	-	-	-	-	-	-	-	-	-	-	-	-	-	-	-	-	-	-	-	-	-	-	-	-	-	-	-	-	-	-	-	-	-	-	-	-	-
58	2	0.0	0.0	0.0	-	-	-	-	-	-	-	-	-	-	-	-	-	-	-	-	-	-	-	-	-	-	-	-	-	-	-	-	-	-	-	-	-	-	-	-	-	-	-	-	-	-	-	-	-
58	3	0.0	0.0	0.0	-	-	-	-	-	-	-	-	-	-	-	-	-	-	-	-	-	-	-	-	-	-	-	-	-	-	-	-	-	-	-	-	-	-	-	-	-	-	-	-	-	-	-	-	-
58	4	0.0	0.0	0.0	-	-	-	-	-	-	-	-	-	-	-	-	-	-	-	-	-	-	-	-	-	-	-	-	-	-	-	-	-	-	-	-	-	-	-	-	-	-	-	-	-	-	-	-	-
58	5	0.0	0.0	0.0	-	-	-	-	-	-	-	-	-	-	-	-	-	-	-	-	-	-	-	-	-	-	-	-	-	-	-	-	-	-	-	-	-	-	-	-	-	-	-	-	-	-	-	-	-
58	6	0.0	0.0	0.0	-	-	-	-	-	-	-	-	-	-	-	-	-	-	-	-	-	-	-	-	-	-	-	-	-	-	-	-	-	-	-	-	-	-	-	-	-	-	-	-	-	-	-	-	-
58	7	160.0	4.0	0.0	6.49	111.8	0.25	0.2549	0.4951	19331	0.7553	0.7463	0.7373	0.7284	0.7194	0.7104	0.752	0.7937	0.8353	0.8769	0.9186	0.9349	0.9511	0.9674	0.9837	1.0	0.9948	0.9896	0.9844	0.9792	0.9741	0.9492	0.9243	0.8994	0.8746	0.8497	0.8611	0.8726	0.8841	0.8956	0.907	0.9145	0.922	0.9294	0.9369	0.9444	0.9364	0.9284	0.9205
58	8	1270.0	31.0	0.0	15.23	123.99	0.2551	0.2621	0.4828	16437	0.7393	0.7319	0.7245	0.717	0.7096	0.7021	0.7454	0.7887	0.832	0.8753	0.9186	0.9348	0.9511	0.9674	0.9837	1.0	0.9954	0.9908	0.9862	0.9816	0.977	0.9528	0.9287	0.9045	0.8803	0.8562	0.8696	0.883	0.8964	0.9098	0.9232	0.9318	0.9404	0.9491	0.9577	0.9663	0.9589	0.9514	0.944
58	9	2930.0	69.0	0.0	22.73	137.5	0.2654	0.2754	0.4591	12724	0.7023	0.6977	0.6932	0.6886	0.684	0.6795	0.7253	0.7712	0.8171	0.8629	0.9088	0.9251	0.9413	0.9576	0.9739	0.9901	0.9868	0.9834	0.98	0.9766	0.9733	0.9507	0.9281	0.9056	0.883	0.8604	0.8775	0.8945	0.9115	0.9286	0.9456	0.9565	0.9674	0.9782	0.9891	1.0	0.9938	0.9875	0.9813
58	10	4500.0	101.0	0.0	28.4	152.69	0.2739	0.2858	0.4403	10762	0.6517	0.6496	0.6475	0.6454	0.6434	0.6413	0.6879	0.7345	0.7811	0.8277	0.8742	0.8901	0.906	0.9218	0.9377	0.9535	0.9513	0.9491	0.9468	0.9446	0.9424	0.9218	0.9012	0.8807	0.8601	0.8395	0.8591	0.8787	0.8982	0.9178	0.9374	0.9499	0.9624	0.975	0.9875	1.0	0.995	0.99	0.985
58	11	5620.0	123.0	0.0	31.63	169.4	0.293	0.308	0.399	8071	0.541	0.5441	0.5471	0.5502	0.5533	0.5563	0.604	0.6517	0.6994	0.747	0.7947	0.8099	0.8252	0.8404	0.8556	0.8708	0.8712	0.8716	0.872	0.8724	0.8729	0.8567	0.8405	0.8244	0.8082	0.792	0.8172	0.8425	0.8677	0.8929	0.9181	0.9345	0.9509	0.9672	0.9836	1.0	0.998	0.9959	0.9939
58	12	6070.0	132.0	0.0	31.95	186.84	0.2956	0.3115	0.3929	7802	0.5162	0.5206	0.5249	0.5292	0.5336	0.5379	0.5861	0.6342	0.6824	0.7305	0.7787	0.7936	0.8086	0.8235	0.8385	0.8534	0.8544	0.8553	0.8563	0.8572	0.8582	0.843	0.8278	0.8125	0.7973	0.7821	0.8086	0.835	0.8615	0.8879	0.9144	0.9315	0.9486	0.9658	0.9829	1.0	0.9985	0.997	0.9955
58	13	5770.0	126.0	0.0	29.33	203.8	0.2939	0.3089	0.3972	7983	0.5363	0.5395	0.5428	0.5461	0.5494	0.5526	0.6003	0.6481	0.6958	0.7435	0.7912	0.8064	0.8216	0.8368	0.8519	0.8671	0.8677	0.8682	0.8687	0.8693	0.8698	0.8538	0.8379	0.8219	0.8059	0.7899	0.8154	0.8408	0.8663	0.8918	0.9172	0.9338	0.9503	0.9669	0.9834	1.0	0.9981	0.9962	0.9943
58	14	4780.0	107.0	0.0	24.14	219.34	0.2744	0.2864	0.4392	10666	0.6499	0.6478	0.6458	0.6438	0.6418	0.6398	0.6864	0.7329	0.7795	0.8261	0.8727	0.8885	0.9044	0.9203	0.9361	0.952	0.9498	0.9476	0.9455	0.9433	0.9411	0.9206	0.9001	0.8796	0.8591	0.8386	0.8583	0.878	0.8976	0.9173	0.937	0.9496	0.9622	0.9748	0.9874	1.0	0.9951	0.9901	0.9852
58	15	3280.0	76.0	0.0	16.98	233.21	0.27	0.2809	0.4491	11591	0.6766	0.6733	0.67	0.6667	0.6633	0.66	0.7062	0.7525	0.7987	0.8449	0.8911	0.9072	0.9232	0.9393	0.9554	0.9714	0.9687	0.9659	0.9631	0.9603	0.9575	0.936	0.9144	0.8929	0.8713	0.8498	0.8681	0.8864	0.9047	0.9231	0.9414	0.9531	0.9648	0.9766	0.9883	1.0	0.9944	0.9888	0.9832
58	16	1600.0	39.0	0.0	8.47	245.64	0.258	0.2659	0.4761	15186	0.7305	0.7239	0.7173	0.7107	0.7041	0.6975	0.7417	0.7859	0.8301	0.8743	0.9185	0.9348	0.9511	0.9674	0.9837	1.0	0.9957	0.9915	0.9872	0.9829	0.9787	0.9549	0.9311	0.9074	0.8836	0.8598	0.8743	0.8888	0.9033	0.9178	0.9323	0.9416	0.9509	0.9601	0.9694	0.9787	0.9716	0.9644	0.9573
58	17	260.0	7.0	0.0	-	-	-	-	-	-	-	-	-	-	-	-	-	-	-	-	-	-	-	-	-	-	-	-	-	-	-	-	-	-	-	-	-	-	-	-	-	-	-	-	-	-	-	-	-
58	18	0.0	0.0	0.0	-	-	-	-	-	-	-	-	-	-	-	-	-	-	-	-	-	-	-	-	-	-	-	-	-	-	-	-	-	-	-	-	-	-	-	-	-	-	-	-	-	-	-	-	-
58	19	0.0	0.0	0.0	-	-	-	-	-	-	-	-	-	-	-	-	-	-	-	-	-	-	-	-	-	-	-	-	-	-	-	-	-	-	-	-	-	-	-	-	-	-	-	-	-	-	-	-	-
58	20	0.0	0.0	0.0	-	-	-	-	-	-	-	-	-	-	-	-	-	-	-	-	-	-	-	-	-	-	-	-	-	-	-	-	-	-	-	-	-	-	-	-	-	-	-	-	-	-	-	-	-
58	21	0.0	0.0	0.0	-	-	-	-	-	-	-	-	-	-	-	-	-	-	-	-	-	-	-	-	-	-	-	-	-	-	-	-	-	-	-	-	-	-	-	-	-	-	-	-	-	-	-	-	-
58	22	0.0	0.0	0.0	-	-	-	-	-	-	-	-	-	-	-	-	-	-	-	-	-	-	-	-	-	-	-	-	-	-	-	-	-	-	-	-	-	-	-	-	-	-	-	-	-	-	-	-	-
58	23	0.0	0.0	0.0	-	-	-	-	-	-	-	-	-	-	-	-	-	-	-	-	-	-	-	-	-	-	-	-	-	-	-	-	-	-	-	-	-	-	-	-	-	-	-	-	-	-	-	-	-
59	0	0.0	0.0	0.0	-	-	-	-	-	-	-	-	-	-	-	-	-	-	-	-	-	-	-	-	-	-	-	-	-	-	-	-	-	-	-	-	-	-	-	-	-	-	-	-	-	-	-	-	-
59	1	0.0	0.0	0.0	-	-	-	-	-	-	-	-	-	-	-	-	-	-	-	-	-	-	-	-	-	-	-	-	-	-	-	-	-	-	-	-	-	-	-	-	-	-	-	-	-	-	-	-	-
59	2	0.0	0.0	0.0	-	-	-	-	-	-	-	-	-	-	-	-	-	-	-	-	-	-	-	-	-	-	-	-	-	-	-	-	-	-	-	-	-	-	-	-	-	-	-	-	-	-	-	-	-
59	3	0.0	0.0	0.0	-	-	-	-	-	-	-	-	-	-	-	-	-	-	-	-	-	-	-	-	-	-	-	-	-	-	-	-	-	-	-	-	-	-	-	-	-	-	-	-	-	-	-	-	-
59	4	0.0	0.0	0.0	-	-	-	-	-	-	-	-	-	-	-	-	-	-	-	-	-	-	-	-	-	-	-	-	-	-	-	-	-	-	-	-	-	-	-	-	-	-	-	-	-	-	-	-	-
59	5	0.0	0.0	0.0	-	-	-	-	-	-	-	-	-	-	-	-	-	-	-	-	-	-	-	-	-	-	-	-	-	-	-	-	-	-	-	-	-	-	-	-	-	-	-	-	-	-	-	-	-
59	6	0.0	0.0	0.0	-	-	-	-	-	-	-	-	-	-	-	-	-	-	-	-	-	-	-	-	-	-	-	-	-	-	-	-	-	-	-	-	-	-	-	-	-	-	-	-	-	-	-	-	-
59	7	300.0	8.0	0.0	6.81	111.6	0.25	0.2549	0.4951	19331	0.7553	0.7463	0.7373	0.7284	0.7194	0.7104	0.752	0.7937	0.8353	0.8769	0.9186	0.9349	0.9511	0.9674	0.9837	1.0	0.9948	0.9896	0.9844	0.9792	0.9741	0.9492	0.9243	0.8994	0.8746	0.8497	0.8611	0.8726	0.8841	0.8956	0.907	0.9145	0.922	0.9294	0.9369	0.9444	0.9364	0.9284	0.9205
59	8	1020.0	57.0	128.0	15.57	123.81	0.2614	0.2695	0.469	14053	0.7265	0.7202	0.7139	0.7077	0.7014	0.6951	0.7397	0.7842	0.8287	0.8732	0.9177	0.9341	0.9506	0.9671	0.9835	1.0	0.996	0.992	0.9879	0.9839	0.9799	0.9564	0.9328	0.9093	0.8857	0.8622	0.8773	0.8925	0.9076	0.9228	0.9379	0.9477	0.9575	0.9674	0.9772	0.987	0.9801	0.9733	0.9664
59	9	4080.0	154.0	75.0	23.08	137.36	0.2994	0.3117	0.3889	7531	0.5517	0.5536	0.5554	0.5572	0.559	0.5608	0.6069	0.653	0.699	0.7451	0.7912	0.8072	0.8232	0.8393	0.8553	0.8713	0.8718	0.8724	0.8729	0.8734	0.874	0.8576	0.8412	0.8248	0.8084	0.792	0.8168	0.8416	0.8664	0.8912	0.916	0.9328	0.9496	0.9664	0.9832	1.0	0.9984	0.9968	0.9952
59	10	4970.0	206.0	248.0	28.77	152.6	0.3077	0.3206	0.3717	6867	0.5053	0.5091	0.5129	0.5167	0.5205	0.5243	0.5704	0.6166	0.6628	0.7089	0.7551	0.771	0.787	0.8029	0.8188	0.8347	0.8365	0.8382	0.84	0.8417	0.8435	0.8289	0.8144	0.7999	0.7854	0.7709	0.7981	0.8253	0.8525	0.8797	0.9069	0.9255	0.9442	0.9628	0.9814	1.0	0.9998	0.9997	0.9995
59	11	5150.0	224.0	406.0	32.0	169.4	0.3033	0.3168	0.3799	7189	0.5179	0.5213	0.5248	0.5283	0.5318	0.5353	0.5819	0.6285	0.6751	0.7217	0.7682	0.784	0.7997	0.8154	0.8312	0.8469	0.8482	0.8495	0.8508	0.8521	0.8534	0.8383	0.8232	0.8082	0.7931	0.778	0.8045	0.831	0.8575	0.8841	0.9106	0.9285	0.9463	0.9642	0.9821	1.0	0.9992	0.9984	0.9977
59	12	5870.0	247.0	399.0	32.32	186.92	0.3118	0.3249	0.3633	6586	0.4806	0.4854	0.4901	0.4949	0.4997	0.5044	0.5505	0.5965	0.6425	0.6886	0.7346	0.7505	0.7663	0.7822	0.7981	0.8139	0.8163	0.8186	0.821	0.8233	0.8257	0.8121	0.7986	0.7851	0.7716	0.7581	0.7864	0.8147	0.8431	0.8714	0.8997	0.9192	0.9387	0.9582	0.9777	0.9972	0.9978	0.9983	0.9989
59	13	4630.0	183.0	105.0	29.68	203.96	0.3098	0.3224	0.3678	6724	0.5007	0.5045	0.5084	0.5122	0.516	0.5198	0.5657	0.6115	0.6574	0.7032	0.7491	0.7651	0.7812	0.7973	0.8133	0.8294	0.8313	0.8332	0.8352	0.8371	0.839	0.8247	0.8105	0.7962	0.7819	0.7676	0.795	0.8225	0.8499	0.8773	0.9048	0.9237	0.9426	0.9616	0.9805	0.9994	0.9996	0.9997	0.9998
59	14	4530.0	204.0	371.0	24.46	219.56	0.2982	0.3115	0.3903	7618	0.5428	0.5452	0.5477	0.5502	0.5526	0.5551	0.6018	0.6484	0.695	0.7417	0.7883	0.804	0.8198	0.8355	0.8512	0.867	0.8676	0.8682	0.8689	0.8695	0.8701	0.854	0.8379	0.8218	0.8057	0.7896	0.8148	0.84	0.8652	0.8905	0.9157	0.9326	0.9494	0.9663	0.9831	1.0	0.9984	0.9968	0.9952
59	15	3380.0	161.0	297.0	17.28	233.46	0.2872	0.2995	0.4132	8783	0.6007	0.6006	0.6006	0.6005	0.6004	0.6004	0.6468	0.6932	0.7396	0.786	0.8324	0.8483	0.8642	0.8801	0.896	0.9119	0.9111	0.9103	0.9094	0.9086	0.9078	0.8893	0.8708	0.8524	0.8339	0.8155	0.8377	0.86	0.8822	0.9044	0.9267	0.9413	0.956	0.9707	0.9853	1.0	0.9967	0.9934	0.9901
59	16	1480.0	81.0	297.0	8.74	245.9	0.2708	0.2806	0.4486	11515	0.6875	0.6835	0.6794	0.6754	0.6714	0.6673	0.713	0.7587	0.8043	0.85	0.8957	0.912	0.9284	0.9447	0.9611	0.9774	0.9745	0.9715	0.9686	0.9657	0.9627	0.9408	0.9189	0.8969	0.875	0.8531	0.8709	0.8887	0.9065	0.9243	0.9421	0.9537	0.9653	0.9769	0.9884	1.0	0.9943	0.9886	0.983
59	17	820.0	24.0	0.0	-	-	-	-	-	-	-	-	-	-	-	-	-	-	-	-	-	-	-	-	-	-	-	-	-	-	-	-	-	-	-	-	-	-	-	-	-	-	-	-	-	-	-	-	-
59	18	0.0	0.0	0.0	-	-	-	-	-	-	-	-	-	-	-	-	-	-	-	-	-	-	-	-	-	-	-	-	-	-	-	-	-	-	-	-	-	-	-	-	-	-	-	-	-	-	-	-	-
59	19	0.0	0.0	0.0	-	-	-	-	-	-	-	-	-	-	-	-	-	-	-	-	-	-	-	-	-	-	-	-	-	-	-	-	-	-	-	-	-	-	-	-	-	-	-	-	-	-	-	-	-
59	20	0.0	0.0	0.0	-	-	-	-	-	-	-	-	-	-	-	-	-	-	-	-	-	-	-	-	-	-	-	-	-	-	-	-	-	-	-	-	-	-	-	-	-	-	-	-	-	-	-	-	-
59	21	0.0	0.0	0.0	-	-	-	-	-	-	-	-	-	-	-	-	-	-	-	-	-	-	-	-	-	-	-	-	-	-	-	-	-	-	-	-	-	-	-	-	-	-	-	-	-	-	-	-	-
59	22	0.0	0.0	0.0	-	-	-	-	-	-	-	-	-	-	-	-	-	-	-	-	-	-	-	-	-	-	-	-	-	-	-	-	-	-	-	-	-	-	-	-	-	-	-	-	-	-	-	-	-
59	23	0.0	0.0	0.0	-	-	-	-	-	-	-	-	-	-	-	-	-	-	-	-	-	-	-	-	-	-	-	-	-	-	-	-	-	-	-	-	-	-	-	-	-	-	-	-	-	-	-	-	-
60	0	0.0	0.0	0.0	-	-	-	-	-	-	-	-	-	-	-	-	-	-	-	-	-	-	-	-	-	-	-	-	-	-	-	-	-	-	-	-	-	-	-	-	-	-	-	-	-	-	-	-	-
60	1	0.0	0.0	0.0	-	-	-	-	-	-	-	-	-	-	-	-	-	-	-	-	-	-	-	-	-	-	-	-	-	-	-	-	-	-	-	-	-	-	-	-	-	-	-	-	-	-	-	-	-
60	2	0.0	0.0	0.0	-	-	-	-	-	-	-	-	-	-	-	-	-	-	-	-	-	-	-	-	-	-	-	-	-	-	-	-	-	-	-	-	-	-	-	-	-	-	-	-	-	-	-	-	-
60	3	0.0	0.0	0.0	-	-	-	-	-	-	-	-	-	-	-	-	-	-	-	-	-	-	-	-	-	-	-	-	-	-	-	-	-	-	-	-	-	-	-	-	-	-	-	-	-	-	-	-	-
60	4	0.0	0.0	0.0	-	-	-	-	-	-	-	-	-	-	-	-	-	-	-	-	-	-	-	-	-	-	-	-	-	-	-	-	-	-	-	-	-	-	-	-	-	-	-	-	-	-	-	-	-
60	5	0.0	0.0	0.0	-	-	-	-	-	-	-	-	-	-	-	-	-	-	-	-	-	-	-	-	-	-	-	-	-	-	-	-	-	-	-	-	-	-	-	-	-	-	-	-	-	-	-	-	-
60	6	0.0	0.0	0.0	-	-	-	-	-	-	-	-	-	-	-	-	-	-	-	-	-	-	-	-	-	-	-	-	-	-	-	-	-	-	-	-	-	-	-	-	-	-	-	-	-	-	-	-	-
60	7	380.0	10.0	0.0	7.13	111.4	0.25	0.2549	0.4951	19331	0.7553	0.7463	0.7373	0.7284	0.7194	0.7104	0.752	0.7937	0.8353	0.8769	0.9186	0.9349	0.9511	0.9674	0.9837	1.0	0.9948	0.9896	0.9844	0.9792	0.9741	0.9492	0.9243	0.8994	0.8746	0.8497	0.8611	0.8726	0.8841	0.8956	0.907	0.9145	0.922	0.9294	0.9369	0.9444	0.9364	0.9284	0.9205
60	8	1480.0	36.0	0.0	15.9	123.63	0.257	0.2639	0.4791	15721	0.7377	0.7304	0.7231	0.7157	0.7084	0.7011	0.7445	0.7879	0.8313	0.8747	0.9181	0.9345	0.9509	0.9672	0.9836	1.0	0.9955	0.991	0.9865	0.9821	0.9776	0.9535	0.9294	0.9054	0.8813	0.8572	0.8709	0.8846	0.8983	0.912	0.9257	0.9346	0.9435	0.9523	0.9612	0.9701	0.9628	0.9555	0.9482
60	9	3530.0	127.0	36.0	23.44	137.22	0.2966	0.3089	0.3945	7784	0.5637	0.5651	0.5664	0.5678	0.5691	0.5705	0.6166	0.6628	0.7089	0.755	0.8012	0.8172	0.8332	0.8492	0.8652	0.8812	0.8814	0.8816	0.8818	0.882	0.8822	0.8653	0.8484	0.8315	0.8146	0.7977	0.8218	0.846	0.8702	0.8944	0.9186	0.9349	0.9511	0.9674	0.9837	1.0	0.998	0.996	0.994
60	10	7270.0	187.0	28.0	29.14	152.52	0.308	0.3226	0.3694	6828	0.4771	0.4825	0.488	0.4934	0.4988	0.5043	0.5514	0.5985	0.6456	0.6927	0.7398	0.7552	0.7706	0.786	0.8014	0.8168	0.819	0.8212	0.8234	0.8256	0.8278	0.8144	0.8009	0.7874	0.7739	0.7604	0.7889	0.8175	0.846	0.8745	0.903	0.9222	0.9414	0.9605	0.9797	0.9989	0.9991	0.9993	0.9996
60	11	6860.0	223.0	32.0	32.38	169.39	0.3048	0.3193	0.376	7060	0.4948	0.4996	0.5043	0.509	0.5138	0.5185	0.5657	0.6129	0.66	0.7072	0.7544	0.7698	0.7852	0.8006	0.8161	0.8315	0.8332	0.835	0.8368	0.8385	0.8403	0.8261	0.8119	0.7977	0.7834	0.7692	0.7969	0.8245	0.8522	0.8798	0.9075	0.926	0.9445	0.963	0.9815	1.0	0.9997	0.9993	0.999
60	12	7430.0	237.0	33.0	32.69	187.01	0.308	0.3225	0.3695	6829	0.4783	0.4837	0.4891	0.4944	0.4998	0.5052	0.5522	0.5993	0.6464	0.6934	0.7405	0.7559	0.7713	0.7868	0.8022	0.8176	0.8198	0.822	0.8242	0.8264	0.8286	0.815	0.8015	0.788	0.7745	0.7609	0.7894	0.8178	0.8463	0.8748	0.9032	0.9224	0.9415	0.9607	0.9798	0.999	0.9992	0.9994	0.9996
60	13	7040.0	227.0	33.0	30.03	204.13	0.3066	0.3211	0.3723	6928	0.4857	0.4908	0.4959	0.501	0.5061	0.5112	0.5584	0.6055	0.6527	0.6998	0.747	0.7624	0.7778	0.7932	0.8087	0.8241	0.8261	0.8281	0.8301	0.8321	0.8341	0.8203	0.8065	0.7926	0.7788	0.765	0.7931	0.8212	0.8493	0.8775	0.9056	0.9245	0.9434	0.9622	0.9811	1.0	1.0	0.9999	0.9999
60	14	7660.0	195.0	29.0	24.78	219.78	0.3112	0.326	0.3628	6611	0.4584	0.4645	0.4706	0.4768	0.4829	0.489	0.5359	0.5829	0.6298	0.6767	0.7236	0.739	0.7544	0.7697	0.7851	0.8004	0.8031	0.8058	0.8085	0.8111	0.8138	0.8011	0.7884	0.7756	0.7629	0.7502	0.7795	0.8089	0.8382	0.8675	0.8969	0.9167	0.9365	0.9564	0.9762	0.9961	0.9969	0.9976	0.9984
60	15	5450.0	145.0	20.0	17.57	233.71	0.298	0.3122	0.3898	7619	0.5298	0.5331	0.5364	0.5397	0.5429	0.5462	0.5934	0.6406	0.6878	0.7349	0.7821	0.7976	0.813	0.8285	0.8439	0.8594	0.8602	0.861	0.8619	0.8627	0.8636	0.8479	0.8323	0.8166	0.801	0.7853	0.8112	0.837	0.8628	0.8887	0.9145	0.9316	0.9487	0.9658	0.9829	1.0	0.9986	0.9971	0.9957
60	16	2960.0	82.0	0.0	9.01	246.17	0.2659	0.2759	0.4582	12600	0.7009	0.6964	0.6919	0.6874	0.6829	0.6784	0.7242	0.7701	0.8159	0.8618	0.9076	0.9239	0.9402	0.9564	0.9727	0.989	0.9857	0.9823	0.979	0.9756	0.9723	0.9498	0.9273	0.9048	0.8823	0.8598	0.8769	0.894	0.9111	0.9282	0.9453	0.9562	0.9672	0.9781	0.9891	1.0	0.9938	0.9876	0.9814
60	17	600.0	16.0	0.0	-	-	-	-	-	-	-	-	-	-	-	-	-	-	-	-	-	-	-	-	-	-	-	-	-	-	-	-	-	-	-	-	-	-	-	-	-	-	-	-	-	-	-	-	-
60	18	0.0	0.0	0.0	-	-	-	-	-	-	-	-	-	-	-	-	-	-	-	-	-	-	-	-	-	-	-	-	-	-	-	-	-	-	-	-	-	-	-	-	-	-	-	-	-	-	-	-	-
60	19	0.0	0.0	0.0	-	-	-	-	-	-	-	-	-	-	-	-	-	-	-	-	-	-	-	-	-	-	-	-	-	-	-	-	-	-	-	-	-	-	-	-	-	-	-	-	-	-	-	-	-
60	20	0.0	0.0	0.0	-	-	-	-	-	-	-	-	-	-	-	-	-	-	-	-	-	-	-	-	-	-	-	-	-	-	-	-	-	-	-	-	-	-	-	-	-	-	-	-	-	-	-	-	-
60	21	0.0	0.0	0.0	-	-	-	-	-	-	-	-	-	-	-	-	-	-	-	-	-	-	-	-	-	-	-	-	-	-	-	-	-	-	-	-	-	-	-	-	-	-	-	-	-	-	-	-	-
60	22	0.0	0.0	0.0	-	-	-	-	-	-	-	-	-	-	-	-	-	-	-	-	-	-	-	-	-	-	-	-	-	-	-	-	-	-	-	-	-	-	-	-	-	-	-	-	-	-	-	-	-
60	23	0.0	0.0	0.0	-	-	-	-	-	-	-	-	-	-	-	-	-	-	-	-	-	-	-	-	-	-	-	-	-	-	-	-	-	-	-	-	-	-	-	-	-	-	-	-	-	-	-	-	-
61	0	0.0	0.0	0.0	-	-	-	-	-	-	-	-	-	-	-	-	-	-	-	-	-	-	-	-	-	-	-	-	-	-	-	-	-	-	-	-	-	-	-	-	-	-	-	-	-	-	-	-	-
61	1	0.0	0.0	0.0	-	-	-	-	-	-	-	-	-	-	-	-	-	-	-	-	-	-	-	-	-	-	-	-	-	-	-	-	-	-	-	-	-	-	-	-	-	-	-	-	-	-	-	-	-
61	2	0.0	0.0	0.0	-	-	-	-	-	-	-	-	-	-	-	-	-	-	-	-	-	-	-	-	-	-	-	-	-	-	-	-	-	-	-	-	-	-	-	-	-	-	-	-	-	-	-	-	-
61	3	0.0	0.0	0.0	-	-	-	-	-	-	-	-	-	-	-	-	-	-	-	-	-	-	-	-	-	-	-	-	-	-	-	-	-	-	-	-	-	-	-	-	-	-	-	-	-	-	-	-	-
61	4	0.0	0.0	0.0	-	-	-	-	-	-	-	-	-	-	-	-	-	-	-	-	-	-	-	-	-	-	-	-	-	-	-	-	-	-	-	-	-	-	-	-	-	-	-	-	-	-	-	-	-
61	5	0.0	0.0	0.0	-	-	-	-	-	-	-	-	-	-	-	-	-	-	-	-	-	-	-	-	-	-	-	-	-	-	-	-	-	-	-	-	-	-	-	-	-	-	-	-	-	-	-	-	-
61	6	0.0	0.0	0.0	-	-	-	-	-	-	-	-	-	-	-	-	-	-	-	-	-	-	-	-	-	-	-	-	-	-	-	-	-	-	-	-	-	-	-	-	-	-	-	-	-	-	-	-	-
61	7	240.0	6.0	0.0	7.45	111.2	0.25	0.2549	0.4951	19331	0.7553	0.7463	0.7373	0.7284	0.7194	0.7104	0.752	0.7937	0.8353	0.8769	0.9186	0.9349	0.9511	0.9674	0.9837	1.0	0.9948	0.9896	0.9844	0.9792	0.9741	0.9492	0.9243	0.8994	0.8746	0.8497	0.8611	0.8726	0.8841	0.8956	0.907	0.9145	0.922	0.9294	0.9369	0.9444	0.9364	0.9284	0.9205
61	8	2530.0	71.0	0.0	16.24	123.45	0.264	0.2739	0.4621	13093	0.7066	0.7019	0.6971	0.6924	0.6877	0.683	0.7289	0.7748	0.8207	0.8666	0.9125	0.9288	0.945	0.9613	0.9775	0.9938	0.9903	0.9868	0.9833	0.9798	0.9763	0.9535	0.9308	0.908	0.8853	0.8626	0.8794	0.8962	0.913	0.9298	0.9466	0.9573	0.9679	0.9786	0.9893	1.0	0.9936	0.9872	0.9808
61	9	5160.0	139.0	10.0	23.8	137.08	0.2953	0.3093	0.3954	7871	0.5444	0.5471	0.5497	0.5524	0.555	0.5577	0.6048	0.6519	0.6991	0.7462	0.7933	0.8088	0.8243	0.8398	0.8553	0.8708	0.8712	0.8717	0.8722	0.8726	0.8731	0.8568	0.8406	0.8244	0.8081	0.7919	0.817	0.8421	0.8671	0.8922	0.9173	0.9339	0.9504	0.9669	0.9835	1.0	0.9981	0.9962	0.9944
61	10	4860.0	109.0	0.0	29.52	152.44	0.2748	0.2868	0.4384	10596	0.6485	0.6466	0.6446	0.6426	0.6407	0.6387	0.6853	0.7318	0.7784	0.825	0.8716	0.8874	0.9033	0.9192	0.935	0.9509	0.9487	0.9466	0.9445	0.9423	0.9402	0.9197	0.8993	0.8789	0.8584	0.838	0.8577	0.8775	0.8972	0.917	0.9367	0.9494	0.962	0.9747	0.9873	1.0	0.9951	0.9902	0.9853
61	11	6520.0	208.0	68.0	32.76	169.39	0.3216	0.3348	0.3437	6013	0.4251	0.4318	0.4385	0.4452	0.4519	0.4586	0.5039	0.5492	0.5945	0.6398	0.6852	0.701	0.7168	0.7326	0.7485	0.7643	0.7681	0.7718	0.7756	0.7793	0.7831	0.7718	0.7606	0.7493	0.7381	0.7268	0.7576	0.7884	0.8191	0.8499	0.8806	0.9022	0.9237	0.9453	0.9668	0.9883	0.9907	0.993	0.9953
61	12	10010.0	251.0	15.0	33.06	187.1	0.3126	0.3286	0.3588	6513	0.4312	0.4387	0.4463	0.4538	0.4613	0.4689	0.5164	0.5639	0.6114	0.6589	0.7064	0.7213	0.7363	0.7512	0.7662	0.7811	0.7843	0.7875	0.7907	0.7939	0.7971	0.7854	0.7736	0.7619	0.7502	0.7385	0.7691	0.7996	0.8302	0.8607	0.8913	0.9117	0.9322	0.9527	0.9732	0.9936	0.9949	0.9962	0.9975
61	13	9550.0	241.0	15.0	30.38	204.3	0.3109	0.3269	0.3622	6621	0.4406	0.4478	0.455	0.4622	0.4694	0.4766	0.5242	0.5718	0.6194	0.667	0.7146	0.7296	0.7446	0.7595	0.7745	0.7895	0.7924	0.7954	0.7983	0.8013	0.8042	0.7921	0.78	0.7679	0.7558	0.7437	0.7739	0.804	0.8342	0.8643	0.8944	0.9146	0.9347	0.9548	0.975	0.9951	0.9961	0.9971	0.998
61	14	5720.0	233.0	125.0	25.1	220.01	0.3168	0.3292	0.354	6283	0.4651	0.4701	0.4751	0.4801	0.4851	0.4901	0.5354	0.5807	0.6259	0.6712	0.7165	0.7326	0.7486	0.7647	0.7808	0.7969	0.7998	0.8026	0.8055	0.8083	0.8112	0.7984	0.7855	0.7727	0.7599	0.7471	0.7761	0.8051	0.8341	0.8631	0.8921	0.9123	0.9326	0.9529	0.9732	0.9935	0.9948	0.9961	0.9974
61	15	5570.0	148.0	22.0	17.86	233.96	0.2989	0.3132	0.3879	7538	0.5246	0.5281	0.5316	0.5351	0.5386	0.5421	0.5893	0.6366	0.6838	0.731	0.7782	0.7936	0.809	0.8245	0.8399	0.8553	0.8563	0.8573	0.8582	0.8592	0.8602	0.8447	0.8293	0.8139	0.7984	0.783	0.8091	0.8352	0.8613	0.8874	0.9135	0.9308	0.9481	0.9654	0.9827	1.0	0.9987	0.9974	0.9961
61	16	2580.0	102.0	59.0	9.28	246.44	0.2913	0.3031	0.4056	8330	0.592	0.5921	0.5922	0.5923	0.5925	0.5926	0.6386	0.6846	0.7307	0.7767	0.8227	0.8388	0.8549	0.871	0.8871	0.9031	0.9026	0.9021	0.9016	0.9011	0.9006	0.8825	0.8645	0.8464	0.8284	0.8103	0.833	0.8558	0.8785	0.9012	0.9239	0.9392	0.9544	0.9696	0.9848	1.0	0.9972	0.9943	0.9915
61	17	980.0	29.0	1.0	-	-	-	-	-	-	-	-	-	-	-	-	-	-	-	-	-	-	-	-	-	-	-	-	-	-	-	-	-	-	-	-	-	-	-	-	-	-	-	-	-	-	-	-	-
61	18	0.0	0.0	0.0	-	-	-	-	-	-	-	-	-	-	-	-	-	-	-	-	-	-	-	-	-	-	-	-	-	-	-	-	-	-	-	-	-	-	-	-	-	-	-	-	-	-	-	-	-
61	19	0.0	0.0	0.0	-	-	-	-	-	-	-	-	-	-	-	-	-	-	-	-	-	-	-	-	-	-	-	-	-	-	-	-	-	-	-	-	-	-	-	-	-	-	-	-	-	-	-	-	-
61	20	0.0	0.0	0.0	-	-	-	-	-	-	-	-	-	-	-	-	-	-	-	-	-	-	-	-	-	-	-	-	-	-	-	-	-	-	-	-	-	-	-	-	-	-	-	-	-	-	-	-	-
61	21	0.0	0.0	0.0	-	-	-	-	-	-	-	-	-	-	-	-	-	-	-	-	-	-	-	-	-	-	-	-	-	-	-	-	-	-	-	-	-	-	-	-	-	-	-	-	-	-	-	-	-
61	22	0.0	0.0	0.0	-	-	-	-	-	-	-	-	-	-	-	-	-	-	-	-	-	-	-	-	-	-	-	-	-	-	-	-	-	-	-	-	-	-	-	-	-	-	-	-	-	-	-	-	-
61	23	0.0	0.0	0.0	-	-	-	-	-	-	-	-	-	-	-	-	-	-	-	-	-	-	-	-	-	-	-	-	-	-	-	-	-	-	-	-	-	-	-	-	-	-	-	-	-	-	-	-	-
62	0	0.0	0.0	0.0	-	-	-	-	-	-	-	-	-	-	-	-	-	-	-	-	-	-	-	-	-	-	-	-	-	-	-	-	-	-	-	-	-	-	-	-	-	-	-	-	-	-	-	-	-
62	1	0.0	0.0	0.0	-	-	-	-	-	-	-	-	-	-	-	-	-	-	-	-	-	-	-	-	-	-	-	-	-	-	-	-	-	-	-	-	-	-	-	-	-	-	-	-	-	-	-	-	-
62	2	0.0	0.0	0.0	-	-	-	-	-	-	-	-	-	-	-	-	-	-	-	-	-	-	-	-	-	-	-	-	-	-	-	-	-	-	-	-	-	-	-	-	-	-	-	-	-	-	-	-	-
62	3	0.0	0.0	0.0	-	-	-	-	-	-	-	-	-	-	-	-	-	-	-	-	-	-	-	-	-	-	-	-	-	-	-	-	-	-	-	-	-	-	-	-	-	-	-	-	-	-	-	-	-
62	4	0.0	0.0	0.0	-	-	-	-	-	-	-	-	-	-	-	-	-	-	-	-	-	-	-	-	-	-	-	-	-	-	-	-	-	-	-	-	-	-	-	-	-	-	-	-	-	-	-	-	-
62	5	0.0	0.0	0.0	-	-	-	-	-	-	-	-	-	-	-	-	-	-	-	-	-	-	-	-	-	-	-	-	-	-	-	-	-	-	-	-	-	-	-	-	-	-	-	-	-	-	-	-	-
62	6	0.0	0.0	0.0	-	-	-	-	-	-	-	-	-	-	-	-	-	-	-	-	-	-	-	-	-	-	-	-	-	-	-	-	-	-	-	-	-	-	-	-	-	-	-	-	-	-	-	-	-
62	7	360.0	9.0	0.0	7.78	111.0	0.25	0.2549	0.4951	19331	0.7553	0.7463	0.7373	0.7284	0.7194	0.7104	0.752	0.7937	0.8353	0.8769	0.9186	0.9349	0.9511	0.9674	0.9837	1.0	0.9948	0.9896	0.9844	0.9792	0.9741	0.9492	0.9243	0.8994	0.8746	0.8497	0.8611	0.8726	0.8841	0.8956	0.907	0.9145	0.922	0.9294	0.9369	0.9444	0.9364	0.9284	0.9205
62	8	1600.0	39.0	0.0	16.59	123.27	0.258	0.2659	0.4761	15186	0.7305	0.7239	0.7173	0.7107	0.7041	0.6975	0.7417	0.7859	0.8301	0.8743	0.9185	0.9348	0.9511	0.9674	0.9837	1.0	0.9957	0.9915	0.9872	0.9829	0.9787	0.9549	0.9311	0.9074	0.8836	0.8598	0.8743	0.8888	0.9033	0.9178	0.9323	0.9416	0.9509	0.9601	0.9694	0.9787	0.9716	0.9644	0.9573
62	9	3350.0	78.0	0.0	24.16	136.94	0.27	0.2809	0.4491	11591	0.6766	0.6733	0.67	0.6667	0.6633	0.66	0.7062	0.7525	0.7987	0.8449	0.8911	0.9072	0.9232	0.9393	0.9554	0.9714	0.9687	0.9659	0.9631	0.9603	0.9575	0.936	0.9144	0.8929	0.8713	0.8498	0.8681	0.8864	0.9047	0.9231	0.9414	0.9531	0.9648	0.9766	0.9883	1.0	0.9944	0.9888	0.9832
62	10	4950.0	111.0	0.0	29.89	152.36	0.2749	0.2869	0.4381	10579	0.6482	0.6462	0.6443	0.6423	0.6404	0.6384	0.685	0.7315	0.7781	0.8247	0.8713	0.8871	0.903	0.9189	0.9347	0.9506	0.9485	0.9463	0.9442	0.9421	0.9399	0.9195	0.8991	0.8787	0.8582	0.8378	0.8576	0.8773	0.8971	0.9169	0.9366	0.9493	0.962	0.9747	0.9873	1.0	0.9951	0.9902	0.9854
62	11	6080.0	132.0	0.0	33.14	169.4	0.2956	0.3116	0.3928	7800	0.5159	0.5203	0.5246	0.529	0.5333	0.5377	0.5858	0.634	0.6821	0.7303	0.7784	0.7934	0.8083	0.8233	0.8382	0.8532	0.8541	0.8551	0.8561	0.857	0.858	0.8428	0.8276	0.8124	0.7972	0.782	0.8084	0.8349	0.8614	0.8879	0.9143	0.9315	0.9486	0.9657	0.9829	1.0	0.9985	0.997	0.9955
62	12	6520.0	141.0	0.0	33.44	187.2	0.2979	0.3139	0.3882	7594	0.5053	0.5101	0.5149	0.5197	0.5244	0.5292	0.5773	0.6255	0.6736	0.7217	0.7698	0.7848	0.7998	0.8147	0.8297	0.8446	0.8459	0.8471	0.8483	0.8496	0.8508	0.8361	0.8213	0.8066	0.7918	0.777	0.804	0.8311	0.8581	0.8851	0.9121	0.9297	0.9473	0.9649	0.9824	1.0	0.9989	0.9977	0.9966
62	13	6210.0	135.0	0.0	30.73	204.47	0.2964	0.3123	0.3914	7729	0.5124	0.5169	0.5214	0.5259	0.5304	0.5349	0.583	0.6312	0.6793	0.7275	0.7757	0.7906	0.8055	0.8205	0.8354	0.8504	0.8514	0.8525	0.8535	0.8546	0.8556	0.8406	0.8255	0.8105	0.7954	0.7804	0.807	0.8337	0.8603	0.887	0.9136	0.9309	0.9482	0.9654	0.9827	1.0	0.9986	0.9973	0.9959
62	14	5640.0	186.0	62.0	25.43	220.24	0.3123	0.325	0.3628	6557	0.4859	0.4903	0.4947	0.4991	0.5034	0.5078	0.5536	0.5993	0.645	0.6908	0.7365	0.7525	0.7686	0.7846	0.8006	0.8166	0.8189	0.8212	0.8235	0.8258	0.8281	0.8144	0.8007	0.787	0.7733	0.7596	0.7877	0.8158	0.8439	0.8719	0.9	0.9195	0.9389	0.9584	0.9778	0.9973	0.9978	0.9984	0.9989
62	15	5670.0	150.0	22.0	18.16	234.22	0.2997	0.3142	0.3861	7466	0.5196	0.5234	0.5271	0.5308	0.5346	0.5383	0.5855	0.6327	0.68	0.7272	0.7744	0.7899	0.8053	0.8207	0.8361	0.8515	0.8526	0.8537	0.8548	0.8559	0.857	0.8417	0.8265	0.8113	0.796	0.7808	0.8072	0.8335	0.8599	0.8863	0.9126	0.9301	0.9476	0.965	0.9825	1.0	0.9989	0.9977	0.9966
62	16	3130.0	87.0	1.0	9.55	246.72	0.2661	0.276	0.4579	12562	0.7004	0.6959	0.6914	0.6869	0.6824	0.6779	0.7238	0.7696	0.8155	0.8613	0.9072	0.9235	0.9397	0.956	0.9723	0.9886	0.9852	0.9819	0.9786	0.9753	0.9719	0.9495	0.927	0.9045	0.882	0.8595	0.8767	0.8938	0.9109	0.9281	0.9452	0.9561	0.9671	0.9781	0.989	1.0	0.9938	0.9877	0.9815
62	17	710.0	19.0	0.0	0.12	258.27	0.25	0.2549	0.4951	19331	0.7553	0.7463	0.7373	0.7284	0.7194	0.7104	0.752	0.7937	0.8353	0.8769	0.9186	0.9349	0.9511	0.9674	0.9837	1.0	0.9948	0.9896	0.9844	0.9792	0.9741	0.9492	0.9243	0.8994	0.8746	0.8497	0.8611	0.8726	0.8841	0.8956	0.907	0.9145	0.922	0.9294	0.9369	0.9444	0.9364	0.9284	0.9205
62	18	0.0	0.0	0.0	-	-	-	-	-	-	-	-	-	-	-	-	-	-	-	-	-	-	-	-	-	-	-	-	-	-	-	-	-	-	-	-	-	-	-	-	-	-	-	-	-	-	-	-	-
62	19	0.0	0.0	0.0	-	-	-	-	-	-	-	-	-	-	-	-	-	-	-	-	-	-	-	-	-	-	-	-	-	-	-	-	-	-	-	-	-	-	-	-	-	-	-	-	-	-	-	-	-
62	20	0.0	0.0	0.0	-	-	-	-	-	-	-	-	-	-	-	-	-	-	-	-	-	-	-	-	-	-	-	-	-	-	-	-	-	-	-	-	-	-	-	-	-	-	-	-	-	-	-	-	-
62	21	0.0	0.0	0.0	-	-	-	-	-	-	-	-	-	-	-	-	-	-	-	-	-	-	-	-	-	-	-	-	-	-	-	-	-	-	-	-	-	-	-	-	-	-	-	-	-	-	-	-	-
62	22	0.0	0.0	0.0	-	-	-	-	-	-	-	-	-	-	-	-	-	-	-	-	-	-	-	-	-	-	-	-	-	-	-	-	-	-	-	-	-	-	-	-	-	-	-	-	-	-	-	-	-
62	23	0.0	0.0	0.0	-	-	-	-	-	-	-	-	-	-	-	-	-	-	-	-	-	-	-	-	-	-	-	-	-	-	-	-	-	-	-	-	-	-	-	-	-	-	-	-	-	-	-	-	-
63	0	0.0	0.0	0.0	-	-	-	-	-	-	-	-	-	-	-	-	-	-	-	-	-	-	-	-	-	-	-	-	-	-	-	-	-	-	-	-	-	-	-	-	-	-	-	-	-	-	-	-	-
63	1	0.0	0.0	0.0	-	-	-	-	-	-	-	-	-	-	-	-	-	-	-	-	-	-	-	-	-	-	-	-	-	-	-	-	-	-	-	-	-	-	-	-	-	-	-	-	-	-	-	-	-
63	2	0.0	0.0	0.0	-	-	-	-	-	-	-	-	-	-	-	-	-	-	-	-	-	-	-	-	-	-	-	-	-	-	-	-	-	-	-	-	-	-	-	-	-	-	-	-	-	-	-	-	-
63	3	0.0	0.0	0.0	-	-	-	-	-	-	-	-	-	-	-	-	-	-	-	-	-	-	-	-	-	-	-	-	-	-	-	-	-	-	-	-	-	-	-	-	-	-	-	-	-	-	-	-	-
63	4	0.0	0.0	0.0	-	-	-	-	-	-	-	-	-	-	-	-	-	-	-	-	-	-	-	-	-	-	-	-	-	-	-	-	-	-	-	-	-	-	-	-	-	-	-	-	-	-	-	-	-
63	5	0.0	0.0	0.0	-	-	-	-	-	-	-	-	-	-	-	-	-	-	-	-	-	-	-	-	-	-	-	-	-	-	-	-	-	-	-	-	-	-	-	-	-	-	-	-	-	-	-	-	-
63	6	0.0	0.0	0.0	-	-	-	-	-	-	-	-	-	-	-	-	-	-	-	-	-	-	-	-	-	-	-	-	-	-	-	-	-	-	-	-	-	-	-	-	-	-	-	-	-	-	-	-	-
63	7	270.0	7.0	0.0	8.11	110.8	0.25	0.2549	0.4951	19331	0.7553	0.7463	0.7373	0.7284	0.7194	0.7104	0.752	0.7937	0.8353	0.8769	0.9186	0.9349	0.9511	0.9674	0.9837	1.0	0.9948	0.9896	0.9844	0.9792	0.9741	0.9492	0.9243	0.8994	0.8746	0.8497	0.8611	0.8726	0.8841	0.8956	0.907	0.9145	0.922	0.9294	0.9369	0.9444	0.9364	0.9284	0.9205
63	8	1660.0	41.0	0.0	16.93	123.09	0.2583	0.2663	0.4754	15066	0.7302	0.7236	0.717	0.7104	0.7039	0.6973	0.7415	0.7857	0.83	0.8742	0.9184	0.9347	0.951	0.9674	0.9837	1.0	0.9958	0.9915	0.9873	0.983	0.9788	0.955	0.9313	0.9075	0.8838	0.86	0.8746	0.8891	0.9037	0.9182	0.9328	0.9421	0.9515	0.9608	0.9701	0.9794	0.9723	0.9652	0.9581
63	9	3420.0	80.0	0.0	24.52	136.8	0.27	0.2809	0.4491	11591	0.6765	0.6732	0.6699	0.6666	0.6633	0.66	0.7062	0.7524	0.7986	0.8448	0.891	0.9071	0.9232	0.9392	0.9553	0.9714	0.9686	0.9658	0.963	0.9602	0.9574	0.9359	0.9144	0.8928	0.8713	0.8497	0.868	0.8864	0.9047	0.923	0.9414	0.9531	0.9648	0.9765	0.9883	1.0	0.9944	0.9888	0.9832
63	10	5460.0	181.0	61.0	30.27	152.28	0.3117	0.3242	0.3641	6598	0.4916	0.4957	0.4998	0.5039	0.5081	0.5122	0.5579	0.6036	0.6492	0.6949	0.7406	0.7567	0.7728	0.7888	0.8049	0.821	0.8232	0.8253	0.8275	0.8297	0.8318	0.8179	0.804	0.7901	0.7762	0.7623	0.7901	0.818	0.8458	0.8736	0.9015	0.9208	0.94	0.9593	0.9786	0.9979	0.9983	0.9987	0.9992
63	11	9600.0	242.0	15.0	33.53	169.4	0.3111	0.327	0.3619	6608	0.4398	0.447	0.4543	0.4615	0.4687	0.4759	0.5235	0.5711	0.6187	0.6663	0.7139	0.7289	0.7438	0.7588	0.7738	0.7887	0.7917	0.7947	0.7977	0.8006	0.8036	0.7915	0.7795	0.7674	0.7553	0.7433	0.7735	0.8036	0.8338	0.864	0.8942	0.9143	0.9345	0.9547	0.9748	0.995	0.996	0.997	0.998
63	12	7800.0	246.0	34.0	33.82	187.3	0.3099	0.3246	0.3655	6697	0.4659	0.4718	0.4776	0.4835	0.4893	0.4952	0.5422	0.5892	0.6362	0.6832	0.7302	0.7456	0.7609	0.7763	0.7917	0.8071	0.8095	0.812	0.8145	0.817	0.8195	0.8065	0.7934	0.7804	0.7674	0.7543	0.7833	0.8124	0.8414	0.8704	0.8994	0.9189	0.9385	0.9581	0.9777	0.9972	0.9978	0.9983	0.9989
63	13	6290.0	136.0	0.0	31.08	204.66	0.2967	0.3127	0.3906	7700	0.5107	0.5152	0.5198	0.5244	0.5289	0.5335	0.5816	0.6298	0.6779	0.7261	0.7742	0.7892	0.8041	0.8191	0.834	0.849	0.8501	0.8512	0.8523	0.8534	0.8545	0.8395	0.8245	0.8095	0.7945	0.7796	0.8063	0.833	0.8598	0.8865	0.9133	0.9306	0.948	0.9653	0.9827	1.0	0.9987	0.9974	0.9961
63	14	5730.0	188.0	63.0	25.75	220.47	0.3129	0.3256	0.3615	6519	0.4821	0.4866	0.4911	0.4956	0.5002	0.5047	0.5504	0.5961	0.6418	0.6875	0.7332	0.7492	0.7652	0.7812	0.7973	0.8133	0.8156	0.818	0.8204	0.8228	0.8252	0.8116	0.7981	0.7846	0.771	0.7575	0.7857	0.814	0.8423	0.8705	0.8988	0.9184	0.9379	0.9575	0.9771	0.9967	0.9973	0.998	0.9987
63	15	3740.0	86.0	0.0	18.45	234.48	0.2711	0.2823	0.4466	11343	0.6706	0.6676	0.6645	0.6615	0.6585	0.6554	0.7017	0.748	0.7942	0.8405	0.8868	0.9028	0.9189	0.9349	0.9509	0.967	0.9643	0.9617	0.959	0.9564	0.9537	0.9324	0.9111	0.8898	0.8685	0.8472	0.8658	0.8844	0.9031	0.9217	0.9403	0.9523	0.9642	0.9761	0.9881	1.0	0.9946	0.9891	0.9837
63	16	3210.0	89.0	1.0	9.82	247.0	0.2697	0.2806	0.4497	11654	0.6782	0.6749	0.6715	0.6681	0.6647	0.6613	0.7075	0.7536	0.7998	0.846	0.8922	0.9083	0.9244	0.9404	0.9565	0.9726	0.9698	0.967	0.9641	0.9613	0.9585	0.9369	0.9153	0.8937	0.872	0.8504	0.8687	0.8869	0.9052	0.9234	0.9416	0.9533	0.965	0.9767	0.9883	1.0	0.9944	0.9887	0.9831
63	17	760.0	21.0	0.0	0.37	258.55	0.25	0.2549	0.4951	19331	0.7553	0.7463	0.7373	0.7284	0.7194	0.7104	0.752	0.7937	0.8353	0.8769	0.9186	0.9349	0.9511	0.9674	0.9837	1.0	0.9948	0.9896	0.9844	0.9792	0.9741	0.9492	0.9243	0.8994	0.8746	0.8497	0.8611	0.8726	0.8841	0.8956	0.907	0.9145	0.922	0.9294	0.9369	0.9444	0.9364	0.9284	0.9205
63	18	0.0	0.0	0.0	-	-	-	-	-	-	-	-	-	-	-	-	-	-	-	-	-	-	-	-	-	-	-	-	-	-	-	-	-	-	-	-	-	-	-	-	-	-	-	-	-	-	-	-	-
63	19	0.0	0.0	0.0	-	-	-	-	-	-	-	-	-	-	-	-	-	-	-	-	-	-	-	-	-	-	-	-	-	-	-	-	-	-	-	-	-	-	-	-	-	-	-	-	-	-	-	-	-
63	20	0.0	0.0	0.0	-	-	-	-	-	-	-	-	-	-	-	-	-	-	-	-	-	-	-	-	-	-	-	-	-	-	-	-	-	-	-	-	-	-	-	-	-	-	-	-	-	-	-	-	-
63	21	0.0	0.0	0.0	-	-	-	-	-	-	-	-	-	-	-	-	-	-	-	-	-	-	-	-	-	-	-	-	-	-	-	-	-	-	-	-	-	-	-	-	-	-	-	-	-	-	-	-	-
63	22	0.0	0.0	0.0	-	-	-	-	-	-	-	-	-	-	-	-	-	-	-	-	-	-	-	-	-	-	-	-	-	-	-	-	-	-	-	-	-	-	-	-	-	-	-	-	-	-	-	-	-
63	23	0.0	0.0	0.0	-	-	-	-	-	-	-	-	-	-	-	-	-	-	-	-	-	-	-	-	-	-	-	-	-	-	-	-	-	-	-	-	-	-	-	-	-	-	-	-	-	-	-	-	-
64	0	0.0	0.0	0.0	-	-	-	-	-	-	-	-	-	-	-	-	-	-	-	-	-	-	-	-	-	-	-	-	-	-	-	-	-	-	-	-	-	-	-	-	-	-	-	-	-	-	-	-	-
64	1	0.0	0.0	0.0	-	-	-	-	-	-	-	-	-	-	-	-	-	-	-	-	-	-	-	-	-	-	-	-	-	-	-	-	-	-	-	-	-	-	-	-	-	-	-	-	-	-	-	-	-
64	2	0.0	0.0	0.0	-	-	-	-	-	-	-	-	-	-	-	-	-	-	-	-	-	-	-	-	-	-	-	-	-	-	-	-	-	-	-	-	-	-	-	-	-	-	-	-	-	-	-	-	-
64	3	0.0	0.0	0.0	-	-	-	-	-	-	-	-	-	-	-	-	-	-	-	-	-	-	-	-	-	-	-	-	-	-	-	-	-	-	-	-	-	-	-	-	-	-	-	-	-	-	-	-	-
64	4	0.0	0.0	0.0	-	-	-	-	-	-	-	-	-	-	-	-	-	-	-	-	-	-	-	-	-	-	-	-	-	-	-	-	-	-	-	-	-	-	-	-	-	-	-	-	-	-	-	-	-
64	5	0.0	0.0	0.0	-	-	-	-	-	-	-	-	-	-	-	-	-	-	-	-	-	-	-	-	-	-	-	-	-	-	-	-	-	-	-	-	-	-	-	-	-	-	-	-	-	-	-	-	-
64	6	0.0	0.0	0.0	-	-	-	-	-	-	-	-	-	-	-	-	-	-	-	-	-	-	-	-	-	-	-	-	-	-	-	-	-	-	-	-	-	-	-	-	-	-	-	-	-	-	-	-	-
64	7	670.0	19.0	0.0	8.45	110.6	0.25	0.2549	0.4951	19331	0.7553	0.7463	0.7373	0.7284	0.7194	0.7104	0.752	0.7937	0.8353	0.8769	0.9186	0.9349	0.9511	0.9674	0.9837	1.0	0.9948	0.9896	0.9844	0.9792	0.9741	0.9492	0.9243	0.8994	0.8746	0.8497	0.8611	0.8726	0.8841	0.8956	0.907	0.9145	0.922	0.9294	0.9369	0.9444	0.9364	0.9284	0.9205
64	8	2820.0	79.0	0.0	17.28	122.92	0.265	0.2749	0.4601	12835	0.7037	0.6991	0.6945	0.6899	0.6852	0.6806	0.7265	0.7724	0.8183	0.8641	0.91	0.9263	0.9425	0.9588	0.9751	0.9913	0.9879	0.9845	0.9811	0.9777	0.9742	0.9516	0.929	0.9064	0.8838	0.8611	0.8781	0.8951	0.912	0.929	0.9459	0.9567	0.9676	0.9784	0.9892	1.0	0.9937	0.9874	0.9811
64	9	3720.0	161.0	128.0	24.89	136.66	0.3046	0.317	0.3784	7103	0.528	0.5307	0.5335	0.5362	0.5389	0.5417	0.5876	0.6336	0.6795	0.7255	0.7714	0.7875	0.8035	0.8196	0.8356	0.8517	0.8529	0.8541	0.8553	0.8565	0.8577	0.8423	0.8269	0.8115	0.796	0.7806	0.8067	0.8327	0.8588	0.8848	0.9109	0.9287	0.9465	0.9644	0.9822	1.0	0.9992	0.9984	0.9977
64	10	4940.0	219.0	282.0	30.66	152.2	0.3069	0.3198	0.3733	6925	0.5093	0.5129	0.5166	0.5202	0.5239	0.5275	0.5737	0.6199	0.6661	0.7122	0.7584	0.7744	0.7903	0.8062	0.8221	0.838	0.8397	0.8413	0.8429	0.8446	0.8462	0.8315	0.8168	0.8022	0.7875	0.7728	0.7998	0.8268	0.8538	0.8808	0.9078	0.9262	0.9447	0.9631	0.9816	1.0	0.9997	0.9994	0.9991
64	11	3950.0	180.0	606.0	33.92	169.41	0.2942	0.3072	0.3986	8000	0.5644	0.566	0.5675	0.569	0.5705	0.5721	0.6186	0.6652	0.7118	0.7583	0.8049	0.8207	0.8365	0.8523	0.868	0.8838	0.8839	0.884	0.8841	0.8842	0.8842	0.8673	0.8503	0.8333	0.8163	0.7993	0.8234	0.8475	0.8716	0.8957	0.9198	0.9359	0.9519	0.9679	0.984	1.0	0.9978	0.9955	0.9933
64	12	5360.0	232.0	477.0	34.2	187.4	0.3042	0.3178	0.378	7117	0.5124	0.5161	0.5198	0.5235	0.5273	0.531	0.5776	0.6242	0.6708	0.7175	0.7641	0.7798	0.7955	0.8112	0.8269	0.8426	0.8441	0.8455	0.847	0.8484	0.8498	0.835	0.8201	0.8053	0.7904	0.7756	0.8024	0.8291	0.8559	0.8827	0.9095	0.9276	0.9457	0.9638	0.9819	1.0	0.9994	0.9988	0.9982
64	13	6330.0	262.0	303.0	31.44	204.84	0.3147	0.3278	0.3575	6404	0.4654	0.4707	0.476	0.4812	0.4865	0.4918	0.5376	0.5834	0.6292	0.675	0.7208	0.7366	0.7525	0.7684	0.7842	0.8001	0.8029	0.8056	0.8083	0.8111	0.8138	0.8009	0.788	0.7751	0.7623	0.7494	0.7784	0.8074	0.8363	0.8653	0.8943	0.9144	0.9345	0.9545	0.9746	0.9947	0.9957	0.9968	0.9979
64	14	6010.0	243.0	128.0	26.07	220.71	0.318	0.3305	0.3515	6213	0.4587	0.464	0.4692	0.4744	0.4796	0.4848	0.5299	0.5751	0.6202	0.6654	0.7105	0.7266	0.7427	0.7588	0.7749	0.791	0.7941	0.7971	0.8001	0.8031	0.8062	0.7936	0.781	0.7685	0.7559	0.7434	0.7726	0.8019	0.8312	0.8605	0.8897	0.9103	0.9308	0.9514	0.9719	0.9924	0.994	0.9955	0.997
64	15	5890.0	155.0	24.0	18.75	234.75	0.301	0.3154	0.3836	7360	0.5136	0.5176	0.5215	0.5255	0.5295	0.5335	0.5807	0.6279	0.6751	0.7223	0.7696	0.785	0.8004	0.8158	0.8312	0.8466	0.8479	0.8491	0.8504	0.8517	0.8529	0.8379	0.8229	0.808	0.793	0.778	0.8047	0.8313	0.858	0.8847	0.9114	0.9291	0.9468	0.9645	0.9823	1.0	0.9991	0.9981	0.9972
64	16	2780.0	110.0	64.0	10.09	247.28	0.2938	0.3057	0.4005	8066	0.5802	0.5808	0.5814	0.582	0.5826	0.5833	0.6293	0.6753	0.7214	0.7674	0.8135	0.8295	0.8456	0.8616	0.8777	0.8938	0.8936	0.8934	0.8932	0.893	0.8928	0.8752	0.8576	0.8401	0.8225	0.8049	0.8283	0.8516	0.8749	0.8983	0.9216	0.9373	0.953	0.9686	0.9843	1.0	0.9975	0.9951	0.9926
64	17	860.0	36.0	12.0	0.63	258.85	0.2555	0.2618	0.4827	16417	0.7429	0.7351	0.7273	0.7195	0.7116	0.7038	0.7467	0.7895	0.8324	0.8752	0.9181	0.9345	0.9509	0.9672	0.9836	1.0	0.9953	0.9907	0.986	0.9813	0.9766	0.9523	0.928	0.9037	0.8794	0.8551	0.8682	0.8813	0.8944	0.9074	0.9205	0.929	0.9375	0.946	0.9545	0.963	0.9555	0.9481	0.9406
64	18	10.0	0.0	0.0	-	-	-	-	-	-	-	-	-	-	-	-	-	-	-	-	-	-	-	-	-	-	-	-	-	-	-	-	-	-	-	-	-	-	-	-	-	-	-	-	-	-	-	-	-
64	19	0.0	0.0	0.0	-	-	-	-	-	-	-	-	-	-	-	-	-	-	-	-	-	-	-	-	-	-	-	-	-	-	-	-	-	-	-	-	-	-	-	-	-	-	-	-	-	-	-	-	-
64	20	0.0	0.0	0.0	-	-	-	-	-	-	-	-	-	-	-	-	-	-	-	-	-	-	-	-	-	-	-	-	-	-	-	-	-	-	-	-	-	-	-	-	-	-	-	-	-	-	-	-	-
64	21	0.0	0.0	0.0	-	-	-	-	-	-	-	-	-	-	-	-	-	-	-	-	-	-	-	-	-	-	-	-	-	-	-	-	-	-	-	-	-	-	-	-	-	-	-	-	-	-	-	-	-
64	22	0.0	0.0	0.0	-	-	-	-	-	-	-	-	-	-	-	-	-	-	-	-	-	-	-	-	-	-	-	-	-	-	-	-	-	-	-	-	-	-	-	-	-	-	-	-	-	-	-	-	-
64	23	0.0	0.0	0.0	-	-	-	-	-	-	-	-	-	-	-	-	-	-	-	-	-	-	-	-	-	-	-	-	-	-	-	-	-	-	-	-	-	-	-	-	-	-	-	-	-	-	-	-	-
65	0	0.0	0.0	0.0	-	-	-	-	-	-	-	-	-	-	-	-	-	-	-	-	-	-	-	-	-	-	-	-	-	-	-	-	-	-	-	-	-	-	-	-	-	-	-	-	-	-	-	-	-
65	1	0.0	0.0	0.0	-	-	-	-	-	-	-	-	-	-	-	-	-	-	-	-	-	-	-	-	-	-	-	-	-	-	-	-	-	-	-	-	-	-	-	-	-	-	-	-	-	-	-	-	-
65	2	0.0	0.0	0.0	-	-	-	-	-	-	-	-	-	-	-	-	-	-	-	-	-	-	-	-	-	-	-	-	-	-	-	-	-	-	-	-	-	-	-	-	-	-	-	-	-	-	-	-	-
65	3	0.0	0.0	0.0	-	-	-	-	-	-	-	-	-	-	-	-	-	-	-	-	-	-	-	-	-	-	-	-	-	-	-	-	-	-	-	-	-	-	-	-	-	-	-	-	-	-	-	-	-
65	4	0.0	0.0	0.0	-	-	-	-	-	-	-	-	-	-	-	-	-	-	-	-	-	-	-	-	-	-	-	-	-	-	-	-	-	-	-	-	-	-	-	-	-	-	-	-	-	-	-	-	-
65	5	0.0	0.0	0.0	-	-	-	-	-	-	-	-	-	-	-	-	-	-	-	-	-	-	-	-	-	-	-	-	-	-	-	-	-	-	-	-	-	-	-	-	-	-	-	-	-	-	-	-	-
65	6	0.0	0.0	0.0	-	-	-	-	-	-	-	-	-	-	-	-	-	-	-	-	-	-	-	-	-	-	-	-	-	-	-	-	-	-	-	-	-	-	-	-	-	-	-	-	-	-	-	-	-
65	7	600.0	29.0	37.0	8.79	110.4	0.2573	0.2643	0.4784	15592	0.7374	0.7301	0.7228	0.7155	0.7082	0.7009	0.7443	0.7878	0.8312	0.8746	0.918	0.9344	0.9508	0.9672	0.9836	1.0	0.9955	0.9911	0.9866	0.9821	0.9777	0.9536	0.9296	0.9055	0.8815	0.8574	0.8712	0.8849	0.8987	0.9125	0.9262	0.9351	0.944	0.953	0.9619	0.9708	0.9635	0.9562	0.949
65	8	2150.0	107.0	283.0	17.64	122.74	0.2762	0.2871	0.4367	10423	0.6578	0.6552	0.6525	0.6499	0.6473	0.6446	0.6906	0.7366	0.7826	0.8286	0.8746	0.8908	0.9069	0.9231	0.9392	0.9554	0.9532	0.9509	0.9487	0.9465	0.9442	0.9235	0.9027	0.882	0.8612	0.8404	0.8598	0.8791	0.8984	0.9177	0.937	0.9496	0.9622	0.9748	0.9874	1.0	0.9951	0.9902	0.9853
65	9	2100.0	112.0	569.0	25.26	136.52	0.2828	0.2943	0.4229	9381	0.6264	0.6252	0.624	0.6227	0.6215	0.6202	0.6664	0.7125	0.7587	0.8049	0.8511	0.8671	0.8831	0.8992	0.9152	0.9313	0.9298	0.9284	0.9269	0.9255	0.924	0.9045	0.885	0.8655	0.8461	0.8266	0.8475	0.8684	0.8894	0.9103	0.9312	0.945	0.9587	0.9725	0.9862	1.0	0.996	0.992	0.988
65	10	2250.0	106.0	685.0	31.04	152.12	0.2844	0.2956	0.4201	9177	0.6259	0.6245	0.6232	0.6218	0.6205	0.6191	0.6651	0.711	0.7569	0.8028	0.8488	0.8649	0.8811	0.8973	0.9134	0.9296	0.9282	0.9268	0.9255	0.9241	0.9227	0.9033	0.8838	0.8644	0.845	0.8255	0.8465	0.8675	0.8885	0.9095	0.9304	0.9444	0.9583	0.9722	0.9861	1.0	0.9961	0.9923	0.9884
65	11	5020.0	223.0	471.0	34.31	169.42	0.3019	0.3152	0.3829	7303	0.5258	0.5289	0.5321	0.5352	0.5384	0.5415	0.5881	0.6346	0.6812	0.7278	0.7744	0.7901	0.8059	0.8216	0.8374	0.8531	0.8542	0.8553	0.8564	0.8575	0.8586	0.8432	0.8278	0.8124	0.797	0.7816	0.8077	0.8338	0.8599	0.886	0.9121	0.9297	0.9473	0.9648	0.9824	1.0	0.999	0.998	0.997
65	12	4310.0	190.0	625.0	34.58	187.51	0.2969	0.3101	0.393	7738	0.55	0.5522	0.5543	0.5565	0.5587	0.5608	0.6074	0.654	0.7007	0.7473	0.7939	0.8096	0.8254	0.8411	0.8569	0.8726	0.8731	0.8735	0.874	0.8744	0.8749	0.8585	0.8421	0.8257	0.8093	0.7929	0.8177	0.8425	0.8674	0.8922	0.9171	0.9337	0.9502	0.9668	0.9834	1.0	0.9982	0.9964	0.9946
65	13	2600.0	112.0	747.0	31.8	205.03	0.2868	0.2984	0.4147	8856	0.6118	0.6111	0.6104	0.6097	0.609	0.6083	0.6544	0.7004	0.7465	0.7925	0.8386	0.8546	0.8707	0.8868	0.9029	0.919	0.918	0.9169	0.9159	0.9149	0.9138	0.8949	0.8761	0.8572	0.8383	0.8195	0.8412	0.8629	0.8846	0.9063	0.928	0.9424	0.9568	0.9712	0.9856	1.0	0.9965	0.9931	0.9896
65	14	1920.0	90.0	777.0	26.4	220.95	0.2791	0.2898	0.4311	9962	0.6501	0.6477	0.6453	0.6429	0.6406	0.6382	0.684	0.7299	0.7757	0.8216	0.8674	0.8836	0.8999	0.9161	0.9323	0.9485	0.9465	0.9445	0.9425	0.9406	0.9386	0.9181	0.8977	0.8773	0.8569	0.8365	0.8562	0.8759	0.8957	0.9154	0.9351	0.9481	0.9611	0.974	0.987	1.0	0.9954	0.9908	0.9862
65	15	2450.0	127.0	533.0	19.04	235.02	0.2858	0.2976	0.4166	8973	0.6124	0.6117	0.6111	0.6104	0.6098	0.6092	0.6554	0.7016	0.7478	0.794	0.8402	0.8562	0.8722	0.8882	0.9042	0.9203	0.9192	0.9181	0.917	0.9159	0.9148	0.8959	0.877	0.8581	0.8391	0.8202	0.8419	0.8635	0.8852	0.9068	0.9285	0.9428	0.9571	0.9714	0.9857	1.0	0.9964	0.9929	0.9893
65	16	1730.0	93.0	371.0	10.36	247.57	0.2745	0.2851	0.4404	10740	0.6674	0.6644	0.6613	0.6582	0.6551	0.652	0.6979	0.7437	0.7896	0.8355	0.8814	0.8976	0.9139	0.9301	0.9463	0.9625	0.9601	0.9576	0.9551	0.9527	0.9502	0.9291	0.9079	0.8868	0.8657	0.8445	0.8634	0.8822	0.901	0.9199	0.9387	0.9509	0.9632	0.9755	0.9877	1.0	0.9948	0.9897	0.9845
65	17	870.0	42.0	58.0	0.89	259.14	0.2585	0.2657	0.4758	15129	0.7348	0.7277	0.7207	0.7136	0.7066	0.6995	0.7432	0.7869	0.8306	0.8742	0.9179	0.9343	0.9507	0.9672	0.9836	1.0	0.9956	0.9913	0.9869	0.9826	0.9782	0.9543	0.9304	0.9065	0.8825	0.8586	0.8727	0.8868	0.9009	0.915	0.9291	0.9382	0.9474	0.9565	0.9657	0.9748	0.9676	0.9605	0.9533
65	18	20.0	1.0	0.0	-	-	-	-	-	-	-	-	-	-	-	-	-	-	-	-	-	-	-	-	-	-	-	-	-	-	-	-	-	-	-	-	-	-	-	-	-	-	-	-	-	-	-	-	-
65	19	0.0	0.0	0.0	-	-	-	-	-	-	-	-	-	-	-	-	-	-	-	-	-	-	-	-	-	-	-	-	-	-	-	-	-	-	-	-	-	-	-	-	-	-	-	-	-	-	-	-	-
65	20	0.0	0.0	0.0	-	-	-	-	-	-	-	-	-	-	-	-	-	-	-	-	-	-	-	-	-	-	-	-	-	-	-	-	-	-	-	-	-	-	-	-	-	-	-	-	-	-	-	-	-
65	21	0.0	0.0	0.0	-	-	-	-	-	-	-	-	-	-	-	-	-	-	-	-	-	-	-	-	-	-	-	-	-	-	-	-	-	-	-	-	-	-	-	-	-	-	-	-	-	-	-	-	-
65	22	0.0	0.0	0.0	-	-	-	-	-	-	-	-	-	-	-	-	-	-	-	-	-	-	-	-	-	-	-	-	-	-	-	-	-	-	-	-	-	-	-	-	-	-	-	-	-	-	-	-	-
65	23	0.0	0.0	0.0	-	-	-	-	-	-	-	-	-	-	-	-	-	-	-	-	-	-	-	-	-	-	-	-	-	-	-	-	-	-	-	-	-	-	-	-	-	-	-	-	-	-	-	-	-
66	0	0.0	0.0	0.0	-	-	-	-	-	-	-	-	-	-	-	-	-	-	-	-	-	-	-	-	-	-	-	-	-	-	-	-	-	-	-	-	-	-	-	-	-	-	-	-	-	-	-	-	-
66	1	0.0	0.0	0.0	-	-	-	-	-	-	-	-	-	-	-	-	-	-	-	-	-	-	-	-	-	-	-	-	-	-	-	-	-	-	-	-	-	-	-	-	-	-	-	-	-	-	-	-	-
66	2	0.0	0.0	0.0	-	-	-	-	-	-	-	-	-	-	-	-	-	-	-	-	-	-	-	-	-	-	-	-	-	-	-	-	-	-	-	-	-	-	-	-	-	-	-	-	-	-	-	-	-
66	3	0.0	0.0	0.0	-	-	-	-	-	-	-	-	-	-	-	-	-	-	-	-	-	-	-	-	-	-	-	-	-	-	-	-	-	-	-	-	-	-	-	-	-	-	-	-	-	-	-	-	-
66	4	0.0	0.0	0.0	-	-	-	-	-	-	-	-	-	-	-	-	-	-	-	-	-	-	-	-	-	-	-	-	-	-	-	-	-	-	-	-	-	-	-	-	-	-	-	-	-	-	-	-	-
66	5	0.0	0.0	0.0	-	-	-	-	-	-	-	-	-	-	-	-	-	-	-	-	-	-	-	-	-	-	-	-	-	-	-	-	-	-	-	-	-	-	-	-	-	-	-	-	-	-	-	-	-
66	6	0.0	0.0	0.0	-	-	-	-	-	-	-	-	-	-	-	-	-	-	-	-	-	-	-	-	-	-	-	-	-	-	-	-	-	-	-	-	-	-	-	-	-	-	-	-	-	-	-	-	-
66	7	600.0	16.0	0.0	9.13	110.2	0.25	0.2549	0.4951	19331	0.7553	0.7463	0.7373	0.7284	0.7194	0.7104	0.752	0.7937	0.8353	0.8769	0.9186	0.9349	0.9511	0.9674	0.9837	1.0	0.9948	0.9896	0.9844	0.9792	0.9741	0.9492	0.9243	0.8994	0.8746	0.8497	0.8611	0.8726	0.8841	0.8956	0.907	0.9145	0.922	0.9294	0.9369	0.9444	0.9364	0.9284	0.9205
66	8	3030.0	84.0	1.0	17.99	122.56	0.266	0.2759	0.4581	12586	0.7008	0.6963	0.6918	0.6873	0.6828	0.6783	0.7241	0.77	0.8158	0.8617	0.9075	0.9238	0.9401	0.9563	0.9726	0.9889	0.9855	0.9822	0.9789	0.9755	0.9722	0.9497	0.9272	0.9047	0.8822	0.8597	0.8768	0.8939	0.911	0.9282	0.9453	0.9562	0.9672	0.9781	0.9891	1.0	0.9938	0.9876	0.9814
66	9	4160.0	147.0	31.0	25.63	136.38	0.2871	0.3002	0.4127	8768	0.5894	0.59	0.5907	0.5913	0.592	0.5926	0.6395	0.6863	0.7332	0.7801	0.827	0.8426	0.8583	0.8739	0.8896	0.9053	0.9046	0.904	0.9033	0.9026	0.902	0.8839	0.8659	0.8478	0.8298	0.8117	0.8345	0.8573	0.8801	0.9029	0.9256	0.9405	0.9554	0.9703	0.9851	1.0	0.9968	0.9937	0.9905
66	10	8310.0	214.0	14.0	31.43	152.04	0.3131	0.3279	0.359	6491	0.4482	0.4547	0.4612	0.4677	0.4741	0.4806	0.5274	0.5742	0.621	0.6677	0.7145	0.7299	0.7452	0.7606	0.776	0.7913	0.7942	0.7972	0.8001	0.8031	0.806	0.7937	0.7814	0.7691	0.7567	0.7444	0.7742	0.804	0.8338	0.8636	0.8933	0.9136	0.9338	0.954	0.9742	0.9944	0.9956	0.9967	0.9978
66	11	7380.0	284.0	134.0	34.7	169.43	0.3231	0.3365	0.3403	5935	0.413	0.4201	0.4273	0.4345	0.4417	0.4488	0.4941	0.5394	0.5847	0.63	0.6752	0.691	0.7068	0.7225	0.7383	0.7541	0.7581	0.7622	0.7662	0.7703	0.7743	0.7635	0.7528	0.742	0.7312	0.7205	0.7518	0.7831	0.8144	0.8457	0.877	0.8989	0.9208	0.9428	0.9647	0.9867	0.9893	0.992	0.9947
66	12	7130.0	285.0	298.0	34.96	187.62	0.3174	0.3305	0.3521	6245	0.4502	0.456	0.4618	0.4676	0.4734	0.4792	0.5248	0.5704	0.616	0.6616	0.7072	0.7231	0.7389	0.7548	0.7706	0.7865	0.7896	0.7928	0.7959	0.799	0.8021	0.7899	0.7776	0.7653	0.7531	0.7408	0.7705	0.8001	0.8298	0.8594	0.8891	0.9097	0.9304	0.951	0.9716	0.9923	0.9938	0.9954	0.9969
66	13	6870.0	279.0	285.0	32.15	205.23	0.3173	0.3304	0.3523	6250	0.4516	0.4574	0.4631	0.4688	0.4745	0.4803	0.5259	0.5714	0.617	0.6626	0.7082	0.7241	0.74	0.7558	0.7717	0.7876	0.7907	0.7938	0.7969	0.8	0.8031	0.7908	0.7784	0.7661	0.7538	0.7415	0.7711	0.8007	0.8303	0.8599	0.8895	0.91	0.9306	0.9512	0.9718	0.9924	0.9939	0.9955	0.997
66	14	8580.0	219.0	19.0	26.72	221.2	0.3163	0.3311	0.3527	6299	0.4293	0.4364	0.4436	0.4508	0.4579	0.4651	0.5117	0.5583	0.6049	0.6516	0.6982	0.7135	0.7288	0.7441	0.7594	0.7747	0.7781	0.7815	0.785	0.7884	0.7918	0.7802	0.7687	0.7571	0.7456	0.734	0.7646	0.7953	0.8259	0.8565	0.8871	0.908	0.9289	0.9498	0.9707	0.9916	0.9933	0.9949	0.9966
66	15	6230.0	165.0	11.0	19.33	235.3	0.3033	0.3178	0.3789	7175	0.5019	0.5063	0.5108	0.5152	0.5197	0.5241	0.5713	0.6185	0.6658	0.713	0.7602	0.7756	0.791	0.8064	0.8218	0.8372	0.8388	0.8404	0.8419	0.8435	0.8451	0.8306	0.8161	0.8016	0.7871	0.7726	0.7998	0.8271	0.8544	0.8817	0.909	0.9272	0.9454	0.9636	0.9818	1.0	0.9994	0.9989	0.9983
66	16	3470.0	96.0	2.0	10.63	247.86	0.2706	0.2816	0.4478	11459	0.6746	0.6713	0.6681	0.6649	0.6616	0.6584	0.7046	0.7508	0.797	0.8432	0.8894	0.9054	0.9215	0.9376	0.9537	0.9697	0.967	0.9643	0.9615	0.9588	0.9561	0.9346	0.9132	0.8917	0.8702	0.8488	0.8672	0.8856	0.9041	0.9225	0.9409	0.9527	0.9646	0.9764	0.9882	1.0	0.9945	0.9889	0.9834
66	17	930.0	25.0	0.0	1.14	259.44	0.252	0.2579	0.4901	18044	0.748	0.7397	0.7314	0.7232	0.7149	0.7066	0.749	0.7915	0.8339	0.8763	0.9187	0.935	0.9512	0.9675	0.9837	1.0	0.9951	0.9901	0.9852	0.9803	0.9753	0.9508	0.9262	0.9017	0.8771	0.8525	0.8649	0.8772	0.8895	0.9019	0.9142	0.9222	0.9301	0.9381	0.9461	0.954	0.9463	0.9385	0.9308
66	18	20.0	0.0	0.0	-	-	-	-	-	-	-	-	-	-	-	-	-	-	-	-	-	-	-	-	-	-	-	-	-	-	-	-	-	-	-	-	-	-	-	-	-	-	-	-	-	-	-	-	-
66	19	0.0	0.0	0.0	-	-	-	-	-	-	-	-	-	-	-	-	-	-	-	-	-	-	-	-	-	-	-	-	-	-	-	-	-	-	-	-	-	-	-	-	-	-	-	-	-	-	-	-	-
66	20	0.0	0.0	0.0	-	-	-	-	-	-	-	-	-	-	-	-	-	-	-	-	-	-	-	-	-	-	-	-	-	-	-	-	-	-	-	-	-	-	-	-	-	-	-	-	-	-	-	-	-
66	21	0.0	0.0	0.0	-	-	-	-	-	-	-	-	-	-	-	-	-	-	-	-	-	-	-	-	-	-	-	-	-	-	-	-	-	-	-	-	-	-	-	-	-	-	-	-	-	-	-	-	-
66	22	0.0	0.0	0.0	-	-	-	-	-	-	-	-	-	-	-	-	-	-	-	-	-	-	-	-	-	-	-	-	-	-	-	-	-	-	-	-	-	-	-	-	-	-	-	-	-	-	-	-	-
66	23	0.0	0.0	0.0	-	-	-	-	-	-	-	-	-	-	-	-	-	-	-	-	-	-	-	-	-	-	-	-	-	-	-	-	-	-	-	-	-	-	-	-	-	-	-	-	-	-	-	-	-
67	0	0.0	0.0	0.0	-	-	-	-	-	-	-	-	-	-	-	-	-	-	-	-	-	-	-	-	-	-	-	-	-	-	-	-	-	-	-	-	-	-	-	-	-	-	-	-	-	-	-	-	-
67	1	0.0	0.0	0.0	-	-	-	-	-	-	-	-	-	-	-	-	-	-	-	-	-	-	-	-	-	-	-	-	-	-	-	-	-	-	-	-	-	-	-	-	-	-	-	-	-	-	-	-	-
67	2	0.0	0.0	0.0	-	-	-	-	-	-	-	-	-	-	-	-	-	-	-	-	-	-	-	-	-	-	-	-	-	-	-	-	-	-	-	-	-	-	-	-	-	-	-	-	-	-	-	-	-
67	3	0.0	0.0	0.0	-	-	-	-	-	-	-	-	-	-	-	-	-	-	-	-	-	-	-	-	-	-	-	-	-	-	-	-	-	-	-	-	-	-	-	-	-	-	-	-	-	-	-	-	-
67	4	0.0	0.0	0.0	-	-	-	-	-	-	-	-	-	-	-	-	-	-	-	-	-	-	-	-	-	-	-	-	-	-	-	-	-	-	-	-	-	-	-	-	-	-	-	-	-	-	-	-	-
67	5	0.0	0.0	0.0	-	-	-	-	-	-	-	-	-	-	-	-	-	-	-	-	-	-	-	-	-	-	-	-	-	-	-	-	-	-	-	-	-	-	-	-	-	-	-	-	-	-	-	-	-
67	6	0.0	0.0	0.0	-	-	-	-	-	-	-	-	-	-	-	-	-	-	-	-	-	-	-	-	-	-	-	-	-	-	-	-	-	-	-	-	-	-	-	-	-	-	-	-	-	-	-	-	-
67	7	700.0	34.0	51.0	9.47	110.01	0.2589	0.2663	0.4748	14959	0.7336	0.7267	0.7197	0.7128	0.7058	0.6989	0.7427	0.7865	0.8303	0.8741	0.9179	0.9343	0.9507	0.9671	0.9836	1.0	0.9957	0.9914	0.9871	0.9828	0.9785	0.9546	0.9308	0.9069	0.883	0.8591	0.8734	0.8876	0.9019	0.9161	0.9304	0.9396	0.9489	0.9581	0.9673	0.9766	0.9695	0.9624	0.9553
67	8	1480.0	81.0	421.0	18.35	122.38	0.2741	0.2845	0.4413	10826	0.6709	0.6677	0.6644	0.6611	0.6578	0.6545	0.7003	0.7462	0.792	0.8378	0.8836	0.8998	0.9161	0.9324	0.9486	0.9649	0.9624	0.9598	0.9573	0.9548	0.9522	0.931	0.9097	0.8884	0.8672	0.8459	0.8645	0.8832	0.9019	0.9205	0.9392	0.9513	0.9635	0.9757	0.9878	1.0	0.9948	0.9896	0.9843
67	9	2070.0	108.0	610.0	26.01	136.24	0.2816	0.2927	0.4256	9567	0.6368	0.635	0.6332	0.6314	0.6296	0.6278	0.6738	0.7198	0.7657	0.8117	0.8576	0.8738	0.8899	0.9061	0.9223	0.9384	0.9367	0.9351	0.9334	0.9317	0.9301	0.9102	0.8903	0.8704	0.8505	0.8306	0.8511	0.8715	0.8919	0.9123	0.9327	0.9462	0.9596	0.9731	0.9865	1.0	0.9958	0.9916	0.9874
67	10	1880.0	87.0	784.0	31.82	151.97	0.2797	0.2904	0.4299	9869	0.6484	0.6461	0.6438	0.6414	0.6391	0.6367	0.6826	0.7284	0.7742	0.82	0.8658	0.8821	0.8983	0.9145	0.9308	0.947	0.9451	0.9431	0.9412	0.9392	0.9373	0.917	0.8966	0.8763	0.8559	0.8356	0.8554	0.8752	0.895	0.9149	0.9347	0.9478	0.9608	0.9739	0.9869	1.0	0.9955	0.991	0.9864
67	11	2030.0	85.0	849.0	35.1	169.45	0.2797	0.2908	0.4295	9849	0.6441	0.6421	0.64	0.6379	0.6358	0.6337	0.6797	0.7257	0.7717	0.8176	0.8636	0.8798	0.8959	0.9121	0.9282	0.9444	0.9425	0.9407	0.9388	0.9369	0.935	0.9149	0.8947	0.8745	0.8543	0.8341	0.8541	0.8742	0.8942	0.9142	0.9342	0.9474	0.9605	0.9737	0.9868	1.0	0.9955	0.9911	0.9866
67	12	1790.0	70.0	893.0	35.34	187.74	0.2769	0.2876	0.4355	10317	0.6575	0.6548	0.6521	0.6495	0.6468	0.6441	0.69	0.736	0.7819	0.8278	0.8737	0.8899	0.9061	0.9223	0.9385	0.9547	0.9525	0.9503	0.9481	0.9459	0.9437	0.9229	0.9022	0.8815	0.8608	0.84	0.8594	0.8787	0.8981	0.9174	0.9368	0.9494	0.9621	0.9747	0.9874	1.0	0.9952	0.9903	0.9855
67	13	2060.0	86.0	852.0	32.51	205.43	0.2807	0.2917	0.4275	9703	0.641	0.639	0.637	0.6351	0.6331	0.6311	0.6771	0.723	0.7689	0.8149	0.8608	0.877	0.8932	0.9093	0.9255	0.9417	0.9399	0.9381	0.9364	0.9346	0.9328	0.9127	0.8927	0.8726	0.8526	0.8325	0.8527	0.8729	0.8931	0.9133	0.9335	0.9468	0.9601	0.9734	0.9867	1.0	0.9957	0.9913	0.987
67	14	1800.0	79.0	816.0	27.05	221.45	0.2775	0.288	0.4345	10229	0.6581	0.6554	0.6526	0.6498	0.6471	0.6443	0.6901	0.7359	0.7817	0.8275	0.8733	0.8895	0.9058	0.9221	0.9383	0.9546	0.9524	0.9502	0.948	0.9458	0.9436	0.9229	0.9022	0.8814	0.8607	0.8399	0.8593	0.8786	0.8979	0.9172	0.9366	0.9492	0.9619	0.9746	0.9873	1.0	0.9952	0.9904	0.9856
67	15	1630.0	79.0	710.0	19.63	235.58	0.2751	0.2853	0.4396	10659	0.6698	0.6665	0.6632	0.6599	0.6567	0.6534	0.6991	0.7448	0.7905	0.8362	0.8819	0.8983	0.9146	0.9309	0.9472	0.9635	0.961	0.9585	0.9561	0.9536	0.9511	0.9299	0.9087	0.8875	0.8663	0.8451	0.8638	0.8825	0.9012	0.92	0.9387	0.951	0.9632	0.9755	0.9877	1.0	0.9949	0.9897	0.9846
67	16	1650.0	90.0	445.0	10.9	248.15	0.274	0.2844	0.4416	10845	0.6702	0.667	0.6637	0.6605	0.6573	0.6541	0.6999	0.7458	0.7917	0.8375	0.8834	0.8996	0.9159	0.9321	0.9483	0.9646	0.962	0.9595	0.957	0.9545	0.9519	0.9307	0.9094	0.8882	0.867	0.8457	0.8644	0.8831	0.9018	0.9205	0.9392	0.9513	0.9635	0.9757	0.9878	1.0	0.9948	0.9895	0.9843
67	17	780.0	42.0	128.0	1.4	259.74	0.2545	0.2608	0.4847	16830	0.7439	0.736	0.7281	0.7202	0.7123	0.7044	0.7472	0.79	0.8328	0.8755	0.9183	0.9347	0.951	0.9673	0.9837	1.0	0.9953	0.9905	0.9858	0.981	0.9763	0.952	0.9276	0.9032	0.8789	0.8545	0.8674	0.8803	0.8933	0.9062	0.9191	0.9274	0.9358	0.9442	0.9525	0.9609	0.9534	0.9458	0.9383
67	18	40.0	1.0	0.0	-	-	-	-	-	-	-	-	-	-	-	-	-	-	-	-	-	-	-	-	-	-	-	-	-	-	-	-	-	-	-	-	-	-	-	-	-	-	-	-	-	-	-	-	-
67	19	0.0	0.0	0.0	-	-	-	-	-	-	-	-	-	-	-	-	-	-	-	-	-	-	-	-	-	-	-	-	-	-	-	-	-	-	-	-	-	-	-	-	-	-	-	-	-	-	-	-	-
67	20	0.0	0.0	0.0	-	-	-	-	-	-	-	-	-	-	-	-	-	-	-	-	-	-	-	-	-	-	-	-	-	-	-	-	-	-	-	-	-	-	-	-	-	-	-	-	-	-	-	-	-
67	21	0.0	0.0	0.0	-	-	-	-	-	-	-	-	-	-	-	-	-	-	-	-	-	-	-	-	-	-	-	-	-	-	-	-	-	-	-	-	-	-	-	-	-	-	-	-	-	-	-	-	-
67	22	0.0	0.0	0.0	-	-	-	-	-	-	-	-	-	-	-	-	-	-	-	-	-	-	-	-	-	-	-	-	-	-	-	-	-	-	-	-	-	-	-	-	-	-	-	-	-	-	-	-	-
67	23	0.0	0.0	0.0	-	-	-	-	-	-	-	-	-	-	-	-	-	-	-	-	-	-	-	-	-	-	-	-	-	-	-	-	-	-	-	-	-	-	-	-	-	-	-	-	-	-	-	-	-
68	0	0.0	0.0	0.0	-	-	-	-	-	-	-	-	-	-	-	-	-	-	-	-	-	-	-	-	-	-	-	-	-	-	-	-	-	-	-	-	-	-	-	-	-	-	-	-	-	-	-	-	-
68	1	0.0	0.0	0.0	-	-	-	-	-	-	-	-	-	-	-	-	-	-	-	-	-	-	-	-	-	-	-	-	-	-	-	-	-	-	-	-	-	-	-	-	-	-	-	-	-	-	-	-	-
68	2	0.0	0.0	0.0	-	-	-	-	-	-	-	-	-	-	-	-	-	-	-	-	-	-	-	-	-	-	-	-	-	-	-	-	-	-	-	-	-	-	-	-	-	-	-	-	-	-	-	-	-
68	3	0.0	0.0	0.0	-	-	-	-	-	-	-	-	-	-	-	-	-	-	-	-	-	-	-	-	-	-	-	-	-	-	-	-	-	-	-	-	-	-	-	-	-	-	-	-	-	-	-	-	-
68	4	0.0	0.0	0.0	-	-	-	-	-	-	-	-	-	-	-	-	-	-	-	-	-	-	-	-	-	-	-	-	-	-	-	-	-	-	-	-	-	-	-	-	-	-	-	-	-	-	-	-	-
68	5	0.0	0.0	0.0	-	-	-	-	-	-	-	-	-	-	-	-	-	-	-	-	-	-	-	-	-	-	-	-	-	-	-	-	-	-	-	-	-	-	-	-	-	-	-	-	-	-	-	-	-
68	6	1.0	1.0	0.0	0.22	98.3	0.25	0.2549	0.4951	19331	0.7553	0.7463	0.7373	0.7284	0.7194	0.7104	0.752	0.7937	0.8353	0.8769	0.9186	0.9349	0.9511	0.9674	0.9837	1.0	0.9948	0.9896	0.9844	0.9792	0.9741	0.9492	0.9243	0.8994	0.8746	0.8497	0.8611	0.8726	0.8841	0.8956	0.907	0.9145	0.922	0.9294	0.9369	0.9444	0.9364	0.9284	0.9205
68	7	730.0	20.0	0.0	9.82	109.81	0.25	0.2549	0.4951	19331	0.7553	0.7463	0.7373	0.7284	0.7194	0.7104	0.752	0.7937	0.8353	0.8769	0.9186	0.9349	0.9511	0.9674	0.9837	1.0	0.9948	0.9896	0.9844	0.9792	0.9741	0.9492	0.9243	0.8994	0.8746	0.8497	0.8611	0.8726	0.8841	0.8956	0.907	0.9145	0.922	0.9294	0.9369	0.9444	0.9364	0.9284	0.9205
68	8	3220.0	89.0	1.0	18.71	122.2	0.2704	0.2814	0.4482	11500	0.6755	0.6722	0.669	0.6657	0.6624	0.6591	0.7053	0.7515	0.7977	0.8438	0.89	0.9061	0.9222	0.9383	0.9544	0.9704	0.9677	0.9649	0.9622	0.9594	0.9567	0.9352	0.9137	0.8922	0.8707	0.8492	0.8676	0.8859	0.9043	0.9227	0.9411	0.9529	0.9647	0.9764	0.9882	1.0	0.9944	0.9889	0.9833
68	9	4040.0	173.0	130.0	26.38	136.1	0.3069	0.3195	0.3737	6928	0.5147	0.518	0.5213	0.5246	0.5279	0.5312	0.5772	0.6232	0.6692	0.7152	0.7611	0.7772	0.7932	0.8092	0.8253	0.8413	0.8428	0.8444	0.8459	0.8475	0.849	0.8341	0.8193	0.8044	0.7895	0.7746	0.8014	0.8281	0.8548	0.8816	0.9083	0.9266	0.945	0.9633	0.9817	1.0	0.9996	0.9992	0.9989
68	10	5740.0	230.0	156.0	32.21	151.89	0.3153	0.328	0.3567	6371	0.4696	0.4745	0.4795	0.4844	0.4893	0.4943	0.5398	0.5853	0.6308	0.6763	0.7218	0.7378	0.7538	0.7698	0.7858	0.8019	0.8046	0.8073	0.81	0.8127	0.8154	0.8024	0.7894	0.7763	0.7633	0.7503	0.7791	0.8079	0.8367	0.8655	0.8943	0.9144	0.9344	0.9545	0.9745	0.9946	0.9957	0.9968	0.9978
68	11	5500.0	238.0	458.0	35.5	169.46	0.3047	0.3182	0.377	7081	0.511	0.5147	0.5185	0.5222	0.526	0.5297	0.5763	0.6229	0.6694	0.716	0.7625	0.7783	0.794	0.8098	0.8255	0.8412	0.8427	0.8442	0.8457	0.8472	0.8487	0.8339	0.8191	0.8043	0.7895	0.7747	0.8016	0.8285	0.8554	0.8822	0.9091	0.9273	0.9455	0.9636	0.9818	1.0	0.9995	0.9989	0.9984
68	12	5290.0	224.0	509.0	35.73	187.86	0.3036	0.3172	0.3791	7164	0.5141	0.5178	0.5214	0.5251	0.5288	0.5325	0.5792	0.6258	0.6725	0.7192	0.7658	0.7815	0.7972	0.8129	0.8286	0.8443	0.8457	0.847	0.8484	0.8498	0.8512	0.8363	0.8213	0.8064	0.7914	0.7765	0.8032	0.8299	0.8566	0.8833	0.91	0.928	0.946	0.964	0.982	1.0	0.9993	0.9986	0.9979
68	13	6940.0	280.0	293.0	32.87	205.63	0.3174	0.3305	0.3522	6245	0.4508	0.4566	0.4623	0.4681	0.4738	0.4796	0.5252	0.5708	0.6164	0.662	0.7076	0.7235	0.7393	0.7552	0.7711	0.7869	0.79	0.7932	0.7963	0.7994	0.8025	0.7902	0.7779	0.7656	0.7533	0.7411	0.7707	0.8003	0.83	0.8596	0.8892	0.9099	0.9305	0.9511	0.9717	0.9923	0.9939	0.9954	0.9969
68	14	5800.0	248.0	273.0	27.37	221.71	0.3123	0.3253	0.3624	6555	0.4806	0.4853	0.49	0.4947	0.4993	0.504	0.5499	0.5958	0.6417	0.6876	0.7335	0.7495	0.7654	0.7813	0.7972	0.8131	0.8155	0.8179	0.8203	0.8226	0.825	0.8115	0.798	0.7845	0.771	0.7575	0.7858	0.8142	0.8425	0.8708	0.8992	0.9187	0.9383	0.9578	0.9774	0.9969	0.9975	0.9981	0.9988
68	15	3550.0	168.0	385.0	19.92	235.86	0.2896	0.3022	0.4082	8495	0.5884	0.5889	0.5894	0.5899	0.5903	0.5908	0.6373	0.6837	0.7302	0.7767	0.8231	0.839	0.8549	0.8707	0.8866	0.9024	0.9019	0.9014	0.9009	0.9003	0.8998	0.8819	0.8639	0.8459	0.828	0.81	0.8329	0.8558	0.8786	0.9015	0.9244	0.9395	0.9546	0.9697	0.9849	1.0	0.9971	0.9941	0.9912
68	16	3000.0	117.0	78.0	11.17	248.45	0.2963	0.3084	0.3953	7817	0.5678	0.5689	0.57	0.5712	0.5723	0.5734	0.6195	0.6655	0.7116	0.7576	0.8037	0.8197	0.8358	0.8518	0.8678	0.8839	0.884	0.8841	0.8843	0.8844	0.8845	0.8675	0.8504	0.8333	0.8163	0.7992	0.8232	0.8472	0.8712	0.8951	0.9191	0.9353	0.9515	0.9676	0.9838	1.0	0.9979	0.9958	0.9938
68	17	1320.0	39.0	0.0	1.66	260.04	0.256	0.2629	0.4811	16101	0.7386	0.7312	0.7238	0.7164	0.709	0.7017	0.745	0.7883	0.8317	0.875	0.9184	0.9347	0.951	0.9673	0.9837	1.0	0.9955	0.9909	0.9864	0.9818	0.9773	0.9531	0.929	0.9049	0.8808	0.8567	0.8702	0.8837	0.8973	0.9108	0.9244	0.9331	0.9418	0.9506	0.9593	0.968	0.9607	0.9533	0.9459
68	18	40.0	1.0	0.0	-	-	-	-	-	-	-	-	-	-	-	-	-	-	-	-	-	-	-	-	-	-	-	-	-	-	-	-	-	-	-	-	-	-	-	-	-	-	-	-	-	-	-	-	-
68	19	0.0	0.0	0.0	-	-	-	-	-	-	-	-	-	-	-	-	-	-	-	-	-	-	-	-	-	-	-	-	-	-	-	-	-	-	-	-	-	-	-	-	-	-	-	-	-	-	-	-	-
68	20	0.0	0.0	0.0	-	-	-	-	-	-	-	-	-	-	-	-	-	-	-	-	-	-	-	-	-	-	-	-	-	-	-	-	-	-	-	-	-	-	-	-	-	-	-	-	-	-	-	-	-
68	21	0.0	0.0	0.0	-	-	-	-	-	-	-	-	-	-	-	-	-	-	-	-	-	-	-	-	-	-	-	-	-	-	-	-	-	-	-	-	-	-	-	-	-	-	-	-	-	-	-	-	-
68	22	0.0	0.0	0.0	-	-	-	-	-	-	-	-	-	-	-	-	-	-	-	-	-	-	-	-	-	-	-	-	-	-	-	-	-	-	-	-	-	-	-	-	-	-	-	-	-	-	-	-	-
68	23	0.0	0.0	0.0	-	-	-	-	-	-	-	-	-	-	-	-	-	-	-	-	-	-	-	-	-	-	-	-	-	-	-	-	-	-	-	-	-	-	-	-	-	-	-	-	-	-	-	-	-
69	0	0.0	0.0	0.0	-	-	-	-	-	-	-	-	-	-	-	-	-	-	-	-	-	-	-	-	-	-	-	-	-	-	-	-	-	-	-	-	-	-	-	-	-	-	-	-	-	-	-	-	-
69	1	0.0	0.0	0.0	-	-	-	-	-	-	-	-	-	-	-	-	-	-	-	-	-	-	-	-	-	-	-	-	-	-	-	-	-	-	-	-	-	-	-	-	-	-	-	-	-	-	-	-	-
69	2	0.0	0.0	0.0	-	-	-	-	-	-	-	-	-	-	-	-	-	-	-	-	-	-	-	-	-	-	-	-	-	-	-	-	-	-	-	-	-	-	-	-	-	-	-	-	-	-	-	-	-
69	3	0.0	0.0	0.0	-	-	-	-	-	-	-	-	-	-	-	-	-	-	-	-	-	-	-	-	-	-	-	-	-	-	-	-	-	-	-	-	-	-	-	-	-	-	-	-	-	-	-	-	-
69	4	0.0	0.0	0.0	-	-	-	-	-	-	-	-	-	-	-	-	-	-	-	-	-	-	-	-	-	-	-	-	-	-	-	-	-	-	-	-	-	-	-	-	-	-	-	-	-	-	-	-	-
69	5	0.0	0.0	0.0	-	-	-	-	-	-	-	-	-	-	-	-	-	-	-	-	-	-	-	-	-	-	-	-	-	-	-	-	-	-	-	-	-	-	-	-	-	-	-	-	-	-	-	-	-
69	6	10.0	1.0	0.0	0.56	98.09	0.25	0.2549	0.4951	19331	0.7553	0.7463	0.7373	0.7284	0.7194	0.7104	0.752	0.7937	0.8353	0.8769	0.9186	0.9349	0.9511	0.9674	0.9837	1.0	0.9948	0.9896	0.9844	0.9792	0.9741	0.9492	0.9243	0.8994	0.8746	0.8497	0.8611	0.8726	0.8841	0.8956	0.907	0.9145	0.922	0.9294	0.9369	0.9444	0.9364	0.9284	0.9205
69	7	790.0	38.0	52.0	10.16	109.61	0.2603	0.268	0.4717	14451	0.7301	0.7235	0.7169	0.7103	0.7037	0.6971	0.7412	0.7853	0.8295	0.8736	0.9177	0.9342	0.9506	0.9671	0.9835	1.0	0.9958	0.9917	0.9875	0.9834	0.9792	0.9555	0.9318	0.9081	0.8844	0.8607	0.8754	0.8901	0.9048	0.9195	0.9342	0.9437	0.9532	0.9627	0.9723	0.9818	0.9748	0.9679	0.9609
69	8	2680.0	122.0	120.0	19.07	122.03	0.2883	0.3002	0.4116	8666	0.6019	0.6017	0.6015	0.6013	0.6011	0.6008	0.647	0.6932	0.7394	0.7856	0.8318	0.8478	0.8638	0.8798	0.8958	0.9118	0.911	0.9102	0.9094	0.9086	0.9078	0.8893	0.8708	0.8523	0.8338	0.8154	0.8376	0.8598	0.882	0.9042	0.9263	0.9411	0.9558	0.9705	0.9853	1.0	0.9968	0.9935	0.9903
69	9	3780.0	177.0	251.0	26.76	135.96	0.2987	0.3114	0.3899	7585	0.549	0.551	0.5531	0.5551	0.5572	0.5592	0.6055	0.6518	0.6982	0.7445	0.7908	0.8067	0.8226	0.8385	0.8544	0.8703	0.8708	0.8714	0.8719	0.8725	0.873	0.8567	0.8404	0.8241	0.8077	0.7914	0.8164	0.8413	0.8662	0.8911	0.9161	0.9329	0.9496	0.9664	0.9832	1.0	0.9984	0.9968	0.9951
69	10	6260.0	250.0	126.0	32.61	151.82	0.317	0.3297	0.3534	6270	0.4603	0.4655	0.4708	0.4761	0.4813	0.4866	0.532	0.5774	0.6227	0.6681	0.7135	0.7295	0.7455	0.7615	0.7775	0.7936	0.7965	0.7995	0.8024	0.8053	0.8083	0.7956	0.783	0.7703	0.7577	0.7451	0.7743	0.8035	0.8327	0.8619	0.8911	0.9115	0.9319	0.9523	0.9727	0.9931	0.9945	0.9959	0.9973
69	11	9320.0	305.0	112.0	35.89	169.48	0.3302	0.3431	0.3267	5598	0.374	0.382	0.3901	0.3982	0.4062	0.4143	0.4581	0.502	0.5459	0.5898	0.6336	0.6494	0.6651	0.6809	0.6966	0.7124	0.7174	0.7223	0.7273	0.7322	0.7372	0.728	0.7188	0.7096	0.7004	0.6912	0.7236	0.756	0.7885	0.8209	0.8533	0.8764	0.8996	0.9227	0.9458	0.969	0.9729	0.9768	0.9807
69	12	11310.0	281.0	6.0	36.11	187.98	0.3169	0.3328	0.3503	6258	0.4069	0.4153	0.4237	0.4321	0.4405	0.4489	0.4961	0.5433	0.5905	0.6377	0.6849	0.6999	0.7148	0.7297	0.7446	0.7596	0.7634	0.7672	0.771	0.7748	0.7786	0.7678	0.7571	0.7464	0.7357	0.7249	0.7566	0.7882	0.8198	0.8514	0.883	0.9044	0.9258	0.9471	0.9685	0.9898	0.9919	0.9939	0.9959
69	13	10590.0	262.0	19.0	33.23	205.84	0.3238	0.3384	0.3378	5897	0.3875	0.396	0.4045	0.413	0.4215	0.43	0.4758	0.5217	0.5675	0.6133	0.6591	0.6745	0.6898	0.7051	0.7204	0.7357	0.7402	0.7447	0.7491	0.7536	0.7581	0.7482	0.7384	0.7286	0.7187	0.7089	0.7412	0.7736	0.8059	0.8382	0.8706	0.893	0.9154	0.9378	0.9602	0.9827	0.9857	0.9888	0.9918
69	14	5760.0	126.0	0.0	27.7	221.97	0.2938	0.3088	0.3973	7992	0.5367	0.54	0.5432	0.5465	0.5497	0.553	0.6007	0.6484	0.6961	0.7437	0.7914	0.8066	0.8218	0.837	0.8522	0.8674	0.868	0.8685	0.869	0.8695	0.8701	0.8541	0.8381	0.8221	0.8061	0.7901	0.8155	0.841	0.8664	0.8918	0.9173	0.9338	0.9504	0.9669	0.9835	1.0	0.9981	0.9962	0.9943
69	15	6490.0	170.0	15.0	20.22	236.15	0.3049	0.3195	0.3756	7051	0.4931	0.4979	0.5028	0.5076	0.5124	0.5172	0.5644	0.6117	0.6589	0.7061	0.7533	0.7687	0.7841	0.7995	0.8149	0.8303	0.8321	0.8339	0.8357	0.8375	0.8393	0.8251	0.811	0.7968	0.7827	0.7686	0.7963	0.824	0.8518	0.8795	0.9072	0.9258	0.9443	0.9629	0.9814	1.0	0.9997	0.9994	0.9991
69	16	3110.0	80.0	0.0	11.45	248.75	0.266	0.2759	0.4581	12586	0.7008	0.6963	0.6918	0.6873	0.6828	0.6783	0.7241	0.77	0.8158	0.8617	0.9075	0.9238	0.9401	0.9563	0.9726	0.9889	0.9855	0.9822	0.9789	0.9755	0.9722	0.9497	0.9272	0.9047	0.8822	0.8597	0.8768	0.8939	0.911	0.9282	0.9453	0.9562	0.9672	0.9781	0.9891	1.0	0.9938	0.9876	0.9814
69	17	640.0	16.0	0.0	1.91	260.35	0.25	0.2549	0.4951	19331	0.7553	0.7463	0.7373	0.7284	0.7194	0.7104	0.752	0.7937	0.8353	0.8769	0.9186	0.9349	0.9511	0.9674	0.9837	1.0	0.9948	0.9896	0.9844	0.9792	0.9741	0.9492	0.9243	0.8994	0.8746	0.8497	0.8611	0.8726	0.8841	0.8956	0.907	0.9145	0.922	0.9294	0.9369	0.9444	0.9364	0.9284	0.9205
69	18	20.0	0.0	0.0	-	-	-	-	-	-	-	-	-	-	-	-	-	-	-	-	-	-	-	-	-	-	-	-	-	-	-	-	-	-	-	-	-	-	-	-	-	-	-	-	-	-	-	-	-
69	19	0.0	0.0	0.0	-	-	-	-	-	-	-	-	-	-	-	-	-	-	-	-	-	-	-	-	-	-	-	-	-	-	-	-	-	-	-	-	-	-	-	-	-	-	-	-	-	-	-	-	-
69	20	0.0	0.0	0.0	-	-	-	-	-	-	-	-	-	-	-	-	-	-	-	-	-	-	-	-	-	-	-	-	-	-	-	-	-	-	-	-	-	-	-	-	-	-	-	-	-	-	-	-	-
69	21	0.0	0.0	0.0	-	-	-	-	-	-	-	-	-	-	-	-	-	-	-	-	-	-	-	-	-	-	-	-	-	-	-	-	-	-	-	-	-	-	-	-	-	-	-	-	-	-	-	-	-
69	22	0.0	0.0	0.0	-	-	-	-	-	-	-	-	-	-	-	-	-	-	-	-	-	-	-	-	-	-	-	-	-	-	-	-	-	-	-	-	-	-	-	-	-	-	-	-	-	-	-	-	-
69	23	0.0	0.0	0.0	-	-	-	-	-	-	-	-	-	-	-	-	-	-	-	-	-	-	-	-	-	-	-	-	-	-	-	-	-	-	-	-	-	-	-	-	-	-	-	-	-	-	-	-	-
70	0	0.0	0.0	0.0	-	-	-	-	-	-	-	-	-	-	-	-	-	-	-	-	-	-	-	-	-	-	-	-	-	-	-	-	-	-	-	-	-	-	-	-	-	-	-	-	-	-	-	-	-
70	1	0.0	0.0	0.0	-	-	-	-	-	-	-	-	-	-	-	-	-	-	-	-	-	-	-	-	-	-	-	-	-	-	-	-	-	-	-	-	-	-	-	-	-	-	-	-	-	-	-	-	-
70	2	0.0	0.0	0.0	-	-	-	-	-	-	-	-	-	-	-	-	-	-	-	-	-	-	-	-	-	-	-	-	-	-	-	-	-	-	-	-	-	-	-	-	-	-	-	-	-	-	-	-	-
70	3	0.0	0.0	0.0	-	-	-	-	-	-	-	-	-	-	-	-	-	-	-	-	-	-	-	-	-	-	-	-	-	-	-	-	-	-	-	-	-	-	-	-	-	-	-	-	-	-	-	-	-
70	4	0.0	0.0	0.0	-	-	-	-	-	-	-	-	-	-	-	-	-	-	-	-	-	-	-	-	-	-	-	-	-	-	-	-	-	-	-	-	-	-	-	-	-	-	-	-	-	-	-	-	-
70	5	0.0	0.0	0.0	-	-	-	-	-	-	-	-	-	-	-	-	-	-	-	-	-	-	-	-	-	-	-	-	-	-	-	-	-	-	-	-	-	-	-	-	-	-	-	-	-	-	-	-	-
70	6	10.0	1.0	0.0	0.9	97.88	0.25	0.2549	0.4951	19331	0.7553	0.7463	0.7373	0.7284	0.7194	0.7104	0.752	0.7937	0.8353	0.8769	0.9186	0.9349	0.9511	0.9674	0.9837	1.0	0.9948	0.9896	0.9844	0.9792	0.9741	0.9492	0.9243	0.8994	0.8746	0.8497	0.8611	0.8726	0.8841	0.8956	0.907	0.9145	0.922	0.9294	0.9369	0.9444	0.9364	0.9284	0.9205
70	7	860.0	23.0	0.0	10.51	109.41	0.2509	0.2559	0.4931	18827	0.7545	0.7456	0.7367	0.7278	0.7189	0.7099	0.7516	0.7933	0.835	0.8767	0.9184	0.9347	0.951	0.9673	0.9837	1.0	0.9949	0.9897	0.9846	0.9795	0.9743	0.9495	0.9247	0.8998	0.875	0.8502	0.8618	0.8734	0.885	0.8966	0.9082	0.9158	0.9234	0.931	0.9386	0.9462	0.9383	0.9304	0.9225
70	8	2850.0	111.0	71.0	19.43	121.85	0.2983	0.3104	0.3914	7632	0.56	0.5614	0.5628	0.5642	0.5657	0.5671	0.613	0.659	0.705	0.751	0.7969	0.813	0.8291	0.8452	0.8612	0.8773	0.8777	0.878	0.8784	0.8787	0.8791	0.8623	0.8456	0.8289	0.8121	0.7954	0.8198	0.8442	0.8686	0.893	0.9174	0.9339	0.9504	0.9669	0.9835	1.0	0.9982	0.9964	0.9946
70	9	3860.0	180.0	252.0	27.14	135.82	0.2993	0.312	0.3887	7532	0.5469	0.549	0.5511	0.5532	0.5553	0.5575	0.6037	0.65	0.6963	0.7426	0.7888	0.8048	0.8207	0.8366	0.8525	0.8684	0.869	0.8696	0.8703	0.8709	0.8715	0.8553	0.839	0.8228	0.8066	0.7903	0.8154	0.8404	0.8655	0.8905	0.9155	0.9324	0.9493	0.9662	0.9831	1.0	0.9985	0.9969	0.9954
70	10	8780.0	223.0	19.0	33.0	151.74	0.3151	0.3298	0.3552	6370	0.4375	0.4443	0.4512	0.458	0.4649	0.4717	0.5184	0.5651	0.6117	0.6584	0.705	0.7204	0.7357	0.7511	0.7664	0.7817	0.7849	0.7882	0.7914	0.7946	0.7978	0.7859	0.774	0.7622	0.7503	0.7384	0.7687	0.7989	0.8292	0.8594	0.8897	0.9103	0.9309	0.9515	0.9721	0.9927	0.9942	0.9956	0.9971
70	11	9650.0	317.0	98.0	36.29	169.5	0.3308	0.3437	0.3255	5572	0.3695	0.3777	0.3859	0.394	0.4022	0.4104	0.4542	0.4979	0.5417	0.5854	0.6292	0.6449	0.6607	0.6764	0.6921	0.7079	0.7129	0.7179	0.723	0.728	0.7331	0.7241	0.715	0.706	0.697	0.688	0.7205	0.7531	0.7856	0.8182	0.8508	0.874	0.8972	0.9205	0.9437	0.967	0.971	0.9751	0.9791
70	12	4050.0	173.0	605.0	36.5	188.11	0.2946	0.3076	0.3978	7960	0.5619	0.5636	0.5652	0.5669	0.5685	0.5702	0.6168	0.6634	0.7099	0.7565	0.8031	0.8189	0.8347	0.8504	0.8662	0.882	0.8821	0.8823	0.8824	0.8826	0.8827	0.8658	0.8489	0.832	0.8151	0.7982	0.8225	0.8467	0.8709	0.8952	0.9194	0.9355	0.9516	0.9678	0.9839	1.0	0.9978	0.9957	0.9935
70	13	5140.0	221.0	505.0	33.59	206.05	0.3028	0.3163	0.3809	7228	0.5202	0.5236	0.527	0.5304	0.5338	0.5371	0.5837	0.6303	0.6769	0.7235	0.7701	0.7859	0.8016	0.8173	0.8331	0.8488	0.85	0.8513	0.8525	0.8537	0.855	0.8398	0.8246	0.8095	0.7943	0.7791	0.8055	0.8319	0.8583	0.8847	0.9111	0.9288	0.9466	0.9644	0.9822	1.0	0.9991	0.9983	0.9974
70	14	4520.0	179.0	115.0	28.02	222.24	0.3098	0.3222	0.3679	6726	0.5033	0.5069	0.5106	0.5143	0.518	0.5216	0.5674	0.6132	0.6589	0.7047	0.7504	0.7666	0.7827	0.7988	0.8149	0.831	0.8329	0.8348	0.8367	0.8386	0.8404	0.8261	0.8117	0.7973	0.7829	0.7685	0.7959	0.8232	0.8505	0.8778	0.9052	0.9241	0.9429	0.9618	0.9807	0.9996	0.9997	0.9998	0.9998
70	15	6640.0	175.0	11.0	20.51	236.44	0.2985	0.3144	0.3871	7544	0.5028	0.5077	0.5125	0.5174	0.5223	0.5272	0.5753	0.6234	0.6715	0.7196	0.7677	0.7827	0.7976	0.8126	0.8276	0.8425	0.8438	0.8451	0.8465	0.8478	0.8491	0.8344	0.8198	0.8051	0.7905	0.7758	0.803	0.8301	0.8573	0.8844	0.9116	0.9293	0.947	0.9646	0.9823	1.0	0.999	0.9979	0.9969
70	16	3790.0	104.0	3.0	11.72	249.05	0.2717	0.2834	0.4449	11187	0.6618	0.6592	0.6567	0.6542	0.6516	0.6491	0.6956	0.7421	0.7887	0.8352	0.8817	0.8976	0.9135	0.9294	0.9453	0.9612	0.9588	0.9563	0.9538	0.9513	0.9488	0.9279	0.9069	0.8859	0.8649	0.8439	0.863	0.8821	0.9011	0.9202	0.9393	0.9514	0.9636	0.9757	0.9879	1.0	0.9947	0.9894	0.9841
70	17	1140.0	31.0	0.0	2.17	260.66	0.2539	0.2599	0.4861	17153	0.7463	0.7382	0.7301	0.7219	0.7138	0.7057	0.7482	0.7907	0.8332	0.8757	0.9182	0.9346	0.9509	0.9673	0.9836	1.0	0.9952	0.9904	0.9855	0.9807	0.9759	0.9515	0.927	0.9025	0.8781	0.8536	0.8662	0.8789	0.8915	0.9041	0.9167	0.925	0.9332	0.9414	0.9496	0.9578	0.9502	0.9426	0.935
70	18	40.0	1.0	0.0	-	-	-	-	-	-	-	-	-	-	-	-	-	-	-	-	-	-	-	-	-	-	-	-	-	-	-	-	-	-	-	-	-	-	-	-	-	-	-	-	-	-	-	-	-
70	19	0.0	0.0	0.0	-	-	-	-	-	-	-	-	-	-	-	-	-	-	-	-	-	-	-	-	-	-	-	-	-	-	-	-	-	-	-	-	-	-	-	-	-	-	-	-	-	-	-	-	-
70	20	0.0	0.0	0.0	-	-	-	-	-	-	-	-	-	-	-	-	-	-	-	-	-	-	-	-	-	-	-	-	-	-	-	-	-	-	-	-	-	-	-	-	-	-	-	-	-	-	-	-	-
70	21	0.0	0.0	0.0	-	-	-	-	-	-	-	-	-	-	-	-	-	-	-	-	-	-	-	-	-	-	-	-	-	-	-	-	-	-	-	-	-	-	-	-	-	-	-	-	-	-	-	-	-
70	22	0.0	0.0	0.0	-	-	-	-	-	-	-	-	-	-	-	-	-	-	-	-	-	-	-	-	-	-	-	-	-	-	-	-	-	-	-	-	-	-	-	-	-	-	-	-	-	-	-	-	-
70	23	0.0	0.0	0.0	-	-	-	-	-	-	-	-	-	-	-	-	-	-	-	-	-	-	-	-	-	-	-	-	-	-	-	-	-	-	-	-	-	-	-	-	-	-	-	-	-	-	-	-	-
71	0	0.0	0.0	0.0	-	-	-	-	-	-	-	-	-	-	-	-	-	-	-	-	-	-	-	-	-	-	-	-	-	-	-	-	-	-	-	-	-	-	-	-	-	-	-	-	-	-	-	-	-
71	1	0.0	0.0	0.0	-	-	-	-	-	-	-	-	-	-	-	-	-	-	-	-	-	-	-	-	-	-	-	-	-	-	-	-	-	-	-	-	-	-	-	-	-	-	-	-	-	-	-	-	-
71	2	0.0	0.0	0.0	-	-	-	-	-	-	-	-	-	-	-	-	-	-	-	-	-	-	-	-	-	-	-	-	-	-	-	-	-	-	-	-	-	-	-	-	-	-	-	-	-	-	-	-	-
71	3	0.0	0.0	0.0	-	-	-	-	-	-	-	-	-	-	-	-	-	-	-	-	-	-	-	-	-	-	-	-	-	-	-	-	-	-	-	-	-	-	-	-	-	-	-	-	-	-	-	-	-
71	4	0.0	0.0	0.0	-	-	-	-	-	-	-	-	-	-	-	-	-	-	-	-	-	-	-	-	-	-	-	-	-	-	-	-	-	-	-	-	-	-	-	-	-	-	-	-	-	-	-	-	-
71	5	0.0	0.0	0.0	-	-	-	-	-	-	-	-	-	-	-	-	-	-	-	-	-	-	-	-	-	-	-	-	-	-	-	-	-	-	-	-	-	-	-	-	-	-	-	-	-	-	-	-	-
71	6	40.0	1.0	0.0	1.25	97.67	0.25	0.2549	0.4951	19331	0.7553	0.7463	0.7373	0.7284	0.7194	0.7104	0.752	0.7937	0.8353	0.8769	0.9186	0.9349	0.9511	0.9674	0.9837	1.0	0.9948	0.9896	0.9844	0.9792	0.9741	0.9492	0.9243	0.8994	0.8746	0.8497	0.8611	0.8726	0.8841	0.8956	0.907	0.9145	0.922	0.9294	0.9369	0.9444	0.9364	0.9284	0.9205
71	7	910.0	44.0	68.0	10.86	109.21	0.2625	0.2705	0.467	13740	0.7254	0.7192	0.713	0.7068	0.7007	0.6945	0.7391	0.7837	0.8283	0.8728	0.9174	0.934	0.9505	0.967	0.9835	1.0	0.9961	0.9921	0.9882	0.9842	0.9803	0.9568	0.9333	0.9098	0.8864	0.8629	0.8782	0.8936	0.9089	0.9242	0.9396	0.9495	0.9595	0.9694	0.9794	0.9893	0.9826	0.9758	0.9691
71	8	2990.0	117.0	63.0	19.8	121.67	0.2996	0.3118	0.3887	7515	0.5532	0.5549	0.5566	0.5583	0.56	0.5617	0.6077	0.6537	0.6997	0.7456	0.7916	0.8077	0.8238	0.8398	0.8559	0.872	0.8725	0.873	0.8735	0.8741	0.8746	0.8581	0.8417	0.8252	0.8088	0.7923	0.8171	0.8418	0.8665	0.8913	0.916	0.9328	0.9496	0.9664	0.9832	1.0	0.9984	0.9968	0.9952
71	9	6260.0	163.0	24.0	27.53	135.68	0.3021	0.3166	0.3813	7269	0.5082	0.5124	0.5166	0.5208	0.525	0.5292	0.5764	0.6236	0.6708	0.718	0.7652	0.7806	0.796	0.8114	0.8268	0.8423	0.8437	0.8451	0.8465	0.8479	0.8493	0.8345	0.8197	0.805	0.7902	0.7755	0.8024	0.8294	0.8563	0.8833	0.9102	0.9282	0.9461	0.9641	0.982	1.0	0.9992	0.9985	0.9977
71	10	8970.0	228.0	14.0	33.4	151.67	0.3088	0.3247	0.3665	6760	0.4524	0.4592	0.4659	0.4727	0.4795	0.4863	0.534	0.5818	0.6295	0.6773	0.725	0.74	0.755	0.7699	0.7849	0.7999	0.8026	0.8052	0.8079	0.8105	0.8132	0.8006	0.788	0.7754	0.7629	0.7503	0.7799	0.8095	0.8392	0.8688	0.8984	0.9181	0.9378	0.9575	0.9773	0.997	0.9976	0.9982	0.9988
71	11	10700.0	264.0	18.0	36.7	169.53	0.323	0.3376	0.3394	5937	0.3924	0.4008	0.4092	0.4175	0.4259	0.4343	0.4803	0.5263	0.5723	0.6183	0.6643	0.6796	0.695	0.7103	0.7256	0.741	0.7453	0.7497	0.754	0.7584	0.7628	0.7527	0.7427	0.7327	0.7226	0.7126	0.7448	0.777	0.8092	0.8414	0.8736	0.8959	0.9182	0.9405	0.9627	0.985	0.9879	0.9908	0.9937
71	12	7340.0	155.0	0.0	36.89	188.24	0.3019	0.3178	0.3803	7264	0.4874	0.4928	0.4983	0.5038	0.5093	0.5148	0.5628	0.6108	0.6589	0.7069	0.755	0.77	0.7849	0.7999	0.8149	0.8299	0.8316	0.8333	0.8351	0.8368	0.8386	0.8246	0.8105	0.7965	0.7825	0.7685	0.7965	0.8244	0.8524	0.8803	0.9083	0.9266	0.945	0.9633	0.9817	1.0	0.9995	0.9989	0.9984
71	13	8290.0	256.0	38.0	33.95	206.27	0.3123	0.327	0.3607	6542	0.4538	0.4601	0.4663	0.4726	0.4788	0.4851	0.5319	0.5787	0.6255	0.6723	0.7191	0.7345	0.7499	0.7652	0.7806	0.796	0.7988	0.8016	0.8044	0.8072	0.81	0.7975	0.785	0.7724	0.7599	0.7474	0.7769	0.8064	0.836	0.8655	0.895	0.9151	0.9351	0.9551	0.9752	0.9952	0.9962	0.9971	0.9981
71	14	9240.0	234.0	14.0	28.35	222.51	0.3098	0.3257	0.3644	6693	0.4468	0.4538	0.4608	0.4678	0.4747	0.4817	0.5294	0.5771	0.6247	0.6724	0.7201	0.7351	0.75	0.765	0.78	0.795	0.7978	0.8006	0.8034	0.8061	0.8089	0.7966	0.7842	0.7719	0.7596	0.7472	0.7771	0.8069	0.8368	0.8667	0.8965	0.9164	0.9364	0.9563	0.9762	0.9961	0.9969	0.9977	0.9984
71	15	6730.0	177.0	11.0	20.8	236.74	0.2989	0.3149	0.3862	7509	0.5008	0.5058	0.5107	0.5157	0.5206	0.5256	0.5737	0.6218	0.6699	0.718	0.7661	0.7811	0.796	0.811	0.8259	0.8409	0.8423	0.8436	0.845	0.8464	0.8477	0.8332	0.8186	0.804	0.7895	0.7749	0.8021	0.8294	0.8567	0.8839	0.9112	0.9289	0.9467	0.9645	0.9822	1.0	0.999	0.998	0.9971
71	16	3880.0	106.0	3.0	11.99	249.35	0.272	0.2839	0.4441	11114	0.658	0.6556	0.6533	0.651	0.6487	0.6464	0.693	0.7396	0.7863	0.8329	0.8796	0.8954	0.9112	0.9271	0.9429	0.9588	0.9564	0.9539	0.9515	0.9491	0.9467	0.9259	0.9051	0.8842	0.8634	0.8425	0.8618	0.881	0.9003	0.9195	0.9388	0.951	0.9633	0.9755	0.9878	1.0	0.9948	0.9896	0.9843
71	17	710.0	18.0	0.0	2.43	260.97	0.25	0.2549	0.4951	19331	0.7553	0.7463	0.7373	0.7284	0.7194	0.7104	0.752	0.7937	0.8353	0.8769	0.9186	0.9349	0.9511	0.9674	0.9837	1.0	0.9948	0.9896	0.9844	0.9792	0.9741	0.9492	0.9243	0.8994	0.8746	0.8497	0.8611	0.8726	0.8841	0.8956	0.907	0.9145	0.922	0.9294	0.9369	0.9444	0.9364	0.9284	0.9205
71	18	30.0	1.0	0.0	-	-	-	-	-	-	-	-	-	-	-	-	-	-	-	-	-	-	-	-	-	-	-	-	-	-	-	-	-	-	-	-	-	-	-	-	-	-	-	-	-	-	-	-	-
71	19	0.0	0.0	0.0	-	-	-	-	-	-	-	-	-	-	-	-	-	-	-	-	-	-	-	-	-	-	-	-	-	-	-	-	-	-	-	-	-	-	-	-	-	-	-	-	-	-	-	-	-
71	20	0.0	0.0	0.0	-	-	-	-	-	-	-	-	-	-	-	-	-	-	-	-	-	-	-	-	-	-	-	-	-	-	-	-	-	-	-	-	-	-	-	-	-	-	-	-	-	-	-	-	-
71	21	0.0	0.0	0.0	-	-	-	-	-	-	-	-	-	-	-	-	-	-	-	-	-	-	-	-	-	-	-	-	-	-	-	-	-	-	-	-	-	-	-	-	-	-	-	-	-	-	-	-	-
71	22	0.0	0.0	0.0	-	-	-	-	-	-	-	-	-	-	-	-	-	-	-	-	-	-	-	-	-	-	-	-	-	-	-	-	-	-	-	-	-	-	-	-	-	-	-	-	-	-	-	-	-
71	23	0.0	0.0	0.0	-	-	-	-	-	-	-	-	-	-	-	-	-	-	-	-	-	-	-	-	-	-	-	-	-	-	-	-	-	-	-	-	-	-	-	-	-	-	-	-	-	-	-	-	-
72	0	0.0	0.0	0.0	-	-	-	-	-	-	-	-	-	-	-	-	-	-	-	-	-	-	-	-	-	-	-	-	-	-	-	-	-	-	-	-	-	-	-	-	-	-	-	-	-	-	-	-	-
72	1	0.0	0.0	0.0	-	-	-	-	-	-	-	-	-	-	-	-	-	-	-	-	-	-	-	-	-	-	-	-	-	-	-	-	-	-	-	-	-	-	-	-	-	-	-	-	-	-	-	-	-
72	2	0.0	0.0	0.0	-	-	-	-	-	-	-	-	-	-	-	-	-	-	-	-	-	-	-	-	-	-	-	-	-	-	-	-	-	-	-	-	-	-	-	-	-	-	-	-	-	-	-	-	-
72	3	0.0	0.0	0.0	-	-	-	-	-	-	-	-	-	-	-	-	-	-	-	-	-	-	-	-	-	-	-	-	-	-	-	-	-	-	-	-	-	-	-	-	-	-	-	-	-	-	-	-	-
72	4	0.0	0.0	0.0	-	-	-	-	-	-	-	-	-	-	-	-	-	-	-	-	-	-	-	-	-	-	-	-	-	-	-	-	-	-	-	-	-	-	-	-	-	-	-	-	-	-	-	-	-
72	5	0.0	0.0	0.0	-	-	-	-	-	-	-	-	-	-	-	-	-	-	-	-	-	-	-	-	-	-	-	-	-	-	-	-	-	-	-	-	-	-	-	-	-	-	-	-	-	-	-	-	-
72	6	30.0	1.0	0.0	1.59	97.46	0.25	0.2549	0.4951	19331	0.7553	0.7463	0.7373	0.7284	0.7194	0.7104	0.752	0.7937	0.8353	0.8769	0.9186	0.9349	0.9511	0.9674	0.9837	1.0	0.9948	0.9896	0.9844	0.9792	0.9741	0.9492	0.9243	0.8994	0.8746	0.8497	0.8611	0.8726	0.8841	0.8956	0.907	0.9145	0.922	0.9294	0.9369	0.9444	0.9364	0.9284	0.9205
72	7	1290.0	38.0	0.0	11.22	109.01	0.256	0.2629	0.4811	16101	0.7386	0.7312	0.7238	0.7164	0.709	0.7017	0.745	0.7883	0.8317	0.875	0.9184	0.9347	0.951	0.9673	0.9837	1.0	0.9955	0.9909	0.9864	0.9818	0.9773	0.9531	0.929	0.9049	0.8808	0.8567	0.8702	0.8837	0.8973	0.9108	0.9244	0.9331	0.9418	0.9506	0.9593	0.968	0.9607	0.9533	0.9459
72	8	3650.0	100.0	1.0	20.17	121.49	0.271	0.2819	0.4471	11386	0.6735	0.6703	0.6671	0.6639	0.6607	0.6575	0.7037	0.7499	0.7961	0.8423	0.8884	0.9045	0.9206	0.9367	0.9528	0.9688	0.9661	0.9634	0.9607	0.958	0.9554	0.9339	0.9125	0.8911	0.8697	0.8482	0.8667	0.8852	0.9037	0.9222	0.9407	0.9526	0.9644	0.9763	0.9881	1.0	0.9945	0.989	0.9835
72	9	4690.0	162.0	33.0	27.91	135.54	0.291	0.3046	0.4044	8313	0.5681	0.5697	0.5713	0.5729	0.5745	0.5761	0.6231	0.6701	0.7171	0.7641	0.8111	0.8267	0.8422	0.8578	0.8734	0.889	0.8888	0.8887	0.8886	0.8885	0.8883	0.8711	0.8539	0.8367	0.8195	0.8023	0.8262	0.8501	0.874	0.8978	0.9217	0.9374	0.953	0.9687	0.9843	1.0	0.9974	0.9949	0.9923
72	10	9110.0	230.0	14.0	33.8	151.6	0.3093	0.3252	0.3655	6726	0.4497	0.4566	0.4635	0.4703	0.4772	0.4841	0.5318	0.5795	0.6272	0.6749	0.7226	0.7376	0.7526	0.7676	0.7826	0.7975	0.8003	0.803	0.8057	0.8084	0.8111	0.7987	0.7862	0.7737	0.7613	0.7488	0.7786	0.8083	0.838	0.8678	0.8975	0.9173	0.9371	0.9569	0.9767	0.9965	0.9972	0.9979	0.9986
72	11	10840.0	267.0	19.0	37.1	169.55	0.3233	0.3379	0.3387	5922	0.3903	0.3987	0.4071	0.4156	0.424	0.4324	0.4784	0.5243	0.5702	0.6161	0.6621	0.6774	0.6927	0.708	0.7234	0.7387	0.7431	0.7475	0.7519	0.7563	0.7607	0.7508	0.7408	0.7309	0.7209	0.711	0.7432	0.7755	0.8078	0.84	0.8723	0.8946	0.917	0.9393	0.9617	0.984	0.987	0.9899	0.9929
72	12	11510.0	281.0	19.0	37.28	188.37	0.3256	0.34	0.3344	5809	0.3781	0.3868	0.3954	0.4041	0.4128	0.4215	0.4669	0.5123	0.5578	0.6032	0.6486	0.6639	0.6792	0.6946	0.7099	0.7252	0.7299	0.7346	0.7393	0.744	0.7486	0.7392	0.7297	0.7203	0.7108	0.7013	0.7339	0.7665	0.7991	0.8316	0.8642	0.8869	0.9096	0.9323	0.955	0.9777	0.9811	0.9844	0.9878
72	13	10960.0	269.0	18.0	34.31	206.49	0.3248	0.3392	0.336	5848	0.3829	0.3915	0.4	0.4086	0.4172	0.4258	0.4714	0.517	0.5626	0.6081	0.6537	0.6691	0.6844	0.6997	0.7151	0.7304	0.735	0.7396	0.7441	0.7487	0.7533	0.7436	0.734	0.7243	0.7147	0.705	0.7375	0.7699	0.8024	0.8348	0.8673	0.8898	0.9124	0.935	0.9575	0.9801	0.9833	0.9865	0.9897
72	14	9340.0	235.0	14.0	28.67	222.78	0.3102	0.3261	0.3636	6667	0.4446	0.4517	0.4587	0.4658	0.4728	0.4799	0.5275	0.5752	0.6228	0.6705	0.7182	0.7331	0.7481	0.7631	0.778	0.793	0.7959	0.7987	0.8016	0.8044	0.8073	0.795	0.7827	0.7705	0.7582	0.746	0.7759	0.8059	0.8359	0.8658	0.8958	0.9158	0.9358	0.9558	0.9758	0.9957	0.9966	0.9974	0.9983
72	15	6830.0	179.0	11.0	21.1	237.03	0.2994	0.3154	0.3852	7466	0.4985	0.5036	0.5086	0.5137	0.5187	0.5237	0.5718	0.6199	0.668	0.7161	0.7642	0.7792	0.7942	0.8091	0.8241	0.839	0.8405	0.8419	0.8433	0.8448	0.8462	0.8317	0.8172	0.8028	0.7883	0.7738	0.8012	0.8286	0.8559	0.8833	0.9107	0.9285	0.9464	0.9643	0.9821	1.0	0.9991	0.9982	0.9973
72	16	3340.0	129.0	69.0	12.26	249.66	0.3003	0.3125	0.3872	7455	0.5493	0.5512	0.5531	0.555	0.5568	0.5587	0.6047	0.6507	0.6967	0.7426	0.7886	0.8047	0.8208	0.8368	0.8529	0.8689	0.8696	0.8702	0.8708	0.8714	0.8721	0.8558	0.8395	0.8232	0.8069	0.7906	0.8155	0.8405	0.8654	0.8903	0.9153	0.9322	0.9492	0.9661	0.9831	1.0	0.9985	0.9971	0.9956
72	17	1260.0	34.0	0.0	2.68	261.28	0.255	0.2619	0.4831	16498	0.7395	0.732	0.7246	0.7171	0.7096	0.7022	0.7455	0.7887	0.832	0.8753	0.9186	0.9349	0.9512	0.9674	0.9837	1.0	0.9954	0.9908	0.9862	0.9816	0.977	0.9528	0.9286	0.9044	0.8803	0.8561	0.8695	0.8829	0.8962	0.9096	0.923	0.9316	0.9402	0.9488	0.9574	0.966	0.9586	0.9512	0.9437
72	18	60.0	2.0	0.0	-	-	-	-	-	-	-	-	-	-	-	-	-	-	-	-	-	-	-	-	-	-	-	-	-	-	-	-	-	-	-	-	-	-	-	-	-	-	-	-	-	-	-	-	-
72	19	0.0	0.0	0.0	-	-	-	-	-	-	-	-	-	-	-	-	-	-	-	-	-	-	-	-	-	-	-	-	-	-	-	-	-	-	-	-	-	-	-	-	-	-	-	-	-	-	-	-	-
72	20	0.0	0.0	0.0	-	-	-	-	-	-	-	-	-	-	-	-	-	-	-	-	-	-	-	-	-	-	-	-	-	-	-	-	-	-	-	-	-	-	-	-	-	-	-	-	-	-	-	-	-
72	21	0.0	0.0	0.0	-	-	-	-	-	-	-	-	-	-	-	-	-	-	-	-	-	-	-	-	-	-	-	-	-	-	-	-	-	-	-	-	-	-	-	-	-	-	-	-	-	-	-	-	-
72	22	0.0	0.0	0.0	-	-	-	-	-	-	-	-	-	-	-	-	-	-	-	-	-	-	-	-	-	-	-	-	-	-	-	-	-	-	-	-	-	-	-	-	-	-	-	-	-	-	-	-	-
72	23	0.0	0.0	0.0	-	-	-	-	-	-	-	-	-	-	-	-	-	-	-	-	-	-	-	-	-	-	-	-	-	-	-	-	-	-	-	-	-	-	-	-	-	-	-	-	-	-	-	-	-
73	0	0.0	0.0	0.0	-	-	-	-	-	-	-	-	-	-	-	-	-	-	-	-	-	-	-	-	-	-	-	-	-	-	-	-	-	-	-	-	-	-	-	-	-	-	-	-	-	-	-	-	-
73	1	0.0	0.0	0.0	-	-	-	-	-	-	-	-	-	-	-	-	-	-	-	-	-	-	-	-	-	-	-	-	-	-	-	-	-	-	-	-	-	-	-	-	-	-	-	-	-	-	-	-	-
73	2	0.0	0.0	0.0	-	-	-	-	-	-	-	-	-	-	-	-	-	-	-	-	-	-	-	-	-	-	-	-	-	-	-	-	-	-	-	-	-	-	-	-	-	-	-	-	-	-	-	-	-
73	3	0.0	0.0	0.0	-	-	-	-	-	-	-	-	-	-	-	-	-	-	-	-	-	-	-	-	-	-	-	-	-	-	-	-	-	-	-	-	-	-	-	-	-	-	-	-	-	-	-	-	-
73	4	0.0	0.0	0.0	-	-	-	-	-	-	-	-	-	-	-	-	-	-	-	-	-	-	-	-	-	-	-	-	-	-	-	-	-	-	-	-	-	-	-	-	-	-	-	-	-	-	-	-	-
73	5	0.0	0.0	0.0	-	-	-	-	-	-	-	-	-	-	-	-	-	-	-	-	-	-	-	-	-	-	-	-	-	-	-	-	-	-	-	-	-	-	-	-	-	-	-	-	-	-	-	-	-
73	6	30.0	1.0	0.0	1.94	97.25	0.25	0.2549	0.4951	19331	0.7553	0.7463	0.7373	0.7284	0.7194	0.7104	0.752	0.7937	0.8353	0.8769	0.9186	0.9349	0.9511	0.9674	0.9837	1.0	0.9948	0.9896	0.9844	0.9792	0.9741	0.9492	0.9243	0.8994	0.8746	0.8497	0.8611	0.8726	0.8841	0.8956	0.907	0.9145	0.922	0.9294	0.9369	0.9444	0.9364	0.9284	0.9205
73	7	1090.0	30.0	0.0	11.57	108.81	0.2539	0.2599	0.4861	17153	0.7463	0.7382	0.7301	0.7219	0.7138	0.7057	0.7482	0.7907	0.8332	0.8757	0.9182	0.9346	0.9509	0.9673	0.9836	1.0	0.9952	0.9904	0.9855	0.9807	0.9759	0.9515	0.927	0.9025	0.8781	0.8536	0.8662	0.8789	0.8915	0.9041	0.9167	0.925	0.9332	0.9414	0.9496	0.9578	0.9502	0.9426	0.935
73	8	3110.0	120.0	76.0	20.53	121.31	0.3007	0.3129	0.3864	7421	0.5487	0.5506	0.5524	0.5543	0.5562	0.558	0.604	0.6499	0.6958	0.7418	0.7877	0.8038	0.8199	0.8359	0.852	0.8681	0.8688	0.8694	0.8701	0.8708	0.8714	0.8551	0.8389	0.8226	0.8064	0.7901	0.8151	0.8401	0.865	0.89	0.915	0.932	0.949	0.966	0.983	1.0	0.9986	0.9972	0.9957
73	9	4110.0	190.0	254.0	28.3	135.4	0.3014	0.3142	0.3844	7352	0.5365	0.5391	0.5416	0.5441	0.5467	0.5492	0.5955	0.6417	0.688	0.7342	0.7805	0.7964	0.8123	0.8282	0.8441	0.8601	0.861	0.8619	0.8627	0.8636	0.8645	0.8487	0.8329	0.8171	0.8013	0.7855	0.8111	0.8367	0.8623	0.8878	0.9134	0.9307	0.948	0.9654	0.9827	1.0	0.9988	0.9976	0.9964
73	10	6120.0	258.0	268.0	34.2	151.53	0.3126	0.3258	0.3617	6534	0.4758	0.4807	0.4856	0.4906	0.4955	0.5004	0.5464	0.5925	0.6385	0.6845	0.7305	0.7463	0.7622	0.778	0.7939	0.8097	0.8122	0.8146	0.8171	0.8196	0.822	0.8087	0.7954	0.7821	0.7688	0.7554	0.784	0.8125	0.8411	0.8696	0.8982	0.9178	0.9375	0.9571	0.9768	0.9965	0.9972	0.9979	0.9986
73	11	10110.0	327.0	97.0	37.5	169.58	0.3316	0.3444	0.324	5537	0.3643	0.3725	0.3808	0.389	0.3972	0.4055	0.4489	0.4923	0.5358	0.5792	0.6227	0.6384	0.654	0.6697	0.6854	0.7011	0.7062	0.7114	0.7165	0.7216	0.7268	0.7179	0.7091	0.7003	0.6914	0.6826	0.7152	0.7477	0.7803	0.8129	0.8454	0.8687	0.892	0.9154	0.9387	0.962	0.9661	0.9703	0.9744
73	12	10660.0	336.0	112.0	37.67	188.51	0.333	0.3456	0.3213	5477	0.3547	0.3631	0.3714	0.3797	0.388	0.3963	0.4392	0.482	0.5249	0.5677	0.6105	0.6261	0.6417	0.6573	0.6729	0.6885	0.6938	0.6991	0.7043	0.7096	0.7149	0.7064	0.6979	0.6894	0.681	0.6725	0.705	0.7376	0.7701	0.8027	0.8352	0.8586	0.882	0.9054	0.9287	0.9521	0.9565	0.9609	0.9652
73	13	10060.0	322.0	111.0	34.67	206.71	0.3326	0.3453	0.3221	5494	0.3576	0.3659	0.3741	0.3824	0.3907	0.399	0.442	0.4851	0.5281	0.5711	0.6141	0.6298	0.6454	0.661	0.6766	0.6923	0.6975	0.7027	0.7079	0.7132	0.7184	0.7098	0.7012	0.6926	0.6841	0.6755	0.708	0.7406	0.7731	0.8057	0.8382	0.8616	0.885	0.9083	0.9317	0.955	0.9593	0.9637	0.968
73	14	6720.0	263.0	141.0	29.0	223.06	0.3205	0.333	0.3465	6075	0.4433	0.4491	0.4549	0.4606	0.4664	0.4722	0.5172	0.5621	0.6071	0.6521	0.6971	0.7132	0.7293	0.7453	0.7614	0.7775	0.7809	0.7843	0.7877	0.7911	0.7945	0.7826	0.7707	0.7587	0.7468	0.7348	0.7648	0.7947	0.8247	0.8546	0.8846	0.9057	0.9268	0.9479	0.969	0.9901	0.9921	0.994	0.996
73	15	4810.0	201.0	127.0	21.39	237.33	0.3124	0.3249	0.3627	6553	0.4891	0.4932	0.4974	0.5016	0.5058	0.5099	0.5555	0.6011	0.6467	0.6923	0.7379	0.754	0.7701	0.7862	0.8023	0.8184	0.8206	0.8229	0.8251	0.8274	0.8296	0.8158	0.802	0.7882	0.7744	0.7606	0.7886	0.8165	0.8445	0.8724	0.9003	0.9198	0.9392	0.9586	0.978	0.9974	0.9979	0.9984	0.999
73	16	3090.0	138.0	157.0	12.53	249.97	0.2895	0.3017	0.4088	8518	0.593	0.5932	0.5934	0.5936	0.5938	0.5941	0.6404	0.6867	0.733	0.7793	0.8256	0.8416	0.8575	0.8734	0.8894	0.9053	0.9047	0.9041	0.9035	0.9029	0.9023	0.8842	0.866	0.8479	0.8298	0.8116	0.8343	0.8569	0.8796	0.9022	0.9249	0.9399	0.9549	0.97	0.985	1.0	0.997	0.994	0.991
73	17	1320.0	55.0	37.0	2.94	261.59	0.2724	0.2823	0.4452	11184	0.6819	0.6781	0.6742	0.6704	0.6666	0.6628	0.7084	0.7541	0.7997	0.8454	0.891	0.9074	0.9237	0.9401	0.9564	0.9728	0.97	0.9672	0.9644	0.9617	0.9589	0.9372	0.9155	0.8938	0.8721	0.8504	0.8685	0.8866	0.9047	0.9228	0.9409	0.9527	0.9646	0.9764	0.9882	1.0	0.9945	0.989	0.9835
73	18	90.0	2.0	0.0	-	-	-	-	-	-	-	-	-	-	-	-	-	-	-	-	-	-	-	-	-	-	-	-	-	-	-	-	-	-	-	-	-	-	-	-	-	-	-	-	-	-	-	-	-
73	19	0.0	0.0	0.0	-	-	-	-	-	-	-	-	-	-	-	-	-	-	-	-	-	-	-	-	-	-	-	-	-	-	-	-	-	-	-	-	-	-	-	-	-	-	-	-	-	-	-	-	-
73	20	0.0	0.0	0.0	-	-	-	-	-	-	-	-	-	-	-	-	-	-	-	-	-	-	-	-	-	-	-	-	-	-	-	-	-	-	-	-	-	-	-	-	-	-	-	-	-	-	-	-	-
73	21	0.0	0.0	0.0	-	-	-	-	-	-	-	-	-	-	-	-	-	-	-	-	-	-	-	-	-	-	-	-	-	-	-	-	-	-	-	-	-	-	-	-	-	-	-	-	-	-	-	-	-
73	22	0.0	0.0	0.0	-	-	-	-	-	-	-	-	-	-	-	-	-	-	-	-	-	-	-	-	-	-	-	-	-	-	-	-	-	-	-	-	-	-	-	-	-	-	-	-	-	-	-	-	-
73	23	0.0	0.0	0.0	-	-	-	-	-	-	-	-	-	-	-	-	-	-	-	-	-	-	-	-	-	-	-	-	-	-	-	-	-	-	-	-	-	-	-	-	-	-	-	-	-	-	-	-	-
74	0	0.0	0.0	0.0	-	-	-	-	-	-	-	-	-	-	-	-	-	-	-	-	-	-	-	-	-	-	-	-	-	-	-	-	-	-	-	-	-	-	-	-	-	-	-	-	-	-	-	-	-
74	1	0.0	0.0	0.0	-	-	-	-	-	-	-	-	-	-	-	-	-	-	-	-	-	-	-	-	-	-	-	-	-	-	-	-	-	-	-	-	-	-	-	-	-	-	-	-	-	-	-	-	-
74	2	0.0	0.0	0.0	-	-	-	-	-	-	-	-	-	-	-	-	-	-	-	-	-	-	-	-	-	-	-	-	-	-	-	-	-	-	-	-	-	-	-	-	-	-	-	-	-	-	-	-	-
74	3	0.0	0.0	0.0	-	-	-	-	-	-	-	-	-	-	-	-	-	-	-	-	-	-	-	-	-	-	-	-	-	-	-	-	-	-	-	-	-	-	-	-	-	-	-	-	-	-	-	-	-
74	4	0.0	0.0	0.0	-	-	-	-	-	-	-	-	-	-	-	-	-	-	-	-	-	-	-	-	-	-	-	-	-	-	-	-	-	-	-	-	-	-	-	-	-	-	-	-	-	-	-	-	-
74	5	0.0	0.0	0.0	-	-	-	-	-	-	-	-	-	-	-	-	-	-	-	-	-	-	-	-	-	-	-	-	-	-	-	-	-	-	-	-	-	-	-	-	-	-	-	-	-	-	-	-	-
74	6	90.0	2.0	0.0	2.29	97.04	0.25	0.2549	0.4951	19331	0.7553	0.7463	0.7373	0.7284	0.7194	0.7104	0.752	0.7937	0.8353	0.8769	0.9186	0.9349	0.9511	0.9674	0.9837	1.0	0.9948	0.9896	0.9844	0.9792	0.9741	0.9492	0.9243	0.8994	0.8746	0.8497	0.8611	0.8726	0.8841	0.8956	0.907	0.9145	0.922	0.9294	0.9369	0.9444	0.9364	0.9284	0.9205
74	7	900.0	49.0	146.0	11.93	108.61	0.2589	0.2664	0.4747	14943	0.733	0.7261	0.7193	0.7124	0.7055	0.6986	0.7425	0.7863	0.8302	0.8741	0.9179	0.9343	0.9507	0.9672	0.9836	1.0	0.9957	0.9914	0.9871	0.9829	0.9786	0.9547	0.9309	0.907	0.8832	0.8593	0.8736	0.8879	0.9023	0.9166	0.9309	0.9401	0.9494	0.9587	0.9679	0.9772	0.9701	0.963	0.9559
74	8	1970.0	105.0	418.0	20.91	121.13	0.2808	0.2921	0.4271	9674	0.6372	0.6355	0.6337	0.632	0.6302	0.6285	0.6745	0.7206	0.7667	0.8127	0.8588	0.8749	0.891	0.9071	0.9232	0.9393	0.9376	0.9359	0.9342	0.9325	0.9308	0.9109	0.8909	0.871	0.8511	0.8312	0.8516	0.872	0.8923	0.9127	0.9331	0.9465	0.9599	0.9732	0.9866	1.0	0.9957	0.9914	0.9871
74	9	2310.0	117.0	635.0	28.69	135.26	0.2859	0.2972	0.4168	8979	0.6189	0.6179	0.6168	0.6158	0.6147	0.6136	0.6596	0.7055	0.7514	0.7974	0.8433	0.8594	0.8756	0.8918	0.9079	0.9241	0.9229	0.9217	0.9205	0.9193	0.9181	0.899	0.8798	0.8607	0.8415	0.8224	0.8437	0.865	0.8864	0.9077	0.9291	0.9433	0.9574	0.9716	0.9858	1.0	0.9964	0.9927	0.9891
74	10	2040.0	91.0	809.0	34.6	151.46	0.2803	0.2914	0.4283	9758	0.6421	0.6401	0.6381	0.6361	0.6341	0.6321	0.6781	0.724	0.77	0.8159	0.8619	0.8781	0.8942	0.9104	0.9265	0.9427	0.9409	0.9391	0.9373	0.9355	0.9336	0.9135	0.8934	0.8733	0.8532	0.8331	0.8533	0.8734	0.8935	0.9137	0.9338	0.947	0.9603	0.9735	0.9868	1.0	0.9956	0.9912	0.9868
74	11	1860.0	73.0	886.0	37.91	169.61	0.2776	0.2883	0.4342	10201	0.6558	0.6532	0.6506	0.6479	0.6453	0.6427	0.6886	0.7344	0.7803	0.8262	0.872	0.8883	0.9045	0.9207	0.9369	0.9531	0.951	0.9488	0.9467	0.9445	0.9424	0.9217	0.9011	0.8804	0.8598	0.8391	0.8586	0.878	0.8974	0.9169	0.9363	0.949	0.9618	0.9745	0.9873	1.0	0.9952	0.9905	0.9857
74	12	1950.0	75.0	899.0	38.06	188.65	0.2784	0.2893	0.4323	10061	0.6506	0.6482	0.6458	0.6435	0.6411	0.6387	0.6847	0.7306	0.7766	0.8225	0.8684	0.8846	0.9008	0.917	0.9332	0.9493	0.9473	0.9453	0.9432	0.9412	0.9392	0.9187	0.8983	0.8778	0.8574	0.8369	0.8566	0.8763	0.896	0.9157	0.9354	0.9484	0.9613	0.9742	0.9871	1.0	0.9954	0.9907	0.9861
74	13	1850.0	72.0	895.0	35.03	206.94	0.2779	0.2886	0.4336	10152	0.6547	0.6521	0.6495	0.6469	0.6444	0.6418	0.6876	0.7335	0.7794	0.8252	0.8711	0.8873	0.9035	0.9198	0.936	0.9522	0.9501	0.948	0.9459	0.9437	0.9416	0.921	0.9004	0.8798	0.8592	0.8386	0.8581	0.8776	0.8971	0.9166	0.9361	0.9488	0.9616	0.9744	0.9872	1.0	0.9953	0.9905	0.9858
74	14	1970.0	85.0	824.0	29.32	223.34	0.2811	0.2918	0.4271	9659	0.6441	0.6419	0.6397	0.6375	0.6353	0.6331	0.6789	0.7246	0.7704	0.8161	0.8619	0.8782	0.8944	0.9107	0.927	0.9432	0.9414	0.9396	0.9378	0.936	0.9342	0.914	0.8938	0.8737	0.8535	0.8334	0.8534	0.8735	0.8935	0.9136	0.9336	0.9469	0.9602	0.9735	0.9867	1.0	0.9957	0.9913	0.987
74	15	1700.0	84.0	729.0	21.68	237.64	0.2764	0.2868	0.4368	10419	0.6629	0.66	0.657	0.654	0.6511	0.6481	0.6939	0.7397	0.7855	0.8312	0.877	0.8933	0.9096	0.9258	0.9421	0.9584	0.9561	0.9537	0.9514	0.9491	0.9468	0.9259	0.9049	0.884	0.8631	0.8421	0.8612	0.8803	0.8993	0.9184	0.9375	0.95	0.9625	0.975	0.9875	1.0	0.995	0.9901	0.9851
74	16	1540.0	83.0	522.0	12.79	250.28	0.272	0.2818	0.4462	11271	0.6839	0.68	0.6761	0.6722	0.6683	0.6644	0.71	0.7556	0.8013	0.8469	0.8925	0.9089	0.9253	0.9416	0.958	0.9744	0.9715	0.9687	0.9659	0.963	0.9602	0.9384	0.9166	0.8949	0.8731	0.8513	0.8693	0.8873	0.9053	0.9233	0.9413	0.953	0.9648	0.9765	0.9883	1.0	0.9945	0.9889	0.9834
74	17	1020.0	55.0	179.0	3.19	261.91	0.2584	0.2659	0.4756	15114	0.7332	0.7263	0.7194	0.7126	0.7057	0.6988	0.7426	0.7865	0.8303	0.8742	0.9181	0.9344	0.9508	0.9672	0.9836	1.0	0.9957	0.9914	0.9871	0.9827	0.9784	0.9546	0.9307	0.9068	0.883	0.8591	0.8734	0.8876	0.9019	0.9161	0.9304	0.9396	0.9488	0.958	0.9672	0.9764	0.9693	0.9621	0.955
74	18	150.0	4.0	0.0	-	-	-	-	-	-	-	-	-	-	-	-	-	-	-	-	-	-	-	-	-	-	-	-	-	-	-	-	-	-	-	-	-	-	-	-	-	-	-	-	-	-	-	-	-
74	19	0.0	0.0	0.0	-	-	-	-	-	-	-	-	-	-	-	-	-	-	-	-	-	-	-	-	-	-	-	-	-	-	-	-	-	-	-	-	-	-	-	-	-	-	-	-	-	-	-	-	-
74	20	0.0	0.0	0.0	-	-	-	-	-	-	-	-	-	-	-	-	-	-	-	-	-	-	-	-	-	-	-	-	-	-	-	-	-	-	-	-	-	-	-	-	-	-	-	-	-	-	-	-	-
74	21	0.0	0.0	0.0	-	-	-	-	-	-	-	-	-	-	-	-	-	-	-	-	-	-	-	-	-	-	-	-	-	-	-	-	-	-	-	-	-	-	-	-	-	-	-	-	-	-	-	-	-
74	22	0.0	0.0	0.0	-	-	-	-	-	-	-	-	-	-	-	-	-	-	-	-	-	-	-	-	-	-	-	-	-	-	-	-	-	-	-	-	-	-	-	-	-	-	-	-	-	-	-	-	-
74	23	0.0	0.0	0.0	-	-	-	-	-	-	-	-	-	-	-	-	-	-	-	-	-	-	-	-	-	-	-	-	-	-	-	-	-	-	-	-	-	-	-	-	-	-	-	-	-	-	-	-	-
75	0	0.0	0.0	0.0	-	-	-	-	-	-	-	-	-	-	-	-	-	-	-	-	-	-	-	-	-	-	-	-	-	-	-	-	-	-	-	-	-	-	-	-	-	-	-	-	-	-	-	-	-
75	1	0.0	0.0	0.0	-	-	-	-	-	-	-	-	-	-	-	-	-	-	-	-	-	-	-	-	-	-	-	-	-	-	-	-	-	-	-	-	-	-	-	-	-	-	-	-	-	-	-	-	-
75	2	0.0	0.0	0.0	-	-	-	-	-	-	-	-	-	-	-	-	-	-	-	-	-	-	-	-	-	-	-	-	-	-	-	-	-	-	-	-	-	-	-	-	-	-	-	-	-	-	-	-	-
75	3	0.0	0.0	0.0	-	-	-	-	-	-	-	-	-	-	-	-	-	-	-	-	-	-	-	-	-	-	-	-	-	-	-	-	-	-	-	-	-	-	-	-	-	-	-	-	-	-	-	-	-
75	4	0.0	0.0	0.0	-	-	-	-	-	-	-	-	-	-	-	-	-	-	-	-	-	-	-	-	-	-	-	-	-	-	-	-	-	-	-	-	-	-	-	-	-	-	-	-	-	-	-	-	-
75	5	0.0	0.0	0.0	-	-	-	-	-	-	-	-	-	-	-	-	-	-	-	-	-	-	-	-	-	-	-	-	-	-	-	-	-	-	-	-	-	-	-	-	-	-	-	-	-	-	-	-	-
75	6	70.0	2.0	0.0	2.64	96.84	0.25	0.2549	0.4951	19331	0.7553	0.7463	0.7373	0.7284	0.7194	0.7104	0.752	0.7937	0.8353	0.8769	0.9186	0.9349	0.9511	0.9674	0.9837	1.0	0.9948	0.9896	0.9844	0.9792	0.9741	0.9492	0.9243	0.8994	0.8746	0.8497	0.8611	0.8726	0.8841	0.8956	0.907	0.9145	0.922	0.9294	0.9369	0.9444	0.9364	0.9284	0.9205
75	7	1240.0	34.0	0.0	12.29	108.41	0.255	0.2619	0.4831	16498	0.7395	0.732	0.7246	0.7171	0.7096	0.7022	0.7455	0.7887	0.832	0.8753	0.9186	0.9349	0.9512	0.9674	0.9837	1.0	0.9954	0.9908	0.9862	0.9816	0.9769	0.9528	0.9286	0.9044	0.8803	0.8561	0.8695	0.8828	0.8962	0.9096	0.923	0.9316	0.9402	0.9488	0.9574	0.966	0.9586	0.9511	0.9437
75	8	3990.0	109.0	2.0	21.28	120.95	0.272	0.2839	0.4441	11114	0.6579	0.6556	0.6533	0.6509	0.6486	0.6463	0.6929	0.7396	0.7862	0.8329	0.8795	0.8954	0.9112	0.927	0.9429	0.9587	0.9563	0.9539	0.9515	0.9491	0.9467	0.9259	0.905	0.8842	0.8633	0.8425	0.8618	0.881	0.9003	0.9195	0.9388	0.951	0.9633	0.9755	0.9878	1.0	0.9948	0.9896	0.9843
75	9	4990.0	171.0	35.0	29.07	135.12	0.2934	0.3072	0.3993	8060	0.5552	0.5573	0.5595	0.5617	0.5638	0.566	0.6131	0.6601	0.7072	0.7543	0.8013	0.8168	0.8324	0.8479	0.8634	0.879	0.8792	0.8794	0.8796	0.8798	0.88	0.8633	0.8466	0.83	0.8133	0.7966	0.8211	0.8457	0.8702	0.8948	0.9193	0.9354	0.9516	0.9677	0.9839	1.0	0.9978	0.9956	0.9934
75	10	9540.0	240.0	14.0	35.01	151.39	0.3108	0.3268	0.3624	6627	0.4413	0.4484	0.4556	0.4628	0.47	0.4771	0.5247	0.5724	0.62	0.6676	0.7152	0.7302	0.7451	0.7601	0.7751	0.79	0.793	0.7959	0.7988	0.8018	0.8047	0.7926	0.7805	0.7683	0.7562	0.7441	0.7742	0.8043	0.8344	0.8645	0.8947	0.9148	0.9349	0.955	0.9751	0.9952	0.9962	0.9971	0.9981
75	11	11250.0	275.0	18.0	38.32	169.64	0.3243	0.3388	0.3369	5872	0.3854	0.3939	0.4025	0.411	0.4195	0.428	0.4737	0.5194	0.5651	0.6108	0.6565	0.6718	0.6872	0.7025	0.7178	0.7332	0.7377	0.7422	0.7467	0.7512	0.7558	0.746	0.7363	0.7265	0.7168	0.707	0.7394	0.7718	0.8042	0.8365	0.8689	0.8914	0.9139	0.9364	0.9589	0.9814	0.9845	0.9876	0.9908
75	12	11900.0	288.0	19.0	38.45	188.79	0.3265	0.3408	0.3327	5766	0.3733	0.3821	0.3909	0.3997	0.4084	0.4172	0.4625	0.5077	0.553	0.5982	0.6434	0.6588	0.6741	0.6894	0.7047	0.72	0.7248	0.7296	0.7344	0.7392	0.744	0.7347	0.7254	0.7162	0.7069	0.6976	0.7303	0.763	0.7957	0.8284	0.8611	0.884	0.9068	0.9296	0.9525	0.9753	0.9788	0.9823	0.9858
75	13	11340.0	277.0	18.0	35.39	207.17	0.317	0.3329	0.3501	6253	0.4062	0.4146	0.423	0.4314	0.4398	0.4483	0.4955	0.5427	0.5899	0.6371	0.6843	0.6992	0.7141	0.7291	0.744	0.7589	0.7627	0.7665	0.7704	0.7742	0.778	0.7673	0.7566	0.7459	0.7352	0.7245	0.7562	0.7878	0.8195	0.8511	0.8828	0.9042	0.9256	0.9469	0.9683	0.9897	0.9918	0.9938	0.9959
75	14	9700.0	243.0	14.0	29.65	223.62	0.3115	0.3274	0.3611	6583	0.4375	0.4448	0.4521	0.4594	0.4668	0.4741	0.5216	0.5692	0.6168	0.6643	0.7119	0.7269	0.7418	0.7568	0.7718	0.7867	0.7898	0.7928	0.7958	0.7988	0.8019	0.7899	0.7779	0.766	0.754	0.742	0.7723	0.8026	0.8328	0.8631	0.8934	0.9136	0.9339	0.9541	0.9744	0.9946	0.9957	0.9968	0.9979
75	15	7140.0	185.0	11.0	21.97	237.94	0.301	0.3169	0.3821	7336	0.4916	0.4969	0.5022	0.5075	0.5128	0.5181	0.5662	0.6143	0.6623	0.7104	0.7585	0.7734	0.7884	0.8034	0.8184	0.8333	0.8349	0.8366	0.8382	0.8398	0.8414	0.8272	0.8131	0.7989	0.7847	0.7705	0.7982	0.826	0.8537	0.8815	0.9092	0.9274	0.9455	0.9637	0.9818	1.0	0.9993	0.9987	0.998
75	16	4200.0	114.0	4.0	13.06	250.6	0.2729	0.2849	0.4422	10938	0.6548	0.6526	0.6504	0.6482	0.646	0.6438	0.6904	0.737	0.7836	0.8302	0.8769	0.8927	0.9086	0.9244	0.9403	0.9561	0.9538	0.9515	0.9492	0.9468	0.9445	0.9238	0.9031	0.8824	0.8617	0.841	0.8604	0.8798	0.8992	0.9187	0.9381	0.9505	0.9629	0.9752	0.9876	1.0	0.9949	0.9898	0.9847
75	17	1430.0	39.0	0.0	3.45	262.23	0.257	0.2639	0.4791	15721	0.7377	0.7304	0.7231	0.7157	0.7084	0.7011	0.7445	0.7879	0.8313	0.8747	0.9181	0.9345	0.9509	0.9672	0.9836	1.0	0.9955	0.991	0.9865	0.9821	0.9776	0.9535	0.9294	0.9054	0.8813	0.8572	0.8709	0.8846	0.8983	0.912	0.9257	0.9346	0.9435	0.9523	0.9612	0.9701	0.9628	0.9555	0.9482
75	18	90.0	2.0	0.0	-	-	-	-	-	-	-	-	-	-	-	-	-	-	-	-	-	-	-	-	-	-	-	-	-	-	-	-	-	-	-	-	-	-	-	-	-	-	-	-	-	-	-	-	-
75	19	0.0	0.0	0.0	-	-	-	-	-	-	-	-	-	-	-	-	-	-	-	-	-	-	-	-	-	-	-	-	-	-	-	-	-	-	-	-	-	-	-	-	-	-	-	-	-	-	-	-	-
75	20	0.0	0.0	0.0	-	-	-	-	-	-	-	-	-	-	-	-	-	-	-	-	-	-	-	-	-	-	-	-	-	-	-	-	-	-	-	-	-	-	-	-	-	-	-	-	-	-	-	-	-
75	21	0.0	0.0	0.0	-	-	-	-	-	-	-	-	-	-	-	-	-	-	-	-	-	-	-	-	-	-	-	-	-	-	-	-	-	-	-	-	-	-	-	-	-	-	-	-	-	-	-	-	-
75	22	0.0	0.0	0.0	-	-	-	-	-	-	-	-	-	-	-	-	-	-	-	-	-	-	-	-	-	-	-	-	-	-	-	-	-	-	-	-	-	-	-	-	-	-	-	-	-	-	-	-	-
75	23	0.0	0.0	0.0	-	-	-	-	-	-	-	-	-	-	-	-	-	-	-	-	-	-	-	-	-	-	-	-	-	-	-	-	-	-	-	-	-	-	-	-	-	-	-	-	-	-	-	-	-
76	0	0.0	0.0	0.0	-	-	-	-	-	-	-	-	-	-	-	-	-	-	-	-	-	-	-	-	-	-	-	-	-	-	-	-	-	-	-	-	-	-	-	-	-	-	-	-	-	-	-	-	-
76	1	0.0	0.0	0.0	-	-	-	-	-	-	-	-	-	-	-	-	-	-	-	-	-	-	-	-	-	-	-	-	-	-	-	-	-	-	-	-	-	-	-	-	-	-	-	-	-	-	-	-	-
76	2	0.0	0.0	0.0	-	-	-	-	-	-	-	-	-	-	-	-	-	-	-	-	-	-	-	-	-	-	-	-	-	-	-	-	-	-	-	-	-	-	-	-	-	-	-	-	-	-	-	-	-
76	3	0.0	0.0	0.0	-	-	-	-	-	-	-	-	-	-	-	-	-	-	-	-	-	-	-	-	-	-	-	-	-	-	-	-	-	-	-	-	-	-	-	-	-	-	-	-	-	-	-	-	-
76	4	0.0	0.0	0.0	-	-	-	-	-	-	-	-	-	-	-	-	-	-	-	-	-	-	-	-	-	-	-	-	-	-	-	-	-	-	-	-	-	-	-	-	-	-	-	-	-	-	-	-	-
76	5	0.0	0.0	0.0	-	-	-	-	-	-	-	-	-	-	-	-	-	-	-	-	-	-	-	-	-	-	-	-	-	-	-	-	-	-	-	-	-	-	-	-	-	-	-	-	-	-	-	-	-
76	6	40.0	1.0	0.0	2.99	96.63	0.25	0.2549	0.4951	19331	0.7553	0.7463	0.7373	0.7284	0.7194	0.7104	0.752	0.7937	0.8353	0.8769	0.9186	0.9349	0.9511	0.9674	0.9837	1.0	0.9948	0.9896	0.9844	0.9792	0.9741	0.9492	0.9243	0.8994	0.8746	0.8497	0.8611	0.8726	0.8841	0.8956	0.907	0.9145	0.922	0.9294	0.9369	0.9444	0.9364	0.9284	0.9205
76	7	770.0	19.0	0.0	12.65	108.21	0.25	0.2549	0.4951	19331	0.7553	0.7463	0.7373	0.7284	0.7194	0.7104	0.752	0.7937	0.8353	0.8769	0.9186	0.9349	0.9511	0.9674	0.9837	1.0	0.9948	0.9896	0.9844	0.9792	0.9741	0.9492	0.9243	0.8994	0.8746	0.8497	0.8611	0.8726	0.8841	0.8956	0.907	0.9145	0.922	0.9294	0.9369	0.9444	0.9364	0.9284	0.9205
76	8	2510.0	60.0	0.0	21.65	120.78	0.2635	0.273	0.4634	13273	0.713	0.7079	0.7028	0.6978	0.6927	0.6876	0.7333	0.779	0.8247	0.8704	0.9162	0.9325	0.9489	0.9652	0.9816	0.9979	0.9943	0.9907	0.9871	0.9834	0.9798	0.9568	0.9339	0.9109	0.8879	0.8649	0.8814	0.8979	0.9144	0.9309	0.9474	0.9579	0.9684	0.9789	0.9895	1.0	0.9935	0.987	0.9805
76	9	4880.0	165.0	50.0	29.46	134.98	0.3079	0.3204	0.3717	6857	0.5118	0.5151	0.5185	0.5219	0.5253	0.5286	0.5745	0.6204	0.6662	0.7121	0.758	0.7741	0.7901	0.8062	0.8223	0.8384	0.84	0.8417	0.8433	0.845	0.8466	0.8319	0.8172	0.8024	0.7877	0.7729	0.7998	0.8267	0.8536	0.8805	0.9074	0.9259	0.9445	0.963	0.9815	1.0	0.9998	0.9995	0.9993
76	10	7250.0	231.0	31.0	35.41	151.32	0.3062	0.3208	0.373	6956	0.4875	0.4925	0.4976	0.5026	0.5076	0.5127	0.5598	0.607	0.6541	0.7013	0.7484	0.7639	0.7793	0.7947	0.8101	0.8255	0.8275	0.8295	0.8314	0.8334	0.8353	0.8214	0.8075	0.7936	0.7797	0.7658	0.7938	0.8219	0.8499	0.8779	0.906	0.9248	0.9436	0.9624	0.9812	1.0	0.9999	0.9998	0.9997
76	11	8620.0	259.0	47.0	38.72	169.67	0.3122	0.3269	0.3609	6548	0.4547	0.4609	0.4671	0.4734	0.4796	0.4858	0.5326	0.5794	0.6262	0.673	0.7198	0.7352	0.7505	0.7659	0.7813	0.7967	0.7995	0.8023	0.8051	0.8079	0.8106	0.7981	0.7855	0.7729	0.7604	0.7478	0.7773	0.8068	0.8363	0.8658	0.8953	0.9153	0.9353	0.9553	0.9753	0.9953	0.9963	0.9972	0.9981
76	12	7740.0	162.0	0.0	38.85	188.94	0.3037	0.3196	0.3767	7125	0.4787	0.4846	0.4904	0.4962	0.502	0.5078	0.5558	0.6038	0.6519	0.6999	0.7479	0.7629	0.7778	0.7928	0.8078	0.8228	0.8248	0.8268	0.8287	0.8307	0.8327	0.819	0.8054	0.7917	0.7781	0.7644	0.7928	0.8212	0.8497	0.8781	0.9065	0.9252	0.9439	0.9626	0.9813	1.0	0.9998	0.9995	0.9993
76	13	7380.0	156.0	0.0	35.75	207.41	0.3021	0.318	0.3799	7249	0.4863	0.4918	0.4974	0.5029	0.5084	0.5139	0.562	0.61	0.658	0.7061	0.7541	0.7691	0.7841	0.7991	0.814	0.829	0.8308	0.8326	0.8343	0.8361	0.8379	0.8239	0.8099	0.796	0.782	0.768	0.796	0.824	0.8521	0.8801	0.9081	0.9265	0.9449	0.9632	0.9816	1.0	0.9995	0.999	0.9985
76	14	6270.0	135.0	0.0	29.97	223.91	0.2967	0.3126	0.3907	7702	0.5109	0.5155	0.5201	0.5246	0.5292	0.5337	0.5819	0.63	0.6782	0.7263	0.7745	0.7894	0.8044	0.8193	0.8343	0.8492	0.8503	0.8514	0.8525	0.8536	0.8547	0.8397	0.8247	0.8097	0.7947	0.7797	0.8064	0.8331	0.8599	0.8866	0.9133	0.9307	0.948	0.9653	0.9827	1.0	0.9987	0.9973	0.996
76	15	4600.0	103.0	0.0	22.27	238.25	0.274	0.2859	0.4401	10744	0.6514	0.6494	0.6473	0.6452	0.6431	0.6411	0.6876	0.7342	0.7808	0.8274	0.874	0.8899	0.9057	0.9216	0.9375	0.9533	0.9511	0.9489	0.9466	0.9444	0.9422	0.9216	0.9011	0.8805	0.8599	0.8394	0.859	0.8786	0.8982	0.9178	0.9373	0.9499	0.9624	0.9749	0.9875	1.0	0.995	0.99	0.985
76	16	4270.0	116.0	5.0	13.33	250.91	0.273	0.2849	0.4421	10926	0.6547	0.6525	0.6503	0.6481	0.6459	0.6437	0.6903	0.7369	0.7835	0.8302	0.8768	0.8926	0.9085	0.9243	0.9402	0.956	0.9537	0.9514	0.9491	0.9468	0.9445	0.9238	0.9031	0.8824	0.8616	0.8409	0.8604	0.8798	0.8992	0.9186	0.9381	0.9505	0.9628	0.9752	0.9876	1.0	0.9949	0.9898	0.9847
76	17	1490.0	41.0	0.0	3.7	262.55	0.257	0.2639	0.4791	15721	0.7377	0.7304	0.7231	0.7157	0.7084	0.7011	0.7445	0.7879	0.8313	0.8747	0.9181	0.9345	0.9509	0.9672	0.9836	1.0	0.9955	0.991	0.9865	0.9821	0.9776	0.9535	0.9294	0.9054	0.8813	0.8572	0.8709	0.8846	0.8983	0.912	0.9257	0.9346	0.9435	0.9523	0.9612	0.9701	0.9628	0.9555	0.9482
76	18	130.0	4.0	0.0	-	-	-	-	-	-	-	-	-	-	-	-	-	-	-	-	-	-	-	-	-	-	-	-	-	-	-	-	-	-	-	-	-	-	-	-	-	-	-	-	-	-	-	-	-
76	19	0.0	0.0	0.0	-	-	-	-	-	-	-	-	-	-	-	-	-	-	-	-	-	-	-	-	-	-	-	-	-	-	-	-	-	-	-	-	-	-	-	-	-	-	-	-	-	-	-	-	-
76	20	0.0	0.0	0.0	-	-	-	-	-	-	-	-	-	-	-	-	-	-	-	-	-	-	-	-	-	-	-	-	-	-	-	-	-	-	-	-	-	-	-	-	-	-	-	-	-	-	-	-	-
76	21	0.0	0.0	0.0	-	-	-	-	-	-	-	-	-	-	-	-	-	-	-	-	-	-	-	-	-	-	-	-	-	-	-	-	-	-	-	-	-	-	-	-	-	-	-	-	-	-	-	-	-
76	22	0.0	0.0	0.0	-	-	-	-	-	-	-	-	-	-	-	-	-	-	-	-	-	-	-	-	-	-	-	-	-	-	-	-	-	-	-	-	-	-	-	-	-	-	-	-	-	-	-	-	-
76	23	0.0	0.0	0.0	-	-	-	-	-	-	-	-	-	-	-	-	-	-	-	-	-	-	-	-	-	-	-	-	-	-	-	-	-	-	-	-	-	-	-	-	-	-	-	-	-	-	-	-	-
77	0	0.0	0.0	0.0	-	-	-	-	-	-	-	-	-	-	-	-	-	-	-	-	-	-	-	-	-	-	-	-	-	-	-	-	-	-	-	-	-	-	-	-	-	-	-	-	-	-	-	-	-
77	1	0.0	0.0	0.0	-	-	-	-	-	-	-	-	-	-	-	-	-	-	-	-	-	-	-	-	-	-	-	-	-	-	-	-	-	-	-	-	-	-	-	-	-	-	-	-	-	-	-	-	-
77	2	0.0	0.0	0.0	-	-	-	-	-	-	-	-	-	-	-	-	-	-	-	-	-	-	-	-	-	-	-	-	-	-	-	-	-	-	-	-	-	-	-	-	-	-	-	-	-	-	-	-	-
77	3	0.0	0.0	0.0	-	-	-	-	-	-	-	-	-	-	-	-	-	-	-	-	-	-	-	-	-	-	-	-	-	-	-	-	-	-	-	-	-	-	-	-	-	-	-	-	-	-	-	-	-
77	4	0.0	0.0	0.0	-	-	-	-	-	-	-	-	-	-	-	-	-	-	-	-	-	-	-	-	-	-	-	-	-	-	-	-	-	-	-	-	-	-	-	-	-	-	-	-	-	-	-	-	-
77	5	0.0	0.0	0.0	-	-	-	-	-	-	-	-	-	-	-	-	-	-	-	-	-	-	-	-	-	-	-	-	-	-	-	-	-	-	-	-	-	-	-	-	-	-	-	-	-	-	-	-	-
77	6	80.0	2.0	0.0	3.34	96.42	0.25	0.2549	0.4951	19331	0.7553	0.7463	0.7373	0.7284	0.7194	0.7104	0.752	0.7937	0.8353	0.8769	0.9186	0.9349	0.9511	0.9674	0.9837	1.0	0.9948	0.9896	0.9844	0.9792	0.9741	0.9492	0.9243	0.8994	0.8746	0.8497	0.8611	0.8726	0.8841	0.8956	0.907	0.9145	0.922	0.9294	0.9369	0.9444	0.9364	0.9284	0.9205
77	7	1400.0	38.0	0.0	13.01	108.01	0.2565	0.2634	0.4801	15909	0.7381	0.7308	0.7234	0.7161	0.7087	0.7014	0.7448	0.7881	0.8315	0.8749	0.9182	0.9346	0.9509	0.9673	0.9836	1.0	0.9955	0.991	0.9865	0.9819	0.9774	0.9533	0.9292	0.9051	0.881	0.857	0.8706	0.8842	0.8978	0.9114	0.9251	0.9339	0.9427	0.9515	0.9603	0.9691	0.9617	0.9544	0.9471
77	8	3470.0	132.0	80.0	22.02	120.6	0.3032	0.3155	0.3813	7214	0.5361	0.5385	0.5409	0.5433	0.5456	0.548	0.5939	0.6398	0.6858	0.7317	0.7776	0.7937	0.8097	0.8258	0.8419	0.858	0.859	0.86	0.861	0.862	0.863	0.8472	0.8315	0.8157	0.8	0.7843	0.8099	0.8355	0.8612	0.8868	0.9124	0.9299	0.9474	0.965	0.9825	1.0	0.999	0.998	0.997
77	9	4780.0	199.0	140.0	29.85	134.84	0.3108	0.3233	0.3659	6657	0.4979	0.5017	0.5056	0.5095	0.5133	0.5172	0.5629	0.6086	0.6543	0.7	0.7457	0.7618	0.7779	0.794	0.8101	0.8262	0.8282	0.8303	0.8323	0.8343	0.8363	0.8222	0.808	0.7938	0.7797	0.7655	0.7931	0.8206	0.8482	0.8758	0.9033	0.9224	0.9415	0.9606	0.9797	0.9988	0.999	0.9993	0.9995
77	10	6990.0	270.0	137.0	35.81	151.25	0.3181	0.331	0.3509	6206	0.4505	0.4562	0.4618	0.4675	0.4732	0.4789	0.5243	0.5697	0.6151	0.6605	0.7059	0.7219	0.7378	0.7537	0.7697	0.7856	0.7888	0.792	0.7951	0.7983	0.8014	0.7892	0.7769	0.7647	0.7524	0.7401	0.7698	0.7994	0.8291	0.8587	0.8884	0.9091	0.9298	0.9505	0.9712	0.9919	0.9935	0.9951	0.9968
77	11	11730.0	288.0	6.0	39.13	169.71	0.3181	0.334	0.3479	6191	0.3998	0.4085	0.4171	0.4257	0.4344	0.443	0.4902	0.5373	0.5844	0.6315	0.6787	0.6936	0.7085	0.7234	0.7383	0.7533	0.7572	0.7612	0.7652	0.7692	0.7732	0.7627	0.7523	0.7418	0.7314	0.721	0.7529	0.7848	0.8168	0.8487	0.8806	0.9022	0.9239	0.9455	0.9671	0.9887	0.991	0.9932	0.9955
77	12	12170.0	294.0	19.0	39.24	189.09	0.3194	0.3353	0.3453	6120	0.392	0.4009	0.4098	0.4188	0.4277	0.4366	0.4836	0.5307	0.5777	0.6247	0.6718	0.6867	0.7016	0.7165	0.7314	0.7463	0.7505	0.7547	0.7589	0.763	0.7672	0.7571	0.747	0.7369	0.7267	0.7166	0.7489	0.7812	0.8134	0.8457	0.878	0.8999	0.9218	0.9437	0.9656	0.9875	0.99	0.9925	0.995
77	13	11600.0	282.0	18.0	36.11	207.65	0.3178	0.3337	0.3485	6208	0.4015	0.4101	0.4187	0.4273	0.4359	0.4445	0.4916	0.5388	0.5859	0.6331	0.6802	0.6951	0.71	0.725	0.7399	0.7548	0.7587	0.7627	0.7666	0.7705	0.7745	0.764	0.7535	0.743	0.7325	0.7219	0.7538	0.7856	0.8175	0.8494	0.8812	0.9028	0.9243	0.9459	0.9674	0.989	0.9912	0.9934	0.9956
77	14	9930.0	247.0	14.0	30.29	224.2	0.3124	0.3283	0.3593	6526	0.4327	0.4401	0.4476	0.4551	0.4626	0.4701	0.5176	0.5651	0.6126	0.6601	0.7076	0.7226	0.7375	0.7525	0.7675	0.7824	0.7856	0.7887	0.7919	0.795	0.7982	0.7864	0.7746	0.7628	0.7511	0.7393	0.7698	0.8003	0.8308	0.8613	0.8917	0.9122	0.9326	0.953	0.9734	0.9939	0.9951	0.9963	0.9975
77	15	7340.0	190.0	11.0	22.56	238.57	0.3019	0.3178	0.3803	7264	0.4874	0.4928	0.4983	0.5038	0.5093	0.5148	0.5628	0.6108	0.6589	0.7069	0.755	0.77	0.7849	0.7999	0.8149	0.8299	0.8316	0.8334	0.8351	0.8368	0.8386	0.8246	0.8105	0.7965	0.7825	0.7685	0.7965	0.8244	0.8524	0.8803	0.9083	0.9266	0.945	0.9633	0.9817	1.0	0.9995	0.9989	0.9984
77	16	4370.0	118.0	4.0	13.6	251.23	0.273	0.285	0.442	10919	0.6544	0.6523	0.6501	0.6479	0.6457	0.6435	0.6901	0.7367	0.7833	0.83	0.8766	0.8924	0.9083	0.9241	0.94	0.9558	0.9535	0.9512	0.9489	0.9466	0.9443	0.9236	0.9029	0.8822	0.8615	0.8408	0.8603	0.8797	0.8991	0.9186	0.938	0.9504	0.9628	0.9752	0.9876	1.0	0.9949	0.9898	0.9847
77	17	1550.0	42.0	0.0	3.96	262.87	0.258	0.2659	0.4761	15186	0.7305	0.7239	0.7173	0.7107	0.7041	0.6975	0.7417	0.7859	0.8301	0.8743	0.9185	0.9348	0.9511	0.9674	0.9837	1.0	0.9957	0.9915	0.9872	0.9829	0.9787	0.9549	0.9311	0.9074	0.8836	0.8598	0.8743	0.8888	0.9033	0.9178	0.9323	0.9416	0.9509	0.9601	0.9694	0.9787	0.9716	0.9644	0.9573
77	18	110.0	3.0	0.0	-	-	-	-	-	-	-	-	-	-	-	-	-	-	-	-	-	-	-	-	-	-	-	-	-	-	-	-	-	-	-	-	-	-	-	-	-	-	-	-	-	-	-	-	-
77	19	0.0	0.0	0.0	-	-	-	-	-	-	-	-	-	-	-	-	-	-	-	-	-	-	-	-	-	-	-	-	-	-	-	-	-	-	-	-	-	-	-	-	-	-	-	-	-	-	-	-	-
77	20	0.0	0.0	0.0	-	-	-	-	-	-	-	-	-	-	-	-	-	-	-	-	-	-	-	-	-	-	-	-	-	-	-	-	-	-	-	-	-	-	-	-	-	-	-	-	-	-	-	-	-
77	21	0.0	0.0	0.0	-	-	-	-	-	-	-	-	-	-	-	-	-	-	-	-	-	-	-	-	-	-	-	-	-	-	-	-	-	-	-	-	-	-	-	-	-	-	-	-	-	-	-	-	-
77	22	0.0	0.0	0.0	-	-	-	-	-	-	-	-	-	-	-	-	-	-	-	-	-	-	-	-	-	-	-	-	-	-	-	-	-	-	-	-	-	-	-	-	-	-	-	-	-	-	-	-	-
77	23	0.0	0.0	0.0	-	-	-	-	-	-	-	-	-	-	-	-	-	-	-	-	-	-	-	-	-	-	-	-	-	-	-	-	-	-	-	-	-	-	-	-	-	-	-	-	-	-	-	-	-
78	0	0.0	0.0	0.0	-	-	-	-	-	-	-	-	-	-	-	-	-	-	-	-	-	-	-	-	-	-	-	-	-	-	-	-	-	-	-	-	-	-	-	-	-	-	-	-	-	-	-	-	-
78	1	0.0	0.0	0.0	-	-	-	-	-	-	-	-	-	-	-	-	-	-	-	-	-	-	-	-	-	-	-	-	-	-	-	-	-	-	-	-	-	-	-	-	-	-	-	-	-	-	-	-	-
78	2	0.0	0.0	0.0	-	-	-	-	-	-	-	-	-	-	-	-	-	-	-	-	-	-	-	-	-	-	-	-	-	-	-	-	-	-	-	-	-	-	-	-	-	-	-	-	-	-	-	-	-
78	3	0.0	0.0	0.0	-	-	-	-	-	-	-	-	-	-	-	-	-	-	-	-	-	-	-	-	-	-	-	-	-	-	-	-	-	-	-	-	-	-	-	-	-	-	-	-	-	-	-	-	-
78	4	0.0	0.0	0.0	-	-	-	-	-	-	-	-	-	-	-	-	-	-	-	-	-	-	-	-	-	-	-	-	-	-	-	-	-	-	-	-	-	-	-	-	-	-	-	-	-	-	-	-	-
78	5	0.0	0.0	0.0	-	-	-	-	-	-	-	-	-	-	-	-	-	-	-	-	-	-	-	-	-	-	-	-	-	-	-	-	-	-	-	-	-	-	-	-	-	-	-	-	-	-	-	-	-
78	6	90.0	3.0	0.0	3.7	96.21	0.25	0.2549	0.4951	19331	0.7553	0.7463	0.7373	0.7284	0.7194	0.7104	0.752	0.7937	0.8353	0.8769	0.9186	0.9349	0.9511	0.9674	0.9837	1.0	0.9948	0.9896	0.9844	0.9792	0.9741	0.9492	0.9243	0.8994	0.8746	0.8497	0.8611	0.8726	0.8841	0.8956	0.907	0.9145	0.922	0.9294	0.9369	0.9444	0.9364	0.9284	0.9205
78	7	1480.0	41.0	0.0	13.37	107.81	0.257	0.2639	0.4791	15721	0.7377	0.7304	0.7231	0.7157	0.7084	0.7011	0.7445	0.7879	0.8313	0.8747	0.9181	0.9345	0.9509	0.9672	0.9836	1.0	0.9955	0.991	0.9865	0.9821	0.9776	0.9535	0.9294	0.9054	0.8813	0.8572	0.8709	0.8846	0.8983	0.912	0.9257	0.9346	0.9435	0.9523	0.9612	0.9701	0.9628	0.9555	0.9482
78	8	4310.0	117.0	2.0	22.4	120.42	0.273	0.2849	0.4421	10926	0.6547	0.6525	0.6503	0.6481	0.6459	0.6437	0.6903	0.7369	0.7835	0.8302	0.8768	0.8926	0.9085	0.9243	0.9402	0.956	0.9537	0.9514	0.9491	0.9468	0.9445	0.9238	0.9031	0.8824	0.8616	0.8409	0.8604	0.8798	0.8992	0.9186	0.9381	0.9505	0.9628	0.9752	0.9876	1.0	0.9949	0.9898	0.9847
78	9	5270.0	178.0	35.0	30.25	134.7	0.2953	0.3093	0.3954	7871	0.5449	0.5475	0.5501	0.5528	0.5554	0.558	0.6051	0.6522	0.6993	0.7464	0.7935	0.809	0.8245	0.84	0.8555	0.871	0.8715	0.8719	0.8724	0.8729	0.8733	0.8571	0.8408	0.8245	0.8083	0.792	0.8171	0.8422	0.8672	0.8923	0.9174	0.9339	0.9504	0.9669	0.9835	1.0	0.9981	0.9962	0.9944
78	10	9930.0	247.0	14.0	36.22	151.18	0.3122	0.3281	0.3597	6539	0.4337	0.4411	0.4485	0.456	0.4634	0.4709	0.5184	0.5659	0.6135	0.661	0.7085	0.7235	0.7384	0.7534	0.7683	0.7833	0.7864	0.7895	0.7927	0.7958	0.7989	0.7871	0.7753	0.7635	0.7517	0.7399	0.7703	0.8007	0.8312	0.8616	0.8921	0.9125	0.9329	0.9533	0.9736	0.994	0.9952	0.9964	0.9976
78	11	11660.0	283.0	18.0	39.54	169.74	0.3178	0.3338	0.3484	6207	0.4013	0.4098	0.4184	0.427	0.4356	0.4442	0.4914	0.5385	0.5857	0.6328	0.6799	0.6949	0.7098	0.7247	0.7396	0.7546	0.7585	0.7624	0.7664	0.7703	0.7743	0.7638	0.7533	0.7428	0.7323	0.7218	0.7536	0.7855	0.8174	0.8492	0.8811	0.9027	0.9242	0.9458	0.9674	0.989	0.9912	0.9934	0.9956
78	12	8880.0	313.0	170.0	39.63	189.24	0.3226	0.3357	0.3417	5962	0.4212	0.428	0.4347	0.4415	0.4483	0.455	0.5002	0.5454	0.5905	0.6357	0.6808	0.6967	0.7126	0.7284	0.7443	0.7602	0.7641	0.7679	0.7718	0.7757	0.7796	0.7685	0.7574	0.7463	0.7353	0.7242	0.7551	0.786	0.817	0.8479	0.8788	0.9006	0.9223	0.944	0.9658	0.9875	0.99	0.9925	0.995
78	13	8230.0	312.0	285.0	36.47	207.89	0.322	0.335	0.343	5993	0.427	0.4335	0.44	0.4465	0.453	0.4595	0.5047	0.5498	0.5949	0.6401	0.6852	0.7011	0.717	0.733	0.7489	0.7648	0.7685	0.7723	0.776	0.7798	0.7836	0.7722	0.7609	0.7496	0.7383	0.727	0.7577	0.7884	0.8191	0.8497	0.8804	0.902	0.9235	0.9451	0.9666	0.9882	0.9906	0.9929	0.9953
78	14	7240.0	277.0	269.0	30.61	224.49	0.3205	0.3335	0.346	6073	0.4352	0.4415	0.4477	0.454	0.4602	0.4664	0.5117	0.557	0.6022	0.6475	0.6928	0.7087	0.7246	0.7405	0.7564	0.7723	0.7759	0.7794	0.7829	0.7865	0.79	0.7784	0.7667	0.7551	0.7434	0.7318	0.7621	0.7924	0.8227	0.8531	0.8834	0.9046	0.9259	0.9471	0.9683	0.9896	0.9917	0.9937	0.9958
78	15	6250.0	219.0	113.0	22.85	238.88	0.3207	0.3329	0.3464	6065	0.4479	0.4534	0.4589	0.4643	0.4698	0.4753	0.5201	0.5649	0.6096	0.6544	0.6992	0.7154	0.7316	0.7478	0.764	0.7802	0.7835	0.7868	0.7902	0.7935	0.7969	0.7848	0.7727	0.7606	0.7485	0.7364	0.7661	0.7959	0.8256	0.8554	0.8851	0.9061	0.9272	0.9482	0.9692	0.9903	0.9922	0.9942	0.9961
78	16	4450.0	120.0	6.0	13.86	251.55	0.2736	0.2856	0.4408	10810	0.6525	0.6504	0.6483	0.6462	0.6441	0.6419	0.6885	0.7352	0.7818	0.8284	0.875	0.8908	0.9067	0.9225	0.9384	0.9542	0.952	0.9497	0.9475	0.9452	0.943	0.9224	0.9017	0.8811	0.8605	0.8399	0.8594	0.879	0.8985	0.9181	0.9376	0.9501	0.9626	0.975	0.9875	1.0	0.995	0.9899	0.9849
78	17	2020.0	60.0	3.0	4.21	263.19	0.261	0.2699	0.4691	14063	0.721	0.7153	0.7096	0.7039	0.6982	0.6925	0.7377	0.7829	0.828	0.8732	0.9184	0.9347	0.951	0.9673	0.9837	1.0	0.9961	0.9922	0.9883	0.9844	0.9805	0.9571	0.9338	0.9105	0.8871	0.8638	0.8794	0.8951	0.9108	0.9264	0.9421	0.9521	0.9621	0.9721	0.9821	0.9921	0.9853	0.9785	0.9717
78	18	220.0	7.0	0.0	-	-	-	-	-	-	-	-	-	-	-	-	-	-	-	-	-	-	-	-	-	-	-	-	-	-	-	-	-	-	-	-	-	-	-	-	-	-	-	-	-	-	-	-	-
78	19	0.0	0.0	0.0	-	-	-	-	-	-	-	-	-	-	-	-	-	-	-	-	-	-	-	-	-	-	-	-	-	-	-	-	-	-	-	-	-	-	-	-	-	-	-	-	-	-	-	-	-
78	20	0.0	0.0	0.0	-	-	-	-	-	-	-	-	-	-	-	-	-	-	-	-	-	-	-	-	-	-	-	-	-	-	-	-	-	-	-	-	-	-	-	-	-	-	-	-	-	-	-	-	-
78	21	0.0	0.0	0.0	-	-	-	-	-	-	-	-	-	-	-	-	-	-	-	-	-	-	-	-	-	-	-	-	-	-	-	-	-	-	-	-	-	-	-	-	-	-	-	-	-	-	-	-	-
78	22	0.0	0.0	0.0	-	-	-	-	-	-	-	-	-	-	-	-	-	-	-	-	-	-	-	-	-	-	-	-	-	-	-	-	-	-	-	-	-	-	-	-	-	-	-	-	-	-	-	-	-
78	23	0.0	0.0	0.0	-	-	-	-	-	-	-	-	-	-	-	-	-	-	-	-	-	-	-	-	-	-	-	-	-	-	-	-	-	-	-	-	-	-	-	-	-	-	-	-	-	-	-	-	-
79	0	0.0	0.0	0.0	-	-	-	-	-	-	-	-	-	-	-	-	-	-	-	-	-	-	-	-	-	-	-	-	-	-	-	-	-	-	-	-	-	-	-	-	-	-	-	-	-	-	-	-	-
79	1	0.0	0.0	0.0	-	-	-	-	-	-	-	-	-	-	-	-	-	-	-	-	-	-	-	-	-	-	-	-	-	-	-	-	-	-	-	-	-	-	-	-	-	-	-	-	-	-	-	-	-
79	2	0.0	0.0	0.0	-	-	-	-	-	-	-	-	-	-	-	-	-	-	-	-	-	-	-	-	-	-	-	-	-	-	-	-	-	-	-	-	-	-	-	-	-	-	-	-	-	-	-	-	-
79	3	0.0	0.0	0.0	-	-	-	-	-	-	-	-	-	-	-	-	-	-	-	-	-	-	-	-	-	-	-	-	-	-	-	-	-	-	-	-	-	-	-	-	-	-	-	-	-	-	-	-	-
79	4	0.0	0.0	0.0	-	-	-	-	-	-	-	-	-	-	-	-	-	-	-	-	-	-	-	-	-	-	-	-	-	-	-	-	-	-	-	-	-	-	-	-	-	-	-	-	-	-	-	-	-
79	5	0.0	0.0	0.0	-	-	-	-	-	-	-	-	-	-	-	-	-	-	-	-	-	-	-	-	-	-	-	-	-	-	-	-	-	-	-	-	-	-	-	-	-	-	-	-	-	-	-	-	-
79	6	60.0	2.0	0.0	4.05	96.0	0.25	0.2549	0.4951	19331	0.7553	0.7463	0.7373	0.7284	0.7194	0.7104	0.752	0.7937	0.8353	0.8769	0.9186	0.9349	0.9511	0.9674	0.9837	1.0	0.9948	0.9896	0.9844	0.9792	0.9741	0.9492	0.9243	0.8994	0.8746	0.8497	0.8611	0.8726	0.8841	0.8956	0.907	0.9145	0.922	0.9294	0.9369	0.9444	0.9364	0.9284	0.9205
79	7	930.0	23.0	0.0	13.73	107.62	0.252	0.2579	0.4901	18044	0.748	0.7397	0.7314	0.7232	0.7149	0.7066	0.749	0.7915	0.8339	0.8763	0.9187	0.935	0.9512	0.9675	0.9837	1.0	0.9951	0.9901	0.9852	0.9803	0.9753	0.9508	0.9262	0.9017	0.8771	0.8525	0.8649	0.8772	0.8895	0.9019	0.9142	0.9222	0.9301	0.9381	0.9461	0.954	0.9463	0.9385	0.9308
79	8	2730.0	64.0	0.0	22.77	120.23	0.2649	0.2749	0.4602	12849	0.7037	0.6991	0.6945	0.6899	0.6853	0.6807	0.7266	0.7724	0.8183	0.8642	0.9101	0.9263	0.9426	0.9588	0.9751	0.9914	0.988	0.9845	0.9811	0.9777	0.9743	0.9517	0.929	0.9064	0.8838	0.8612	0.8781	0.8951	0.912	0.929	0.9459	0.9567	0.9676	0.9784	0.9892	1.0	0.9937	0.9874	0.9811
79	9	5160.0	172.0	53.0	30.64	134.56	0.3099	0.3224	0.3677	6718	0.5018	0.5056	0.5093	0.5131	0.5168	0.5206	0.5664	0.6121	0.6579	0.7037	0.7495	0.7656	0.7817	0.7978	0.8139	0.83	0.8319	0.8338	0.8357	0.8376	0.8395	0.8252	0.8109	0.7966	0.7822	0.7679	0.7953	0.8227	0.8501	0.8775	0.9048	0.9238	0.9427	0.9616	0.9805	0.9995	0.9996	0.9997	0.9998
79	10	7610.0	239.0	32.0	36.63	151.11	0.3078	0.3225	0.3697	6841	0.4781	0.4835	0.4889	0.4943	0.4997	0.5051	0.5522	0.5993	0.6464	0.6936	0.7407	0.7561	0.7715	0.7869	0.8023	0.8177	0.8199	0.822	0.8242	0.8264	0.8286	0.8151	0.8016	0.788	0.7745	0.761	0.7895	0.8179	0.8464	0.8749	0.9033	0.9225	0.9416	0.9608	0.9799	0.9991	0.9993	0.9994	0.9996
79	11	9010.0	267.0	47.0	39.95	169.78	0.3134	0.328	0.3586	6474	0.4483	0.4548	0.4612	0.4676	0.4741	0.4805	0.5272	0.574	0.6207	0.6674	0.7142	0.7295	0.7449	0.7603	0.7757	0.7911	0.794	0.7969	0.7999	0.8028	0.8058	0.7935	0.7812	0.7689	0.7566	0.7442	0.774	0.8038	0.8336	0.8633	0.8931	0.9134	0.9336	0.9538	0.9741	0.9943	0.9955	0.9966	0.9977
79	12	7990.0	166.0	0.0	40.02	189.39	0.3047	0.3207	0.3746	7049	0.4737	0.4797	0.4857	0.4917	0.4978	0.5038	0.5518	0.5997	0.6477	0.6957	0.7437	0.7587	0.7737	0.7887	0.8037	0.8187	0.8208	0.8229	0.825	0.8271	0.8292	0.8158	0.8024	0.7889	0.7755	0.762	0.7907	0.8194	0.8481	0.8767	0.9054	0.9243	0.9432	0.9622	0.9811	1.0	0.9999	0.9999	0.9998
79	13	7620.0	160.0	0.0	36.83	208.14	0.3032	0.3191	0.3777	7163	0.4812	0.487	0.4927	0.4984	0.5041	0.5098	0.5579	0.6059	0.6539	0.7019	0.7499	0.7649	0.7799	0.7949	0.8099	0.8249	0.8268	0.8287	0.8306	0.8325	0.8344	0.8206	0.8069	0.7931	0.7794	0.7656	0.7939	0.8222	0.8504	0.8787	0.907	0.9256	0.9442	0.9628	0.9814	1.0	0.9997	0.9994	0.999
79	14	6490.0	139.0	0.0	30.94	224.79	0.2978	0.3137	0.3885	7605	0.5061	0.5108	0.5156	0.5203	0.5251	0.5298	0.5779	0.6261	0.6742	0.7223	0.7705	0.7854	0.8004	0.8153	0.8303	0.8452	0.8465	0.8477	0.8489	0.8501	0.8513	0.8365	0.8218	0.807	0.7922	0.7774	0.8044	0.8313	0.8583	0.8853	0.9123	0.9298	0.9474	0.9649	0.9825	1.0	0.9988	0.9977	0.9965
79	15	5250.0	175.0	53.0	23.13	239.2	0.3084	0.3209	0.3707	6822	0.5085	0.512	0.5156	0.5191	0.5226	0.5261	0.572	0.6179	0.6638	0.7097	0.7556	0.7717	0.7877	0.8038	0.8199	0.836	0.8377	0.8394	0.8411	0.8429	0.8446	0.83	0.8154	0.8008	0.7861	0.7715	0.7986	0.8257	0.8527	0.8798	0.9068	0.9255	0.9441	0.9627	0.9814	1.0	0.9999	0.9997	0.9996
79	16	4530.0	122.0	5.0	14.13	251.87	0.2739	0.2858	0.4403	10762	0.6517	0.6496	0.6475	0.6454	0.6433	0.6413	0.6878	0.7344	0.781	0.8276	0.8742	0.8901	0.9059	0.9218	0.9377	0.9535	0.9513	0.9491	0.9468	0.9446	0.9424	0.9218	0.9012	0.8806	0.8601	0.8395	0.8591	0.8787	0.8982	0.9178	0.9374	0.9499	0.9624	0.975	0.9875	1.0	0.995	0.99	0.985
79	17	990.0	25.0	0.0	4.47	263.51	0.2529	0.2589	0.4881	17599	0.7472	0.739	0.7308	0.7226	0.7143	0.7061	0.7486	0.7911	0.8335	0.876	0.9185	0.9348	0.9511	0.9674	0.9837	1.0	0.9951	0.9902	0.9854	0.9805	0.9756	0.9511	0.9266	0.9021	0.8776	0.8531	0.8656	0.878	0.8905	0.903	0.9155	0.9235	0.9316	0.9397	0.9478	0.9559	0.9482	0.9405	0.9329
79	18	70.0	2.0	0.0	-	-	-	-	-	-	-	-	-	-	-	-	-	-	-	-	-	-	-	-	-	-	-	-	-	-	-	-	-	-	-	-	-	-	-	-	-	-	-	-	-	-	-	-	-
79	19	0.0	0.0	0.0	-	-	-	-	-	-	-	-	-	-	-	-	-	-	-	-	-	-	-	-	-	-	-	-	-	-	-	-	-	-	-	-	-	-	-	-	-	-	-	-	-	-	-	-	-
79	20	0.0	0.0	0.0	-	-	-	-	-	-	-	-	-	-	-	-	-	-	-	-	-	-	-	-	-	-	-	-	-	-	-	-	-	-	-	-	-	-	-	-	-	-	-	-	-	-	-	-	-
79	21	0.0	0.0	0.0	-	-	-	-	-	-	-	-	-	-	-	-	-	-	-	-	-	-	-	-	-	-	-	-	-	-	-	-	-	-	-	-	-	-	-	-	-	-	-	-	-	-	-	-	-
79	22	0.0	0.0	0.0	-	-	-	-	-	-	-	-	-	-	-	-	-	-	-	-	-	-	-	-	-	-	-	-	-	-	-	-	-	-	-	-	-	-	-	-	-	-	-	-	-	-	-	-	-
79	23	0.0	0.0	0.0	-	-	-	-	-	-	-	-	-	-	-	-	-	-	-	-	-	-	-	-	-	-	-	-	-	-	-	-	-	-	-	-	-	-	-	-	-	-	-	-	-	-	-	-	-
80	0	0.0	0.0	0.0	-	-	-	-	-	-	-	-	-	-	-	-	-	-	-	-	-	-	-	-	-	-	-	-	-	-	-	-	-	-	-	-	-	-	-	-	-	-	-	-	-	-	-	-	-
80	1	0.0	0.0	0.0	-	-	-	-	-	-	-	-	-	-	-	-	-	-	-	-	-	-	-	-	-	-	-	-	-	-	-	-	-	-	-	-	-	-	-	-	-	-	-	-	-	-	-	-	-
80	2	0.0	0.0	0.0	-	-	-	-	-	-	-	-	-	-	-	-	-	-	-	-	-	-	-	-	-	-	-	-	-	-	-	-	-	-	-	-	-	-	-	-	-	-	-	-	-	-	-	-	-
80	3	0.0	0.0	0.0	-	-	-	-	-	-	-	-	-	-	-	-	-	-	-	-	-	-	-	-	-	-	-	-	-	-	-	-	-	-	-	-	-	-	-	-	-	-	-	-	-	-	-	-	-
80	4	0.0	0.0	0.0	-	-	-	-	-	-	-	-	-	-	-	-	-	-	-	-	-	-	-	-	-	-	-	-	-	-	-	-	-	-	-	-	-	-	-	-	-	-	-	-	-	-	-	-	-
80	5	0.0	0.0	0.0	-	-	-	-	-	-	-	-	-	-	-	-	-	-	-	-	-	-	-	-	-	-	-	-	-	-	-	-	-	-	-	-	-	-	-	-	-	-	-	-	-	-	-	-	-
80	6	70.0	2.0	0.0	4.41	95.8	0.25	0.2549	0.4951	19331	0.7553	0.7463	0.7373	0.7284	0.7194	0.7104	0.752	0.7937	0.8353	0.8769	0.9186	0.9349	0.9511	0.9674	0.9837	1.0	0.9948	0.9896	0.9844	0.9792	0.9741	0.9492	0.9243	0.8994	0.8746	0.8497	0.8611	0.8726	0.8841	0.8956	0.907	0.9145	0.922	0.9294	0.9369	0.9444	0.9364	0.9284	0.9205
80	7	980.0	24.0	0.0	14.09	107.42	0.2529	0.2589	0.4881	17599	0.7472	0.739	0.7308	0.7226	0.7143	0.7061	0.7486	0.7911	0.8335	0.876	0.9185	0.9348	0.9511	0.9674	0.9837	1.0	0.9951	0.9902	0.9854	0.9805	0.9756	0.9511	0.9266	0.9021	0.8776	0.8531	0.8656	0.878	0.8905	0.903	0.9155	0.9235	0.9316	0.9397	0.9478	0.9559	0.9482	0.9405	0.9329
80	8	2800.0	66.0	0.0	23.15	120.05	0.265	0.2749	0.4601	12835	0.7037	0.6991	0.6945	0.6899	0.6852	0.6806	0.7265	0.7724	0.8183	0.8641	0.91	0.9263	0.9425	0.9588	0.9751	0.9913	0.9879	0.9845	0.9811	0.9777	0.9742	0.9516	0.929	0.9064	0.8838	0.8611	0.8781	0.8951	0.912	0.929	0.9459	0.9567	0.9676	0.9784	0.9892	1.0	0.9937	0.9874	0.9811
80	9	4790.0	107.0	0.0	31.03	134.42	0.2745	0.2865	0.439	10649	0.6495	0.6475	0.6455	0.6435	0.6415	0.6395	0.6861	0.7327	0.7793	0.8258	0.8724	0.8883	0.9041	0.92	0.9359	0.9517	0.9496	0.9474	0.9452	0.9431	0.9409	0.9204	0.8999	0.8794	0.8589	0.8385	0.8582	0.8778	0.8975	0.9172	0.9369	0.9495	0.9622	0.9748	0.9874	1.0	0.9951	0.9901	0.9852
80	10	6520.0	140.0	0.0	37.03	151.04	0.2979	0.3138	0.3883	7596	0.5055	0.5103	0.5151	0.5198	0.5246	0.5294	0.5775	0.6256	0.6737	0.7219	0.77	0.7849	0.7999	0.8149	0.8298	0.8448	0.846	0.8472	0.8485	0.8497	0.851	0.8362	0.8214	0.8067	0.7919	0.7771	0.8041	0.8311	0.8581	0.8852	0.9122	0.9297	0.9473	0.9649	0.9824	1.0	0.9989	0.9977	0.9966
80	11	7670.0	161.0	0.0	40.36	169.82	0.3034	0.3193	0.3774	7148	0.4804	0.4861	0.4919	0.4976	0.5034	0.5092	0.5572	0.6052	0.6532	0.7012	0.7492	0.7642	0.7792	0.7942	0.8092	0.8242	0.8261	0.828	0.8299	0.8319	0.8338	0.8201	0.8064	0.7926	0.7789	0.7652	0.7935	0.8218	0.8502	0.8785	0.9068	0.9255	0.9441	0.9627	0.9814	1.0	0.9997	0.9994	0.9991
80	12	9860.0	286.0	41.0	40.42	189.55	0.3173	0.3319	0.3507	6243	0.426	0.4332	0.4405	0.4477	0.4549	0.4621	0.5085	0.555	0.6014	0.6479	0.6943	0.7097	0.725	0.7404	0.7558	0.7711	0.7746	0.7782	0.7817	0.7852	0.7887	0.7773	0.7659	0.7545	0.7431	0.7317	0.7625	0.7932	0.824	0.8547	0.8855	0.9065	0.9276	0.9487	0.9697	0.9908	0.9926	0.9945	0.9963
80	13	9180.0	271.0	47.0	37.19	208.39	0.3157	0.3304	0.3539	6334	0.4346	0.4415	0.4485	0.4554	0.4623	0.4693	0.5158	0.5624	0.609	0.6556	0.7022	0.7175	0.7329	0.7482	0.7636	0.779	0.7822	0.7855	0.7888	0.7921	0.7954	0.7837	0.7719	0.7601	0.7484	0.7366	0.767	0.7974	0.8278	0.8581	0.8885	0.9093	0.93	0.9507	0.9715	0.9922	0.9938	0.9953	0.9969
80	14	7800.0	244.0	32.0	31.26	225.09	0.3108	0.3254	0.3638	6639	0.4629	0.4688	0.4747	0.4806	0.4865	0.4924	0.5393	0.5862	0.6331	0.68	0.7269	0.7423	0.7577	0.7731	0.7885	0.8039	0.8065	0.8091	0.8117	0.8142	0.8168	0.8039	0.791	0.7781	0.7652	0.7523	0.7815	0.8106	0.8397	0.8689	0.898	0.9177	0.9374	0.9572	0.9769	0.9966	0.9973	0.998	0.9986
80	15	7650.0	197.0	12.0	23.42	239.52	0.3033	0.3192	0.3775	7155	0.4807	0.4864	0.4922	0.4979	0.5037	0.5094	0.5574	0.6054	0.6534	0.7015	0.7495	0.7645	0.7794	0.7944	0.8094	0.8244	0.8263	0.8283	0.8302	0.8321	0.834	0.8203	0.8065	0.7928	0.7791	0.7653	0.7937	0.822	0.8503	0.8786	0.9069	0.9255	0.9441	0.9628	0.9814	1.0	0.9997	0.9994	0.9991
80	16	4610.0	124.0	5.0	14.4	252.2	0.274	0.2859	0.4401	10744	0.6514	0.6494	0.6473	0.6452	0.6431	0.6411	0.6877	0.7343	0.7808	0.8274	0.874	0.8899	0.9057	0.9216	0.9375	0.9533	0.9511	0.9489	0.9467	0.9444	0.9422	0.9216	0.9011	0.8805	0.8599	0.8394	0.859	0.8786	0.8982	0.9178	0.9374	0.9499	0.9624	0.9749	0.9875	1.0	0.995	0.99	0.985
80	17	1730.0	47.0	0.0	4.72	263.84	0.259	0.2669	0.4741	14845	0.7295	0.723	0.7165	0.71	0.7034	0.6969	0.7412	0.7854	0.8297	0.874	0.9182	0.9346	0.9509	0.9673	0.9836	1.0	0.9958	0.9916	0.9874	0.9832	0.979	0.9553	0.9316	0.9079	0.8841	0.8604	0.8751	0.8898	0.9044	0.9191	0.9337	0.9432	0.9526	0.962	0.9714	0.9808	0.9738	0.9667	0.9597
80	18	80.0	2.0	0.0	-	-	-	-	-	-	-	-	-	-	-	-	-	-	-	-	-	-	-	-	-	-	-	-	-	-	-	-	-	-	-	-	-	-	-	-	-	-	-	-	-	-	-	-	-
80	19	0.0	0.0	0.0	-	-	-	-	-	-	-	-	-	-	-	-	-	-	-	-	-	-	-	-	-	-	-	-	-	-	-	-	-	-	-	-	-	-	-	-	-	-	-	-	-	-	-	-	-
80	20	0.0	0.0	0.0	-	-	-	-	-	-	-	-	-	-	-	-	-	-	-	-	-	-	-	-	-	-	-	-	-	-	-	-	-	-	-	-	-	-	-	-	-	-	-	-	-	-	-	-	-
80	21	0.0	0.0	0.0	-	-	-	-	-	-	-	-	-	-	-	-	-	-	-	-	-	-	-	-	-	-	-	-	-	-	-	-	-	-	-	-	-	-	-	-	-	-	-	-	-	-	-	-	-
80	22	0.0	0.0	0.0	-	-	-	-	-	-	-	-	-	-	-	-	-	-	-	-	-	-	-	-	-	-	-	-	-	-	-	-	-	-	-	-	-	-	-	-	-	-	-	-	-	-	-	-	-
80	23	0.0	0.0	0.0	-	-	-	-	-	-	-	-	-	-	-	-	-	-	-	-	-	-	-	-	-	-	-	-	-	-	-	-	-	-	-	-	-	-	-	-	-	-	-	-	-	-	-	-	-
81	0	0.0	0.0	0.0	-	-	-	-	-	-	-	-	-	-	-	-	-	-	-	-	-	-	-	-	-	-	-	-	-	-	-	-	-	-	-	-	-	-	-	-	-	-	-	-	-	-	-	-	-
81	1	0.0	0.0	0.0	-	-	-	-	-	-	-	-	-	-	-	-	-	-	-	-	-	-	-	-	-	-	-	-	-	-	-	-	-	-	-	-	-	-	-	-	-	-	-	-	-	-	-	-	-
81	2	0.0	0.0	0.0	-	-	-	-	-	-	-	-	-	-	-	-	-	-	-	-	-	-	-	-	-	-	-	-	-	-	-	-	-	-	-	-	-	-	-	-	-	-	-	-	-	-	-	-	-
81	3	0.0	0.0	0.0	-	-	-	-	-	-	-	-	-	-	-	-	-	-	-	-	-	-	-	-	-	-	-	-	-	-	-	-	-	-	-	-	-	-	-	-	-	-	-	-	-	-	-	-	-
81	4	0.0	0.0	0.0	-	-	-	-	-	-	-	-	-	-	-	-	-	-	-	-	-	-	-	-	-	-	-	-	-	-	-	-	-	-	-	-	-	-	-	-	-	-	-	-	-	-	-	-	-
81	5	0.0	0.0	0.0	-	-	-	-	-	-	-	-	-	-	-	-	-	-	-	-	-	-	-	-	-	-	-	-	-	-	-	-	-	-	-	-	-	-	-	-	-	-	-	-	-	-	-	-	-
81	6	80.0	2.0	0.0	4.76	95.59	0.25	0.2549	0.4951	19331	0.7553	0.7463	0.7373	0.7284	0.7194	0.7104	0.752	0.7937	0.8353	0.8769	0.9186	0.9349	0.9511	0.9674	0.9837	1.0	0.9948	0.9896	0.9844	0.9792	0.9741	0.9492	0.9243	0.8994	0.8746	0.8497	0.8611	0.8726	0.8841	0.8956	0.907	0.9145	0.922	0.9294	0.9369	0.9444	0.9364	0.9284	0.9205
81	7	1030.0	25.0	0.0	14.45	107.22	0.2529	0.2589	0.4881	17599	0.7472	0.739	0.7308	0.7226	0.7143	0.7061	0.7486	0.7911	0.8335	0.876	0.9185	0.9348	0.9511	0.9674	0.9837	1.0	0.9951	0.9902	0.9854	0.9805	0.9756	0.9511	0.9266	0.9021	0.8776	0.8531	0.8656	0.878	0.8905	0.903	0.9155	0.9235	0.9316	0.9397	0.9478	0.9559	0.9482	0.9405	0.9329
81	8	2870.0	67.0	0.0	23.52	119.87	0.265	0.2749	0.4601	12835	0.7037	0.6991	0.6945	0.6899	0.6852	0.6806	0.7265	0.7724	0.8183	0.8641	0.91	0.9263	0.9425	0.9588	0.9751	0.9913	0.9879	0.9845	0.9811	0.9777	0.9742	0.9516	0.929	0.9064	0.8838	0.8611	0.8781	0.8951	0.912	0.929	0.9459	0.9567	0.9676	0.9784	0.9892	1.0	0.9937	0.9874	0.9811
81	9	4870.0	108.0	0.0	31.42	134.27	0.2749	0.2868	0.4383	10585	0.6484	0.6465	0.6445	0.6425	0.6406	0.6386	0.6852	0.7318	0.7783	0.8249	0.8715	0.8873	0.9032	0.9191	0.9349	0.9508	0.9487	0.9465	0.9444	0.9423	0.9401	0.9197	0.8992	0.8788	0.8584	0.8379	0.8577	0.8774	0.8972	0.9169	0.9367	0.9493	0.962	0.9747	0.9873	1.0	0.9951	0.9902	0.9853
81	10	6610.0	141.0	0.0	37.44	150.97	0.2984	0.3143	0.3873	7553	0.5034	0.5082	0.5131	0.5179	0.5228	0.5276	0.5757	0.6239	0.672	0.7201	0.7682	0.7832	0.7981	0.8131	0.828	0.843	0.8443	0.8456	0.8469	0.8482	0.8495	0.8348	0.8201	0.8055	0.7908	0.7761	0.8032	0.8303	0.8575	0.8846	0.9117	0.9294	0.947	0.9647	0.9823	1.0	0.9989	0.9979	0.9968
81	11	7780.0	163.0	0.0	40.77	169.86	0.3038	0.3198	0.3764	7116	0.478	0.4839	0.4897	0.4956	0.5014	0.5073	0.5553	0.6033	0.6513	0.6993	0.7473	0.7623	0.7773	0.7923	0.8073	0.8222	0.8242	0.8262	0.8282	0.8302	0.8322	0.8186	0.805	0.7913	0.7777	0.7641	0.7925	0.821	0.8494	0.8779	0.9063	0.9251	0.9438	0.9625	0.9813	1.0	0.9998	0.9996	0.9994
81	12	10000.0	289.0	41.0	40.81	189.71	0.3178	0.3324	0.3498	6214	0.4237	0.431	0.4383	0.4456	0.4529	0.4601	0.5065	0.5529	0.5993	0.6457	0.6921	0.7075	0.7229	0.7382	0.7536	0.769	0.7725	0.7761	0.7797	0.7833	0.7868	0.7755	0.7642	0.7529	0.7416	0.7303	0.7612	0.792	0.8229	0.8537	0.8846	0.9058	0.9269	0.9481	0.9692	0.9904	0.9923	0.9942	0.9962
81	13	9300.0	273.0	47.0	37.55	208.64	0.3162	0.3308	0.353	6306	0.4323	0.4393	0.4463	0.4533	0.4603	0.4673	0.5139	0.5604	0.6069	0.6535	0.7	0.7154	0.7307	0.7461	0.7615	0.7768	0.7802	0.7835	0.7869	0.7902	0.7936	0.7819	0.7703	0.7586	0.7469	0.7353	0.7658	0.7962	0.8267	0.8572	0.8877	0.9085	0.9293	0.9502	0.971	0.9918	0.9935	0.9951	0.9967
81	14	10360.0	255.0	17.0	31.58	225.39	0.3236	0.3381	0.3383	5907	0.3891	0.3976	0.4061	0.4145	0.423	0.4314	0.4773	0.5232	0.569	0.6149	0.6608	0.6761	0.6915	0.7068	0.7221	0.7374	0.7419	0.7463	0.7507	0.7552	0.7596	0.7497	0.7398	0.7299	0.72	0.7101	0.7424	0.7747	0.807	0.8392	0.8715	0.8939	0.9163	0.9387	0.961	0.9834	0.9864	0.9894	0.9924
81	15	6530.0	227.0	114.0	23.71	239.84	0.3223	0.3346	0.3431	5980	0.4365	0.4424	0.4483	0.4542	0.4602	0.4661	0.5108	0.5555	0.6002	0.645	0.6897	0.7058	0.722	0.7381	0.7543	0.7704	0.774	0.7776	0.7813	0.7849	0.7885	0.7769	0.7652	0.7536	0.7419	0.7303	0.7605	0.7908	0.821	0.8513	0.8815	0.9029	0.9244	0.9458	0.9672	0.9886	0.9909	0.9932	0.9955
81	16	3130.0	138.0	111.0	14.66	252.52	0.2989	0.3111	0.39	7577	0.5563	0.5579	0.5594	0.561	0.5626	0.5642	0.6102	0.6562	0.7022	0.7482	0.7942	0.8102	0.8263	0.8423	0.8584	0.8745	0.8749	0.8754	0.8758	0.8762	0.8767	0.8601	0.8435	0.8269	0.8104	0.7938	0.8184	0.8429	0.8675	0.8921	0.9167	0.9333	0.95	0.9667	0.9833	1.0	0.9983	0.9966	0.9949
81	17	1070.0	26.0	0.0	4.97	264.16	0.2535	0.2595	0.4869	17329	0.7467	0.7385	0.7303	0.7222	0.714	0.7059	0.7483	0.7908	0.8333	0.8758	0.9183	0.9347	0.951	0.9673	0.9837	1.0	0.9952	0.9903	0.9855	0.9806	0.9758	0.9513	0.9268	0.9024	0.8779	0.8534	0.866	0.8785	0.8911	0.9037	0.9162	0.9244	0.9325	0.9407	0.9489	0.957	0.9494	0.9418	0.9341
81	18	90.0	2.0	0.0	-	-	-	-	-	-	-	-	-	-	-	-	-	-	-	-	-	-	-	-	-	-	-	-	-	-	-	-	-	-	-	-	-	-	-	-	-	-	-	-	-	-	-	-	-
81	19	0.0	0.0	0.0	-	-	-	-	-	-	-	-	-	-	-	-	-	-	-	-	-	-	-	-	-	-	-	-	-	-	-	-	-	-	-	-	-	-	-	-	-	-	-	-	-	-	-	-	-
81	20	0.0	0.0	0.0	-	-	-	-	-	-	-	-	-	-	-	-	-	-	-	-	-	-	-	-	-	-	-	-	-	-	-	-	-	-	-	-	-	-	-	-	-	-	-	-	-	-	-	-	-
81	21	0.0	0.0	0.0	-	-	-	-	-	-	-	-	-	-	-	-	-	-	-	-	-	-	-	-	-	-	-	-	-	-	-	-	-	-	-	-	-	-	-	-	-	-	-	-	-	-	-	-	-
81	22	0.0	0.0	0.0	-	-	-	-	-	-	-	-	-	-	-	-	-	-	-	-	-	-	-	-	-	-	-	-	-	-	-	-	-	-	-	-	-	-	-	-	-	-	-	-	-	-	-	-	-
81	23	0.0	0.0	0.0	-	-	-	-	-	-	-	-	-	-	-	-	-	-	-	-	-	-	-	-	-	-	-	-	-	-	-	-	-	-	-	-	-	-	-	-	-	-	-	-	-	-	-	-	-
82	0	0.0	0.0	0.0	-	-	-	-	-	-	-	-	-	-	-	-	-	-	-	-	-	-	-	-	-	-	-	-	-	-	-	-	-	-	-	-	-	-	-	-	-	-	-	-	-	-	-	-	-
82	1	0.0	0.0	0.0	-	-	-	-	-	-	-	-	-	-	-	-	-	-	-	-	-	-	-	-	-	-	-	-	-	-	-	-	-	-	-	-	-	-	-	-	-	-	-	-	-	-	-	-	-
82	2	0.0	0.0	0.0	-	-	-	-	-	-	-	-	-	-	-	-	-	-	-	-	-	-	-	-	-	-	-	-	-	-	-	-	-	-	-	-	-	-	-	-	-	-	-	-	-	-	-	-	-
82	3	0.0	0.0	0.0	-	-	-	-	-	-	-	-	-	-	-	-	-	-	-	-	-	-	-	-	-	-	-	-	-	-	-	-	-	-	-	-	-	-	-	-	-	-	-	-	-	-	-	-	-
82	4	0.0	0.0	0.0	-	-	-	-	-	-	-	-	-	-	-	-	-	-	-	-	-	-	-	-	-	-	-	-	-	-	-	-	-	-	-	-	-	-	-	-	-	-	-	-	-	-	-	-	-
82	5	0.0	0.0	0.0	-	-	-	-	-	-	-	-	-	-	-	-	-	-	-	-	-	-	-	-	-	-	-	-	-	-	-	-	-	-	-	-	-	-	-	-	-	-	-	-	-	-	-	-	-
82	6	90.0	2.0	0.0	5.12	95.38	0.25	0.2549	0.4951	19331	0.7553	0.7463	0.7373	0.7284	0.7194	0.7104	0.752	0.7937	0.8353	0.8769	0.9186	0.9349	0.9511	0.9674	0.9837	1.0	0.9948	0.9896	0.9844	0.9792	0.9741	0.9492	0.9243	0.8994	0.8746	0.8497	0.8611	0.8726	0.8841	0.8956	0.907	0.9145	0.922	0.9294	0.9369	0.9444	0.9364	0.9284	0.9205
82	7	1090.0	27.0	0.0	14.82	107.02	0.2539	0.2599	0.4861	17153	0.7463	0.7382	0.7301	0.7219	0.7138	0.7057	0.7482	0.7907	0.8332	0.8757	0.9182	0.9346	0.9509	0.9673	0.9836	1.0	0.9952	0.9904	0.9855	0.9807	0.9759	0.9515	0.927	0.9025	0.8781	0.8536	0.8662	0.8789	0.8915	0.9041	0.9167	0.925	0.9332	0.9414	0.9496	0.9578	0.9502	0.9426	0.935
82	8	2950.0	69.0	0.0	23.9	119.69	0.2658	0.2758	0.4584	12625	0.7012	0.6966	0.6921	0.6876	0.6831	0.6786	0.7244	0.7703	0.8161	0.862	0.9078	0.9241	0.9404	0.9566	0.9729	0.9892	0.9858	0.9825	0.9792	0.9758	0.9725	0.95	0.9274	0.9049	0.8824	0.8599	0.877	0.8941	0.9112	0.9283	0.9453	0.9563	0.9672	0.9781	0.9891	1.0	0.9938	0.9876	0.9814
82	9	4960.0	110.0	0.0	31.82	134.13	0.2749	0.2869	0.4381	10579	0.6482	0.6462	0.6443	0.6423	0.6404	0.6384	0.685	0.7315	0.7781	0.8247	0.8713	0.8871	0.903	0.9189	0.9347	0.9506	0.9485	0.9463	0.9442	0.9421	0.9399	0.9195	0.8991	0.8787	0.8582	0.8378	0.8576	0.8773	0.8971	0.9169	0.9366	0.9493	0.962	0.9747	0.9873	1.0	0.9951	0.9902	0.9854
82	10	6700.0	143.0	0.0	37.85	150.9	0.2988	0.3148	0.3864	7517	0.5014	0.5063	0.5112	0.5161	0.5211	0.526	0.5741	0.6222	0.6703	0.7184	0.7665	0.7815	0.7965	0.8114	0.8264	0.8414	0.8427	0.8441	0.8454	0.8468	0.8481	0.8335	0.8189	0.8043	0.7897	0.7751	0.8024	0.8296	0.8568	0.8841	0.9113	0.929	0.9468	0.9645	0.9823	1.0	0.999	0.998	0.997
82	11	7850.0	164.0	0.0	41.18	169.9	0.3041	0.3201	0.3758	7093	0.4766	0.4825	0.4884	0.4943	0.5002	0.5061	0.5541	0.6021	0.6501	0.6981	0.7461	0.7611	0.7761	0.7911	0.8061	0.8211	0.8231	0.8251	0.8272	0.8292	0.8312	0.8177	0.8041	0.7905	0.777	0.7634	0.7919	0.8205	0.849	0.8775	0.906	0.9248	0.9436	0.9624	0.9812	1.0	0.9998	0.9997	0.9995
82	12	10130.0	291.0	41.0	41.2	189.88	0.3181	0.3326	0.3493	6198	0.4228	0.4301	0.4374	0.4447	0.452	0.4593	0.5057	0.552	0.5984	0.6447	0.6911	0.7065	0.7219	0.7372	0.7526	0.768	0.7716	0.7752	0.7788	0.7824	0.786	0.7748	0.7635	0.7522	0.741	0.7297	0.7606	0.7915	0.8224	0.8533	0.8842	0.9054	0.9266	0.9478	0.969	0.9902	0.9921	0.9941	0.9961
82	13	9420.0	276.0	47.0	37.9	208.9	0.3166	0.3313	0.3521	6282	0.4299	0.437	0.444	0.4511	0.4582	0.4653	0.5118	0.5583	0.6048	0.6513	0.6978	0.7132	0.7285	0.7439	0.7592	0.7746	0.778	0.7814	0.7849	0.7883	0.7917	0.7801	0.7686	0.757	0.7455	0.7339	0.7645	0.7951	0.8256	0.8562	0.8868	0.9077	0.9287	0.9496	0.9705	0.9914	0.9931	0.9948	0.9966
82	14	10480.0	258.0	17.0	31.9	225.7	0.3239	0.3385	0.3376	5892	0.3875	0.3959	0.4044	0.4129	0.4214	0.4298	0.4756	0.5214	0.5672	0.613	0.6588	0.6741	0.6894	0.7048	0.7201	0.7354	0.7399	0.7444	0.7489	0.7533	0.7578	0.748	0.7381	0.7283	0.7185	0.7086	0.741	0.7733	0.8056	0.838	0.8703	0.8927	0.9151	0.9376	0.96	0.9824	0.9855	0.9886	0.9916
82	15	6620.0	229.0	114.0	24.0	240.16	0.3209	0.3345	0.3446	6049	0.4221	0.429	0.436	0.443	0.4499	0.4569	0.5025	0.5481	0.5937	0.6393	0.6849	0.7006	0.7163	0.732	0.7477	0.7634	0.7671	0.7709	0.7747	0.7784	0.7822	0.7711	0.7599	0.7487	0.7376	0.7264	0.7573	0.7882	0.8191	0.85	0.8809	0.9025	0.924	0.9455	0.967	0.9885	0.9908	0.9931	0.9954
82	16	2840.0	139.0	305.0	14.92	252.85	0.2819	0.2937	0.4244	9493	0.6262	0.625	0.6239	0.6227	0.6215	0.6204	0.6667	0.713	0.7594	0.8057	0.852	0.868	0.884	0.8999	0.9159	0.9319	0.9304	0.9289	0.9274	0.9259	0.9244	0.9049	0.8854	0.8659	0.8464	0.8269	0.8479	0.8688	0.8897	0.9106	0.9316	0.9453	0.9589	0.9726	0.9863	1.0	0.9959	0.9919	0.9878
82	17	1860.0	51.0	0.0	5.23	264.49	0.26	0.2679	0.4721	14518	0.7286	0.7221	0.7157	0.7092	0.7028	0.6963	0.7407	0.785	0.8293	0.8737	0.918	0.9344	0.9508	0.9672	0.9836	1.0	0.9959	0.9917	0.9876	0.9835	0.9793	0.9557	0.932	0.9084	0.8847	0.8611	0.8759	0.8907	0.9056	0.9204	0.9352	0.9448	0.9543	0.9639	0.9735	0.983	0.9761	0.9691	0.9621
82	18	170.0	5.0	0.0	-	-	-	-	-	-	-	-	-	-	-	-	-	-	-	-	-	-	-	-	-	-	-	-	-	-	-	-	-	-	-	-	-	-	-	-	-	-	-	-	-	-	-	-	-
82	19	0.0	0.0	0.0	-	-	-	-	-	-	-	-	-	-	-	-	-	-	-	-	-	-	-	-	-	-	-	-	-	-	-	-	-	-	-	-	-	-	-	-	-	-	-	-	-	-	-	-	-
82	20	0.0	0.0	0.0	-	-	-	-	-	-	-	-	-	-	-	-	-	-	-	-	-	-	-	-	-	-	-	-	-	-	-	-	-	-	-	-	-	-	-	-	-	-	-	-	-	-	-	-	-
82	21	0.0	0.0	0.0	-	-	-	-	-	-	-	-	-	-	-	-	-	-	-	-	-	-	-	-	-	-	-	-	-	-	-	-	-	-	-	-	-	-	-	-	-	-	-	-	-	-	-	-	-
82	22	0.0	0.0	0.0	-	-	-	-	-	-	-	-	-	-	-	-	-	-	-	-	-	-	-	-	-	-	-	-	-	-	-	-	-	-	-	-	-	-	-	-	-	-	-	-	-	-	-	-	-
82	23	0.0	0.0	0.0	-	-	-	-	-	-	-	-	-	-	-	-	-	-	-	-	-	-	-	-	-	-	-	-	-	-	-	-	-	-	-	-	-	-	-	-	-	-	-	-	-	-	-	-	-
83	0	0.0	0.0	0.0	-	-	-	-	-	-	-	-	-	-	-	-	-	-	-	-	-	-	-	-	-	-	-	-	-	-	-	-	-	-	-	-	-	-	-	-	-	-	-	-	-	-	-	-	-
83	1	0.0	0.0	0.0	-	-	-	-	-	-	-	-	-	-	-	-	-	-	-	-	-	-	-	-	-	-	-	-	-	-	-	-	-	-	-	-	-	-	-	-	-	-	-	-	-	-	-	-	-
83	2	0.0	0.0	0.0	-	-	-	-	-	-	-	-	-	-	-	-	-	-	-	-	-	-	-	-	-	-	-	-	-	-	-	-	-	-	-	-	-	-	-	-	-	-	-	-	-	-	-	-	-
83	3	0.0	0.0	0.0	-	-	-	-	-	-	-	-	-	-	-	-	-	-	-	-	-	-	-	-	-	-	-	-	-	-	-	-	-	-	-	-	-	-	-	-	-	-	-	-	-	-	-	-	-
83	4	0.0	0.0	0.0	-	-	-	-	-	-	-	-	-	-	-	-	-	-	-	-	-	-	-	-	-	-	-	-	-	-	-	-	-	-	-	-	-	-	-	-	-	-	-	-	-	-	-	-	-
83	5	0.0	0.0	0.0	-	-	-	-	-	-	-	-	-	-	-	-	-	-	-	-	-	-	-	-	-	-	-	-	-	-	-	-	-	-	-	-	-	-	-	-	-	-	-	-	-	-	-	-	-
83	6	340.0	11.0	0.0	5.47	95.18	0.25	0.2549	0.4951	19331	0.7553	0.7463	0.7373	0.7284	0.7194	0.7104	0.752	0.7937	0.8353	0.8769	0.9186	0.9349	0.9511	0.9674	0.9837	1.0	0.9948	0.9896	0.9844	0.9792	0.9741	0.9492	0.9243	0.8994	0.8746	0.8497	0.8611	0.8726	0.8841	0.8956	0.907	0.9145	0.922	0.9294	0.9369	0.9444	0.9364	0.9284	0.9205
83	7	1580.0	81.0	174.0	15.18	106.82	0.2691	0.2787	0.4522	11895	0.6955	0.6911	0.6867	0.6823	0.6779	0.6735	0.7191	0.7647	0.8103	0.8559	0.9015	0.9179	0.9343	0.9507	0.9671	0.9835	0.9803	0.9772	0.9741	0.9709	0.9678	0.9455	0.9233	0.901	0.8788	0.8565	0.874	0.8914	0.9088	0.9262	0.9436	0.9549	0.9661	0.9774	0.9887	1.0	0.9941	0.9882	0.9823
83	8	2210.0	116.0	486.0	24.28	119.51	0.284	0.2956	0.4205	9214	0.6217	0.6207	0.6196	0.6185	0.6175	0.6164	0.6626	0.7087	0.7549	0.801	0.8472	0.8632	0.8793	0.8953	0.9114	0.9274	0.9261	0.9248	0.9234	0.9221	0.9208	0.9015	0.8822	0.8629	0.8436	0.8243	0.8455	0.8667	0.8879	0.909	0.9302	0.9442	0.9581	0.9721	0.986	1.0	0.9962	0.9923	0.9885
83	9	2630.0	128.0	668.0	32.21	133.99	0.2882	0.2998	0.4121	8687	0.6066	0.6061	0.6056	0.6051	0.6046	0.6041	0.6501	0.6962	0.7422	0.7882	0.8342	0.8503	0.8664	0.8825	0.8986	0.9147	0.9138	0.9129	0.912	0.9112	0.9103	0.8916	0.873	0.8543	0.8356	0.817	0.839	0.8609	0.8829	0.9049	0.9268	0.9415	0.9561	0.9707	0.9854	1.0	0.9967	0.9934	0.9901
83	10	2960.0	125.0	777.0	38.26	150.83	0.2902	0.3021	0.4077	8448	0.5944	0.5945	0.5946	0.5946	0.5947	0.5948	0.6409	0.687	0.7332	0.7793	0.8254	0.8415	0.8575	0.8735	0.8896	0.9056	0.905	0.9044	0.9038	0.9032	0.9026	0.8844	0.8663	0.8481	0.8299	0.8117	0.8343	0.8569	0.8795	0.9021	0.9247	0.9398	0.9548	0.9699	0.9849	1.0	0.997	0.9941	0.9911
83	11	2080.0	80.0	896.0	41.59	169.94	0.2792	0.2899	0.431	9946	0.6505	0.648	0.6456	0.6432	0.6408	0.6384	0.6842	0.73	0.7758	0.8216	0.8675	0.8837	0.8999	0.9162	0.9324	0.9487	0.9467	0.9447	0.9427	0.9407	0.9387	0.9182	0.8978	0.8774	0.857	0.8365	0.8562	0.876	0.8957	0.9154	0.9351	0.9481	0.9611	0.974	0.987	1.0	0.9954	0.9908	0.9863
83	12	2200.0	83.0	902.0	41.59	190.04	0.2813	0.2923	0.4264	9615	0.6387	0.6368	0.6349	0.6331	0.6312	0.6293	0.6753	0.7212	0.7672	0.8131	0.859	0.8752	0.8914	0.9075	0.9237	0.9399	0.9382	0.9364	0.9347	0.933	0.9313	0.9113	0.8914	0.8714	0.8514	0.8315	0.8518	0.8721	0.8924	0.9128	0.9331	0.9465	0.9598	0.9732	0.9866	1.0	0.9957	0.9915	0.9872
83	13	2090.0	80.0	893.0	38.26	209.16	0.2805	0.2913	0.4282	9743	0.6438	0.6417	0.6396	0.6374	0.6353	0.6332	0.6791	0.7249	0.7708	0.8167	0.8625	0.8788	0.895	0.9112	0.9274	0.9436	0.9418	0.9399	0.9381	0.9363	0.9344	0.9143	0.8941	0.8739	0.8538	0.8336	0.8537	0.8737	0.8938	0.9138	0.9339	0.9471	0.9603	0.9736	0.9868	1.0	0.9956	0.9912	0.9868
83	14	1800.0	71.0	874.0	32.21	226.0	0.2779	0.2882	0.4339	10175	0.6586	0.6558	0.653	0.6502	0.6474	0.6445	0.6903	0.736	0.7817	0.8274	0.8731	0.8894	0.9057	0.922	0.9383	0.9546	0.9524	0.9502	0.948	0.9459	0.9437	0.9229	0.9022	0.8814	0.8607	0.8399	0.8592	0.8785	0.8978	0.9171	0.9365	0.9492	0.9619	0.9746	0.9873	1.0	0.9952	0.9904	0.9856
83	15	1850.0	88.0	755.0	24.28	240.48	0.2781	0.2888	0.4331	10120	0.6548	0.6522	0.6496	0.647	0.6443	0.6417	0.6876	0.7334	0.7792	0.825	0.8708	0.8871	0.9033	0.9196	0.9358	0.9521	0.95	0.9478	0.9457	0.9436	0.9415	0.9209	0.9003	0.8797	0.8591	0.8385	0.858	0.8775	0.897	0.9165	0.936	0.9488	0.9616	0.9744	0.9872	1.0	0.9953	0.9906	0.9858
83	16	2020.0	107.0	513.0	15.19	253.18	0.28	0.2911	0.4288	9803	0.6419	0.6399	0.638	0.636	0.634	0.6321	0.6781	0.7241	0.7701	0.8161	0.8621	0.8783	0.8944	0.9105	0.9267	0.9428	0.941	0.9392	0.9373	0.9355	0.9337	0.9136	0.8935	0.8734	0.8533	0.8332	0.8533	0.8735	0.8936	0.9138	0.9339	0.9471	0.9603	0.9736	0.9868	1.0	0.9956	0.9912	0.9868
83	17	1350.0	71.0	228.0	5.48	264.82	0.263	0.2716	0.4653	13520	0.7212	0.7154	0.7097	0.7039	0.6981	0.6924	0.7374	0.7825	0.8275	0.8726	0.9176	0.9341	0.9506	0.9671	0.9835	1.0	0.9962	0.9924	0.9885	0.9847	0.9809	0.9576	0.9343	0.911	0.8877	0.8644	0.8802	0.896	0.9118	0.9276	0.9434	0.9536	0.9638	0.974	0.9842	0.9944	0.9878	0.9811	0.9745
83	18	340.0	11.0	0.0	-	-	-	-	-	-	-	-	-	-	-	-	-	-	-	-	-	-	-	-	-	-	-	-	-	-	-	-	-	-	-	-	-	-	-	-	-	-	-	-	-	-	-	-	-
83	19	0.0	0.0	0.0	-	-	-	-	-	-	-	-	-	-	-	-	-	-	-	-	-	-	-	-	-	-	-	-	-	-	-	-	-	-	-	-	-	-	-	-	-	-	-	-	-	-	-	-	-
83	20	0.0	0.0	0.0	-	-	-	-	-	-	-	-	-	-	-	-	-	-	-	-	-	-	-	-	-	-	-	-	-	-	-	-	-	-	-	-	-	-	-	-	-	-	-	-	-	-	-	-	-
83	21	0.0	0.0	0.0	-	-	-	-	-	-	-	-	-	-	-	-	-	-	-	-	-	-	-	-	-	-	-	-	-	-	-	-	-	-	-	-	-	-	-	-	-	-	-	-	-	-	-	-	-
83	22	0.0	0.0	0.0	-	-	-	-	-	-	-	-	-	-	-	-	-	-	-	-	-	-	-	-	-	-	-	-	-	-	-	-	-	-	-	-	-	-	-	-	-	-	-	-	-	-	-	-	-
83	23	0.0	0.0	0.0	-	-	-	-	-	-	-	-	-	-	-	-	-	-	-	-	-	-	-	-	-	-	-	-	-	-	-	-	-	-	-	-	-	-	-	-	-	-	-	-	-	-	-	-	-
84	0	0.0	0.0	0.0	-	-	-	-	-	-	-	-	-	-	-	-	-	-	-	-	-	-	-	-	-	-	-	-	-	-	-	-	-	-	-	-	-	-	-	-	-	-	-	-	-	-	-	-	-
84	1	0.0	0.0	0.0	-	-	-	-	-	-	-	-	-	-	-	-	-	-	-	-	-	-	-	-	-	-	-	-	-	-	-	-	-	-	-	-	-	-	-	-	-	-	-	-	-	-	-	-	-
84	2	0.0	0.0	0.0	-	-	-	-	-	-	-	-	-	-	-	-	-	-	-	-	-	-	-	-	-	-	-	-	-	-	-	-	-	-	-	-	-	-	-	-	-	-	-	-	-	-	-	-	-
84	3	0.0	0.0	0.0	-	-	-	-	-	-	-	-	-	-	-	-	-	-	-	-	-	-	-	-	-	-	-	-	-	-	-	-	-	-	-	-	-	-	-	-	-	-	-	-	-	-	-	-	-
84	4	0.0	0.0	0.0	-	-	-	-	-	-	-	-	-	-	-	-	-	-	-	-	-	-	-	-	-	-	-	-	-	-	-	-	-	-	-	-	-	-	-	-	-	-	-	-	-	-	-	-	-
84	5	0.0	0.0	0.0	-	-	-	-	-	-	-	-	-	-	-	-	-	-	-	-	-	-	-	-	-	-	-	-	-	-	-	-	-	-	-	-	-	-	-	-	-	-	-	-	-	-	-	-	-
84	6	380.0	12.0	0.0	5.83	94.97	0.25	0.2549	0.4951	19331	0.7553	0.7463	0.7373	0.7284	0.7194	0.7104	0.752	0.7937	0.8353	0.8769	0.9186	0.9349	0.9511	0.9674	0.9837	1.0	0.9948	0.9896	0.9844	0.9792	0.9741	0.9492	0.9243	0.8994	0.8746	0.8497	0.8611	0.8726	0.8841	0.8956	0.907	0.9145	0.922	0.9294	0.9369	0.9444	0.9364	0.9284	0.9205
[truncated: 6,761 more rows]
[truncated: 137 more columns]
