# Supplementary material for: Dataset describing two reference models for full-spectral lighting and daylight simulations together with implementations for two software systems
Source: Data Brief. 2026 Jun 1;67:112922. doi: 10.1016/j.dib.2026.112922 (PMC13264115; doi:10.1016/j.dib.2026.112922)
Supplement: Supplementary file 1 [file mmc1.zip › weather/Download_EnergyPlus_AUT_Innsbruck.epw.url]

[InternetShortcut]
URL=https://energyplus-weather.s3.amazonaws.com/europe_wmo_region_6/AUT/AUT_Innsbruck.111200_IWEC/AUT_Innsbruck.111200_IWEC.epw
