# Supplementary material for: Dataset describing two reference models for full-spectral lighting and daylight simulations together with implementations for two software systems
Source: Data Brief. 2026 Jun 1;67:112922. doi: 10.1016/j.dib.2026.112922 (PMC13264115; doi:10.1016/j.dib.2026.112922)
Supplement: Supplementary file 1 [file mmc1.zip › README.md]

# Repository: Supplementary_Data 

## Overview
This directory contains the files and data structure in the folder Implementation_OWL/DiB_Ofc/ describing the implementation of the office reference model in OWL.

It contains all scripts, geometry, materials, sensor definitions, spectral data, and weather inputs required to run a hyperspectral OWL simulation of the reference room "Office".

The workflow is organized in the Grasshopper script DiB_OWL_Office.gh (or DiB_OWL_Office_Cached.gh with cached results).

---

## Directory Structure

```text
Supplementary_Data/
├── aux-data 
├── eleclight
└── weather 
```

---

## File Inventory & Descriptions

---

## Supplementary_Data/

| File | Type | Description |
|------|------|-------------|
| `README.md` | .md | This file |

### Supplementary_Data/aux-data/

| File | Type | Description |
|------|------|-------------|
| `CIE1931.png` | .png | CIE xy chromaticity diagram. |
| `reinsrc.cal` | .cal | Radiance calculation file to compute Reinhart sky directions from bin number. |

### Supplementary_Data/eleclight/

| File | Type | Description |
|------|------|-------------|
| `2722-001_98W.ies` | .ies | Luminaire IES *.ies photometric data file for luminaire in office model.
| `42188062_(STD_LEO).IES` | .ies | Luminaire IES *.ies photometric data file for luminaire in hall model.
| `linear_plot.png` | .png | Luminous intensity distribution, linear plot.
| `polar_plot.png` | .png | Luminous intensity distribution, polar plot.


### Supplementary_Data/weather/

| File | Type | Description |
|------|------|-------------|
| `aa.a` | .a | aaa |
| `AUT_Innsbruck.111200_IWEC.aowl` | .aowl | Precalculated spectral OWL weather file generated from EPW weather data input for location Innsbruck, Austria. |
| `DEU_Stuttgart.107380_IWEC.aowl` | .aowl | Precalculated spectral OWL weather file generated from EPW weather data input for location Stuttgart, Germany. |
| `Download_EnergyPlus_AUT_Innsbruck.epw.url` | .url | Download link for Energy Plus weather data file for location Innsbruck, Austria. |
| `Download_EnergyPlus_DEU_Stuttgart.epw.url` | .url | Download link for Energy Plus weather data file for location Stuttgart, Germany. |

---
