# Supplementary material for: Dataset describing two reference models for full-spectral lighting and daylight simulations together with implementations for two software systems
Source: Data Brief. 2026 Jun 1;67:112922. doi: 10.1016/j.dib.2026.112922 (PMC13264115; doi:10.1016/j.dib.2026.112922)
Supplement: Supplementary file 1 [file mmc1.zip › aux-data/reinsrc.cal]

{ RCSid $Id: reinsrc.cal,v 1.1 2013/06/11 17:22:55 greg Exp $ }
{
	Compute Reinhart sky directions from bin number

	Actual density controlled by MF constant

	Modified from genskyvec.pl

	Need to specify MF constant before loading (usu. power of two)

	Rbin is bin number from 0 (ground) to Rmax.

	x1, x2 may be used as random variables to subsample direction.

	June 2013	G. Ward
}
DEGREE : PI/180;
x1 = .5; x2 = .5;
alpha : 90/(MF*7 + .5);
tnaz(r) : select(r, 30, 30, 24, 24, 18, 12, 6);
rnaz(r) : if(r-(7*MF-.5), 1, MF*tnaz(floor((r+.5)/MF) + 1));
raccum(r) : if(r-.5, rnaz(r-1) + raccum(r-1), 0);
RowMax : 7*MF + 1;
Rmax : raccum(RowMax);
Rfindrow(r, rem) : if(rem-rnaz(r)-.5, Rfindrow(r+1, rem-rnaz(r)), r);
Rrow = if(Rbin-(Rmax-.5), RowMax-1, Rfindrow(0, Rbin));
Rcol = Rbin - raccum(Rrow) - 1;
Razi_width = 2*PI / rnaz(Rrow);
RAH : alpha*DEGREE;
Razi = if(Rbin-.5, (Rcol + x2 - .5)*Razi_width, 2*PI*x2);
Ralt = if(Rbin-.5, (Rrow + x1)*RAH, asin(-x1));
Romega = if(.5-Rbin, 2*PI, if(Rmax-.5-Rbin, 
	Razi_width*(sin(RAH*(Rrow+1)) - sin(RAH*Rrow)),
	2*PI*(1 - cos(RAH/2)) ) );
cos_ralt = cos(Ralt);
Dx = sin(Razi)*cos_ralt;
Dy = cos(Razi)*cos_ralt;
Dz = sin(Ralt);
