# Supplementary material for: Dataset describing two reference models for full-spectral lighting and daylight simulations together with implementations for two software systems
Source: Data Brief. 2026 Jun 1;67:112922. doi: 10.1016/j.dib.2026.112922 (PMC13264115; doi:10.1016/j.dib.2026.112922)
Supplement: Supplementary file 1 [file mmc1.zip › eleclight/2722-001_98W.ies]

IESNA:LM-63-2002
[TEST] Viso  - serial: n/a sensor serial: n/a
[TESTLAB] Viso  - serial: n/a sensor serial: n/a - Test lab
[MANUFAC] Ludwig Leuchten
[ISSUEDATE] 7/2/2025
[LUMINAIRE] 402 DLM-RV+ LBB 2T16-35E
[LUMCAT] N/A
TILT=NONE
1 8620 1 181 2 1 2 1.55 0.312 0
1.0 1.0 98.00
0 0.5 1 1.5 2 2.5 3 3.5 4 4.5 5 5.5 6 6.5 7 7.5 8 8.5 9 9.5 10 10.5 11 11.5 12 12.5 13 13.5 14 14.5 15 15.5 16 16.5 17 17.5 18 18.5 19 19.5 20 20.5 21 21.5 22 22.5 23 23.5 24 24.5 25 25.5 26 26.5 27 27.5 28 28.5 29 29.5 30 30.5 31
 31.5 32 32.5 33 33.5 34 34.5 35 35.5 36 36.5 37 37.5 38 38.5 39 39.5 40 40.5 41 41.5 42 42.5 43 43.5 44 44.5 45 45.5 46 46.5 47 47.5 48 48.5 49 49.5 50 50.5 51 51.5 52 52.5 53 53.5 54 54.5 55 55.5 56 56.5 57 57.5 58 58.5 59 59.5 60
 60.5 61 61.5 62 62.5 63 63.5 64 64.5 65 65.5 66 66.5 67 67.5 68 68.5 69 69.5 70 70.5 71 71.5 72 72.5 73 73.5 74 74.5 75 75.5 76 76.5 77 77.5 78 78.5 79 79.5 80 80.5 81 81.5 82 82.5 83 83.5 84 84.5 85 85.5 86 86.5 87 87.5 88 88.5 89
 89.5 90
0 90 
3908.436768 3910.915039 3916.863281 3923.156006 3929.793701 3936.690186 3942.034912 3947.379395 3952.982666 3958.930908 3965.568604 3977.895752 3990.567871 4003.670898 4016.860107 4028.842529 4041.169678 4053.841553 4067.031006 4080.392822
 4087.116455 4094.185547 4101.512695 4109.270996 4117.374023 4122.460449 4127.804688 4133.494629 4139.442383 4145.821777 4152.459473 4147.976563 4143.925293 4138.838867 4133.753418 4129.098145 4124.70166 4120.649902 4116.856934 4113.495117
 4110.305176 4105.305664 4100.564453 4096.081543 4091.944092 4088.150879 4083.49585 4078.32373 4073.496338 4069.013672 4062.979248 4030.911377 3999.619141 3969.102783 3938.931396 3904.10498 3870.054199 3836.95166 3804.711426 3773.24707
 3741.4375 3685.232422 3630.923584 3578.511475 3527.823242 3475.23877 3414.464844 3355.932129 3299.727051 3245.504395 3193.35083 3102.922607 3010.25293 2918.100586 2810.604004 2710.95166 2618.368408 2508.630127 2404.840332 2298.464355
 2199.415771 2108.72876 2002.611328 1899.855835 1807.272339 1723.39563 1612.968018 1509.178101 1418.060181 1326.425049 1233.151978 1152.292358 1081.518677 1019.02063 947.471069 884.541992 829.457397 757.735474 686.617004 627.653259
 577.482361 528.690796 487.485107 452.313782 420.849213 391.108734 365.247467 342.661926 322.748749 304.990662 275.681244 248.526901 226.199982 207.666077 191.804489 178.442841 166.546646 156.374542 147.32309 139.306091 132.064926
 125.513412 0 0 0 0 0 0 0 0 0 0 0 0 0 0 0 0 0 0 0 0 0 0 0 0 0 0 0 0 0 0 0 0 0 0 0 0 0 0 0 0 0 0 0 0 0 0 0 0 0 0 0 0 0 0 0 0 0 0 0
3908.436768 3906.173828 3904.277344 3902.72583 3901.518799 3900.570557 3899.880859 3899.536133 3899.449951 3899.708496 3900.311768 3901.26001 3897.812012 3891.34668 3885.053711 3879.191895 3873.588623 3868.330322 3863.933838 3859.968262
 3856.261475 3848.158447 3836.865479 3825.917725 3815.314453 3805.659668 3796.349609 3787.470459 3776.867432 3765.488525 3754.454346 3742.81665 3727.817139 3713.248535 3699.025146 3683.421875 3667.819092 3652.646973 3637.561279 3622.475586
 3607.820801 3593.079834 3574.63208 3556.615723 3539.115967 3519.892578 3500.06543 3480.842041 3461.446045 3441.705078 3422.481689 3403.172119 3381.793213 3360.931885 3340.587646 3319.209229 3297.916504 3277.227539 3255.417969 3232.142822
 3209.384766 3186.45459 3158.869141 3131.973389 3105.594727 3078.44043 3051.975586 3026.200684 2998.960205 2972.150635 2946.030762 2914.47998 2880.687988 2847.930176 2815.60376 2783.880615 2753.191895 2721.468506 2690.435059 2660.263672
 2622.678467 2584.059082 2546.12915 2500.5271 2456.64917 2412.081543 2367.686279 2323.980713 2278.120117 2234.156006 2181.226563 2127.779785 2062.35083 1995.542603 1920.5448 1851.667603 1788.221313 1721.757813 1655.20813 1582.796387
 1512.453857 1438.404419 1363.665283 1291.426025 1202.980591 1115.396973 1036.089111 969.19458 884.88678 790.665527 712.564453 647.652649 593.343933 539.811157 492.743591 438.865906 367.05777 324.990082 297.404724 274.129547 254.302567
 237.147934 222.148392 199.390457 180.684143 165.167358 152.064316 140.94397 131.375305 123.099686 115.686119 109.134605 103.35891 98.100449 93.445427 89.22142 85.342216 81.721642 78.445885 75.514938 72.670197 70.084061 67.670349 65.515244
 63.360134 57.325836 36.464405 15.516768 0 0 0 0 0 0 0 0 0 0 0 0 0 0 0 0 0 0 0 0 0 0 0 0 0 0 0 0 0 0 0 0 0
