# Supplementary material for: Dataset describing two reference models for full-spectral lighting and daylight simulations together with implementations for two software systems
Source: Data Brief. 2026 Jun 1;67:112922. doi: 10.1016/j.dib.2026.112922 (PMC13264115; doi:10.1016/j.dib.2026.112922)
Supplement: Supplementary file 1 [file mmc1.zip › eleclight/42188062_(STD_LEO).IES]

IESNA:LM-63-2002
[TEST]      D46450AA
[TESTLAB]   
[ISSUEDATE] 27.02.2023
[MANUFAC]   ZUMTOBEL
[LUMCAT]    42188062 (STD - Standard)
[LUMINAIRE] CR2 M10k-840 PM WB LDO WH
[LAMPCAT]
[LAMP]      LED-Z42188062  62C2W
TILT=NONE
1 9800.0 1.0 19 7 1 2 0.455 0.305 0.000
1.0 1.0 54.0
0 5 10 15 20 25 30 35 40 45 50 55 60 65 70 75 80 85 90
0 15 30 45 60 75 90
5669.30 5661.46 5685.96 5818.26 5885.88 5558.56 4623.64 3326.12 2127.58 1342.60 899.64 633.08 424.34 296.94 190.12 98.00 38.22 10.78 0.98
5669.30 5658.52 5680.08 5797.68 5886.86 5641.86 4830.42 3594.64 2347.10 1443.54 926.10 637.00 426.30 290.08 188.16 98.00 39.20 10.78 0.98
5669.30 5653.62 5667.34 5768.28 5895.68 5825.12 5301.80 4283.58 3064.46 1947.26 1197.56 761.46 502.74 313.60 200.90 104.86 44.10 11.76 0.98
5669.30 5647.74 5652.64 5748.68 5896.66 5961.34 5633.04 4762.80 3568.18 2407.86 1520.96 945.70 606.62 391.02 228.34 119.56 49.00 13.72 0.98
5669.30 5644.80 5642.84 5740.84 5864.32 5756.52 5253.78 4259.08 3056.62 1960.98 1210.30 774.20 529.20 372.40 249.90 140.14 58.80 16.66 0.98
5669.30 5643.82 5646.76 5764.36 5842.76 5539.94 4724.58 3551.52 2350.04 1464.12 943.74 656.60 486.08 361.62 252.84 155.82 73.50 19.60 0.98
5669.30 5643.82 5650.68 5781.02 5845.70 5511.52 4578.56 3354.54 2164.82 1358.28 908.46 654.64 499.80 375.34 259.70 154.84 72.52 20.58 1.96
